# Supplementary material for: RNA splicing is a key mediator of tumour cell plasticity and a therapeutic vulnerability in colorectal cancer
Source: Nat Commun. 2022 May 19;13:2791. doi: 10.1038/s41467-022-30489-z (PMC9120198; doi:10.1038/s41467-022-30489-z)
Supplement: Supplementary file 4 — Supplementary Data 1 [file 41467_2022_30489_MOESM4_ESM.xlsx]

## Sheet: differential_expr_WT_APC_0_05
ensembl_id	gene_short_name	WT_FPKM	APC_FPKM	log2_fold_change	p_value	q_value
ENSMUSG00000020177	9530003J23Rik	0	0.166253	Inf	5e-05	0.000380004
ENSMUSG00000025431	Crisp1	0	0.100187	Inf	5e-05	0.000380004
ENSMUSG00000025433	Crisp3	0	0.0944645	Inf	5e-05	0.000380004
ENSMUSG00000027484	Bpifa5	0	0.050349	Inf	5e-05	0.000380004
ENSMUSG00000033765	Calm4	0	0.0581124	Inf	5e-05	0.000380004
ENSMUSG00000034139	Serpini2	0	0.245651	Inf	5e-05	0.000380004
ENSMUSG00000049128	Ivl	0	0.0484802	Inf	5e-05	0.000380004
ENSMUSG00000058119	Gm5771	0	0.358063	Inf	5e-05	0.000380004
ENSMUSG00000066107	Gm12666	0	0.390426	Inf	5e-05	0.000380004
ENSMUSG00000066515	Klk1b3	0	0.110102	Inf	5e-05	0.000380004
ENSMUSG00000067998	Bpifb9a	0	0.0573188	Inf	5e-05	0.000380004
ENSMUSG00000070360	Amy2a1	0	0.344596	Inf	5e-05	0.000380004
ENSMUSG00000071519	Prss3	0	1.55745	Inf	5e-05	0.000380004
ENSMUSG00000079092	Prl2c2	0	0.38639	Inf	5e-05	0.000380004
ENSMUSG00000082437	Gm15136	0	0.124257	Inf	5e-05	0.000380004
ENSMUSG00000085985	Gm11682	0	0.118252	Inf	5e-05	0.000380004
ENSMUSG00000086962	Gm12248	0	0.582334	Inf	5e-05	0.000380004
ENSMUSG00000091175	9130204L05Rik	0	0.104939	Inf	5e-05	0.000380004
ENSMUSG00000091697	Eif3s6-ps2	0	8.09675	Inf	5e-05	0.000380004
ENSMUSG00000092265	Gm5682	0	0.110906	Inf	5e-05	0.000380004
ENSMUSG00000092571	Gm4134	0	0.0742216	Inf	5e-05	0.000380004
ENSMUSG00000095569	Taar7d	0	0.0936882	Inf	5e-05	0.000380004
ENSMUSG00000100448	Gm14501	0	0.118472	Inf	5e-05	0.000380004
ENSMUSG00000101088	1810018F18Rik	0	0.322374	Inf	5e-05	0.000380004
ENSMUSG00000105838	4930425O10Rik	0	0.0577257	Inf	5e-05	0.000380004
ENSMUSG00000095298	Gm12407	0	0.151554	Inf	0.0001	0.000720527
ENSMUSG00000082795	Gm13193	0	0.229514	Inf	0.00015	0.00103416
ENSMUSG00000105769	Gm43351	0	0.0670772	Inf	0.0008	0.00455874
ENSMUSG00000068324	Gm10029	0	0.0548715	Inf	0.00205	0.0102954
ENSMUSG00000080538	Gm25541	0	1.08599	Inf	0.00285	0.0136506
ENSMUSG00000087089	Gm12160	0	0.0515159	Inf	0.00355	0.0165162
ENSMUSG00000104135	Gm36953	0	0.0804066	Inf	0.0036	0.0167177
ENSMUSG00000095025	Gm24018	0	5.8033	Inf	0.00785	0.0328283
ENSMUSG00000046008	Pnlip	0.441858	371.142	9.71418	5e-05	0.000380004
ENSMUSG00000026818	Cel	0.179576	149.525	9.70157	0.0028	0.0134628
ENSMUSG00000029882	2210010C04Rik	0.247515	199.038	9.65131	5e-05	0.000380004
ENSMUSG00000057163	Prss2	1.209	917.176	9.56725	5e-05	0.000380004
ENSMUSG00000054106	Try4	1.12499	847.686	9.55747	5e-05	0.000380004
ENSMUSG00000069117	Gm10260	0.668199	411.97	9.26804	5e-05	0.000380004
ENSMUSG00000011463	Cpb1	0.304926	162.031	9.0536	5e-05	0.000380004
ENSMUSG00000036322	H2-Ea-ps	0.00864173	4.40433	8.99339	0.0026	0.0126381
ENSMUSG00000071521	Try10	0.0114606	4.57502	8.64095	0.0091	0.0372906
ENSMUSG00000061330	Gm11361	0.300304	118.209	8.6207	5e-05	0.000380004
ENSMUSG00000024028	Tff2	0.0610048	20.9072	8.42087	5e-05	0.000380004
ENSMUSG00000034450	Gulo	0.162941	55.7731	8.41908	5e-05	0.000380004
ENSMUSG00000022650	Retnlb	0.81287	265.775	8.35296	5e-05	0.000380004
ENSMUSG00000031896	Ctrl	0.772951	199.198	8.00961	5e-05	0.000380004
ENSMUSG00000067750	Khdc1a	0.0389631	6.80334	7.44799	5e-05	0.000380004
ENSMUSG00000095338	Igkv3-9	0.108185	16.3089	7.23602	0.0002	0.00134363
ENSMUSG00000042179	Pnliprp1	1.14479	155.392	7.08469	5e-05	0.000380004
ENSMUSG00000061517	Sox21	0.00754208	0.820735	6.76581	5e-05	0.000380004
ENSMUSG00000056632	Dsg3	0.00260672	0.264355	6.6641	0.0028	0.0134628
ENSMUSG00000020916	Krt36	0.017421	1.68841	6.59869	5e-05	0.000380004
ENSMUSG00000078952	Lncenc1	0.0213694	2.00226	6.54994	5e-05	0.000380004
ENSMUSG00000039106	Htr5a	0.0031006	0.228053	6.20068	0.00025	0.00164468
ENSMUSG00000026616	Cr2	0.0404539	2.87011	6.14868	5e-05	0.000380004
ENSMUSG00000054136	Adm2	0.0376207	2.61536	6.11934	5e-05	0.000380004
ENSMUSG00000042474	Fcmr	0.084402	5.77251	6.09578	5e-05	0.000380004
ENSMUSG00000000983	Wfdc18	0.203556	13.8865	6.09211	5e-05	0.000380004
ENSMUSG00000031757	Mt4	0.0755545	4.38268	5.85815	0.0001	0.000720527
ENSMUSG00000104340	Gm10522	0.122872	6.46628	5.71771	5e-05	0.000380004
ENSMUSG00000104213	Ighd	0.203622	10.2594	5.65491	5e-05	0.000380004
ENSMUSG00000014030	Pax5	0.0305017	1.39873	5.51908	5e-05	0.000380004
ENSMUSG00000084897	Gm14226	0.152048	6.81249	5.48558	0.0027	0.0130448
ENSMUSG00000022491	Glycam1	0.0362873	1.6197	5.48012	5e-05	0.000380004
ENSMUSG00000055333	Fat2	0.00110906	0.0485797	5.45295	5e-05	0.000380004
ENSMUSG00000061397	Krt79	0.00680966	0.297909	5.45115	0.00025	0.00164468
ENSMUSG00000086591	Dnah2os	0.0442575	1.90021	5.42409	0.00625	0.0270081
ENSMUSG00000044217	Aqp5	0.0574832	2.45936	5.419	5e-05	0.000380004
ENSMUSG00000075552	Cyp3a41b	0.0026671	0.110091	5.36728	0.0026	0.0126381
ENSMUSG00000074968	Ano3	0.010514	0.423073	5.33052	5e-05	0.000380004
ENSMUSG00000078889	Gm14288	0.00187968	0.07351	5.28939	0.0097	0.0393058
ENSMUSG00000086373	Gm11978	0.0171028	0.646024	5.23929	0.0054	0.0237407
ENSMUSG00000097651	4930461G14Rik	0.443885	16.2906	5.19771	5e-05	0.000380004
ENSMUSG00000045091	Aqp12	0.0360233	1.31861	5.19395	5e-05	0.000380004
ENSMUSG00000042988	Notum	0.367562	12.7049	5.11125	5e-05	0.000380004
ENSMUSG00000011632	Pinlyp	0.0164585	0.51681	4.97273	0.00245	0.0120113
ENSMUSG00000037188	Grhl3	0.0613366	1.91549	4.96482	5e-05	0.000380004
ENSMUSG00000041886	Macc1	0.0983893	3.06769	4.96251	5e-05	0.000380004
ENSMUSG00000036264	Fstl4	0.031464	0.978447	4.95872	5e-05	0.000380004
ENSMUSG00000023031	Cela1	7.3131	226.359	4.95198	5e-05	0.000380004
ENSMUSG00000021922	Itih4	0.028098	0.852662	4.92343	5e-05	0.000380004
ENSMUSG00000092600	Gm20442	0.0301504	0.871555	4.85334	0.0021	0.0105095
ENSMUSG00000039179	Tekt5	0.0254427	0.72433	4.83132	5e-05	0.000380004
ENSMUSG00000027376	Prom2	0.00321941	0.0896001	4.79863	0.00015	0.00103416
ENSMUSG00000101746	2310043L19Rik	0.0135326	0.376333	4.7975	0.0076	0.0319031
ENSMUSG00000034774	Dsg1c	0.00276356	0.0764353	4.78964	0.0017	0.0087443
ENSMUSG00000097391	Mirg	0.0445823	1.2329	4.78945	5e-05	0.000380004
ENSMUSG00000027985	Lef1	0.0988109	2.61298	4.72488	5e-05	0.000380004
ENSMUSG00000026831	1700007K13Rik	0.121591	3.16394	4.70161	5e-05	0.000380004
ENSMUSG00000023987	Pgc	1.25005	32.4389	4.69766	5e-05	0.000380004
ENSMUSG00000103406	Gm5541	0.015588	0.374814	4.58767	0.0006	0.00356449
ENSMUSG00000079330	Lemd1	0.00788622	0.189606	4.58753	5e-05	0.000380004
ENSMUSG00000036731	Cysrt1	0.0322284	0.769507	4.57753	0.00575	0.0251082
ENSMUSG00000097339	Gm26671	0.0233377	0.529992	4.50523	0.00015	0.00103416
ENSMUSG00000030050	Gkn1	0.0257662	0.572857	4.47462	5e-05	0.000380004
ENSMUSG00000061947	Serpina10	0.0114254	0.24154	4.40194	5e-05	0.000380004
ENSMUSG00000075551	Cyp3a41a	0.0122619	0.255789	4.3827	5e-05	0.000380004
ENSMUSG00000019853	Hebp2	0.291375	5.77596	4.30911	5e-05	0.000380004
ENSMUSG00000037124	Trim58	0.00918636	0.181854	4.30714	5e-05	0.000380004
ENSMUSG00000043461	Sptssb	1.52485	30.0955	4.30281	5e-05	0.000380004
ENSMUSG00000021539	Lect2	1.25597	24.7419	4.30008	5e-05	0.000380004
ENSMUSG00000023011	Faim2	0.202124	3.97651	4.29819	5e-05	0.000380004
ENSMUSG00000053654	Krt42	0.0208202	0.386129	4.21303	5e-05	0.000380004
ENSMUSG00000106040	Cyp3a63-ps	0.0124157	0.230006	4.21144	0.00085	0.00479442
ENSMUSG00000022416	Cacna1i	0.012056	0.214682	4.15438	0.0001	0.000720527
ENSMUSG00000060548	Tnfrsf19	0.778675	13.7492	4.14219	5e-05	0.000380004
ENSMUSG00000053216	Btn2a2	0.00729243	0.118661	4.0243	5e-05	0.000380004
ENSMUSG00000084939	Gm830	0.216267	3.51266	4.02168	5e-05	0.000380004
ENSMUSG00000044033	Ccdc141	0.190545	3.0524	4.00174	5e-05	0.000380004
ENSMUSG00000038656	Cyp3a16	0.0140401	0.220984	3.97632	0.0001	0.000720527
ENSMUSG00000041523	Upk2	0.0156422	0.243749	3.96188	0.00095	0.00528239
ENSMUSG00000076615	Ighg3	0.606759	9.41669	3.95602	5e-05	0.000380004
ENSMUSG00000085329	2810404F17Rik	0.0123473	0.187423	3.92404	5e-05	0.000380004
ENSMUSG00000014453	Blk	0.129413	1.94895	3.91265	5e-05	0.000380004
ENSMUSG00000035270	Impg2	0.107625	1.61391	3.90649	5e-05	0.000380004
ENSMUSG00000024558	Mapk4	0.422732	6.32082	3.9023	5e-05	0.000380004
ENSMUSG00000026065	Slc9a4	0.196259	2.82625	3.84806	5e-05	0.000380004
ENSMUSG00000028712	Cyp4a31	0.0221477	0.318257	3.84496	0.00055	0.00330083
ENSMUSG00000097494	4933406C10Rik	0.120103	1.6982	3.82166	5e-05	0.000380004
ENSMUSG00000025902	Sox17	0.274644	3.87195	3.81743	5e-05	0.000380004
ENSMUSG00000097451	Rian	2.12225	29.7435	3.80891	5e-05	0.000380004
ENSMUSG00000060257	Scrt2	0.00668526	0.0936245	3.80783	0.0003	0.0019279
ENSMUSG00000102278	Gm37145	0.0356607	0.495411	3.79622	5e-05	0.000380004
ENSMUSG00000042662	Dusp15	0.00883411	0.120083	3.76481	0.0003	0.0019279
ENSMUSG00000022037	Clu	8.03831	105.664	3.71645	5e-05	0.000380004
ENSMUSG00000069919	Hba-a1	5.88118	76.7544	3.70607	5e-05	0.000380004
ENSMUSG00000043068	Fam89a	0.435853	5.64413	3.69484	5e-05	0.000380004
ENSMUSG00000046095	Krt32	0.0302887	0.390092	3.68696	5e-05	0.000380004
ENSMUSG00000024682	Gif	0.0435044	0.557099	3.6787	5e-05	0.000380004
ENSMUSG00000028148	Them5	0.0425571	0.544331	3.67701	5e-05	0.000380004
ENSMUSG00000094305	Scgb2b20	0.152884	1.95049	3.67333	5e-05	0.000380004
ENSMUSG00000026676	Ccdc3	1.87278	23.6491	3.65853	5e-05	0.000380004
ENSMUSG00000057337	Chst3	0.0780801	0.969876	3.63477	5e-05	0.000380004
ENSMUSG00000025202	Scd3	0.00403875	0.0496575	3.62003	0.0007	0.00405837
ENSMUSG00000002076	Hsf2bp	0.0525029	0.645387	3.6197	5e-05	0.000380004
ENSMUSG00000033644	Piwil2	0.575367	7.07072	3.6193	5e-05	0.000380004
ENSMUSG00000038572	Bpifb5	0.00989636	0.119723	3.59666	0.00015	0.00103416
ENSMUSG00000035896	Rnase1	19.1822	231.961	3.59604	5e-05	0.000380004
ENSMUSG00000038732	Mboat1	2.85505	34.2665	3.58521	5e-05	0.000380004
ENSMUSG00000026167	Wnt10a	0.0185818	0.221107	3.57279	5e-05	0.000380004
ENSMUSG00000100658	F730311O21Rik	0.00667254	0.079367	3.57223	5e-05	0.000380004
ENSMUSG00000024774	Ankrd22	0.505815	6.01035	3.57077	5e-05	0.000380004
ENSMUSG00000053414	Hunk	1.02718	12.0944	3.55758	5e-05	0.000380004
ENSMUSG00000026700	Tnfsf4	0.0240206	0.281949	3.55309	5e-05	0.000380004
ENSMUSG00000097848	Gm807	0.00514876	0.060404	3.55235	0.00585	0.0254891
ENSMUSG00000068086	Cyp2d9	0.0398261	0.462179	3.53666	5e-05	0.000380004
ENSMUSG00000051590	Map3k19	0.00733488	0.0849858	3.53438	5e-05	0.000380004
ENSMUSG00000054763	Defb42	0.0223046	0.257584	3.52963	0.00065	0.00381276
ENSMUSG00000037679	Inf2	1.8007	20.2831	3.49364	5e-05	0.000380004
ENSMUSG00000021268	Meg3	1.15962	13.0068	3.48754	5e-05	0.000380004
ENSMUSG00000024039	Cbs	0.151505	1.69802	3.48642	5e-05	0.000380004
ENSMUSG00000074731	Zfp345	0.0131526	0.14732	3.48554	5e-05	0.000380004
ENSMUSG00000071531	Gprin2	0.0144039	0.159569	3.46965	0.0002	0.00134363
ENSMUSG00000023033	Scn8a	0.241593	2.65937	3.46043	5e-05	0.000380004
ENSMUSG00000070880	Gad1	0.0056181	0.0610018	3.4407	0.01015	0.040831
ENSMUSG00000021367	Edn1	0.347999	3.74266	3.42691	5e-05	0.000380004
ENSMUSG00000066755	Tnfsf18	0.0367535	0.389048	3.40399	5e-05	0.000380004
ENSMUSG00000066607	6030419C18Rik	0.227542	2.40707	3.40307	5e-05	0.000380004
ENSMUSG00000028115	Bnipl	0.0996713	1.05181	3.39955	5e-05	0.000380004
ENSMUSG00000039323	Igfbp2	0.331563	3.49389	3.39748	5e-05	0.000380004
ENSMUSG00000000567	Sox9	2.46904	25.978	3.39527	5e-05	0.000380004
ENSMUSG00000020937	Plcd3	0.604471	6.31684	3.38546	0.00385	0.0177017
ENSMUSG00000086428	Gm15199	0.0405202	0.421927	3.38028	0.00025	0.00164468
ENSMUSG00000006777	Krt23	5.49205	56.6051	3.36551	5e-05	0.000380004
ENSMUSG00000022582	Ly6g	0.0834127	0.855572	3.35855	5e-05	0.000380004
ENSMUSG00000013415	Igf2bp1	0.00703627	0.0717828	3.35075	0.00045	0.00277061
ENSMUSG00000016526	Dyrk3	0.702077	7.13148	3.3445	5e-05	0.000380004
ENSMUSG00000027737	Slc7a11	0.139181	1.38005	3.30968	5e-05	0.000380004
ENSMUSG00000059336	Slc14a1	1.08038	10.6965	3.30753	5e-05	0.000380004
ENSMUSG00000027875	Hmgcs2	6.03891	59.3687	3.29734	5e-05	0.000380004
ENSMUSG00000041801	Phlda3	3.3592	32.7938	3.28723	5e-05	0.000380004
ENSMUSG00000006411	Pvrl4	0.209967	2.0476	3.2857	5e-05	0.000380004
ENSMUSG00000028194	Ddah1	0.555906	5.40805	3.28219	5e-05	0.000380004
ENSMUSG00000020142	Slc1a4	1.30734	12.7118	3.28146	5e-05	0.000380004
ENSMUSG00000090356	Teddm3	0.107852	1.0341	3.26125	5e-05	0.000380004
ENSMUSG00000058952	Cfi	2.71043	25.9874	3.26122	5e-05	0.000380004
ENSMUSG00000023078	Cxcl13	1.58159	14.9693	3.24255	5e-05	0.000380004
ENSMUSG00000038598	AI481877	0.0817842	0.772604	3.23984	5e-05	0.000380004
ENSMUSG00000038651	Sycp2l	0.016249	0.153334	3.23826	0.00015	0.00103416
ENSMUSG00000005958	Ephb3	1.75558	16.4586	3.22882	5e-05	0.000380004
ENSMUSG00000027776	Il12a	0.0194724	0.180642	3.21363	5e-05	0.000380004
ENSMUSG00000021509	Slc25a48	0.047972	0.440956	3.20037	5e-05	0.000380004
ENSMUSG00000017724	Etv4	2.30944	21.1539	3.19531	5e-05	0.000380004
ENSMUSG00000067795	4930444P10Rik	0.00709853	0.0649619	3.194	0.0025	0.0122294
ENSMUSG00000072949	Acot1	1.66707	15.2211	3.19069	5e-05	0.000380004
ENSMUSG00000060487	Samd5	0.110504	1.00027	3.17823	5e-05	0.000380004
ENSMUSG00000032717	Mdfi	1.10065	9.73982	3.14554	5e-05	0.000380004
ENSMUSG00000086187	Gm12860	0.155014	1.35647	3.12939	5e-05	0.000380004
ENSMUSG00000022376	Adcy8	0.251371	2.19949	3.12928	5e-05	0.000380004
ENSMUSG00000074480	Mex3a	0.265263	2.3068	3.1204	5e-05	0.000380004
ENSMUSG00000023216	Epb42	0.151186	1.30962	3.11475	5e-05	0.000380004
ENSMUSG00000040405	Havcr1	0.0212093	0.183603	3.11383	5e-05	0.000380004
ENSMUSG00000039081	Zfp503	0.961089	8.27602	3.10619	5e-05	0.000380004
ENSMUSG00000022871	Fetub	0.0934381	0.797907	3.09414	5e-05	0.000380004
ENSMUSG00000099624	Gm7889	0.012979	0.110108	3.08466	0.00555	0.0243252
ENSMUSG00000035557	Krt17	0.0230571	0.194221	3.07442	5e-05	0.000380004
ENSMUSG00000087075	A230065H16Rik	0.0284878	0.239918	3.07412	0.00105	0.00576461
ENSMUSG00000027313	Chac1	0.579772	4.8179	3.05485	5e-05	0.000380004
ENSMUSG00000005355	Casp14	0.0692775	0.569329	3.0388	5e-05	0.000380004
ENSMUSG00000081392	Gm11668	0.0151373	0.123522	3.02858	0.0105	0.0419349
ENSMUSG00000085933	Tmem61	0.0719104	0.585901	3.02638	5e-05	0.000380004
ENSMUSG00000026610	Esrrg	1.70487	13.8117	3.01816	5e-05	0.000380004
ENSMUSG00000014602	Kif1a	0.165239	1.33785	3.0173	5e-05	0.000380004
ENSMUSG00000023030	Slc11a2	47.1024	373.24	2.98623	5e-05	0.000380004
ENSMUSG00000073987	Ggh	16.0018	125.372	2.9699	5e-05	0.000380004
ENSMUSG00000070532	Ccdc190	0.0652438	0.507149	2.9585	5e-05	0.000380004
ENSMUSG00000076441	Ass1	3.91071	30.315	2.95453	5e-05	0.000380004
ENSMUSG00000063929	Cyp4a32	0.137204	1.05999	2.94965	5e-05	0.000380004
ENSMUSG00000000202	Btbd17	0.0637851	0.487028	2.93271	5e-05	0.000380004
ENSMUSG00000048234	Rnf149	20.0917	152.651	2.92557	5e-05	0.000380004
ENSMUSG00000047945	Marcksl1	11.8527	90.0294	2.92518	5e-05	0.000380004
ENSMUSG00000020953	Coch	0.0365733	0.276778	2.91987	5e-05	0.000380004
ENSMUSG00000017723	Wfdc2	0.793172	5.95527	2.90846	5e-05	0.000380004
ENSMUSG00000043439	E130012A19Rik	0.73089	5.43389	2.89426	5e-05	0.000380004
ENSMUSG00000026235	Epha4	0.195733	1.44871	2.88781	5e-05	0.000380004
ENSMUSG00000000125	Wnt3	0.488368	3.60382	2.88349	5e-05	0.000380004
ENSMUSG00000045136	Tubb2b	5.46405	40.2495	2.88093	5e-05	0.000380004
ENSMUSG00000042976	9930038B18Rik	0.0298149	0.218822	2.87565	5e-05	0.000380004
ENSMUSG00000059994	Fcrl1	0.467914	3.42618	2.87229	5e-05	0.000380004
ENSMUSG00000092444	Gm18733	0.0183989	0.133496	2.85911	0.00255	0.0124435
ENSMUSG00000102685	Gm37373	0.0085729	0.0621565	2.85805	0.00075	0.00431072
ENSMUSG00000106403	Igkv20-101-2	0.0364198	0.262628	2.85023	0.0091	0.0372906
ENSMUSG00000022505	Emp2	1.79273	12.7863	2.83437	5e-05	0.000380004
ENSMUSG00000006720	Zfp184	0.219794	1.56063	2.82791	5e-05	0.000380004
ENSMUSG00000005320	Fgfr4	0.920685	6.5312	2.82657	5e-05	0.000380004
ENSMUSG00000060985	Tdrd5	0.0110728	0.0783297	2.82254	0.00035	0.00220801
ENSMUSG00000022346	Myc	8.0085	56.6264	2.82187	5e-05	0.000380004
ENSMUSG00000026581	Sell	0.405717	2.83251	2.80354	5e-05	0.000380004
ENSMUSG00000052373	Mpp3	0.312096	2.17045	2.79793	5e-05	0.000380004
ENSMUSG00000058470	Gm8369	0.297201	2.0626	2.79495	5e-05	0.000380004
ENSMUSG00000000142	Axin2	9.54962	66.202	2.79336	5e-05	0.000380004
ENSMUSG00000041358	Nutm1	0.0101436	0.070158	2.79003	5e-05	0.000380004
ENSMUSG00000022176	Rem2	0.180186	1.24037	2.78322	5e-05	0.000380004
ENSMUSG00000072945	Ripply1	0.0379858	0.261388	2.78266	0.0002	0.00134363
ENSMUSG00000017344	Vtn	0.10789	0.741879	2.78162	5e-05	0.000380004
ENSMUSG00000046070	Igfals	0.0861945	0.590553	2.7764	5e-05	0.000380004
ENSMUSG00000000296	Tpd52l1	0.826539	5.65443	2.77423	5e-05	0.000380004
ENSMUSG00000022464	Slc38a4	0.108976	0.739304	2.76216	5e-05	0.000380004
ENSMUSG00000096960	A230028O05Rik	0.00954399	0.0645694	2.75819	0.00105	0.00576461
ENSMUSG00000023906	Cldn6	0.0879995	0.595131	2.75764	5e-05	0.000380004
ENSMUSG00000028613	Lrp8	0.550098	3.71905	2.75717	5e-05	0.000380004
ENSMUSG00000010175	Prox1	0.211047	1.42375	2.75406	5e-05	0.000380004
ENSMUSG00000071068	Treml2	0.0903648	0.607897	2.74999	5e-05	0.000380004
ENSMUSG00000019235	Rps6kl1	0.0995665	0.668157	2.74645	5e-05	0.000380004
ENSMUSG00000037855	Zfp365	0.119777	0.800619	2.74077	5e-05	0.000380004
ENSMUSG00000044697	Gm5479	0.120496	0.801205	2.73319	5e-05	0.000380004
ENSMUSG00000037798	Mat1a	0.0234879	0.156055	2.73207	5e-05	0.000380004
ENSMUSG00000076431	Sox4	3.72672	24.7602	2.73204	5e-05	0.000380004
ENSMUSG00000020469	Myl7	10.2796	68.1901	2.72978	5e-05	0.000380004
ENSMUSG00000086765	Gm11827	0.0326738	0.216563	2.72858	0.0001	0.000720527
ENSMUSG00000020140	Lgr5	0.870218	5.75725	2.72593	5e-05	0.000380004
ENSMUSG00000097283	Gm26686	0.0215315	0.142298	2.7244	5e-05	0.000380004
ENSMUSG00000004552	Ctse	2.31302	15.2685	2.72271	5e-05	0.000380004
ENSMUSG00000017493	Igfbp4	23.1086	151.645	2.7142	5e-05	0.000380004
ENSMUSG00000026114	Cnga3	0.0487982	0.319815	2.71234	5e-05	0.000380004
ENSMUSG00000093507	Gm20627	0.251401	1.63956	2.70524	5e-05	0.000380004
ENSMUSG00000033256	Shf	1.88744	12.2572	2.69913	5e-05	0.000380004
ENSMUSG00000069917	Hba-a2	3.53006	22.8809	2.69638	5e-05	0.000380004
ENSMUSG00000024402	Lta	0.0948144	0.613822	2.69464	5e-05	0.000380004
ENSMUSG00000078161	Erich3	0.0163689	0.105685	2.69075	0.00125	0.00669336
ENSMUSG00000081755	Mup-ps23	0.113382	0.731707	2.69008	5e-05	0.000380004
ENSMUSG00000075330	A930003A15Rik	0.0350012	0.225648	2.68859	0.00065	0.00381276
ENSMUSG00000101355	Hist1h3h	0.0461241	0.297301	2.68833	0.01005	0.0404858
ENSMUSG00000022018	Rgcc	4.57063	29.4063	2.68566	5e-05	0.000380004
ENSMUSG00000020256	Aldh1l2	0.0480238	0.306501	2.67407	5e-05	0.000380004
ENSMUSG00000027134	Lpcat4	5.50089	34.7404	2.65888	5e-05	0.000380004
ENSMUSG00000006574	Slc4a1	0.00750195	0.0472832	2.65599	0.01225	0.0477031
ENSMUSG00000082254	Gm11922	0.0345458	0.217571	2.6549	0.0081	0.0336904
ENSMUSG00000012187	Mogat1	0.175453	1.10256	2.65169	0.00015	0.00103416
ENSMUSG00000075416	Gm14488	0.0430927	0.270511	2.65017	0.00065	0.00381276
ENSMUSG00000039330	Tsga10ip	0.185657	1.16402	2.6484	5e-05	0.000380004
ENSMUSG00000028357	Kif12	0.686821	4.26084	2.63313	5e-05	0.000380004
ENSMUSG00000024936	Kcnk7	0.061938	0.38276	2.62754	5e-05	0.000380004
ENSMUSG00000087179	Gm14230	0.559877	3.45689	2.62629	5e-05	0.000380004
ENSMUSG00000096506	CR974586.5	0.0812064	0.500924	2.62493	0.0125	0.0485347
ENSMUSG00000098132	Rassf10	0.0912082	0.559911	2.61796	5e-05	0.000380004
ENSMUSG00000068744	Psrc1	1.82018	11.1581	2.61593	5e-05	0.000380004
ENSMUSG00000046623	Gjb4	0.0906676	0.554083	2.61144	5e-05	0.000380004
ENSMUSG00000086845	Gm13010	0.0183925	0.11229	2.61005	0.0065	0.0279132
ENSMUSG00000026981	Il1rn	2.93754	17.9052	2.6077	5e-05	0.000380004
ENSMUSG00000024579	Pcyox1l	1.55374	9.4526	2.60497	5e-05	0.000380004
ENSMUSG00000063727	Tnfrsf11b	0.895036	5.41705	2.59749	5e-05	0.000380004
ENSMUSG00000046480	Scn4b	0.0127419	0.0769257	2.59388	5e-05	0.000380004
ENSMUSG00000078480	Mrpl48-ps	1.1817	7.13213	2.59347	5e-05	0.000380004
ENSMUSG00000005087	Cd44	8.78952	52.6992	2.58393	5e-05	0.000380004
ENSMUSG00000045382	Cxcr4	1.12703	6.71855	2.57563	5e-05	0.000380004
ENSMUSG00000024640	Psat1	6.98629	41.6208	2.57471	5e-05	0.000380004
ENSMUSG00000074445	Sprr2a3	103.697	617.674	2.57448	5e-05	0.000380004
ENSMUSG00000097827	5330439K02Rik	0.0186098	0.110545	2.5705	0.0001	0.000720527
ENSMUSG00000020431	Adcy1	0.128843	0.757769	2.55614	5e-05	0.000380004
ENSMUSG00000026494	Kif26b	0.0574142	0.337533	2.55555	5e-05	0.000380004
ENSMUSG00000039691	Tspan10	0.0452867	0.265886	2.55365	0.0004	0.00249351
ENSMUSG00000107198	Gm19619	0.0163067	0.0957111	2.55322	5e-05	0.000380004
ENSMUSG00000051951	Xkr4	0.0159715	0.0936289	2.55146	0.0016	0.00830694
ENSMUSG00000053398	Phgdh	11.6437	68.1243	2.54862	5e-05	0.000380004
ENSMUSG00000058656	Samd12	0.0696308	0.40686	2.54674	5e-05	0.000380004
ENSMUSG00000022178	Ajuba	0.826571	4.81032	2.54092	5e-05	0.000380004
ENSMUSG00000085912	Trp53cor1	0.0231663	0.134797	2.54069	5e-05	0.000380004
ENSMUSG00000026950	Neb	0.0457465	0.264799	2.53317	0.0001	0.000720527
ENSMUSG00000096883	Shisa8	0.0348903	0.201441	2.52946	5e-05	0.000380004
ENSMUSG00000036422	Pcdh8	0.100645	0.58063	2.52834	5e-05	0.000380004
ENSMUSG00000046818	Ddit4l	0.730729	4.2102	2.52648	5e-05	0.000380004
ENSMUSG00000055978	Fut2	0.607925	3.48829	2.52056	5e-05	0.000380004
ENSMUSG00000102432	Gm29856	0.0719626	0.412412	2.51877	0.00015	0.00103416
ENSMUSG00000045629	Sh3tc2	0.0738183	0.422906	2.51829	5e-05	0.000380004
ENSMUSG00000021209	Ppp4r4	0.0243942	0.138249	2.50266	5e-05	0.000380004
ENSMUSG00000023169	Slc38a1	9.65552	54.5912	2.49924	5e-05	0.000380004
ENSMUSG00000070337	Gpr179	0.0112032	0.0625858	2.48193	5e-05	0.000380004
ENSMUSG00000038980	Rbbp8nl	0.250745	1.39984	2.48097	5e-05	0.000380004
ENSMUSG00000063206	Gm15315	8.39589	46.7301	2.4766	5e-05	0.000380004
ENSMUSG00000024225	Clps	84.6225	470.51	2.47511	5e-05	0.000380004
ENSMUSG00000010529	Gm266	0.02638	0.145726	2.46574	0.00095	0.00528239
ENSMUSG00000024727	Trpm6	0.0732019	0.404135	2.46488	5e-05	0.000380004
ENSMUSG00000027684	Mecom	3.10944	17.1593	2.46426	5e-05	0.000380004
ENSMUSG00000076548	Igkv4-69	0.901809	4.96263	2.46021	0.0003	0.0019279
ENSMUSG00000027999	Pla2g12a	7.06026	38.6655	2.45325	5e-05	0.000380004
ENSMUSG00000089990	Gm15852	0.115476	0.632101	2.45257	0.0013	0.00692028
ENSMUSG00000105789	Gm42997	0.0181721	0.0993791	2.45121	0.00435	0.0196478
ENSMUSG00000010080	Epn3	1.25862	6.84328	2.44285	5e-05	0.000380004
ENSMUSG00000063672	Nkx6-3	0.0149117	0.0810677	2.44268	0.0005	0.00304003
ENSMUSG00000037972	Snn	1.07433	5.79935	2.43245	0.0081	0.0336904
ENSMUSG00000073599	Ecscr	2.24582	12.0072	2.41859	0.0001	0.000720527
ENSMUSG00000023000	Dhh	0.144329	0.768444	2.41258	5e-05	0.000380004
ENSMUSG00000028358	Zfp618	0.101388	0.538925	2.41019	5e-05	0.000380004
ENSMUSG00000025983	Ccdc150	0.00972827	0.0515581	2.40594	0.00125	0.00669336
ENSMUSG00000063953	Amd2	0.197347	1.04491	2.40457	0.00075	0.00431072
ENSMUSG00000021803	Cdhr1	0.0094663	0.0501192	2.40449	0.00025	0.00164468
ENSMUSG00000042532	Golga7b	0.28093	1.48616	2.4033	5e-05	0.000380004
ENSMUSG00000040694	Apobec2	0.79888	4.20426	2.3958	5e-05	0.000380004
ENSMUSG00000024912	Fosl1	0.434049	2.27635	2.39079	5e-05	0.000380004
ENSMUSG00000089762	Ier5l	0.668051	3.49598	2.38767	5e-05	0.000380004
ENSMUSG00000005089	Slc1a2	0.352144	1.8398	2.38531	5e-05	0.000380004
ENSMUSG00000067341	H2-Eb2	0.471489	2.45883	2.38268	5e-05	0.000380004
ENSMUSG00000026147	Col9a1	0.0189523	0.0986286	2.37963	5e-05	0.000380004
ENSMUSG00000052105	Mtcl1	0.268756	1.39692	2.37788	5e-05	0.000380004
ENSMUSG00000043165	Lor	0.0358846	0.186052	2.37426	0.0001	0.000720527
ENSMUSG00000049670	Morn4	0.371203	1.92008	2.37089	5e-05	0.000380004
ENSMUSG00000075602	Ly6a	53.1163	274.372	2.36891	5e-05	0.000380004
ENSMUSG00000037568	Vash2	0.180349	0.930717	2.36755	5e-05	0.000380004
ENSMUSG00000067006	Serpinb5	2.15461	11.1183	2.36744	5e-05	0.000380004
ENSMUSG00000020872	Tac4	0.0142459	0.0733162	2.36358	0.00285	0.0136506
ENSMUSG00000047641	Krt83	0.17969	0.924133	2.36259	5e-05	0.000380004
ENSMUSG00000028654	Mycl	4.63522	23.8064	2.36064	5e-05	0.000380004
ENSMUSG00000028236	Sdr16c5	0.103613	0.531655	2.35928	5e-05	0.000380004
ENSMUSG00000073424	Cyp4f15	0.208577	1.05712	2.34148	5e-05	0.000380004
ENSMUSG00000092029	Gm9027	0.0429617	0.217285	2.33847	0.0017	0.0087443
ENSMUSG00000073433	Arhgdig	2.83773	14.3485	2.33809	0.00025	0.00164468
ENSMUSG00000037095	Lrg1	2.99681	15.069	2.33009	5e-05	0.000380004
ENSMUSG00000040726	Hesx1	0.0334665	0.168183	2.32924	0.00115	0.00624156
ENSMUSG00000022518	4930562C15Rik	0.0223676	0.112327	2.32822	0.0013	0.00692028
ENSMUSG00000066072	Cyp4a10	1.28071	6.42194	2.32607	5e-05	0.000380004
ENSMUSG00000044636	Csrnp2	0.524919	2.62153	2.32024	5e-05	0.000380004
ENSMUSG00000031780	Ccl17	1.05727	5.26307	2.31555	5e-05	0.000380004
ENSMUSG00000097039	Pvt1	0.587085	2.91812	2.3134	5e-05	0.000380004
ENSMUSG00000048013	Krt35	0.0103826	0.0511977	2.30191	0.0026	0.0126381
ENSMUSG00000027860	Vangl1	0.879955	4.33547	2.30069	5e-05	0.000380004
ENSMUSG00000062661	Ncs1	0.290104	1.4246	2.29591	5e-05	0.000380004
ENSMUSG00000100277	1810053B23Rik	0.0299215	0.146562	2.29226	0.0003	0.0019279
ENSMUSG00000052949	Rnf157	0.694225	3.39173	2.28854	5e-05	0.000380004
ENSMUSG00000024177	Nme4	3.58433	17.4497	2.28343	5e-05	0.000380004
ENSMUSG00000025986	Slc39a10	1.42142	6.91581	2.28256	5e-05	0.000380004
ENSMUSG00000105443	Gm43837	0.0240886	0.117139	2.2818	0.0127	0.0491584
ENSMUSG00000028749	Pla2g2f	2.12589	10.3082	2.27766	5e-05	0.000380004
ENSMUSG00000002799	Jag2	0.664189	3.21698	2.27604	5e-05	0.000380004
ENSMUSG00000062611	Rps3a2	29.2929	141.346	2.27062	5e-05	0.000380004
ENSMUSG00000073771	Btbd19	2.64636	12.7343	2.26663	5e-05	0.000380004
ENSMUSG00000036902	Neto2	0.382439	1.83814	2.26494	5e-05	0.000380004
ENSMUSG00000056758	Hmga2	1.25539	6.03264	2.26465	5e-05	0.000380004
ENSMUSG00000031538	Plat	1.27836	6.12364	2.2601	5e-05	0.000380004
ENSMUSG00000042784	Muc1	0.321636	1.53977	2.25921	0.00135	0.00715403
ENSMUSG00000008489	Elavl2	0.0161335	0.0772237	2.25899	0.0001	0.000720527
ENSMUSG00000103067	Gm30414	0.187344	0.896209	2.25815	5e-05	0.000380004
ENSMUSG00000074796	Slc4a11	0.342943	1.63819	2.25607	5e-05	0.000380004
ENSMUSG00000044320	1700001O22Rik	0.260806	1.23785	2.24679	5e-05	0.000380004
ENSMUSG00000021701	Plk2	2.63907	12.4638	2.23965	5e-05	0.000380004
ENSMUSG00000020808	Fam64a	0.314107	1.48204	2.23826	5e-05	0.000380004
ENSMUSG00000009214	Tmem8c	0.0206825	0.0975278	2.2374	0.0021	0.0105095
ENSMUSG00000044254	Pcsk9	5.86046	27.6197	2.23661	5e-05	0.000380004
ENSMUSG00000041750	Cd1d2	0.103687	0.48651	2.23024	0.00015	0.00103416
ENSMUSG00000042306	S100a14	4.28104	20.0211	2.22549	5e-05	0.000380004
ENSMUSG00000020108	Ddit4	11.9588	55.8414	2.22326	5e-05	0.000380004
ENSMUSG00000020000	Moxd1	0.416331	1.94176	2.22156	5e-05	0.000380004
ENSMUSG00000031760	Mt3	0.915442	4.25612	2.217	5e-05	0.000380004
ENSMUSG00000036110	Slc17a2	0.0171022	0.0794721	2.21626	0.00115	0.00624156
ENSMUSG00000022790	Igsf11	0.115949	0.538775	2.21619	5e-05	0.000380004
ENSMUSG00000025075	Habp2	1.49296	6.93685	2.21611	5e-05	0.000380004
ENSMUSG00000042751	Nmnat2	0.114053	0.529398	2.21466	5e-05	0.000380004
ENSMUSG00000019102	Aldh3a1	0.0256654	0.119028	2.21341	0.00105	0.00576461
ENSMUSG00000039116	Adgrg6	0.464347	2.14534	2.20793	5e-05	0.000380004
ENSMUSG00000027075	Slc43a1	0.417657	1.92022	2.20088	5e-05	0.000380004
ENSMUSG00000036053	Fmnl2	1.3594	6.24959	2.20079	5e-05	0.000380004
ENSMUSG00000049551	Fzd9	0.216919	0.995975	2.19895	5e-05	0.000380004
ENSMUSG00000042540	Acot5	0.0394709	0.180954	2.19676	0.00015	0.00103416
ENSMUSG00000023905	Tnfrsf12a	13.0772	59.9	2.19551	5e-05	0.000380004
ENSMUSG00000042734	Ttc9	0.330365	1.51009	2.19251	5e-05	0.000380004
ENSMUSG00000089901	Gm8113	0.453662	2.06866	2.18901	5e-05	0.000380004
ENSMUSG00000050122	Vwa3b	0.100058	0.456226	2.18891	0.00015	0.00103416
ENSMUSG00000040675	Mthfd1l	2.55506	11.6275	2.18611	5e-05	0.000380004
ENSMUSG00000037953	A4gnt	0.166063	0.753295	2.18149	5e-05	0.000380004
ENSMUSG00000025489	Ifitm5	0.0499411	0.225074	2.1721	0.0019	0.00962188
ENSMUSG00000044469	Tnfaip8l1	2.08163	9.37382	2.17092	5e-05	0.000380004
ENSMUSG00000040899	Ccr6	0.270926	1.21785	2.16837	5e-05	0.000380004
ENSMUSG00000079186	Gzmc	0.21641	0.971725	2.16678	5e-05	0.000380004
ENSMUSG00000044986	Tst	6.42757	28.8007	2.16376	5e-05	0.000380004
ENSMUSG00000025938	Slco5a1	0.0312327	0.139841	2.16266	5e-05	0.000380004
ENSMUSG00000030048	Gkn3	7.26113	32.3851	2.15706	5e-05	0.000380004
ENSMUSG00000097281	Gm26685	0.0210344	0.0937788	2.15651	0.0002	0.00134363
ENSMUSG00000026187	Xrcc5	3.80251	16.9502	2.15627	5e-05	0.000380004
ENSMUSG00000020405	Fabp6	0.474389	2.11338	2.15541	5e-05	0.000380004
ENSMUSG00000009418	Nav1	1.07095	4.76134	2.15247	5e-05	0.000380004
ENSMUSG00000033032	Afap1l1	2.77709	12.2903	2.14587	5e-05	0.000380004
ENSMUSG00000020419	Hormad2	0.0285734	0.126018	2.14088	0.00325	0.0152987
ENSMUSG00000082307	Gm13418	0.221718	0.977133	2.13983	5e-05	0.000380004
ENSMUSG00000069305	Hist1h4n	0.112308	0.494684	2.13905	0.0013	0.00692028
ENSMUSG00000097165	2210008F06Rik	0.0625827	0.274656	2.13379	0.0001	0.000720527
ENSMUSG00000021572	Cep72	1.13508	4.98019	2.13341	5e-05	0.000380004
ENSMUSG00000004540	Psg17	0.0343992	0.15056	2.1299	0.00065	0.00381276
ENSMUSG00000048981	Krt31	0.0294101	0.128712	2.12977	0.00015	0.00103416
ENSMUSG00000026418	Tnni1	2.4994	10.8951	2.12402	5e-05	0.000380004
ENSMUSG00000020102	Slc16a7	0.287271	1.24615	2.117	5e-05	0.000380004
ENSMUSG00000024736	Tmem132a	1.45487	6.30759	2.1162	5e-05	0.000380004
ENSMUSG00000026556	Vangl2	0.258269	1.11934	2.11569	5e-05	0.000380004
ENSMUSG00000022039	Adam2	0.0304925	0.132134	2.11548	0.00015	0.00103416
ENSMUSG00000000085	Scmh1	6.17259	26.69	2.11235	5e-05	0.000380004
ENSMUSG00000072437	Nanos1	0.305443	1.32018	2.11176	5e-05	0.000380004
ENSMUSG00000058799	Nap1l1	25.2407	108.138	2.09905	5e-05	0.000380004
ENSMUSG00000054612	Mgmt	2.63333	11.2668	2.09711	5e-05	0.000380004
ENSMUSG00000032643	Fhl3	1.01102	4.28744	2.08431	5e-05	0.000380004
ENSMUSG00000103160	C130012C08Rik	0.0256686	0.108836	2.08408	0.0001	0.000720527
ENSMUSG00000020435	Osbp2	0.0175528	0.0743506	2.08264	0.0009	0.00504227
ENSMUSG00000002489	Tiam1	1.40873	5.96193	2.08139	5e-05	0.000380004
ENSMUSG00000047443	Fam132b	2.38862	10.1079	2.08123	0.00015	0.00103416
ENSMUSG00000037944	Ccr7	0.37092	1.56573	2.07766	5e-05	0.000380004
ENSMUSG00000069808	Fam57a	4.27941	18.0578	2.07714	0.00405	0.018502
ENSMUSG00000024968	Rcor2	0.704167	2.96684	2.07494	5e-05	0.000380004
ENSMUSG00000048087	Gm4737	3.90026	16.426	2.07434	5e-05	0.000380004
ENSMUSG00000069793	Slfn9	3.30559	13.9051	2.07264	5e-05	0.000380004
ENSMUSG00000051067	Lingo3	0.0137004	0.0576171	2.07228	0.00055	0.00330083
ENSMUSG00000042793	Lgr6	0.0204811	0.0860953	2.07164	0.01295	0.0499807
ENSMUSG00000064317	Gm10146	0.225245	0.946411	2.07097	0.00025	0.00164468
ENSMUSG00000027171	Prrg4	0.71821	3.0144	2.0694	5e-05	0.000380004
ENSMUSG00000078963	Hsbp1l1	0.408131	1.70827	2.06544	5e-05	0.000380004
ENSMUSG00000041293	Adgrf1	0.142681	0.596862	2.06461	5e-05	0.000380004
ENSMUSG00000027408	Cpxm1	0.615148	2.57056	2.06308	5e-05	0.000380004
ENSMUSG00000027375	Mal	0.42417	1.77143	2.0622	5e-05	0.000380004
ENSMUSG00000022583	Ly6f	0.0499672	0.208485	2.06089	0.0017	0.0087443
ENSMUSG00000012350	Ehf	13.0293	54.1716	2.05578	5e-05	0.000380004
ENSMUSG00000087326	Gm12503	0.0160128	0.0662788	2.04933	0.0003	0.0019279
ENSMUSG00000097797	Gm26901	0.270323	1.11726	2.0472	0.00285	0.0136506
ENSMUSG00000071230	Npw	0.0419626	0.173265	2.0458	0.00975	0.0394683
ENSMUSG00000028587	Orc1	1.159	4.75847	2.03762	5e-05	0.000380004
ENSMUSG00000068196	Col8a1	0.0632966	0.259245	2.03411	5e-05	0.000380004
ENSMUSG00000023088	Abcc1	1.38651	5.67866	2.0341	5e-05	0.000380004
ENSMUSG00000026390	Marco	0.313306	1.28225	2.03303	0.00075	0.00431072
ENSMUSG00000035394	Cfap53	0.0491868	0.200742	2.029	0.0063	0.0271947
ENSMUSG00000085427	6430710C18Rik	1.27209	5.18583	2.02737	5e-05	0.000380004
ENSMUSG00000024924	Vldlr	0.400293	1.63137	2.02696	5e-05	0.000380004
ENSMUSG00000097709	2810429I04Rik	1.44312	5.86552	2.02306	0.00165	0.00852223
ENSMUSG00000058392	Rrp1b	2.67035	10.8308	2.02004	5e-05	0.000380004
ENSMUSG00000025403	Shmt2	15.9669	64.638	2.0173	5e-05	0.000380004
ENSMUSG00000048696	Mex3d	1.7557	7.10234	2.01625	5e-05	0.000380004
ENSMUSG00000022900	Ildr1	0.78425	3.16761	2.01401	5e-05	0.000380004
ENSMUSG00000022899	Slc15a2	0.403609	1.62918	2.01312	0.0008	0.00455874
ENSMUSG00000028520	4921539E11Rik	0.0598658	0.240918	2.00874	0.00055	0.00330083
ENSMUSG00000047407	Tgif1	8.60846	34.6052	2.00716	5e-05	0.000380004
ENSMUSG00000009588	St6galnac1	0.85259	3.42151	2.00471	5e-05	0.000380004
ENSMUSG00000038180	Spag4	0.118795	0.476423	2.00377	0.00025	0.00164468
ENSMUSG00000035580	Kcnh8	0.0348563	0.139461	2.00038	0.00015	0.00103416
ENSMUSG00000022385	Gtse1	2.90981	11.6128	1.99672	5e-05	0.000380004
ENSMUSG00000027257	Pacsin3	0.634278	2.5302	1.99606	5e-05	0.000380004
ENSMUSG00000032849	Abcc4	0.635289	2.53213	1.99487	5e-05	0.000380004
ENSMUSG00000020728	Cep112	0.212659	0.846141	1.99236	0.00105	0.00576461
ENSMUSG00000035451	Foxa1	3.53724	14.062	1.99111	5e-05	0.000380004
ENSMUSG00000097615	Gm2061	3.62941	14.4246	1.99072	0.005	0.0221972
ENSMUSG00000026600	Soat1	12.0509	47.7242	1.98558	5e-05	0.000380004
ENSMUSG00000102246	9430037O13Rik	0.0605308	0.239214	1.98256	0.00085	0.00479442
ENSMUSG00000028004	Npy2r	0.0669144	0.263801	1.97906	5e-05	0.000380004
ENSMUSG00000051076	Vtcn1	0.0827216	0.32562	1.97685	5e-05	0.000380004
ENSMUSG00000001025	S100a6	91.4739	359.511	1.9746	5e-05	0.000380004
ENSMUSG00000049620	Prss33	0.025953	0.10197	1.97418	0.00385	0.0177017
ENSMUSG00000103170	Gm37170	0.0209571	0.0821593	1.97098	0.00195	0.00985759
ENSMUSG00000017861	Mybl2	4.83521	18.927	1.9688	5e-05	0.000380004
ENSMUSG00000020205	Phlda1	11.3605	44.2994	1.96326	5e-05	0.000380004
ENSMUSG00000066643	Wdr35	0.341369	1.32297	1.95437	5e-05	0.000380004
ENSMUSG00000041961	Znrf3	1.10598	4.28476	1.95389	5e-05	0.000380004
ENSMUSG00000024597	Slc12a2	18.0233	69.7902	1.95316	5e-05	0.000380004
ENSMUSG00000102705	4632432E15Rik	0.124219	0.480126	1.95053	5e-05	0.000380004
ENSMUSG00000037185	Krt80	0.277084	1.07038	1.94973	5e-05	0.000380004
ENSMUSG00000025082	Vwa2	0.155466	0.596	1.93871	5e-05	0.000380004
ENSMUSG00000094818	Gm15308	5.11887	19.5939	1.93651	5e-05	0.000380004
ENSMUSG00000028040	Efna4	4.42353	16.9254	1.93592	5e-05	0.000380004
ENSMUSG00000056055	Sag	0.428076	1.63778	1.9358	5e-05	0.000380004
ENSMUSG00000102184	Gm37192	0.0699838	0.267546	1.9347	0.00155	0.00807043
ENSMUSG00000024526	Cidea	0.273696	1.04403	1.93152	0.0017	0.0087443
ENSMUSG00000024352	Spata24	2.15374	8.18325	1.92583	5e-05	0.000380004
ENSMUSG00000026278	Bok	9.12792	34.6751	1.92554	5e-05	0.000380004
ENSMUSG00000086965	Gm16314	1.16857	4.43809	1.92519	0.00795	0.0331701
ENSMUSG00000021765	Fst	0.592889	2.24892	1.9234	5e-05	0.000380004
ENSMUSG00000042708	Shcbp1l	0.0367796	0.138998	1.91809	0.00575	0.0251082
ENSMUSG00000007379	Dennd2c	0.210095	0.793534	1.91725	5e-05	0.000380004
ENSMUSG00000025912	Mybl1	0.21979	0.827318	1.91232	5e-05	0.000380004
ENSMUSG00000043398	Gpr135	0.0478739	0.1801	1.91148	0.00075	0.00431072
ENSMUSG00000023176	Cpn2	0.289235	1.08734	1.91049	5e-05	0.000380004
ENSMUSG00000024008	Cpne5	0.151081	0.566847	1.90763	5e-05	0.000380004
ENSMUSG00000039676	Capsl	0.215137	0.806807	1.90697	5e-05	0.000380004
ENSMUSG00000071497	Nutf2-ps1	0.0683053	0.255889	1.90545	0.0012	0.00646375
ENSMUSG00000066513	Klk1b4	0.0995343	0.372877	1.90543	0.00055	0.00330083
ENSMUSG00000042215	Bag2	2.0969	7.85449	1.90526	5e-05	0.000380004
ENSMUSG00000068099	1500009C09Rik	0.210417	0.787495	1.90402	5e-05	0.000380004
ENSMUSG00000034177	Rnf43	11.9169	44.4457	1.89903	5e-05	0.000380004
ENSMUSG00000040711	Sh3pxd2b	0.976233	3.63632	1.89718	5e-05	0.000380004
ENSMUSG00000025420	Katnal2	0.0233435	0.0865458	1.89044	0.00165	0.00852223
ENSMUSG00000048485	Zbtb8b	0.0189178	0.0699351	1.88628	0.00715	0.0302365
ENSMUSG00000024891	Slc29a2	0.855956	3.15902	1.88387	5e-05	0.000380004
ENSMUSG00000025479	Cyp2e1	1.23986	4.5695	1.88186	5e-05	0.000380004
ENSMUSG00000068600	Gml2	2.32594	8.51256	1.87178	5e-05	0.000380004
ENSMUSG00000057113	Npm1	196.765	718.961	1.86944	5e-05	0.000380004
ENSMUSG00000007122	Casq1	0.0643304	0.23402	1.86306	0.0031	0.0146686
ENSMUSG00000028457	Atp8b5	0.0297278	0.107897	1.85977	0.0003	0.0019279
ENSMUSG00000025001	Hells	5.90908	21.4172	1.85776	5e-05	0.000380004
ENSMUSG00000034227	Foxj1	0.0170777	0.0618975	1.85776	0.00055	0.00330083
ENSMUSG00000063232	Serpina11	0.036379	0.131831	1.85751	0.0111	0.043875
ENSMUSG00000021747	4930452B06Rik	0.0296372	0.107382	1.85728	0.00015	0.00103416
ENSMUSG00000049866	Arl4c	2.17138	7.85282	1.8546	5e-05	0.000380004
ENSMUSG00000016624	Phf21b	1.00948	3.64727	1.8532	5e-05	0.000380004
ENSMUSG00000048458	Fam212b	0.491863	1.77609	1.85237	5e-05	0.000380004
ENSMUSG00000048416	Mlf1	0.0698087	0.251902	1.85138	0.00035	0.00220801
ENSMUSG00000021190	Lgmn	46.9832	169.127	1.84789	5e-05	0.000380004
ENSMUSG00000100113	Gm28592	14.2299	51.0419	1.84276	5e-05	0.000380004
ENSMUSG00000027570	Col9a3	0.231805	0.831303	1.84247	0.001	0.00553269
ENSMUSG00000020918	Kat2a	6.17295	22.1112	1.84075	5e-05	0.000380004
ENSMUSG00000024905	Mtl5	0.138182	0.494497	1.83939	0.0002	0.00134363
ENSMUSG00000059898	Dsc3	0.0154728	0.055362	1.83917	0.00115	0.00624156
ENSMUSG00000068226	Gm6723	0.115321	0.412401	1.8384	0.00325	0.0152987
ENSMUSG00000022096	Hr	2.04906	7.32369	1.83761	5e-05	0.000380004
ENSMUSG00000086443	4933421A08Rik	0.166491	0.59449	1.83621	5e-05	0.000380004
ENSMUSG00000035678	Tnfsf9	0.668057	2.38458	1.83569	0.00075	0.00431072
ENSMUSG00000022686	B3gnt5	0.295718	1.05523	1.83526	5e-05	0.000380004
ENSMUSG00000087067	Gm11532	0.0535683	0.190593	1.83104	5e-05	0.000380004
ENSMUSG00000097378	B230208H11Rik	0.193376	0.687866	1.83072	5e-05	0.000380004
ENSMUSG00000005131	4930550C14Rik	0.0428037	0.152241	1.83055	0.0024	0.0118009
ENSMUSG00000033767	D930015E06Rik	2.09966	7.46394	1.82978	5e-05	0.000380004
ENSMUSG00000031919	Tmed6	4.00105	14.1923	1.82666	5e-05	0.000380004
ENSMUSG00000098234	Snhg6	21.7572	77.0804	1.82487	5e-05	0.000380004
ENSMUSG00000021692	Dimt1	1.51876	5.36826	1.82156	0.0109	0.0431956
ENSMUSG00000037275	Gemin5	2.54809	9.0037	1.8211	5e-05	0.000380004
ENSMUSG00000023043	Krt18	127.202	449.321	1.82062	5e-05	0.000380004
ENSMUSG00000039748	Exo1	3.62635	12.8024	1.81982	0.0001	0.000720527
ENSMUSG00000046546	Fam43a	2.57696	9.08192	1.81733	5e-05	0.000380004
ENSMUSG00000019947	Arid5b	0.898093	3.16191	1.81586	5e-05	0.000380004
ENSMUSG00000004929	Thop1	7.4809	26.3197	1.81486	5e-05	0.000380004
ENSMUSG00000027562	Car2	48.117	168.776	1.81049	5e-05	0.000380004
ENSMUSG00000078377	Gm4294	0.115052	0.403508	1.81031	0.0007	0.00405837
ENSMUSG00000001056	Nhp2	39.6712	139.065	1.80959	5e-05	0.000380004
ENSMUSG00000040463	Mybbp1a	15.7753	55.2364	1.80795	5e-05	0.000380004
ENSMUSG00000026413	Pkp1	3.29122	11.5135	1.80664	5e-05	0.000380004
ENSMUSG00000013275	Slc41a1	1.95068	6.81748	1.80526	5e-05	0.000380004
ENSMUSG00000033488	BC026585	3.70192	12.9318	1.80457	5e-05	0.000380004
ENSMUSG00000027995	Tlr2	1.54127	5.37792	1.80293	5e-05	0.000380004
ENSMUSG00000022945	Chaf1b	6.18228	21.5188	1.79938	5e-05	0.000380004
ENSMUSG00000061024	Rrs1	8.48387	29.5058	1.79821	5e-05	0.000380004
ENSMUSG00000054321	Taf4b	0.890148	3.09397	1.79734	5e-05	0.000380004
ENSMUSG00000000531	Grasp	0.763228	2.65093	1.79631	5e-05	0.000380004
ENSMUSG00000028573	Fggy	1.12166	3.8894	1.79391	5e-05	0.000380004
ENSMUSG00000021662	Arhgef28	1.48189	5.12994	1.7915	5e-05	0.000380004
ENSMUSG00000028010	Gar1	30.4104	105.241	1.79105	5e-05	0.000380004
ENSMUSG00000057098	Ebf1	0.152133	0.526085	1.78996	0.00025	0.00164468
ENSMUSG00000085156	Gm11974	7.4847	25.856	1.78848	5e-05	0.000380004
ENSMUSG00000050530	Fam171a1	2.92045	10.0812	1.7874	5e-05	0.000380004
ENSMUSG00000024427	Spry4	0.986237	3.40401	1.78723	5e-05	0.000380004
ENSMUSG00000100490	Gm28455	0.0487027	0.167979	1.78621	0.00245	0.0120113
ENSMUSG00000038425	Poli	1.24368	4.28746	1.78551	5e-05	0.000380004
ENSMUSG00000033307	Mif	123.108	423.889	1.78376	5e-05	0.000380004
ENSMUSG00000028718	Stil	0.95399	3.28141	1.78227	5e-05	0.000380004
ENSMUSG00000024613	Tcof1	4.39925	15.1292	1.782	5e-05	0.000380004
ENSMUSG00000063760	Rnf217	0.546827	1.87914	1.78092	5e-05	0.000380004
ENSMUSG00000029307	Dmp1	0.26346	0.901727	1.77511	5e-05	0.000380004
ENSMUSG00000059895	Ptp4a3	3.76807	12.8877	1.7741	5e-05	0.000380004
ENSMUSG00000044628	Rnf208	0.962255	3.28596	1.77183	5e-05	0.000380004
ENSMUSG00000037994	Slc9b2	0.0469106	0.160129	1.77125	0.00345	0.0161073
ENSMUSG00000028318	Polr1e	5.55526	18.9569	1.7708	5e-05	0.000380004
ENSMUSG00000026442	Nfasc	0.102911	0.350585	1.76837	5e-05	0.000380004
ENSMUSG00000034677	Gpr142	0.0200021	0.0680562	1.76658	0.0114	0.0448831
ENSMUSG00000001053	N4bp3	2.89249	9.80386	1.76104	5e-05	0.000380004
ENSMUSG00000058809	Hspd1-ps3	0.0507987	0.172031	1.7598	0.0007	0.00405837
ENSMUSG00000041538	H2-Ob	1.14783	3.88683	1.75968	5e-05	0.000380004
ENSMUSG00000023039	Krt7	17.4371	58.9729	1.7579	5e-05	0.000380004
ENSMUSG00000028391	Wdr31	1.13471	3.83634	1.75741	5e-05	0.000380004
ENSMUSG00000001039	B9d1	2.5381	8.57685	1.7567	5e-05	0.000380004
ENSMUSG00000083097	Gm14494	0.10567	0.357087	1.7567	0.0062	0.0268326
ENSMUSG00000045662	Henmt1	0.0188859	0.0638093	1.75646	0.00315	0.0148735
ENSMUSG00000073598	1700066B19Rik	3.15649	10.6647	1.75645	5e-05	0.000380004
ENSMUSG00000025091	Pnliprp2	24.7026	83.2852	1.7534	5e-05	0.000380004
ENSMUSG00000037907	Ankrd13b	2.01438	6.78081	1.75112	5e-05	0.000380004
ENSMUSG00000024529	Lox	0.246823	0.829973	1.74958	0.0001	0.000720527
ENSMUSG00000058743	Kcnj14	0.0228669	0.0768221	1.74826	0.003	0.0142698
ENSMUSG00000028347	Tmeff1	2.24268	7.52649	1.74675	5e-05	0.000380004
ENSMUSG00000023805	Synj2	1.47008	4.93314	1.74661	5e-05	0.000380004
ENSMUSG00000018648	Dusp14	1.30404	4.37043	1.74479	5e-05	0.000380004
ENSMUSG00000037548	H2-DMb2	2.99429	10.031	1.74417	5e-05	0.000380004
ENSMUSG00000028348	Murc	0.0514864	0.172473	1.74411	0.0007	0.00405837
ENSMUSG00000041491	Cep78	1.32044	4.41654	1.74189	5e-05	0.000380004
ENSMUSG00000085735	Mettl5os	0.0401493	0.134253	1.74151	0.0127	0.0491584
ENSMUSG00000039693	Msantd3	1.00713	3.36564	1.74062	5e-05	0.000380004
ENSMUSG00000076617	Ighm	12.2664	40.9226	1.73819	5e-05	0.000380004
ENSMUSG00000026322	Htr4	0.290932	0.969478	1.73653	5e-05	0.000380004
ENSMUSG00000054146	Krt15	0.670669	2.23348	1.73562	5e-05	0.000380004
ENSMUSG00000027405	Nop56	33.5164	111.604	1.73545	0.00185	0.00941882
ENSMUSG00000028633	Ctps	8.11123	26.9991	1.73492	5e-05	0.000380004
ENSMUSG00000094634	Gm3468	0.102035	0.338978	1.73213	0.0006	0.00356449
ENSMUSG00000034768	Asb16	0.564802	1.87047	1.72758	5e-05	0.000380004
ENSMUSG00000044933	Sstr3	0.0671263	0.222013	1.72569	5e-05	0.000380004
ENSMUSG00000002289	Angptl4	4.8747	16.0912	1.72289	5e-05	0.000380004
ENSMUSG00000039337	Tex19.2	0.0226826	0.0748527	1.72247	0.00215	0.0107248
ENSMUSG00000024691	Fam111a	4.25801	14.019	1.71914	5e-05	0.000380004
ENSMUSG00000072601	Ear1	0.0874904	0.287457	1.71615	0.0078	0.0326603
ENSMUSG00000068115	Ninl	0.412562	1.35507	1.71568	5e-05	0.000380004
ENSMUSG00000018417	Myo1b	2.38348	7.82852	1.71567	5e-05	0.000380004
ENSMUSG00000018821	Avpi1	9.25005	30.3665	1.71495	5e-05	0.000380004
ENSMUSG00000069682	Gm10275	1.08535	3.55695	1.71248	5e-05	0.000380004
ENSMUSG00000024989	Cep55	3.34565	10.957	1.71149	5e-05	0.000380004
ENSMUSG00000024732	Ccdc86	4.60141	15.0442	1.70906	5e-05	0.000380004
ENSMUSG00000021702	Thbs4	0.0549865	0.179455	1.70647	0.002	0.0100696
ENSMUSG00000091586	Cyp4f17	0.361676	1.1789	1.70467	5e-05	0.000380004
ENSMUSG00000022231	Sema5a	1.86366	6.06405	1.70214	5e-05	0.000380004
ENSMUSG00000072618	Gm10384	0.406074	1.31757	1.69806	0.00015	0.00103416
ENSMUSG00000087547	Platr27	0.522243	1.69323	1.69698	0.00035	0.00220801
ENSMUSG00000082419	Gm11425	0.160753	0.519965	1.69357	0.0017	0.0087443
ENSMUSG00000095328	Defa-ps6	9.02091	29.0955	1.68945	0.0004	0.00249351
ENSMUSG00000039246	Lyplal1	2.67809	8.63422	1.68886	5e-05	0.000380004
ENSMUSG00000016262	Sertad4	0.294642	0.949748	1.68858	5e-05	0.000380004
ENSMUSG00000000884	Gnb1l	1.98294	6.38248	1.68647	5e-05	0.000380004
ENSMUSG00000022548	Apod	0.305624	0.9831	1.68558	0.0003	0.0019279
ENSMUSG00000069184	Zfp72	0.402472	1.29438	1.6853	5e-05	0.000380004
ENSMUSG00000044703	Phf11a	0.334308	1.07379	1.68345	5e-05	0.000380004
ENSMUSG00000017211	Gsdma2	0.278145	0.892891	1.68265	0.0003	0.0019279
ENSMUSG00000022225	Cma1	0.0698004	0.223243	1.67731	0.0059	0.0256901
ENSMUSG00000041859	Mcm3	17.7471	56.6855	1.67539	5e-05	0.000380004
ENSMUSG00000026285	Pdcd1	0.130174	0.414896	1.67231	0.0005	0.00304003
ENSMUSG00000013089	Etv5	1.95161	6.2157	1.67125	5e-05	0.000380004
ENSMUSG00000049950	Rpp38	3.50729	11.1639	1.67041	5e-05	0.000380004
ENSMUSG00000020712	Tcam1	0.0247546	0.0787086	1.66883	0.00065	0.00381276
ENSMUSG00000024664	Fads3	2.29382	7.29029	1.66822	5e-05	0.000380004
ENSMUSG00000004356	Utp20	1.44939	4.59171	1.66359	5e-05	0.000380004
ENSMUSG00000062937	Mtap	6.17845	19.5677	1.66316	5e-05	0.000380004
ENSMUSG00000025129	Ppp1r27	0.0553566	0.175195	1.66214	0.00595	0.0258796
ENSMUSG00000108105	Gm5340	0.136585	0.432069	1.66147	0.0022	0.0109414
ENSMUSG00000028184	Adgrl2	3.9795	12.5834	1.66086	5e-05	0.000380004
ENSMUSG00000025995	Wdr75	5.59954	17.7033	1.66064	5e-05	0.000380004
ENSMUSG00000022962	Gart	12.1929	38.539	1.66028	5e-05	0.000380004
ENSMUSG00000053137	Mapk11	0.361042	1.13996	1.65874	5e-05	0.000380004
ENSMUSG00000018459	Slc13a3	0.0165843	0.0523463	1.65827	0.0087	0.0358945
ENSMUSG00000023110	Prmt5	10.0308	31.6087	1.65588	5e-05	0.000380004
ENSMUSG00000055612	Cdca7	31.9988	100.816	1.65564	5e-05	0.000380004
ENSMUSG00000001864	Aif1l	0.198554	0.624537	1.65325	0.0001	0.000720527
ENSMUSG00000021464	Ror2	1.0991	3.45094	1.65067	5e-05	0.000380004
ENSMUSG00000022474	Pmm1	16.5946	52.0493	1.64916	5e-05	0.000380004
ENSMUSG00000025869	Nop16	12.5949	39.4744	1.64808	5e-05	0.000380004
ENSMUSG00000021958	Pinx1	3.34254	10.4706	1.64733	5e-05	0.000380004
ENSMUSG00000020692	Nle1	5.46436	17.0732	1.64361	5e-05	0.000380004
ENSMUSG00000036078	Sigmar1	18.0195	56.1727	1.64031	0.00015	0.00103416
ENSMUSG00000042354	Gnl3	11.5914	36.1111	1.63939	0.00105	0.00576461
ENSMUSG00000022673	Mcm4	9.49014	29.5456	1.63844	5e-05	0.000380004
ENSMUSG00000085022	Gm5860	0.0441199	0.137097	1.63569	0.0036	0.0167177
ENSMUSG00000026019	Wdr12	5.23754	16.2487	1.63336	5e-05	0.000380004
ENSMUSG00000059395	Nkapl	0.0654149	0.202846	1.6327	0.00125	0.00669336
ENSMUSG00000005846	Rsl1d1	25.3035	78.4609	1.63263	5e-05	0.000380004
ENSMUSG00000028683	Eif2b3	5.00074	15.4878	1.63092	5e-05	0.000380004
ENSMUSG00000062456	Rpl9-ps6	0.457659	1.41272	1.62613	0.0004	0.00249351
ENSMUSG00000015176	Nolc1	9.61005	29.6597	1.62589	5e-05	0.000380004
ENSMUSG00000001525	Tubb5	87.886	271.235	1.62584	5e-05	0.000380004
ENSMUSG00000037440	Vnn1	15.218	46.9082	1.62406	5e-05	0.000380004
ENSMUSG00000019997	Ctgf	0.844926	2.60361	1.62362	0.0001	0.000720527
ENSMUSG00000042050	Wdr60	0.414194	1.27246	1.61924	5e-05	0.000380004
ENSMUSG00000022382	Wnt7b	0.0189741	0.0582663	1.61863	0.00475	0.0212384
ENSMUSG00000021569	Trip13	2.8438	8.71617	1.61587	5e-05	0.000380004
ENSMUSG00000026234	Ncl	71.2018	218.126	1.61517	5e-05	0.000380004
ENSMUSG00000039200	Atf7ip2	0.305148	0.934266	1.61433	5e-05	0.000380004
ENSMUSG00000053931	Cnn3	29.7744	91.0061	1.61189	5e-05	0.000380004
ENSMUSG00000027907	S100a11	214.29	654.895	1.6117	5e-05	0.000380004
ENSMUSG00000064326	Siva1	14.2077	43.4124	1.61143	5e-05	0.000380004
ENSMUSG00000011254	Thg1l	4.48763	13.6866	1.60874	5e-05	0.000380004
ENSMUSG00000022519	Srl	1.39636	4.2564	1.60796	0.00055	0.00330083
ENSMUSG00000085873	Ttc39aos1	0.418492	1.27418	1.6063	0.00595	0.0258796
ENSMUSG00000020075	Ddx21	13.0741	39.7783	1.60528	5e-05	0.000380004
ENSMUSG00000027699	Ect2	5.75915	17.4821	1.60195	5e-05	0.000380004
ENSMUSG00000061458	Nol10	2.91716	8.85181	1.60141	5e-05	0.000380004
ENSMUSG00000085741	5430405H02Rik	4.34676	13.132	1.59508	5e-05	0.000380004
ENSMUSG00000021782	Dlg5	3.83229	11.5725	1.59443	5e-05	0.000380004
ENSMUSG00000022422	Dscc1	1.51177	4.55511	1.59125	5e-05	0.000380004
ENSMUSG00000044461	Shisa2	2.9793	8.97657	1.59119	5e-05	0.000380004
ENSMUSG00000048652	Samd13	0.0336647	0.101255	1.58869	0.0103	0.0413179
ENSMUSG00000072596	Ear2	1.65775	4.98606	1.58868	0.00025	0.00164468
ENSMUSG00000049225	Pdp1	1.80016	5.41224	1.5881	5e-05	0.000380004
ENSMUSG00000034321	Exosc1	5.94333	17.8591	1.58732	5e-05	0.000380004
ENSMUSG00000016758	Bik	0.681411	2.04722	1.58707	0.0003	0.0019279
ENSMUSG00000036206	Sh3bp4	1.9155	5.75171	1.58627	5e-05	0.000380004
ENSMUSG00000063428	Ddo	0.355235	1.06626	1.58572	0.00015	0.00103416
ENSMUSG00000035694	Caps2	0.0300805	0.0902561	1.5852	0.00175	0.00897375
ENSMUSG00000027395	Polr1b	4.19602	12.5896	1.58514	5e-05	0.000380004
ENSMUSG00000027454	Gins1	6.55236	19.6484	1.58433	5e-05	0.000380004
ENSMUSG00000026787	Gad2	0.0663879	0.199036	1.58404	0.0011	0.00599954
ENSMUSG00000023912	Slc25a27	0.131783	0.394729	1.58269	0.00025	0.00164468
ENSMUSG00000022325	Pop1	1.87528	5.61614	1.58247	0.0003	0.0019279
ENSMUSG00000020310	Madcam1	1.20609	3.61013	1.58172	0.0002	0.00134363
ENSMUSG00000040592	Cd79b	6.33663	18.9616	1.58129	5e-05	0.000380004
ENSMUSG00000087570	Gm13647	0.174682	0.522548	1.58083	0.00155	0.00807043
ENSMUSG00000025081	Tdrd1	0.327278	0.978303	1.57977	5e-05	0.000380004
ENSMUSG00000063445	Nmral1	5.46093	16.3038	1.57799	5e-05	0.000380004
ENSMUSG00000027803	Wwtr1	1.89191	5.64403	1.57688	5e-05	0.000380004
ENSMUSG00000050295	Foxc1	0.020069	0.0598369	1.57607	0.0057	0.0249334
ENSMUSG00000022433	Csnk1e	6.12677	18.2483	1.57456	5e-05	0.000380004
ENSMUSG00000073988	Ttpa	0.395792	1.17857	1.57423	0.0001	0.000720527
ENSMUSG00000032184	Lysmd2	2.61151	7.77614	1.57417	5e-05	0.000380004
ENSMUSG00000034617	Mtrr	1.32103	3.9262	1.57147	5e-05	0.000380004
ENSMUSG00000086841	2410006H16Rik	41.754	124.072	1.5712	5e-05	0.000380004
ENSMUSG00000028044	Cks1b	16.2361	48.2149	1.57027	5e-05	0.000380004
ENSMUSG00000095200	Ighv1-7	13.5865	40.345	1.57022	5e-05	0.000380004
ENSMUSG00000017146	Brca1	1.61138	4.78008	1.56873	5e-05	0.000380004
ENSMUSG00000051716	Apon	0.0282603	0.0838275	1.56865	0.0091	0.0372906
ENSMUSG00000040034	Nup43	7.17589	21.2833	1.56849	0.002	0.0100696
ENSMUSG00000023873	1700010I14Rik	0.25039	0.742214	1.56766	0.00015	0.00103416
ENSMUSG00000085260	Med9os	0.0784914	0.232565	1.56703	0.00825	0.0342217
ENSMUSG00000076614	Ighg1	2.23308	6.61505	1.56671	5e-05	0.000380004
ENSMUSG00000034064	Poglut1	4.50473	13.3228	1.56439	5e-05	0.000380004
ENSMUSG00000030662	Ipo5	15.9713	47.2222	1.56398	5e-05	0.000380004
ENSMUSG00000026274	Pask	1.14791	3.39204	1.56314	0.0067	0.0286244
ENSMUSG00000026579	F5	0.147662	0.435857	1.56156	0.00275	0.0132479
ENSMUSG00000086290	Snhg12	11.9508	35.2599	1.56092	5e-05	0.000380004
ENSMUSG00000035455	Fignl1	4.24944	12.5302	1.56007	5e-05	0.000380004
ENSMUSG00000037474	Dtl	4.02762	11.8724	1.55962	5e-05	0.000380004
ENSMUSG00000026974	Zmynd19	7.14588	21.0614	1.55942	5e-05	0.000380004
ENSMUSG00000025961	4933402D24Rik	0.0174933	0.0515551	1.55931	0.01235	0.048027
ENSMUSG00000001023	S100a5	0.208273	0.613584	1.55879	0.0051	0.0226009
ENSMUSG00000033857	Engase	10.4056	30.6483	1.55845	5e-05	0.000380004
ENSMUSG00000026037	Orc2	4.91867	14.4795	1.55767	5e-05	0.000380004
ENSMUSG00000026806	Ddx31	1.84475	5.427	1.55673	5e-05	0.000380004
ENSMUSG00000097971	Gm26917	17.9283	52.7237	1.55621	5e-05	0.000380004
ENSMUSG00000045273	Cenph	3.58951	10.5544	1.55598	5e-05	0.000380004
ENSMUSG00000024493	Lars	8.67834	25.5014	1.55508	5e-05	0.000380004
ENSMUSG00000032834	Pwp2	3.2035	9.4029	1.55346	5e-05	0.000380004
ENSMUSG00000026357	Rgs18	0.0779363	0.228538	1.55206	0.00265	0.0128405
ENSMUSG00000020660	Pomc	0.203259	0.59577	1.55144	0.0004	0.00249351
ENSMUSG00000041057	Wdr43	10.1768	29.8189	1.55095	5e-05	0.000380004
ENSMUSG00000044707	Ccnjl	3.14947	9.21994	1.54965	5e-05	0.000380004
ENSMUSG00000037035	Inhbb	0.241119	0.704729	1.54732	0.00035	0.00220801
ENSMUSG00000035960	Apex1	17.0856	49.9199	1.54683	0.0012	0.00646375
ENSMUSG00000014980	Tsen15	6.11878	17.8545	1.54497	5e-05	0.000380004
ENSMUSG00000024659	Anxa1	8.05173	23.4773	1.54389	5e-05	0.000380004
ENSMUSG00000001305	Rrp15	9.00525	26.2521	1.54359	5e-05	0.000380004
ENSMUSG00000060204	Gm5868	0.0396496	0.115498	1.5425	0.0125	0.0485347
ENSMUSG00000020706	Ftsj3	9.33373	27.1812	1.54209	5e-05	0.000380004
ENSMUSG00000040152	Thbs1	3.12799	9.10745	1.54181	5e-05	0.000380004
ENSMUSG00000045877	4933415A04Rik	0.614295	1.78649	1.54012	5e-05	0.000380004
ENSMUSG00000052563	D930048N14Rik	0.860005	2.50018	1.53961	5e-05	0.000380004
ENSMUSG00000108414	Snhg1	32.0056	93.0294	1.53936	5e-05	0.000380004
ENSMUSG00000027107	Chrna1	0.0231576	0.0672808	1.53871	0.00225	0.0111539
ENSMUSG00000031383	Dusp9	0.500149	1.45297	1.53858	5e-05	0.000380004
ENSMUSG00000079478	Sssca1	15.421	44.7585	1.53726	5e-05	0.000380004
ENSMUSG00000029865	Sval1	0.521065	1.51047	1.53546	0.00435	0.0196478
ENSMUSG00000055639	Dach1	1.41515	4.10146	1.53518	5e-05	0.000380004
ENSMUSG00000068349	Gml	4.78801	13.866	1.53405	5e-05	0.000380004
ENSMUSG00000066315	Gm12918	1.18109	3.41636	1.53235	0.0004	0.00249351
ENSMUSG00000013236	Ptprs	1.50102	4.33683	1.5307	5e-05	0.000380004
ENSMUSG00000027490	E2f1	2.9143	8.41838	1.53039	5e-05	0.000380004
ENSMUSG00000073000	Gm10451	1.75398	5.06492	1.52991	5e-05	0.000380004
ENSMUSG00000025931	Paqr8	0.970327	2.80066	1.52922	5e-05	0.000380004
ENSMUSG00000023147	Wrb	2.28005	6.57427	1.52776	5e-05	0.000380004
ENSMUSG00000045625	Pigz	0.816663	2.35279	1.52656	0.0001	0.000720527
ENSMUSG00000017499	Cdc6	3.32257	9.55914	1.52458	5e-05	0.000380004
ENSMUSG00000024827	Gldc	0.0684292	0.196736	1.52358	0.0008	0.00455874
ENSMUSG00000021257	Angel1	0.785791	2.25792	1.52277	5e-05	0.000380004
ENSMUSG00000107451	Gm44421	0.0854299	0.24546	1.52267	0.0052	0.0229829
ENSMUSG00000045455	Gm9797	0.0469035	0.134629	1.52123	0.0054	0.0237407
ENSMUSG00000040209	Zfp704	1.06941	3.06864	1.52078	5e-05	0.000380004
ENSMUSG00000001228	Uhrf1	11.6768	33.5041	1.5207	5e-05	0.000380004
ENSMUSG00000060198	Gm11353	0.143257	0.410315	1.51813	0.0025	0.0122294
ENSMUSG00000024349	Tmem173	4.35052	12.4268	1.51419	5e-05	0.000380004
ENSMUSG00000073164	2410018L13Rik	0.0735197	0.209982	1.51407	0.00645	0.0277343
ENSMUSG00000081683	Fzd10	0.0341507	0.0973739	1.51162	0.00315	0.0148735
ENSMUSG00000040681	Hmgn1	33.7172	96.0758	1.51069	5e-05	0.000380004
ENSMUSG00000040133	Gpr176	0.0521768	0.148651	1.51044	0.0068	0.0289649
ENSMUSG00000011257	Pabpc4	20.4478	58.2109	1.50934	5e-05	0.000380004
ENSMUSG00000096577	Ighv1-71	0.928807	2.64281	1.50862	0.0045	0.0202475
ENSMUSG00000062093	Gm10110	0.0258122	0.0734404	1.50852	0.00335	0.0157065
ENSMUSG00000027353	Mcm8	1.46243	4.16082	1.5085	5e-05	0.000380004
ENSMUSG00000092300	Cdk3-ps	0.251481	0.715017	1.50753	0.0009	0.00504227
ENSMUSG00000038335	Tsr1	7.71112	21.9186	1.50714	0.00055	0.00330083
ENSMUSG00000054027	Nt5dc3	0.527959	1.5005	1.50694	5e-05	0.000380004
ENSMUSG00000022297	Fzd6	1.07484	3.05278	1.506	5e-05	0.000380004
ENSMUSG00000028431	Ikbkap	4.66453	13.2455	1.5057	5e-05	0.000380004
ENSMUSG00000038047	Haus6	1.64697	4.66828	1.50308	5e-05	0.000380004
ENSMUSG00000036678	Aaas	8.33526	23.6092	1.50205	5e-05	0.000380004
ENSMUSG00000028653	Trit1	3.80757	10.7799	1.50139	5e-05	0.000380004
ENSMUSG00000021953	Tdh	0.0223696	0.0633273	1.50129	0.01045	0.0417603
ENSMUSG00000020434	4921536K21Rik	0.103573	0.293097	1.50073	0.0011	0.00599954
ENSMUSG00000000934	Top1mt	3.24629	9.16948	1.49805	5e-05	0.000380004
ENSMUSG00000074865	Zfp934	0.60865	1.71808	1.49711	0.0001	0.000720527
ENSMUSG00000017491	Rarb	0.534853	1.50863	1.49603	5e-05	0.000380004
ENSMUSG00000027324	Rpusd2	1.32506	3.73724	1.49592	5e-05	0.000380004
ENSMUSG00000027333	Smox	6.67099	18.8143	1.49586	5e-05	0.000380004
ENSMUSG00000068740	Celsr2	0.362872	1.02298	1.49524	0.00575	0.0251082
ENSMUSG00000025492	Ifitm3	129.467	364.549	1.49353	5e-05	0.000380004
ENSMUSG00000008999	Bmp7	1.94329	5.46844	1.49263	5e-05	0.000380004
ENSMUSG00000028177	1810013D15Rik	0.0655937	0.184355	1.49085	0.0069	0.0293345
ENSMUSG00000027203	Dut	28.7135	80.528	1.48776	5e-05	0.000380004
ENSMUSG00000000673	Haao	0.431406	1.20928	1.48703	0.00295	0.0140722
ENSMUSG00000072621	Slfn10-ps	0.165469	0.4633	1.48539	0.0007	0.00405837
ENSMUSG00000033166	Dis3	3.93497	11.0143	1.48495	5e-05	0.000380004
ENSMUSG00000022822	Abcc5	6.84072	19.1475	1.48493	5e-05	0.000380004
ENSMUSG00000046711	Hmga1	71.0824	198.916	1.48459	5e-05	0.000380004
ENSMUSG00000041134	Cyyr1	0.710975	1.98844	1.48376	5e-05	0.000380004
ENSMUSG00000106628	Gm43558	83.6359	233.856	1.48343	5e-05	0.000380004
ENSMUSG00000019808	Adat2	2.83003	7.88831	1.4789	0.00805	0.0335313
ENSMUSG00000007989	Fzd3	0.0412245	0.114863	1.47833	0.00195	0.00985759
ENSMUSG00000023942	Slc29a1	11.7417	32.7117	1.47816	5e-05	0.000380004
ENSMUSG00000033900	Map9	0.133013	0.370396	1.4775	0.0001	0.000720527
ENSMUSG00000027378	Nphp1	0.978269	2.72351	1.47717	0.0001	0.000720527
ENSMUSG00000054967	Zfp647	0.173531	0.482882	1.47648	0.00075	0.00431072
ENSMUSG00000090659	Zfp493	0.42719	1.18852	1.47622	0.00055	0.00330083
ENSMUSG00000047197	Gjd3	0.0959226	0.266364	1.47346	0.0109	0.0431956
ENSMUSG00000022021	Diaph3	1.47277	4.086	1.47216	5e-05	0.000380004
ENSMUSG00000071847	Apcdd1	0.655836	1.81918	1.47188	5e-05	0.000380004
ENSMUSG00000076571	Igkv5-37	4.41832	12.2376	1.46975	0.00805	0.0335313
ENSMUSG00000023828	Slc22a3	0.21581	0.597029	1.46804	0.00045	0.00277061
ENSMUSG00000026558	Uck2	15.3083	42.3364	1.46759	5e-05	0.000380004
ENSMUSG00000028555	Ttc39a	4.72505	13.0648	1.46728	5e-05	0.000380004
ENSMUSG00000026646	Suv39h2	1.73161	4.78503	1.46642	0.0003	0.0019279
ENSMUSG00000047139	Cd24a	96.325	266.07	1.46582	5e-05	0.000380004
ENSMUSG00000050288	Fzd2	0.924009	2.54957	1.46428	5e-05	0.000380004
ENSMUSG00000060227	Casc4	1.55738	4.29565	1.46375	5e-05	0.000380004
ENSMUSG00000027201	Myef2	5.07856	14.0021	1.46315	5e-05	0.000380004
ENSMUSG00000033752	Mnd1	2.76979	7.63633	1.4631	5e-05	0.000380004
ENSMUSG00000018921	Pelp1	5.82937	16.0705	1.463	5e-05	0.000380004
ENSMUSG00000034686	Prr7	0.488396	1.34457	1.46102	0.00025	0.00164468
ENSMUSG00000078249	Hmga1-rs1	0.181473	0.499194	1.45985	0.00065	0.00381276
ENSMUSG00000064141	Zfp69	0.31416	0.86357	1.45881	0.00045	0.00277061
ENSMUSG00000074182	Znhit6	4.75057	13.0571	1.45866	5e-05	0.000380004
ENSMUSG00000034959	5031414D18Rik	0.325406	0.89335	1.45698	0.0007	0.00405837
ENSMUSG00000054766	Set	83.0066	227.855	1.45682	5e-05	0.000380004
ENSMUSG00000103115	Gm37584	0.0390282	0.107124	1.45669	0.0122	0.0475269
ENSMUSG00000104557	Gm36520	7.85773	21.5489	1.45543	5e-05	0.000380004
ENSMUSG00000049086	Bmyc	7.19048	19.7165	1.45524	5e-05	0.000380004
ENSMUSG00000026496	Parp1	8.4032	23.0404	1.45515	5e-05	0.000380004
ENSMUSG00000024151	Msh2	6.86517	18.8127	1.45434	5e-05	0.000380004
ENSMUSG00000022842	Ece2	7.70741	21.1203	1.45431	5e-05	0.000380004
ENSMUSG00000085421	4732490B19Rik	0.606686	1.66006	1.45221	0.00015	0.00103416
ENSMUSG00000074121	Ntf5	0.0514803	0.140788	1.45144	0.00795	0.0331701
ENSMUSG00000101316	Gm12663	0.788997	2.1569	1.45087	0.00045	0.00277061
ENSMUSG00000063145	Bbs5	1.34604	3.67709	1.44984	0.0001	0.000720527
ENSMUSG00000093908	Gm5784	0.0440993	0.120363	1.44856	0.0038	0.0174919
ENSMUSG00000023034	Nr4a1	1.37759	3.75879	1.44812	5e-05	0.000380004
ENSMUSG00000001473	Tubb6	6.78382	18.5007	1.44741	5e-05	0.000380004
ENSMUSG00000049439	Cyp20a1	4.15732	11.3376	1.4474	5e-05	0.000380004
ENSMUSG00000019718	L3hypdh	0.557305	1.51827	1.44589	0.00105	0.00576461
ENSMUSG00000026779	Mastl	1.12191	3.05597	1.44567	5e-05	0.000380004
ENSMUSG00000026669	Mcm10	8.44608	23.0031	1.44547	5e-05	0.000380004
ENSMUSG00000082536	Gm13456	0.162777	0.443176	1.44498	0.0004	0.00249351
ENSMUSG00000068101	Cenpm	4.26842	11.6146	1.44417	5e-05	0.000380004
ENSMUSG00000045690	Wdr89	1.43527	3.90494	1.44398	5e-05	0.000380004
ENSMUSG00000055491	Pprc1	4.81296	13.0936	1.44387	5e-05	0.000380004
ENSMUSG00000096918	Gm16863	0.380224	1.03411	1.44347	0.00025	0.00164468
ENSMUSG00000026674	Ddr2	1.71872	4.66867	1.44168	5e-05	0.000380004
ENSMUSG00000060950	Trmt61a	5.44641	14.7903	1.44128	5e-05	0.000380004
ENSMUSG00000022026	Olfm4	122.565	332.719	1.44076	5e-05	0.000380004
ENSMUSG00000022579	Gpihbp1	0.927465	2.51773	1.44076	0.0003	0.0019279
ENSMUSG00000000792	Slc5a5	0.0379534	0.10298	1.44007	0.007	0.0297154
ENSMUSG00000097727	F630040K05Rik	0.0560037	0.151844	1.43899	0.00215	0.0107248
ENSMUSG00000074876	Spata5l1	2.60008	7.04879	1.43882	5e-05	0.000380004
ENSMUSG00000070883	Ccdc173	0.075446	0.2045	1.43859	0.00175	0.00897375
ENSMUSG00000071041	Gm15210	0.0709082	0.192159	1.43827	0.00735	0.0309839
ENSMUSG00000021952	Xpo4	2.034	5.50976	1.43767	0.00025	0.00164468
ENSMUSG00000049321	Zfp2	0.632416	1.71237	1.43705	0.0002	0.00134363
ENSMUSG00000034317	Trim59	4.63873	12.5598	1.43701	5e-05	0.000380004
ENSMUSG00000028698	Pik3r3	2.64787	7.16153	1.43544	5e-05	0.000380004
ENSMUSG00000033233	Trim45	0.405378	1.09392	1.43217	0.0007	0.00405837
ENSMUSG00000045751	Mms22l	3.7626	10.1504	1.43174	5e-05	0.000380004
ENSMUSG00000038256	Bcl9	3.95696	10.6735	1.43157	5e-05	0.000380004
ENSMUSG00000025372	Baiap2	2.08166	5.60982	1.43022	5e-05	0.000380004
ENSMUSG00000040618	Pck2	6.89639	18.5769	1.4296	5e-05	0.000380004
ENSMUSG00000038214	Bend3	1.452	3.91098	1.42948	5e-05	0.000380004
ENSMUSG00000005802	Slc30a4	22.3989	60.3172	1.42914	5e-05	0.000380004
ENSMUSG00000024078	Ttc27	3.55325	9.56231	1.42822	5e-05	0.000380004
ENSMUSG00000001674	Ddx18	12.0414	32.3991	1.42795	5e-05	0.000380004
ENSMUSG00000021023	1110008L16Rik	9.84726	26.4816	1.4272	0.0001	0.000720527
ENSMUSG00000060206	Zfp462	0.598499	1.60914	1.42687	5e-05	0.000380004
ENSMUSG00000044066	Cep68	1.95358	5.24672	1.42529	5e-05	0.000380004
ENSMUSG00000035049	Rrp12	2.48148	6.66418	1.42523	5e-05	0.000380004
ENSMUSG00000028678	Kif2c	2.59869	6.95933	1.42117	5e-05	0.000380004
ENSMUSG00000026548	Slamf9	1.37289	3.67574	1.42082	0.00015	0.00103416
ENSMUSG00000042729	Wdr74	14.0639	37.6417	1.42034	5e-05	0.000380004
ENSMUSG00000079491	H2-T10	2.35599	6.29068	1.41688	0.00225	0.0111539
ENSMUSG00000024399	Ltb	4.07427	10.8725	1.41607	5e-05	0.000380004
ENSMUSG00000022659	Gcsam	0.173201	0.461933	1.41524	0.01	0.0403169
ENSMUSG00000050541	Adra1b	0.103013	0.274046	1.41159	0.0033	0.0155048
ENSMUSG00000076533	Igkv4-90	7.57724	20.1396	1.41029	0.00105	0.00576461
ENSMUSG00000041617	Ccdc74a	0.362277	0.961794	1.40864	0.0118	0.0462483
ENSMUSG00000000776	Polr3d	3.98701	10.5767	1.40752	5e-05	0.000380004
ENSMUSG00000054589	Gm9949	0.108191	0.286828	1.4066	0.00515	0.022782
ENSMUSG00000022687	Boc	0.439142	1.16414	1.4065	0.0001	0.000720527
ENSMUSG00000078864	Gm14322	0.326519	0.865269	1.40598	0.00145	0.00762128
ENSMUSG00000050244	Heatr1	2.77141	7.34218	1.40559	5e-05	0.000380004
ENSMUSG00000021458	2010111I01Rik	6.65053	17.6053	1.40447	5e-05	0.000380004
ENSMUSG00000067780	Pi15	0.0171467	0.0453517	1.40322	0.00675	0.0287826
ENSMUSG00000052584	Serp2	0.451965	1.19406	1.40159	0.00125	0.00669336
ENSMUSG00000071362	Gm10330	0.489999	1.29319	1.40009	0.0007	0.00405837
ENSMUSG00000021392	Nol8	1.91984	5.06278	1.39895	5e-05	0.000380004
ENSMUSG00000017176	Nt5c3b	5.89475	15.5317	1.39771	5e-05	0.000380004
ENSMUSG00000103475	Gm37697	2.3514	6.18735	1.3958	5e-05	0.000380004
ENSMUSG00000042660	Wdr55	8.48291	22.3093	1.39501	5e-05	0.000380004
ENSMUSG00000021276	Cinp	6.08625	16.0035	1.39476	5e-05	0.000380004
ENSMUSG00000036208	Nepro	1.95896	5.14601	1.39337	0.003	0.0142698
ENSMUSG00000026192	Atic	22.0214	57.8103	1.39242	5e-05	0.000380004
ENSMUSG00000018906	P4ha2	0.514278	1.34993	1.39226	0.00015	0.00103416
ENSMUSG00000044847	Lsm11	1.42832	3.74477	1.39056	5e-05	0.000380004
ENSMUSG00000050910	Cdr2l	0.622556	1.63211	1.39046	0.0002	0.00134363
ENSMUSG00000052551	Adarb2	0.0436809	0.114453	1.38969	0.00275	0.0132479
ENSMUSG00000027510	Rbm38	8.20771	21.505	1.38962	5e-05	0.000380004
ENSMUSG00000039356	Exosc2	12.1259	31.7675	1.38947	0.0024	0.0118009
ENSMUSG00000105509	C130013H08Rik	1.0112	2.64868	1.38921	0.0018	0.00919944
ENSMUSG00000010021	Kif19a	0.323358	0.846642	1.38862	0.00245	0.0120113
ENSMUSG00000024037	Wdr4	8.61779	22.5616	1.38848	5e-05	0.000380004
ENSMUSG00000022863	Btg3	3.89039	10.1828	1.38815	0.00205	0.0102954
ENSMUSG00000047143	Dmrta2	0.0494215	0.129342	1.38798	0.00355	0.0165162
ENSMUSG00000039994	Timeless	2.81676	7.36678	1.387	5e-05	0.000380004
ENSMUSG00000022554	Hgh1	5.20488	13.609	1.38663	5e-05	0.000380004
ENSMUSG00000020974	Pole2	3.91781	10.2322	1.385	5e-05	0.000380004
ENSMUSG00000047044	D030056L22Rik	5.89113	15.3844	1.38485	5e-05	0.000380004
ENSMUSG00000037544	Dlgap5	2.83556	7.3952	1.38295	5e-05	0.000380004
ENSMUSG00000019888	Mgat4c	2.17051	5.65866	1.38242	5e-05	0.000380004
ENSMUSG00000019978	Epb41l2	7.84997	20.4603	1.38207	5e-05	0.000380004
ENSMUSG00000078586	Gm11735	0.348991	0.909581	1.38201	0.00085	0.00479442
ENSMUSG00000022696	Sidt1	1.05773	2.75319	1.38013	5e-05	0.000380004
ENSMUSG00000021595	Nsun2	28.007	72.8675	1.37949	5e-05	0.000380004
ENSMUSG00000027478	Dnmt3b	0.688975	1.79197	1.37902	0.0001	0.000720527
ENSMUSG00000032783	Troap	0.982582	2.55559	1.379	5e-05	0.000380004
ENSMUSG00000005687	Bcas2	27.8913	72.5262	1.37868	5e-05	0.000380004
ENSMUSG00000070803	Cited4	3.48971	9.07071	1.37811	5e-05	0.000380004
ENSMUSG00000055884	Fancm	0.539455	1.40199	1.3779	5e-05	0.000380004
ENSMUSG00000022704	Qtrtd1	3.59281	9.32685	1.37628	5e-05	0.000380004
ENSMUSG00000024087	Cyp1b1	1.34702	3.4949	1.37548	5e-05	0.000380004
ENSMUSG00000003779	Kif20a	3.07895	7.98416	1.3747	0.0001	0.000720527
ENSMUSG00000026020	Nop58	47.143	122.024	1.37205	5e-05	0.000380004
ENSMUSG00000018924	Alox15	0.294274	0.761065	1.37086	0.0029	0.0138602
ENSMUSG00000000295	Hddc2	11.2722	29.1457	1.37051	5e-05	0.000380004
ENSMUSG00000009566	Fpgs	5.7553	14.8803	1.37044	5e-05	0.000380004
ENSMUSG00000020547	Bzw2	30.3396	78.3775	1.36924	5e-05	0.000380004
ENSMUSG00000038510	Rpf2	10.3416	26.6985	1.36829	5e-05	0.000380004
ENSMUSG00000050222	Il17d	0.516399	1.33246	1.36754	0.00105	0.00576461
ENSMUSG00000026121	Sema4c	1.17247	3.02383	1.36682	5e-05	0.000380004
ENSMUSG00000020255	D10Wsu102e	7.247	18.6832	1.36628	5e-05	0.000380004
ENSMUSG00000058290	Espl1	0.985803	2.54072	1.36586	5e-05	0.000380004
ENSMUSG00000028068	Iqgap3	2.34231	6.03424	1.36524	5e-05	0.000380004
ENSMUSG00000039481	Nrtn	2.04762	5.27488	1.36519	0.00015	0.00103416
ENSMUSG00000053644	Aldh7a1	5.53698	14.2536	1.36415	5e-05	0.000380004
ENSMUSG00000028542	Slc6a9	1.86719	4.80616	1.36401	0.01035	0.0414685
ENSMUSG00000055184	Fam72a	0.674618	1.73637	1.36393	0.0003	0.0019279
ENSMUSG00000033285	Wdr3	5.27673	13.5758	1.36333	5e-05	0.000380004
ENSMUSG00000046668	Cxxc5	1.51315	3.89187	1.36291	5e-05	0.000380004
ENSMUSG00000048728	Zfp454	0.0967292	0.24865	1.36209	0.0013	0.00692028
ENSMUSG00000027804	Ppid	19.697	50.6227	1.36181	5e-05	0.000380004
ENSMUSG00000093979	Gm2237	0.188824	0.485151	1.3614	0.00095	0.00528239
ENSMUSG00000041747	Utp15	4.40557	11.3148	1.36081	5e-05	0.000380004
ENSMUSG00000078773	Rad54b	1.47997	3.79729	1.35941	5e-05	0.000380004
ENSMUSG00000051736	Fam229b	0.295223	0.757485	1.35941	0.00265	0.0128405
ENSMUSG00000047676	Rpsa-ps10	0.237101	0.608197	1.35903	0.00245	0.0120113
ENSMUSG00000009585	Apobec3	27.0827	69.4696	1.35901	5e-05	0.000380004
ENSMUSG00000042029	Ncapg2	2.32837	5.97079	1.3586	5e-05	0.000380004
ENSMUSG00000026857	Ntmt1	10.1436	26.0056	1.35825	5e-05	0.000380004
ENSMUSG00000091957	Rps2-ps10	4.10508	10.524	1.3582	5e-05	0.000380004
ENSMUSG00000073158	9030624G23Rik	0.762556	1.95345	1.35711	0.00125	0.00669336
ENSMUSG00000024334	H2-Oa	2.27292	5.82008	1.35649	0.0004	0.00249351
ENSMUSG00000038007	Acer2	4.83847	12.3862	1.35611	5e-05	0.000380004
ENSMUSG00000001707	Eef1e1	16.2581	41.6148	1.35593	5e-05	0.000380004
ENSMUSG00000039182	AW209491	3.84017	9.8102	1.35311	5e-05	0.000380004
ENSMUSG00000027238	Frmd5	0.207409	0.529711	1.35273	0.0028	0.0134628
ENSMUSG00000067150	Xpo5	4.45308	11.3687	1.35219	5e-05	0.000380004
ENSMUSG00000027368	Dusp2	0.936409	2.38841	1.35084	0.0007	0.00405837
ENSMUSG00000058589	Anks1b	0.0376138	0.0959083	1.3504	0.00165	0.00852223
ENSMUSG00000027796	Smad9	0.414723	1.05741	1.35031	0.0003	0.0019279
ENSMUSG00000005718	Tfap4	4.82865	12.3097	1.35011	5e-05	0.000380004
ENSMUSG00000044912	Syt16	0.0545859	0.139133	1.34986	0.00845	0.0349496
ENSMUSG00000002308	Cd320	8.46167	21.5533	1.34889	0.00025	0.00164468
ENSMUSG00000023330	Dtwd1	2.78527	7.08536	1.34702	5e-05	0.000380004
ENSMUSG00000021493	Pdlim7	5.10159	12.9613	1.3452	5e-05	0.000380004
ENSMUSG00000049709	Nlrp10	0.0258064	0.0655545	1.34497	0.01075	0.0427028
ENSMUSG00000085502	Gm12320	1.04847	2.66299	1.34477	0.00035	0.00220801
ENSMUSG00000024999	Noc3l	2.41586	6.13304	1.34406	5e-05	0.000380004
ENSMUSG00000016181	Diexf	2.06135	5.2284	1.34278	0.00085	0.00479442
ENSMUSG00000028069	Gpatch4	6.58239	16.6924	1.3425	5e-05	0.000380004
ENSMUSG00000039512	Uhrf1bp1	0.980402	2.48556	1.34213	5e-05	0.000380004
ENSMUSG00000019992	Mtfr2	1.43506	3.63755	1.34185	5e-05	0.000380004
ENSMUSG00000053684	BC048403	1.46873	3.72213	1.34155	0.0001	0.000720527
ENSMUSG00000038879	Nipal2	7.75088	19.6298	1.34061	5e-05	0.000380004
ENSMUSG00000046434	Hnrnpa1	118.468	299.782	1.33942	5e-05	0.000380004
ENSMUSG00000084910	C630043F03Rik	1.04784	2.64953	1.33832	0.0001	0.000720527
ENSMUSG00000091754	Gm3636	0.271196	0.685467	1.33775	0.00225	0.0111539
ENSMUSG00000043065	Spice1	1.75396	4.43148	1.33717	0.00115	0.00624156
ENSMUSG00000056612	Ppp1r14b	61.2338	154.666	1.33676	5e-05	0.000380004
ENSMUSG00000097519	4930558J18Rik	0.118063	0.29818	1.33663	0.00345	0.0161073
ENSMUSG00000017897	Eya2	0.256315	0.647009	1.33587	0.00065	0.00381276
ENSMUSG00000026429	Ube2t	3.66446	9.2315	1.33296	5e-05	0.000380004
ENSMUSG00000035215	Lsm7	33.3275	83.8764	1.33155	5e-05	0.000380004
ENSMUSG00000092203	1110038B12Rik	41.6731	104.841	1.33102	5e-05	0.000380004
ENSMUSG00000039715	Wdr34	2.59955	6.53179	1.32921	5e-05	0.000380004
ENSMUSG00000005732	Ranbp1	60.9713	153.172	1.32895	5e-05	0.000380004
ENSMUSG00000000552	Zfp385a	1.92575	4.8343	1.32789	5e-05	0.000380004
ENSMUSG00000052565	Hist1h1d	0.317285	0.79644	1.32778	0.00315	0.0148735
ENSMUSG00000032892	Rangrf	31.4835	78.965	1.32662	5e-05	0.000380004
ENSMUSG00000020657	Dnajc27	0.612385	1.53543	1.32613	0.0002	0.00134363
ENSMUSG00000085956	4930481B07Rik	0.959843	2.40661	1.32613	0.0016	0.00830694
ENSMUSG00000068105	Tnfrsf13c	1.45098	3.63766	1.32599	0.00035	0.00220801
ENSMUSG00000002055	Spag5	7.58067	19.0039	1.3259	5e-05	0.000380004
ENSMUSG00000073775	Kti12	12.5646	31.4854	1.32532	0.0001	0.000720527
ENSMUSG00000021418	Rpp40	3.27179	8.19739	1.32508	0.00045	0.00277061
ENSMUSG00000095427	Rps2-ps6	0.324741	0.813529	1.32491	0.00435	0.0196478
ENSMUSG00000054079	Utp18	7.72345	19.3456	1.32468	5e-05	0.000380004
ENSMUSG00000052533	Nup188	4.36359	10.927	1.32431	0.00015	0.00103416
ENSMUSG00000021913	Ogdhl	0.330981	0.82855	1.32384	0.00055	0.00330083
ENSMUSG00000078588	Ccdc24	0.614317	1.53673	1.32281	0.0018	0.00919944
ENSMUSG00000037325	Bbs7	0.650067	1.62609	1.32275	0.00015	0.00103416
ENSMUSG00000075232	Amd1	13.6853	34.1612	1.31974	5e-05	0.000380004
ENSMUSG00000037922	Bank1	0.683243	1.70393	1.31839	0.00125	0.00669336
ENSMUSG00000063704	Mapk15	0.0720958	0.179765	1.31813	0.012	0.0469033
ENSMUSG00000000386	Mx1	1.90949	4.75678	1.3168	5e-05	0.000380004
ENSMUSG00000041773	Enc1	2.55429	6.36028	1.31617	5e-05	0.000380004
ENSMUSG00000020649	Rrm2	31.3678	78.0989	1.31602	5e-05	0.000380004
ENSMUSG00000025364	Pa2g4	54.5437	135.59	1.31377	5e-05	0.000380004
ENSMUSG00000041360	Pum3	8.50627	21.1445	1.31368	5e-05	0.000380004
ENSMUSG00000045092	S1pr1	1.16404	2.89041	1.31213	5e-05	0.000380004
ENSMUSG00000034121	Mks1	1.04704	2.5983	1.31125	0.00035	0.00220801
ENSMUSG00000087594	BC039771	0.0501344	0.124321	1.3102	0.00915	0.037434
ENSMUSG00000026694	Mettl13	2.47464	6.13504	1.30985	5e-05	0.000380004
ENSMUSG00000020430	Pes1	15.7703	39.096	1.30981	5e-05	0.000380004
ENSMUSG00000078867	Gm14418	0.331252	0.820646	1.30883	0.0075	0.0315496
ENSMUSG00000082809	Gm14150	0.0800337	0.198199	1.30827	0.00645	0.0277343
ENSMUSG00000027551	Zfp64	6.05715	14.9914	1.30743	5e-05	0.000380004
ENSMUSG00000026134	Prim2	4.13533	10.2305	1.30681	5e-05	0.000380004
ENSMUSG00000085183	Gm12603	0.2092	0.517396	1.30639	0.01045	0.0417603
ENSMUSG00000027876	Reg4	157.836	390.356	1.30636	5e-05	0.000380004
ENSMUSG00000024538	Ppic	6.24227	15.4307	1.30566	5e-05	0.000380004
ENSMUSG00000092072	Gm4540	0.806186	1.99213	1.30513	0.00395	0.018099
ENSMUSG00000021326	Trim27	14.7727	36.4564	1.30324	0.0001	0.000720527
ENSMUSG00000068922	Msto1	9.02872	22.2752	1.30284	5e-05	0.000380004
ENSMUSG00000018697	Aatf	7.66521	18.8897	1.30121	5e-05	0.000380004
ENSMUSG00000028018	Gstcd	3.03604	7.4796	1.30077	0.00045	0.00277061
ENSMUSG00000034792	Gna15	0.536726	1.32198	1.30044	0.0013	0.00692028
ENSMUSG00000026377	Nifk	16.7689	41.2972	1.30025	5e-05	0.000380004
ENSMUSG00000060093	Hist1h4a	0.21602	0.531844	1.29984	0.01055	0.0420757
ENSMUSG00000018651	Tada2a	2.57693	6.33897	1.29859	0.0001	0.000720527
ENSMUSG00000028218	Fam92a	4.10338	10.0821	1.29691	5e-05	0.000380004
ENSMUSG00000072582	Ptrh2	5.91827	14.5394	1.29672	5e-05	0.000380004
ENSMUSG00000026603	Smyd2	15.0964	37.0681	1.29597	5e-05	0.000380004
ENSMUSG00000020388	Pdlim4	1.64631	4.04095	1.29546	0.00035	0.00220801
ENSMUSG00000042694	Obfc1	6.16868	15.1409	1.29542	5e-05	0.000380004
ENSMUSG00000041995	Zbed3	4.37707	10.7413	1.29513	5e-05	0.000380004
ENSMUSG00000022286	Grhl2	2.70888	6.64028	1.29355	5e-05	0.000380004
ENSMUSG00000026479	Lamc2	5.12894	12.5699	1.29325	5e-05	0.000380004
ENSMUSG00000054582	Pabpc1l	0.466272	1.1427	1.2932	0.00735	0.0309839
ENSMUSG00000022360	Atad2	3.78391	9.27242	1.29307	5e-05	0.000380004
ENSMUSG00000028345	Tex10	5.32477	13.0474	1.29297	5e-05	0.000380004
ENSMUSG00000010911	Apip	6.68264	16.3413	1.29003	5e-05	0.000380004
ENSMUSG00000024791	Cdca5	6.67619	16.3253	1.29001	5e-05	0.000380004
ENSMUSG00000020326	Ccng1	40.9924	100.227	1.28984	5e-05	0.000380004
ENSMUSG00000026873	Phf19	0.71253	1.74169	1.28947	0.00035	0.00220801
ENSMUSG00000094985	Topaz1	0.0425353	0.103956	1.28925	0.00635	0.0273691
ENSMUSG00000059552	Trp53	30.0033	73.2986	1.28867	5e-05	0.000380004
ENSMUSG00000022814	Umps	6.43068	15.6937	1.28714	5e-05	0.000380004
ENSMUSG00000067081	Asb18	0.191727	0.467595	1.2862	0.00205	0.0102954
ENSMUSG00000022369	Mtbp	2.36908	5.77133	1.28458	0.0066	0.0282516
ENSMUSG00000082152	Gm13655	0.156659	0.381614	1.28448	0.0076	0.0319031
ENSMUSG00000101892	9130401M01Rik	8.14414	19.8066	1.28215	0.00235	0.0115836
ENSMUSG00000074578	Zfos1	38.5164	93.6291	1.28148	0.0054	0.0237407
ENSMUSG00000028614	Ndc1	5.54915	13.4885	1.28139	5e-05	0.000380004
ENSMUSG00000021131	Erh	84.2233	204.677	1.28106	0.0021	0.0105095
ENSMUSG00000043460	Elfn2	0.0303084	0.0736434	1.28084	0.003	0.0142698
ENSMUSG00000001785	Pwp1	9.26153	22.498	1.28048	5e-05	0.000380004
ENSMUSG00000023886	Smoc2	19.3975	47.1163	1.28035	5e-05	0.000380004
ENSMUSG00000024056	Ndc80	2.52806	6.1292	1.27767	5e-05	0.000380004
ENSMUSG00000035365	Parpbp	1.06356	2.57853	1.27765	5e-05	0.000380004
ENSMUSG00000021149	Gtpbp4	11.6981	28.3481	1.27698	5e-05	0.000380004
ENSMUSG00000020739	Nup85	17.5819	42.6007	1.27678	5e-05	0.000380004
ENSMUSG00000023940	Sgol1	2.25033	5.44907	1.27588	5e-05	0.000380004
ENSMUSG00000100967	Gm29666	0.135534	0.328111	1.27553	0.00085	0.00479442
ENSMUSG00000022226	Mcpt2	1.18726	2.87233	1.27458	0.00125	0.00669336
ENSMUSG00000038299	Wdr36	11.8008	28.5381	1.27401	5e-05	0.000380004
ENSMUSG00000037447	Arid5a	2.25537	5.4539	1.27393	5e-05	0.000380004
ENSMUSG00000027379	Bub1	3.32676	8.04395	1.27379	5e-05	0.000380004
ENSMUSG00000047534	Mis18bp1	1.31319	3.17237	1.27249	5e-05	0.000380004
ENSMUSG00000053332	Gas5	103.961	251.137	1.27243	5e-05	0.000380004
ENSMUSG00000020185	E2f7	1.07497	2.59579	1.27188	5e-05	0.000380004
ENSMUSG00000039059	Hrh3	0.0655978	0.158267	1.27064	0.0063	0.0271947
ENSMUSG00000022833	Ccdc14	0.852946	2.0569	1.26995	5e-05	0.000380004
ENSMUSG00000057147	Dph6	3.71329	8.94945	1.2691	5e-05	0.000380004
ENSMUSG00000002718	Cse1l	16.3297	39.3297	1.26813	5e-05	0.000380004
ENSMUSG00000021175	Cdca7l	5.48265	13.2023	1.26784	5e-05	0.000380004
ENSMUSG00000049300	Prmt6	2.5055	6.03237	1.26763	0.0002	0.00134363
ENSMUSG00000022142	Nup155	2.64424	6.36442	1.26718	5e-05	0.000380004
ENSMUSG00000043487	Acot6	0.876862	2.11043	1.26711	0.0002	0.00134363
ENSMUSG00000020899	Pfas	3.11446	7.49524	1.26699	5e-05	0.000380004
ENSMUSG00000054206	Gzmm	0.156726	0.377089	1.26666	0.00245	0.0120113
ENSMUSG00000027663	Zmat3	2.7345	6.57918	1.26663	5e-05	0.000380004
ENSMUSG00000019320	Noxo1	21.6284	52.0089	1.26583	0.00085	0.00479442
ENSMUSG00000014907	Naf1	2.48411	5.97188	1.26545	5e-05	0.000380004
ENSMUSG00000020453	Patz1	4.315	10.3629	1.264	5e-05	0.000380004
ENSMUSG00000070343	Gm10288	0.735453	1.7655	1.26337	0.0033	0.0155048
ENSMUSG00000028312	Smc2	5.05906	12.1373	1.26251	5e-05	0.000380004
ENSMUSG00000035842	Ddx11	1.22176	2.92979	1.26184	5e-05	0.000380004
ENSMUSG00000097532	Gm4349	0.0811989	0.194692	1.26166	0.00395	0.018099
ENSMUSG00000075304	Sp5	12.3454	29.5679	1.26005	5e-05	0.000380004
ENSMUSG00000037466	4930427A07Rik	4.64904	11.1245	1.25874	5e-05	0.000380004
ENSMUSG00000022602	Arc	0.294773	0.70518	1.25839	0.0015	0.00784691
ENSMUSG00000074656	Eif2s2	49.7487	118.989	1.25809	0.0001	0.000720527
ENSMUSG00000039929	Urb1	0.788093	1.88487	1.25803	5e-05	0.000380004
ENSMUSG00000083705	Gm8624	0.855099	2.04469	1.25772	0.00095	0.00528239
ENSMUSG00000032796	Lama1	0.0800459	0.191362	1.25741	0.00265	0.0128405
ENSMUSG00000016028	Celsr1	0.312798	0.747689	1.25721	5e-05	0.000380004
ENSMUSG00000054942	Fam73a	13.5681	32.4316	1.25718	5e-05	0.000380004
ENSMUSG00000051235	Gen1	0.866142	2.06927	1.25645	0.00055	0.00330083
ENSMUSG00000037572	Wdhd1	2.63323	6.29043	1.25632	5e-05	0.000380004
ENSMUSG00000000301	Pemt	2.5213	6.02252	1.2562	0.00085	0.00479442
ENSMUSG00000025050	Pcgf6	4.75022	11.3401	1.25537	5e-05	0.000380004
ENSMUSG00000029378	Areg	20.8662	49.7879	1.25463	5e-05	0.000380004
ENSMUSG00000028693	Nasp	23.5574	56.2043	1.2545	5e-05	0.000380004
ENSMUSG00000022120	Rnf219	1.41458	3.37262	1.2535	0.0001	0.000720527
ENSMUSG00000018581	Dnah11	0.480324	1.14501	1.25327	0.0043	0.0194748
ENSMUSG00000027356	Fermt1	7.84029	18.6892	1.25323	5e-05	0.000380004
ENSMUSG00000094942	Gm3604	0.850339	2.02697	1.25321	0.0016	0.00830694
ENSMUSG00000026039	Sgol2a	0.924777	2.20376	1.25279	0.00055	0.00330083
ENSMUSG00000024535	Snx24	3.89177	9.26476	1.25133	5e-05	0.000380004
ENSMUSG00000048058	Ldlrad3	0.500417	1.19124	1.25126	0.001	0.00553269
ENSMUSG00000076613	Ighg2b	13.8777	33.0356	1.25125	5e-05	0.000380004
ENSMUSG00000074867	Zfp808	0.607297	1.44447	1.25006	0.0007	0.00405837
ENSMUSG00000033222	Ttf2	1.99057	4.73321	1.24964	5e-05	0.000380004
ENSMUSG00000028690	Mmachc	3.98133	9.45886	1.24842	5e-05	0.000380004
ENSMUSG00000074825	Itpripl1	3.96902	9.42869	1.24827	5e-05	0.000380004
ENSMUSG00000066687	Zbtb16	0.333496	0.792138	1.24808	0.00105	0.00576461
ENSMUSG00000095889	Ighv1-58	14.3465	34.0551	1.24717	0.00085	0.00479442
ENSMUSG00000043773	1700048O20Rik	0.286189	0.679213	1.2469	0.01085	0.043023
ENSMUSG00000033762	Recql4	1.06481	2.52663	1.24662	0.0009	0.00504227
ENSMUSG00000037851	Iars	10.5327	24.9908	1.24653	5e-05	0.000380004
ENSMUSG00000021965	Ska3	2.75446	6.5354	1.24651	5e-05	0.000380004
ENSMUSG00000027185	Nat10	4.96823	11.7749	1.24491	5e-05	0.000380004
ENSMUSG00000022678	Nde1	7.68063	18.1881	1.2437	5e-05	0.000380004
ENSMUSG00000027469	Tpx2	4.50383	10.6618	1.24322	5e-05	0.000380004
ENSMUSG00000027387	Zc3h8	1.15733	2.73966	1.24319	0.0008	0.00455874
ENSMUSG00000021645	Smn1	13.5321	31.9752	1.24057	5e-05	0.000380004
ENSMUSG00000027752	Exosc8	14.6352	34.56	1.23966	0.0001	0.000720527
ENSMUSG00000034773	BC030867	2.18091	5.14489	1.23821	0.00035	0.00220801
ENSMUSG00000024986	Hhex	1.01726	2.39918	1.23785	0.00105	0.00576461
ENSMUSG00000074994	Qser1	1.69117	3.98386	1.23614	5e-05	0.000380004
ENSMUSG00000075502	Kbtbd6	0.264766	0.623282	1.23517	0.0037	0.0171025
ENSMUSG00000034848	Ttc21b	0.984825	2.31807	1.23498	5e-05	0.000380004
ENSMUSG00000035142	Nubpl	2.07366	4.87969	1.23461	5e-05	0.000380004
ENSMUSG00000016541	Atxn10	7.61541	17.9136	1.23406	5e-05	0.000380004
ENSMUSG00000045730	Adrb2	0.433218	1.01847	1.23324	0.00245	0.0120113
ENSMUSG00000096847	Tmem151b	0.0609451	0.143272	1.23317	0.00945	0.0384723
ENSMUSG00000024246	Thumpd2	0.999886	2.34996	1.2328	0.0009	0.00504227
ENSMUSG00000007836	Hnrnpa0	49.4406	116.164	1.2324	5e-05	0.000380004
ENSMUSG00000055760	Gemin6	7.18347	16.8712	1.23181	5e-05	0.000380004
ENSMUSG00000025395	Prim1	9.89777	23.2309	1.23087	5e-05	0.000380004
ENSMUSG00000078954	Arhgap8	3.02414	7.09533	1.23035	0.00365	0.0169066
ENSMUSG00000025165	Sectm1a	3.41307	7.99085	1.22728	5e-05	0.000380004
ENSMUSG00000026730	Pter	3.29081	7.69199	1.22491	0.00015	0.00103416
ENSMUSG00000026196	Bard1	1.10506	2.58291	1.22487	5e-05	0.000380004
ENSMUSG00000020413	Hus1	2.03658	4.76004	1.22482	5e-05	0.000380004
ENSMUSG00000026520	Pycr2	10.5977	24.7562	1.22404	5e-05	0.000380004
ENSMUSG00000023004	Tuba1b	101.772	237.657	1.22354	5e-05	0.000380004
ENSMUSG00000035829	Ppp1r26	0.411416	0.96063	1.22338	0.0007	0.00405837
ENSMUSG00000037376	Trmt6	8.03137	18.7501	1.22318	5e-05	0.000380004
ENSMUSG00000048039	Isg20l2	7.771	18.1331	1.22246	0.0027	0.0130448
ENSMUSG00000018548	Trim37	3.89945	9.0982	1.22231	5e-05	0.000380004
ENSMUSG00000023827	Agpat4	3.45492	8.05817	1.2218	5e-05	0.000380004
ENSMUSG00000007050	Lsm2	23.0576	53.7741	1.22167	5e-05	0.000380004
ENSMUSG00000019854	Reps1	5.21182	12.1527	1.22141	5e-05	0.000380004
ENSMUSG00000024883	Rin1	1.22175	2.84843	1.22121	5e-05	0.000380004
ENSMUSG00000028699	Tspan1	20.0931	46.7865	1.21939	5e-05	0.000380004
ENSMUSG00000034501	Pcnxl4	0.591601	1.37651	1.21831	0.00055	0.00330083
ENSMUSG00000028873	Cdca8	15.9336	37.0402	1.21702	5e-05	0.000380004
ENSMUSG00000027430	Dtd1	6.4788	15.0582	1.21676	5e-05	0.000380004
ENSMUSG00000034906	Ncaph	6.09513	14.1659	1.21669	5e-05	0.000380004
ENSMUSG00000006930	Hap1	1.50786	3.50417	1.21657	0.0001	0.000720527
ENSMUSG00000041153	Osgin2	1.83302	4.25874	1.2162	0.00055	0.00330083
ENSMUSG00000022621	Rabl2	1.27993	2.97329	1.21599	0.00045	0.00277061
ENSMUSG00000040620	Dhx33	3.08259	7.15804	1.21542	5e-05	0.000380004
ENSMUSG00000039457	Ppl	1.03802	2.41025	1.21534	5e-05	0.000380004
ENSMUSG00000021245	Mlh3	0.936659	2.17451	1.2151	5e-05	0.000380004
ENSMUSG00000062012	Zfp13	1.02141	2.37101	1.21493	0.0006	0.00356449
ENSMUSG00000024505	Dtwd2	1.00705	2.3371	1.21458	0.00135	0.00715403
ENSMUSG00000031904	Slc7a6	2.00385	4.64697	1.21352	5e-05	0.000380004
ENSMUSG00000026281	Dtymk	32.1854	74.5075	1.21098	5e-05	0.000380004
ENSMUSG00000103015	Gm37549	0.14214	0.329043	1.21097	0.0019	0.00962188
ENSMUSG00000000861	Bcl11a	2.24249	5.19097	1.21091	0.0005	0.00304003
ENSMUSG00000102163	Gm36945	3.61981	8.37521	1.21021	0.00155	0.00807043
ENSMUSG00000020776	Fbf1	2.15994	4.99622	1.20985	0.0002	0.00134363
ENSMUSG00000051278	Zgrf1	0.535299	1.23745	1.20896	0.0031	0.0146686
ENSMUSG00000022033	Pbk	19.1638	44.2833	1.20838	5e-05	0.000380004
ENSMUSG00000069910	Spdl1	1.89925	4.38791	1.2081	5e-05	0.000380004
ENSMUSG00000001016	Ilf2	18.8623	43.5631	1.2076	5e-05	0.000380004
ENSMUSG00000049957	Ccdc137	5.45107	12.5891	1.20757	5e-05	0.000380004
ENSMUSG00000079104	Prps1l3	7.75989	17.9184	1.20734	5e-05	0.000380004
ENSMUSG00000045799	Gm9800	0.159024	0.366814	1.2058	0.00985	0.0398086
ENSMUSG00000024795	Kif20b	1.42153	3.27492	1.20401	5e-05	0.000380004
ENSMUSG00000006356	Crip2	9.37485	21.5844	1.20312	5e-05	0.000380004
ENSMUSG00000022698	Naa50	23.1318	53.2337	1.20246	5e-05	0.000380004
ENSMUSG00000022248	Rad1	5.20614	11.9777	1.20206	0.0002	0.00134363
ENSMUSG00000073627	C130036L24Rik	0.276154	0.635278	1.20192	0.00835	0.034579
ENSMUSG00000020570	Sypl	96.7827	222.614	1.20172	5e-05	0.000380004
ENSMUSG00000033149	Phldb2	1.23784	2.84526	1.20074	0.003	0.0142698
ENSMUSG00000028333	Anp32b	72.0853	165.643	1.2003	5e-05	0.000380004
ENSMUSG00000020650	Bcap29	8.99005	20.6573	1.20025	5e-05	0.000380004
ENSMUSG00000000028	Cdc45	6.13054	14.0837	1.19994	0.0032	0.0150918
ENSMUSG00000010554	Mettl16	4.89812	11.2469	1.19922	5e-05	0.000380004
ENSMUSG00000028039	Efna3	2.50128	5.73871	1.19806	5e-05	0.000380004
ENSMUSG00000097327	E030030I06Rik	1.63882	3.75943	1.19786	0.00715	0.0302365
ENSMUSG00000024785	Rcl1	11.9178	27.3173	1.1967	5e-05	0.000380004
ENSMUSG00000002835	Chaf1a	4.24718	9.73407	1.19654	0.0036	0.0167177
ENSMUSG00000041498	Kif14	0.418926	0.959976	1.1963	0.00015	0.00103416
ENSMUSG00000036231	Agr3	2.02666	4.64412	1.1963	0.0012	0.00646375
ENSMUSG00000024654	Asrgl1	0.990821	2.26831	1.19492	0.0001	0.000720527
ENSMUSG00000024301	Kifc5b	1.21992	2.79148	1.19425	0.0003	0.0019279
ENSMUSG00000015143	Actn1	13.9603	31.9424	1.19415	5e-05	0.000380004
ENSMUSG00000017999	Ddx27	9.14891	20.9239	1.19348	5e-05	0.000380004
ENSMUSG00000097784	A430105J06Rik	0.101268	0.231473	1.19266	0.00995	0.0401477
ENSMUSG00000044949	Ubtd2	1.07989	2.46664	1.19167	0.0029	0.0138602
ENSMUSG00000049881	2810025M15Rik	7.73497	17.6607	1.19108	0.00235	0.0115836
ENSMUSG00000081051	Gm15427	2.25626	5.14902	1.19036	0.00325	0.0152987
ENSMUSG00000002477	Snrpd1	48.9043	111.585	1.19011	5e-05	0.000380004
ENSMUSG00000006732	Mettl1	8.48371	19.3324	1.18826	5e-05	0.000380004
ENSMUSG00000027115	Kif18a	1.18741	2.70448	1.18753	0.00165	0.00852223
ENSMUSG00000027905	Ddx20	4.82373	10.9748	1.18598	5e-05	0.000380004
ENSMUSG00000001416	Cct3	88.2299	200.669	1.18548	5e-05	0.000380004
ENSMUSG00000039781	Cep131	0.75973	1.72766	1.18526	0.0082	0.0340425
ENSMUSG00000020018	Snrpf	52.0848	118.32	1.18376	5e-05	0.000380004
ENSMUSG00000020895	Tmem107	5.13152	11.6548	1.18346	0.00035	0.00220801
ENSMUSG00000034634	Ly6d	14.184	32.1983	1.18272	5e-05	0.000380004
ENSMUSG00000022544	Eef2kmt	8.00635	18.1679	1.18217	0.0001	0.000720527
ENSMUSG00000056209	Npm3	35.2927	80.0818	1.18211	0.0016	0.00830694
ENSMUSG00000024978	Gpam	1.81772	4.123	1.18157	5e-05	0.000380004
ENSMUSG00000063480	Nhp2l1	53.8537	122.127	1.18127	5e-05	0.000380004
ENSMUSG00000020648	Dus4l	1.97293	4.47151	1.18042	0.0004	0.00249351
ENSMUSG00000039680	Mrps6	21.998	49.8529	1.1803	5e-05	0.000380004
ENSMUSG00000041431	Ccnb1	10.8166	24.5099	1.18012	5e-05	0.000380004
ENSMUSG00000052760	A630001G21Rik	0.584522	1.32225	1.17767	0.0066	0.0282516
ENSMUSG00000019982	Myb	8.94765	20.2354	1.1773	5e-05	0.000380004
ENSMUSG00000028370	Pappa	0.140352	0.317406	1.17727	0.00205	0.0102954
ENSMUSG00000022792	Yars2	12.0282	27.1887	1.17658	5e-05	0.000380004
ENSMUSG00000020116	Pno1	22.1034	49.9307	1.17566	0.0034	0.0159222
ENSMUSG00000028433	Ubap2	7.79998	17.5891	1.17314	5e-05	0.000380004
ENSMUSG00000020330	Hmmr	2.84538	6.41278	1.17233	5e-05	0.000380004
ENSMUSG00000071637	Cebpd	8.72435	19.651	1.17149	5e-05	0.000380004
ENSMUSG00000027133	Nop10	36.8574	82.9749	1.17072	5e-05	0.000380004
ENSMUSG00000005102	Eif2ak4	1.20634	2.715	1.17031	5e-05	0.000380004
ENSMUSG00000016757	Ttll12	8.48831	19.0953	1.16967	5e-05	0.000380004
ENSMUSG00000022972	1110004E09Rik	10.6578	23.9734	1.16952	5e-05	0.000380004
ENSMUSG00000066148	Prpf4	3.81316	8.57589	1.1693	5e-05	0.000380004
ENSMUSG00000022394	L3mbtl2	5.67431	12.7591	1.16901	5e-05	0.000380004
ENSMUSG00000028243	Ubxn2b	0.923238	2.07571	1.16883	0.00025	0.00164468
ENSMUSG00000035759	Bbs10	0.365763	0.8209	1.1663	0.0017	0.0087443
ENSMUSG00000004768	Rab23	1.32891	2.98211	1.16609	0.00085	0.00479442
ENSMUSG00000038368	Focad	1.52912	3.43111	1.16597	0.0006	0.00356449
ENSMUSG00000022847	Thpo	0.901525	2.02243	1.16565	0.01235	0.048027
ENSMUSG00000022391	Rangap1	25.6616	57.5449	1.16507	5e-05	0.000380004
ENSMUSG00000028896	Rcc1	24.1095	54.0609	1.16498	5e-05	0.000380004
ENSMUSG00000034206	Polq	0.819821	1.83801	1.16477	0.00375	0.0173016
ENSMUSG00000086382	Chrna1os	0.784461	1.75775	1.16395	0.0082	0.0340425
ENSMUSG00000037461	Ints7	5.9541	13.3296	1.16268	5e-05	0.000380004
ENSMUSG00000024081	Cebpz	5.31531	11.899	1.16261	5e-05	0.000380004
ENSMUSG00000020592	Sdc1	40.9588	91.647	1.16191	5e-05	0.000380004
ENSMUSG00000021270	Hsp90aa1	77.8902	174.224	1.16143	5e-05	0.000380004
ENSMUSG00000026566	Mpzl1	13.041	29.1647	1.16117	5e-05	0.000380004
ENSMUSG00000091243	Vgll3	0.0804073	0.179808	1.16106	0.0107	0.0425465
ENSMUSG00000025196	Cpn1	2.87371	6.42306	1.16035	0.00015	0.00103416
ENSMUSG00000033684	Qsox1	23.614	52.7599	1.1598	5e-05	0.000380004
ENSMUSG00000027342	Pcna	97.99	218.683	1.15813	5e-05	0.000380004
ENSMUSG00000003541	Ier3	11.3018	25.2199	1.15801	5e-05	0.000380004
ENSMUSG00000061126	Cyp4f39	0.208537	0.464611	1.15572	0.00715	0.0302365
ENSMUSG00000078789	Dph1	4.95828	11.0461	1.15563	0.0007	0.00405837
ENSMUSG00000053783	1700016K19Rik	0.709114	1.57908	1.15499	0.00245	0.0120113
ENSMUSG00000042489	Clspn	1.90142	4.23243	1.15441	5e-05	0.000380004
ENSMUSG00000064061	Dzip3	1.05112	2.33896	1.15394	0.0009	0.00504227
ENSMUSG00000025577	Cbx2	2.2903	5.09621	1.15389	5e-05	0.000380004
ENSMUSG00000050762	Prss27	1.51133	3.36259	1.15375	0.001	0.00553269
ENSMUSG00000040820	Hlcs	1.44596	3.21663	1.15352	5e-05	0.000380004
ENSMUSG00000058704	Memo1	20.6044	45.8149	1.15287	5e-05	0.000380004
ENSMUSG00000018446	C1qbp	85.9165	190.845	1.15139	5e-05	0.000380004
ENSMUSG00000021311	Mtr	0.90259	2.00433	1.15097	0.0001	0.000720527
ENSMUSG00000026049	Tex30	13.9435	30.9534	1.1505	0.0001	0.000720527
ENSMUSG00000027722	Spata5	5.00561	11.1053	1.14963	0.0047	0.0210572
ENSMUSG00000023988	Bysl	6.50389	14.4243	1.14912	5e-05	0.000380004
ENSMUSG00000053070	9230110C19Rik	0.400826	0.88851	1.14841	0.011	0.0435314
ENSMUSG00000028430	Nol6	4.97584	11.0282	1.14818	5e-05	0.000380004
ENSMUSG00000028540	Dph2	3.76882	8.353	1.14818	5e-05	0.000380004
ENSMUSG00000067071	Hes6	44.1939	97.9349	1.14798	5e-05	0.000380004
ENSMUSG00000022774	Ncbp2	10.2178	22.6336	1.14738	5e-05	0.000380004
ENSMUSG00000027160	Ccdc34	11.8802	26.2747	1.14512	5e-05	0.000380004
ENSMUSG00000058046	4933430I17Rik	0.126686	0.280152	1.14495	0.00865	0.0357029
ENSMUSG00000031530	Dusp4	3.55244	7.85302	1.14444	5e-05	0.000380004
ENSMUSG00000044340	Phlpp1	2.54951	5.63194	1.14341	5e-05	0.000380004
ENSMUSG00000057130	Txnl4a	11.3664	25.1004	1.14294	0.00405	0.018502
ENSMUSG00000028034	Fubp1	20.6654	45.556	1.14042	5e-05	0.000380004
ENSMUSG00000020534	Shmt1	19.6335	43.2777	1.1403	5e-05	0.000380004
ENSMUSG00000042834	Nrep	1.86258	4.1056	1.14029	0.0011	0.00599954
ENSMUSG00000041272	Tox	2.57004	5.66347	1.13989	5e-05	0.000380004
ENSMUSG00000037594	BC022687	0.711537	1.56777	1.1397	0.0027	0.0130448
ENSMUSG00000022390	Zc3h7b	4.16367	9.17191	1.13936	5e-05	0.000380004
ENSMUSG00000040918	Slc19a2	7.89064	17.3737	1.13869	5e-05	0.000380004
ENSMUSG00000036992	Nxt1	12.2558	26.9809	1.13848	5e-05	0.000380004
ENSMUSG00000075033	Nxpe3	0.593332	1.30619	1.13845	0.0003	0.0019279
ENSMUSG00000024525	Impa2	9.42939	20.7322	1.13663	5e-05	0.000380004
ENSMUSG00000074577	Fam65c	0.415525	0.913603	1.13663	0.0126	0.048866
ENSMUSG00000020929	Eftud2	21.0721	46.3136	1.1361	0.0019	0.00962188
ENSMUSG00000072066	6720489N17Rik	0.50344	1.10479	1.13388	0.00345	0.0161073
ENSMUSG00000022466	Rpap3	3.55635	7.79756	1.13263	5e-05	0.000380004
ENSMUSG00000038418	Egr1	5.26042	11.5298	1.13212	5e-05	0.000380004
ENSMUSG00000054200	Ffar4	1.60703	3.52055	1.1314	0.0025	0.0122294
ENSMUSG00000044313	Mab21l3	0.188178	0.412243	1.1314	0.00635	0.0273691
ENSMUSG00000022177	Haus4	11.8623	25.9593	1.12986	5e-05	0.000380004
ENSMUSG00000024501	Dpysl3	1.43214	3.13369	1.1297	0.0004	0.00249351
ENSMUSG00000037942	Crp	0.351387	0.768515	1.12901	0.00595	0.0258796
ENSMUSG00000022587	Ly6e	328.296	717.732	1.12845	5e-05	0.000380004
ENSMUSG00000045319	Proser2	2.69369	5.87599	1.12525	0.00015	0.00103416
ENSMUSG00000089726	Mir17hg	1.0813	2.357	1.12418	0.0008	0.00455874
ENSMUSG00000001576	Ergic1	22.7132	49.4778	1.12325	5e-05	0.000380004
ENSMUSG00000095098	Ccdc85b	6.78042	14.7571	1.12196	0.00175	0.00897375
ENSMUSG00000034024	Cct2	92.0692	200.369	1.12187	5e-05	0.000380004
ENSMUSG00000009108	Gnat2	0.469516	1.02065	1.12024	0.00885	0.0364381
ENSMUSG00000033020	Polr2f	69.4838	151.017	1.11996	5e-05	0.000380004
ENSMUSG00000024222	Fkbp5	31.2944	67.9898	1.11941	5e-05	0.000380004
ENSMUSG00000024790	Sac3d1	8.31522	18.0571	1.11874	5e-05	0.000380004
ENSMUSG00000094198	Ighv1-50	18.2176	39.5462	1.1182	0.00095	0.00528239
ENSMUSG00000085385	Snhg17	5.22682	11.3426	1.11774	0.0009	0.00504227
ENSMUSG00000020549	Elac2	5.71333	12.3885	1.1166	5e-05	0.000380004
ENSMUSG00000056459	Zbtb25	1.49864	3.24909	1.11639	0.00325	0.0152987
ENSMUSG00000004085	Zak	4.19053	9.08415	1.11622	5e-05	0.000380004
ENSMUSG00000063275	Hacd1	31.6253	68.5478	1.11603	5e-05	0.000380004
ENSMUSG00000027067	Ssrp1	37.6261	81.5086	1.11522	5e-05	0.000380004
ENSMUSG00000022538	Lsg1	6.20411	13.4374	1.11495	0.0001	0.000720527
ENSMUSG00000035351	Nup37	10.5209	22.7832	1.11472	5e-05	0.000380004
ENSMUSG00000022722	Arl6	1.07791	2.33221	1.11346	0.00275	0.0132479
ENSMUSG00000036202	Rif1	3.66104	7.91969	1.11319	5e-05	0.000380004
ENSMUSG00000026355	Mcm6	28.6357	61.933	1.1129	5e-05	0.000380004
ENSMUSG00000040354	Mars	15.2812	33.0486	1.11283	5e-05	0.000380004
ENSMUSG00000022247	Brix1	17.5434	37.9355	1.11262	0.00435	0.0196478
ENSMUSG00000051934	Spats2	3.43771	7.42908	1.11173	5e-05	0.000380004
ENSMUSG00000026047	Kdelc1	3.59107	7.75231	1.11021	0.00165	0.00852223
ENSMUSG00000021007	Spata7	1.04634	2.25874	1.11017	0.002	0.0100696
ENSMUSG00000046791	2410016O06Rik	6.31486	13.6318	1.11016	5e-05	0.000380004
ENSMUSG00000024007	Ppil1	23.4897	50.6749	1.10925	5e-05	0.000380004
ENSMUSG00000039242	B3galnt2	5.10695	11.0097	1.10824	0.00015	0.00103416
ENSMUSG00000039568	Ubald1	9.84897	21.2319	1.10819	5e-05	0.000380004
ENSMUSG00000015533	Itga2	1.43435	3.09163	1.10797	0.0001	0.000720527
ENSMUSG00000071645	Tut1	5.19093	11.1857	1.1076	5e-05	0.000380004
ENSMUSG00000028527	Ak4	0.654949	1.41089	1.10715	0.0011	0.00599954
ENSMUSG00000038146	Notch3	0.184067	0.396427	1.10683	0.00315	0.0148735
ENSMUSG00000025993	Slc40a1	178.137	383.182	1.10504	0.00025	0.00164468
ENSMUSG00000049916	2610318N02Rik	2.21179	4.75701	1.10484	0.00115	0.00624156
ENSMUSG00000061607	Mdc1	2.29958	4.94078	1.10337	5e-05	0.000380004
ENSMUSG00000026404	Ddx59	0.972102	2.08857	1.10334	0.00205	0.0102954
ENSMUSG00000028651	Ppie	15.639	33.5973	1.1032	5e-05	0.000380004
ENSMUSG00000028484	Psip1	9.10744	19.5653	1.10318	5e-05	0.000380004
ENSMUSG00000101188	Eif4a-ps4	0.591298	1.26933	1.10211	0.0089	0.0366137
ENSMUSG00000020949	Fkbp3	31.8569	68.3391	1.10111	5e-05	0.000380004
ENSMUSG00000022283	Pabpc1	231.364	496.268	1.10095	5e-05	0.000380004
ENSMUSG00000059060	Rad51b	0.981106	2.10323	1.10012	0.0101	0.0406626
ENSMUSG00000035311	Gnptab	6.15911	13.2023	1.09999	5e-05	0.000380004
ENSMUSG00000073427	Gm4924	0.219395	0.469915	1.09887	0.0077	0.0322754
ENSMUSG00000021950	Anxa8	1.64825	3.52584	1.09703	0.001	0.00553269
ENSMUSG00000039137	Whrn	2.09645	4.47987	1.09551	0.0006	0.00356449
ENSMUSG00000018433	Nol11	7.44748	15.913	1.09538	5e-05	0.000380004
ENSMUSG00000047832	Cdca4	9.51234	20.3206	1.09507	5e-05	0.000380004
ENSMUSG00000071451	Psmg4	17.3288	37.002	1.09443	0.0003	0.0019279
ENSMUSG00000037025	Foxa2	1.73278	3.69999	1.09443	0.00125	0.00669336
ENSMUSG00000020224	Llph	20.1818	43.0891	1.09427	5e-05	0.000380004
ENSMUSG00000073678	Pgap1	3.08099	6.57751	1.09415	5e-05	0.000380004
ENSMUSG00000021811	Dnajc9	16.283	34.7599	1.09406	5e-05	0.000380004
ENSMUSG00000026473	Glul	23.9449	51.1075	1.09382	5e-05	0.000380004
ENSMUSG00000028497	Hacd4	1.30604	2.78746	1.09375	0.00685	0.0291406
ENSMUSG00000068245	Phf11d	8.24108	17.572	1.09237	0.0001	0.000720527
ENSMUSG00000038900	Rpl12	369.181	786.961	1.09196	5e-05	0.000380004
ENSMUSG00000021876	Rnase4	46.2806	98.6382	1.09174	5e-05	0.000380004
ENSMUSG00000036875	Dna2	4.21663	8.98039	1.09069	5e-05	0.000380004
ENSMUSG00000036223	Ska1	1.28841	2.7439	1.09064	0.00075	0.00431072
ENSMUSG00000014075	Tctex1d2	7.09221	15.1006	1.0903	0.0003	0.0019279
ENSMUSG00000027569	Mrgbp	5.49282	11.6763	1.08796	5e-05	0.000380004
ENSMUSG00000024590	Lmnb1	18.9121	40.158	1.08638	5e-05	0.000380004
ENSMUSG00000021714	Cenpk	3.53087	7.49749	1.08638	0.00055	0.00330083
ENSMUSG00000046204	Pnma2	0.0618516	0.131294	1.08592	0.0088	0.0362696
ENSMUSG00000040690	Col16a1	1.35951	2.8858	1.08588	0.0117	0.0459014
ENSMUSG00000019852	Arfgef3	0.218058	0.462836	1.08579	0.00145	0.00762128
ENSMUSG00000026181	Ppm1f	1.69138	3.58963	1.08564	5e-05	0.000380004
ENSMUSG00000022234	Cct5	92.6787	196.548	1.08457	5e-05	0.000380004
ENSMUSG00000028414	Fktn	3.29379	6.98432	1.08437	5e-05	0.000380004
ENSMUSG00000020472	Zkscan17	4.11572	8.72518	1.08404	5e-05	0.000380004
ENSMUSG00000024258	Polr2d	16.2965	34.5268	1.08316	5e-05	0.000380004
ENSMUSG00000042590	Ipo11	5.0739	10.7475	1.08284	5e-05	0.000380004
ENSMUSG00000037243	Zfp692	3.26141	6.90715	1.0826	0.0002	0.00134363
ENSMUSG00000035754	Wdr18	10.54	22.304	1.08143	5e-05	0.000380004
ENSMUSG00000025872	Thoc3	10.867	22.9933	1.08126	5e-05	0.000380004
ENSMUSG00000046159	Chrm3	0.458589	0.97016	1.08102	0.0025	0.0122294
ENSMUSG00000041879	Ipo9	5.34734	11.3116	1.08091	5e-05	0.000380004
ENSMUSG00000024735	Prpf19	46.7704	98.8392	1.07949	5e-05	0.000380004
ENSMUSG00000062510	Nsl1	1.49047	3.14875	1.07902	0.0001	0.000720527
ENSMUSG00000022913	Psmg1	16.7804	35.438	1.07852	5e-05	0.000380004
ENSMUSG00000025358	Cdk2	9.3891	19.8264	1.07837	5e-05	0.000380004
ENSMUSG00000026478	Lamc1	3.23132	6.81601	1.0768	0.00155	0.00807043
ENSMUSG00000022009	Nufip1	3.35541	7.07428	1.07609	5e-05	0.000380004
ENSMUSG00000048644	Ctxn1	1.72936	3.64598	1.07607	0.0062	0.0268326
ENSMUSG00000027959	Sass6	3.10674	6.5476	1.07557	0.0041	0.0186877
ENSMUSG00000047434	Xxylt1	4.66317	9.82399	1.075	5e-05	0.000380004
ENSMUSG00000045932	Ifit2	7.25193	15.2707	1.07433	5e-05	0.000380004
ENSMUSG00000081406	Rps6-ps4	1.41398	2.97747	1.07433	0.00975	0.0394683
ENSMUSG00000045624	Esf1	4.2604	8.97082	1.07425	5e-05	0.000380004
ENSMUSG00000021532	Fastkd3	3.51027	7.38521	1.07306	5e-05	0.000380004
ENSMUSG00000027018	Hat1	22.7096	47.7627	1.07258	5e-05	0.000380004
ENSMUSG00000048807	Slc35e4	0.723651	1.52185	1.07246	0.0019	0.00962188
ENSMUSG00000040938	Slc16a11	4.09822	8.61096	1.07118	0.0005	0.00304003
ENSMUSG00000019942	Cdk1	36.3934	76.4637	1.0711	5e-05	0.000380004
ENSMUSG00000022682	Rrn3	8.72949	18.3378	1.07085	5e-05	0.000380004
ENSMUSG00000024269	Tpgs2	1.4402	3.0234	1.06991	0.0023	0.0113651
ENSMUSG00000040891	Foxa3	6.31623	13.2543	1.06932	5e-05	0.000380004
ENSMUSG00000033356	Pus7l	1.39865	2.93483	1.06925	0.0007	0.00405837
ENSMUSG00000036281	Snapc4	2.95418	6.19836	1.06913	0.0053	0.0233886
ENSMUSG00000024742	Fen1	16.9974	35.6387	1.06813	0.00075	0.00431072
ENSMUSG00000025758	Plk4	4.22481	8.85765	1.06804	0.0004	0.00249351
ENSMUSG00000039395	Mreg	2.32043	4.86354	1.06762	0.00055	0.00330083
ENSMUSG00000020328	Nudcd2	24.3028	50.9187	1.06707	5e-05	0.000380004
ENSMUSG00000033701	Acbd6	18.7136	39.1746	1.06583	5e-05	0.000380004
ENSMUSG00000026098	Pms1	1.31338	2.74917	1.06571	0.00055	0.00330083
ENSMUSG00000026411	Tmem9	5.38744	11.2721	1.06508	0.00015	0.00103416
ENSMUSG00000037010	Apln	0.589467	1.23249	1.06409	0.00425	0.0192746
ENSMUSG00000024312	Wdr46	9.16678	19.158	1.06346	5e-05	0.000380004
ENSMUSG00000082588	Gm15443	0.614597	1.28386	1.06277	0.01015	0.040831
ENSMUSG00000044442	N6amt1	4.68278	9.77995	1.06246	0.0001	0.000720527
ENSMUSG00000007039	Ddah2	2.03047	4.23947	1.06207	0.0023	0.0113651
ENSMUSG00000004393	Ddx56	17.9573	37.4807	1.06158	5e-05	0.000380004
ENSMUSG00000028538	St3gal3	2.26138	4.71892	1.06126	0.00025	0.00164468
ENSMUSG00000033099	Nol12	12.7287	26.5564	1.06098	0.00035	0.00220801
ENSMUSG00000020682	Mmp28	2.81231	5.86193	1.05962	5e-05	0.000380004
ENSMUSG00000079685	Ulbp1	0.258994	0.53977	1.05943	0.0097	0.0393058
ENSMUSG00000028687	Mutyh	1.02754	2.14045	1.05872	0.0078	0.0326603
ENSMUSG00000052369	Tmem106c	4.56632	9.50654	1.05789	5e-05	0.000380004
ENSMUSG00000071644	Eef1g	244.23	508.408	1.05775	5e-05	0.000380004
ENSMUSG00000023156	Rpp14	11.9572	24.8863	1.05748	0.00095	0.00528239
ENSMUSG00000021048	Mthfd1	15.4691	32.1928	1.05735	5e-05	0.000380004
ENSMUSG00000021115	Vrk1	5.16065	10.7396	1.05731	5e-05	0.000380004
ENSMUSG00000019961	Tmpo	28.6407	59.5657	1.05641	5e-05	0.000380004
ENSMUSG00000022043	Trim35	4.18039	8.69403	1.05639	5e-05	0.000380004
ENSMUSG00000028716	Pdzk1ip1	2.74372	5.69328	1.05313	0.00265	0.0128405
ENSMUSG00000023007	Prpf40b	2.06068	4.27454	1.05265	0.0085	0.0351274
ENSMUSG00000019948	Actr6	2.34206	4.85744	1.05242	0.0015	0.00784691
ENSMUSG00000090553	Snrpe	146.573	303.657	1.05082	5e-05	0.000380004
ENSMUSG00000025962	Fastkd2	11.6736	24.1843	1.05081	0.00145	0.00762128
ENSMUSG00000033031	C330027C09Rik	5.75423	11.9102	1.04951	5e-05	0.000380004
ENSMUSG00000022721	Trmt2a	10.9423	22.6359	1.04869	0.00515	0.022782
ENSMUSG00000091649	Phf11b	1.12247	2.32029	1.04762	0.0047	0.0210572
ENSMUSG00000022440	C1qtnf6	1.25229	2.58763	1.04707	0.00155	0.00807043
ENSMUSG00000018239	Zcchc10	4.4342	9.15934	1.04657	0.00045	0.00277061
ENSMUSG00000026434	Nucks1	14.8415	30.649	1.0462	5e-05	0.000380004
ENSMUSG00000015468	Notch4	0.580326	1.1983	1.04606	0.0052	0.0229829
ENSMUSG00000028884	Rpa2	15.9173	32.8662	1.046	5e-05	0.000380004
ENSMUSG00000005899	Smpd4	7.08003	14.6165	1.04577	5e-05	0.000380004
ENSMUSG00000020897	Aurkb	11.157	23.016	1.04469	5e-05	0.000380004
ENSMUSG00000048027	Rgmb	7.33407	15.1226	1.04402	5e-05	0.000380004
ENSMUSG00000021506	Pitx1	3.59163	7.40398	1.04366	5e-05	0.000380004
ENSMUSG00000024800	Rpp30	7.46526	15.3881	1.04355	0.0001	0.000720527
ENSMUSG00000020212	Mdm1	1.06545	2.19271	1.04125	0.00185	0.00941882
ENSMUSG00000025980	Hspd1	160.733	330.636	1.04058	5e-05	0.000380004
ENSMUSG00000035711	Dok3	2.07662	4.26907	1.03969	0.0019	0.00962188
ENSMUSG00000013155	Enkd1	1.73029	3.55642	1.03941	0.00315	0.0148735
ENSMUSG00000017679	Ttpal	5.92335	12.1598	1.03764	5e-05	0.000380004
ENSMUSG00000033717	Adra2a	2.09099	4.29027	1.03688	0.0002	0.00134363
ENSMUSG00000034265	Zdhhc14	1.00954	2.07137	1.03688	0.0018	0.00919944
ENSMUSG00000020492	Ska2	2.02923	4.1609	1.03596	0.00065	0.00381276
ENSMUSG00000041362	Shtn1	6.91849	14.1854	1.03588	5e-05	0.000380004
ENSMUSG00000028392	Bspry	25.0247	51.2869	1.03524	5e-05	0.000380004
ENSMUSG00000039089	L3mbtl3	1.73052	3.54563	1.03484	5e-05	0.000380004
ENSMUSG00000061983	Rps12	1781.59	3649.21	1.03442	5e-05	0.000380004
ENSMUSG00000021177	Tdp1	4.55004	9.31849	1.03422	0.0009	0.00504227
ENSMUSG00000035726	Supt16	12.5739	25.7486	1.03407	5e-05	0.000380004
ENSMUSG00000059363	Fxn	6.76711	13.8539	1.03368	0.00015	0.00103416
ENSMUSG00000063334	Krr1	8.38635	17.1652	1.03337	0.00165	0.00852223
ENSMUSG00000052534	Pbx1	2.92597	5.9886	1.0333	5e-05	0.000380004
ENSMUSG00000025613	Cct8	82.0253	167.803	1.03263	5e-05	0.000380004
ENSMUSG00000033983	Coil	2.04973	4.18611	1.03018	0.00065	0.00381276
ENSMUSG00000035198	Tubg1	10.1156	20.6568	1.03004	5e-05	0.000380004
ENSMUSG00000034442	Trmt5	3.69193	7.52724	1.02775	0.00055	0.00330083
ENSMUSG00000020691	Mettl2	4.52632	9.22646	1.02744	0.00015	0.00103416
ENSMUSG00000024660	Incenp	7.67505	15.6429	1.02726	5e-05	0.000380004
ENSMUSG00000054115	Skp2	4.24552	8.65149	1.02701	0.0092	0.0375924
ENSMUSG00000017607	Tns4	14.1866	28.9057	1.02682	5e-05	0.000380004
ENSMUSG00000095066	Defa20	46.9019	95.5517	1.02663	5e-05	0.000380004
ENSMUSG00000020973	Dnaaf2	3.35172	6.82486	1.0259	0.00015	0.00103416
ENSMUSG00000039982	Dtx4	5.11493	10.4097	1.02514	5e-05	0.000380004
ENSMUSG00000009378	Slc16a12	1.2799	2.60148	1.0233	0.0005	0.00304003
ENSMUSG00000104960	Snhg8	36.4737	74.0712	1.02206	5e-05	0.000380004
ENSMUSG00000043155	Hpdl	4.37315	8.87677	1.02136	0.0001	0.000720527
ENSMUSG00000034883	Lrr1	1.59336	3.23401	1.02125	0.0031	0.0146686
ENSMUSG00000038421	Fcrla	2.51806	5.11073	1.02122	0.0021	0.0105095
ENSMUSG00000087590	Epb41l4aos	21.2781	43.1712	1.0207	0.00055	0.00330083
ENSMUSG00000041215	Yeats2	2.22115	4.50397	1.01989	5e-05	0.000380004
ENSMUSG00000033083	Tbc1d4	1.23411	2.50231	1.01979	0.00075	0.00431072
ENSMUSG00000020914	Top2a	27.3487	55.428	1.01914	0.00105	0.00576461
ENSMUSG00000041429	Nthl1	1.16449	2.36006	1.01913	0.0068	0.0289649
ENSMUSG00000094472	Gm21897	0.935445	1.89422	1.01788	0.0061	0.0264457
ENSMUSG00000026383	Epb41l5	5.59197	11.3102	1.01619	5e-05	0.000380004
ENSMUSG00000047205	Dusp18	0.74267	1.50146	1.01557	0.00135	0.00715403
ENSMUSG00000069206	Zfp874a	1.84662	3.73313	1.0155	0.00045	0.00277061
ENSMUSG00000033565	Rbfox2	3.09909	6.26175	1.01472	5e-05	0.000380004
ENSMUSG00000041966	Dcaf17	4.21945	8.51933	1.01368	0.0013	0.00692028
ENSMUSG00000053897	Slc39a8	4.51107	9.10792	1.01365	5e-05	0.000380004
ENSMUSG00000021116	Eif2s1	22.406	45.2378	1.01364	5e-05	0.000380004
ENSMUSG00000063320	1190007I07Rik	19.2544	38.8742	1.01363	0.00075	0.00431072
ENSMUSG00000019878	Hsf2	1.48984	3.0075	1.01341	0.0015	0.00784691
ENSMUSG00000035342	Lzts2	9.15496	18.4794	1.01329	5e-05	0.000380004
ENSMUSG00000018800	Abca5	0.215174	0.434139	1.01265	0.00635	0.0273691
ENSMUSG00000026683	Nuf2	5.62593	11.3489	1.01239	0.0001	0.000720527
ENSMUSG00000078713	Tomm5	114.359	230.651	1.01214	5e-05	0.000380004
ENSMUSG00000036006	Fam65b	1.01541	2.04771	1.01195	0.0015	0.00784691
ENSMUSG00000019777	Hdac2	22.3813	45.1226	1.01156	5e-05	0.000380004
ENSMUSG00000027165	B230118H07Rik	4.02234	8.10743	1.01121	0.0021	0.0105095
ENSMUSG00000044201	Cdc25c	1.61762	3.25963	1.01083	0.00235	0.0115836
ENSMUSG00000059791	Nrm	7.44201	14.9864	1.00989	0.0061	0.0264457
ENSMUSG00000072082	Ccnf	5.05628	10.1761	1.00903	5e-05	0.000380004
ENSMUSG00000020493	Prr11	1.44646	2.91059	1.00878	0.00105	0.00576461
ENSMUSG00000042367	Gjb3	3.26543	6.56951	1.00851	0.0012	0.00646375
ENSMUSG00000000751	Rpa1	17.8692	35.9386	1.00805	0.00015	0.00103416
ENSMUSG00000014226	Cacybp	32.1303	64.5913	1.00741	5e-05	0.000380004
ENSMUSG00000039813	Tbc1d2	1.74166	3.49982	1.00682	0.0002	0.00134363
ENSMUSG00000018583	G3bp1	23.1655	46.5341	1.00631	5e-05	0.000380004
ENSMUSG00000079020	Slc45a4	2.28377	4.58602	1.00582	5e-05	0.000380004
ENSMUSG00000007029	Vars	19.9346	40.0279	1.00573	5e-05	0.000380004
ENSMUSG00000019845	Tube1	0.976728	1.9599	1.00475	0.0045	0.0202475
ENSMUSG00000024411	Aqp4	3.09855	6.21255	1.00359	5e-05	0.000380004
ENSMUSG00000022407	Adsl	24.8236	49.7475	1.00291	5e-05	0.000380004
ENSMUSG00000040084	Bub1b	5.83818	11.6983	1.0027	5e-05	0.000380004
ENSMUSG00000019773	Fbxo5	6.16352	12.3488	1.00254	5e-05	0.000380004
ENSMUSG00000028902	Sf3a3	19.1999	38.4416	1.00157	5e-05	0.000380004
ENSMUSG00000021144	Mta1	9.80903	19.6214	1.00025	5e-05	0.000380004
ENSMUSG00000041974	Spidr	2.28577	4.57042	0.999647	5e-05	0.000380004
ENSMUSG00000003518	Dusp3	3.72192	7.44012	0.999277	0.0004	0.00249351
ENSMUSG00000042208	0610010F05Rik	2.46532	4.9249	0.998316	0.00035	0.00220801
ENSMUSG00000051790	Nlgn2	0.85999	1.71792	0.998272	0.0018	0.00919944
ENSMUSG00000038827	Fam206a	2.49489	4.98249	0.997891	5e-05	0.000380004
ENSMUSG00000048755	Mcat	7.23385	14.4452	0.997751	5e-05	0.000380004
ENSMUSG00000024350	Dnajc18	0.932021	1.86102	0.997662	0.00075	0.00431072
ENSMUSG00000075266	Cenpw	5.70527	11.3817	0.996346	0.00035	0.00220801
ENSMUSG00000087259	2610035D17Rik	3.05039	6.08471	0.996195	0.0013	0.00692028
ENSMUSG00000020458	Rtn4	26.4636	52.7729	0.995791	5e-05	0.000380004
ENSMUSG00000018865	Sult4a1	0.477143	0.951312	0.995497	0.01045	0.0417603
ENSMUSG00000078812	Eif5a	414.386	825.568	0.994411	5e-05	0.000380004
ENSMUSG00000005804	Bloc1s6	27.3077	54.3895	0.99402	5e-05	0.000380004
ENSMUSG00000022070	Bora	3.54754	7.06261	0.993382	0.0002	0.00134363
ENSMUSG00000040717	Il17rd	0.897826	1.78639	0.992537	0.0003	0.0019279
ENSMUSG00000056220	Pla2g4a	5.40985	10.7627	0.992381	5e-05	0.000380004
ENSMUSG00000078941	Ak6	39.8392	79.1927	0.991179	5e-05	0.000380004
ENSMUSG00000022503	Nubp1	18.2545	36.2769	0.990797	5e-05	0.000380004
ENSMUSG00000024287	Thoc1	5.49924	10.9237	0.990153	0.0075	0.0315496
ENSMUSG00000045658	Pid1	1.57502	3.12834	0.990027	0.00215	0.0107248
ENSMUSG00000047879	Usp14	24.1313	47.924	0.989844	5e-05	0.000380004
ENSMUSG00000019814	Ltv1	15.4623	30.6956	0.989279	5e-05	0.000380004
ENSMUSG00000023066	Rttn	0.593295	1.17754	0.988956	0.00115	0.00624156
ENSMUSG00000075054	Yae1d1	4.96205	9.84739	0.988806	5e-05	0.000380004
ENSMUSG00000091228	Gm20390	100.183	198.751	0.988329	0.0082	0.0340425
ENSMUSG00000022708	Zbtb20	0.580635	1.15084	0.986983	0.00345	0.0161073
ENSMUSG00000021037	Ahsa1	51.5747	102.198	0.986636	5e-05	0.000380004
ENSMUSG00000021340	Gpld1	8.10204	16.0468	0.985928	0.0033	0.0155048
ENSMUSG00000071856	Mcc	0.460429	0.911905	0.985903	0.0021	0.0105095
ENSMUSG00000026427	Eif2d	19.7515	39.1177	0.985859	5e-05	0.000380004
ENSMUSG00000026643	Nmt2	4.11044	8.13839	0.985451	5e-05	0.000380004
ENSMUSG00000028649	Macf1	7.87005	15.5724	0.984548	0.00065	0.00381276
ENSMUSG00000079553	Kifc1	4.76641	9.4293	0.984248	5e-05	0.000380004
ENSMUSG00000028330	Ncbp1	14.6487	28.9551	0.983045	5e-05	0.000380004
ENSMUSG00000040888	Gfer	9.79272	19.3494	0.982507	5e-05	0.000380004
ENSMUSG00000038736	Nudcd1	5.2434	10.3545	0.981687	0.00595	0.0258796
ENSMUSG00000020925	Ccdc43	8.26037	16.3074	0.981253	0.0001	0.000720527
ENSMUSG00000017550	Atad5	1.24978	2.46723	0.981213	0.00055	0.00330083
ENSMUSG00000022031	Elp3	9.30684	18.3663	0.980697	5e-05	0.000380004
ENSMUSG00000022111	Uchl3	30.0818	59.3622	0.980656	5e-05	0.000380004
ENSMUSG00000023094	Msrb2	1.27839	2.52213	0.980316	0.00665	0.0284351
ENSMUSG00000048327	Ckap2l	3.09819	6.1112	0.980028	5e-05	0.000380004
ENSMUSG00000097119	B230354K17Rik	0.960889	1.89275	0.978043	0.00115	0.00624156
ENSMUSG00000058729	Lin9	2.60981	5.13594	0.976683	0.0009	0.00504227
ENSMUSG00000000957	Mmp14	17.9956	35.4135	0.976657	5e-05	0.000380004
ENSMUSG00000062248	Cks2	39.4348	77.5586	0.975817	5e-05	0.000380004
ENSMUSG00000027715	Ccna2	27.7263	54.5302	0.975801	5e-05	0.000380004
ENSMUSG00000054580	Pla2r1	0.297668	0.584905	0.974496	0.0069	0.0293345
ENSMUSG00000067148	Polr1c	19.6352	38.5468	0.973171	5e-05	0.000380004
ENSMUSG00000019917	2010-09-01	3.06279	6.01217	0.973041	0.00035	0.00220801
ENSMUSG00000020156	Mum1	6.3386	12.4395	0.972696	5e-05	0.000380004
ENSMUSG00000022332	Khdrbs3	1.94869	3.82378	0.972495	0.00335	0.0157065
ENSMUSG00000027236	Eif3j1	6.99993	13.7252	0.971415	0.0002	0.00134363
ENSMUSG00000043008	Klhl6	1.44909	2.83849	0.969977	0.003	0.0142698
ENSMUSG00000023911	Flywch2	4.27302	8.36504	0.969116	0.0027	0.0130448
ENSMUSG00000038685	Rtel1	6.53639	12.7958	0.969106	0.00825	0.0342217
ENSMUSG00000019849	Prep	14.7091	28.7831	0.96851	5e-05	0.000380004
ENSMUSG00000006728	Cdk4	110.227	215.638	0.968131	0.0112	0.0441915
ENSMUSG00000036160	Surf6	6.12952	11.9786	0.966615	5e-05	0.000380004
ENSMUSG00000004897	Hdgf	77.4236	151.256	0.966152	5e-05	0.000380004
ENSMUSG00000020282	Rhbdf1	4.12376	8.05467	0.965867	0.00035	0.00220801
ENSMUSG00000038034	Igsf8	10.9835	21.4529	0.965835	0.00045	0.00277061
ENSMUSG00000022034	Esco2	4.23468	8.26893	0.965446	0.0001	0.000720527
ENSMUSG00000002814	Top3a	1.92342	3.75359	0.964598	0.0001	0.000720527
ENSMUSG00000078348	Sf3b5	10.0212	19.5483	0.963983	5e-05	0.000380004
ENSMUSG00000026425	Srgap2	1.90653	3.71579	0.96272	0.00325	0.0152987
ENSMUSG00000078612	1700024P16Rik	0.443945	0.864533	0.96154	0.01025	0.0411752
ENSMUSG00000026615	Eprs	11.9515	23.2738	0.961517	5e-05	0.000380004
ENSMUSG00000005370	Msh6	6.62858	12.9079	0.961485	0.0011	0.00599954
ENSMUSG00000028037	Ifi44	11.7466	22.8339	0.958933	0.0001	0.000720527
ENSMUSG00000042197	Zfp451	2.16905	4.214	0.958128	0.0004	0.00249351
ENSMUSG00000056749	Nfil3	2.21241	4.29514	0.957088	0.00175	0.00897375
ENSMUSG00000050199	Lgr4	17.6878	34.3247	0.956491	5e-05	0.000380004
ENSMUSG00000057469	E2f6	5.90616	11.4608	0.956415	5e-05	0.000380004
ENSMUSG00000019857	Asf1a	6.7951	13.1721	0.954923	0.0022	0.0109414
ENSMUSG00000076545	Igkv4-72	93.9488	181.883	0.953067	5e-05	0.000380004
ENSMUSG00000026970	Rbms1	3.78499	7.32728	0.95299	0.00015	0.00103416
ENSMUSG00000039262	Prrc2b	5.59069	10.8216	0.952819	0.00015	0.00103416
ENSMUSG00000024270	Slc39a6	1.86817	3.61571	0.952651	0.0008	0.00455874
ENSMUSG00000048922	Cdca2	2.8571	5.5281	0.952234	0.0013	0.00692028
ENSMUSG00000027472	Pdrg1	16.0681	31.0778	0.951682	5e-05	0.000380004
ENSMUSG00000016637	Ift27	5.50948	10.6428	0.949893	0.00155	0.00807043
ENSMUSG00000053841	Txlna	7.46431	14.4149	0.949478	5e-05	0.000380004
ENSMUSG00000016554	Eif3d	48.3039	93.2525	0.949004	5e-05	0.000380004
ENSMUSG00000022203	Efs	0.403957	0.779783	0.94887	0.01135	0.0447216
ENSMUSG00000003379	Cd79a	11.9128	22.9848	0.94817	0.00065	0.00381276
ENSMUSG00000027496	Aurka	9.73431	18.7808	0.948109	5e-05	0.000380004
ENSMUSG00000020653	Klf11	2.05753	3.96876	0.947779	5e-05	0.000380004
ENSMUSG00000041840	Haus1	7.88311	15.2023	0.947456	0.00065	0.00381276
ENSMUSG00000033170	Card10	4.34544	8.36838	0.945448	5e-05	0.000380004
ENSMUSG00000024370	Cdc23	7.79	14.9952	0.944809	0.00065	0.00381276
ENSMUSG00000025086	Trub1	2.38319	4.58613	0.944386	0.0003	0.0019279
ENSMUSG00000068758	Il3ra	2.12471	4.08832	0.944246	0.00345	0.0161073
ENSMUSG00000024764	Naa40	10.4031	20.0141	0.944001	5e-05	0.000380004
ENSMUSG00000044934	Zfp367	5.6799	10.9266	0.943902	5e-05	0.000380004
ENSMUSG00000027122	Arl14ep	3.19487	6.14444	0.943525	0.0004	0.00249351
ENSMUSG00000034022	Cpsf1	9.89125	19.0168	0.943049	0.0016	0.00830694
ENSMUSG00000041438	Cirh1a	8.69041	16.7051	0.942797	0.0001	0.000720527
ENSMUSG00000021453	Gadd45g	12.5526	24.094	0.940683	0.00015	0.00103416
ENSMUSG00000020024	Cep83	4.52436	8.68158	0.940245	5e-05	0.000380004
ENSMUSG00000051518	Rps19bp1	16.8044	32.2445	0.94021	0.0001	0.000720527
ENSMUSG00000015943	Bola1	18.5542	35.5097	0.936472	0.00015	0.00103416
ENSMUSG00000075271	Ttc30a1	0.890354	1.70372	0.936235	0.00415	0.0188854
ENSMUSG00000019461	Plscr3	9.90698	18.942	0.935069	0.00845	0.0349496
ENSMUSG00000027423	Snx5	54.2154	103.644	0.934861	5e-05	0.000380004
ENSMUSG00000057134	Ado	5.16012	9.85816	0.933915	5e-05	0.000380004
ENSMUSG00000057506	Bloc1s2	27.6316	52.7743	0.933515	5e-05	0.000380004
ENSMUSG00000042303	Sgsm3	6.34229	12.1083	0.932921	0.002	0.0100696
ENSMUSG00000021176	Efcab11	0.609025	1.1626	0.932782	0.01255	0.048691
ENSMUSG00000020464	Pnpt1	15.6343	29.8323	0.932163	5e-05	0.000380004
ENSMUSG00000049904	Tmem17	0.7406	1.41265	0.931637	0.0112	0.0441915
ENSMUSG00000036309	Skp1a	169.591	323.236	0.930531	0.005	0.0221972
ENSMUSG00000057863	Rpl36	678.61	1293.32	0.930419	5e-05	0.000380004
ENSMUSG00000020629	Adi1	14.1649	26.9742	0.929254	5e-05	0.000380004
ENSMUSG00000035683	Melk	6.25007	11.8866	0.927388	5e-05	0.000380004
ENSMUSG00000052031	Tagap1	2.60269	4.94967	0.927329	0.00105	0.00576461
ENSMUSG00000037805	Rpl10a	496.53	943.892	0.92674	5e-05	0.000380004
ENSMUSG00000020280	Pus10	5.47967	10.4003	0.924471	0.00685	0.0291406
ENSMUSG00000026917	Wdr5	13.9784	26.5274	0.924284	5e-05	0.000380004
ENSMUSG00000033629	Hacd3	24.3882	46.2411	0.922991	0.00015	0.00103416
ENSMUSG00000028882	Ppp1r8	15.4045	29.1941	0.922326	5e-05	0.000380004
ENSMUSG00000028577	Plaa	19.0077	36.0178	0.922128	5e-05	0.000380004
ENSMUSG00000020462	Cfap36	3.49198	6.61293	0.921246	0.00105	0.00576461
ENSMUSG00000061613	U2af1	69.6991	131.973	0.921028	5e-05	0.000380004
ENSMUSG00000026955	Sapcd2	3.90554	7.39494	0.921018	0.00175	0.00897375
ENSMUSG00000020460	Rps27a	617.698	1169.41	0.920806	5e-05	0.000380004
ENSMUSG00000020630	Rnaseh1	4.98007	9.41705	0.919109	0.00055	0.00330083
ENSMUSG00000069755	Zfp125	4.44442	8.40356	0.919006	0.0045	0.0202475
ENSMUSG00000024097	Srsf7	37.1088	70.0608	0.916844	5e-05	0.000380004
ENSMUSG00000042558	Adprhl2	10.0136	18.8898	0.915649	5e-05	0.000380004
ENSMUSG00000018848	Rars	46.669	88.0226	0.915409	5e-05	0.000380004
ENSMUSG00000020358	Hnrnpab	176.282	332.395	0.915014	5e-05	0.000380004
ENSMUSG00000019261	Map1s	2.34941	4.42925	0.914763	0.00065	0.00381276
ENSMUSG00000023015	Racgap1	11.5124	21.7029	0.914705	5e-05	0.000380004
ENSMUSG00000024537	Psmg2	17.299	32.5485	0.9119	5e-05	0.000380004
ENSMUSG00000028175	Depdc1a	0.972075	1.82867	0.911653	0.0089	0.0366137
ENSMUSG00000067928	Zfp760	1.05367	1.98055	0.910475	0.00435	0.0196478
ENSMUSG00000027459	Fam110a	4.7413	8.90872	0.909936	0.00045	0.00277061
ENSMUSG00000036327	Qsox2	4.82542	9.06646	0.909884	5e-05	0.000380004
ENSMUSG00000040446	Rprd1a	2.83652	5.32774	0.909399	0.0002	0.00134363
ENSMUSG00000048279	Sacs	0.109708	0.206055	0.909368	0.0123	0.0478698
ENSMUSG00000028327	Stra6l	1.89383	3.55536	0.908694	0.0011	0.00599954
ENSMUSG00000001768	Rin2	6.40555	12.0254	0.908686	5e-05	0.000380004
ENSMUSG00000074088	Snrnp40	22.6164	42.4529	0.908493	5e-05	0.000380004
ENSMUSG00000020561	Twistnb	6.37458	11.9505	0.906672	0.0002	0.00134363
ENSMUSG00000035293	G2e3	2.02227	3.78936	0.905974	0.0002	0.00134363
ENSMUSG00000000555	Itga5	1.5836	2.9671	0.905848	0.00085	0.00479442
ENSMUSG00000020307	Cdc34	60.6796	113.608	0.904775	5e-05	0.000380004
ENSMUSG00000023008	Fmnl3	1.13775	2.12972	0.90448	0.0021	0.0105095
ENSMUSG00000035834	Polr3g	2.52918	4.73386	0.904346	0.00275	0.0132479
ENSMUSG00000047675	Rps8	699.79	1309.53	0.904058	5e-05	0.000380004
ENSMUSG00000021608	Lpcat1	1.81164	3.38988	0.903939	0.0012	0.00646375
ENSMUSG00000068856	Sf3b4	26.6566	49.8685	0.903637	0.00015	0.00103416
ENSMUSG00000033809	Alg3	11.5347	21.5607	0.90243	0.0002	0.00134363
ENSMUSG00000055560	Zfp459	0.664693	1.24178	0.901647	0.0086	0.0355112
ENSMUSG00000049517	Rps23	558.459	1043.1	0.901351	5e-05	0.000380004
ENSMUSG00000028234	Rps20	525.002	979.92	0.900342	0.00035	0.00220801
ENSMUSG00000033952	Aspm	0.682126	1.27279	0.899888	0.00935	0.0381429
ENSMUSG00000051615	Rap2a	4.33558	8.08766	0.899497	5e-05	0.000380004
ENSMUSG00000009535	Rnmt	8.64095	16.1136	0.899014	0.0001	0.000720527
ENSMUSG00000028322	Exosc3	18.3117	34.1404	0.898712	0.00505	0.0223942
ENSMUSG00000026245	Farsb	36.2588	67.5947	0.898582	0.00355	0.0165162
ENSMUSG00000040321	Zfp770	1.86118	3.46917	0.898373	0.0006	0.00356449
ENSMUSG00000079043	Fastkd5	4.33693	8.0832	0.898253	0.00155	0.00807043
ENSMUSG00000001440	Kpnb1	36.1651	67.3258	0.89656	5e-05	0.000380004
ENSMUSG00000027394	Ttl	1.29826	2.4168	0.896525	0.00165	0.00852223
ENSMUSG00000038975	Rabggtb	27.3768	50.9385	0.895799	5e-05	0.000380004
ENSMUSG00000002825	Qtrt1	5.55113	10.3218	0.894845	0.0017	0.0087443
ENSMUSG00000031756	Cenpn	1.82282	3.38782	0.894183	0.00725	0.0305881
ENSMUSG00000026000	Lancl1	10.2768	19.0975	0.89399	0.00025	0.00164468
ENSMUSG00000035478	Mbd3	36.9499	68.6486	0.89366	5e-05	0.000380004
ENSMUSG00000024991	Eif3a	25.5968	47.4529	0.89053	5e-05	0.000380004
ENSMUSG00000041841	Rpl37	312.419	579.037	0.890175	5e-05	0.000380004
ENSMUSG00000033669	Zfp7	3.86856	7.16744	0.889661	0.0004	0.00249351
ENSMUSG00000024542	Cep192	1.64442	3.04632	0.88949	0.0001	0.000720527
ENSMUSG00000024817	Uhrf2	9.31208	17.2502	0.889437	0.0006	0.00356449
ENSMUSG00000033697	Arhgap39	2.50678	4.64322	0.889291	0.002	0.0100696
ENSMUSG00000028798	Eif3i	96.9403	179.489	0.888728	5e-05	0.000380004
ENSMUSG00000037104	Socs5	1.64447	3.04381	0.888258	0.002	0.0100696
ENSMUSG00000033589	Reep4	15.9918	29.5935	0.887947	5e-05	0.000380004
ENSMUSG00000024726	Carnmt1	8.14718	15.0704	0.887344	0.00025	0.00164468
ENSMUSG00000002458	Rgs19	3.50248	6.47365	0.886202	0.00395	0.018099
ENSMUSG00000039001	Rps21	955.549	1765.93	0.886029	5e-05	0.000380004
ENSMUSG00000056665	Them6	3.80954	7.03909	0.885772	0.0012	0.00646375
ENSMUSG00000033075	Senp1	6.83234	12.6203	0.885292	0.0007	0.00405837
ENSMUSG00000028195	Cyr61	2.64821	4.89157	0.88528	0.0027	0.0130448
ENSMUSG00000022020	Naa16	2.61646	4.83247	0.885145	0.0012	0.00646375
ENSMUSG00000003970	Rpl8	706.719	1303.54	0.883221	5e-05	0.000380004
ENSMUSG00000024528	Srfbp1	4.12337	7.60551	0.883221	0.001	0.00553269
ENSMUSG00000005410	Mcm5	15.7849	29.1082	0.882882	5e-05	0.000380004
ENSMUSG00000028869	Gnl2	11.1644	20.5815	0.882447	5e-05	0.000380004
ENSMUSG00000066042	Med18	2.17804	4.013	0.881652	0.00645	0.0277343
ENSMUSG00000027550	Lrrcc1	1.63314	3.00732	0.88083	0.0014	0.00738764
ENSMUSG00000062006	Rpl34	696.002	1281.44	0.880604	5e-05	0.000380004
ENSMUSG00000045817	Zfp36l2	31.5862	58.1488	0.880457	5e-05	0.000380004
ENSMUSG00000020707	Rnf135	4.52958	8.33802	0.880328	0.0005	0.00304003
ENSMUSG00000042426	Dhx29	2.25043	4.14242	0.88027	0.0005	0.00304003
ENSMUSG00000015396	Cd83	2.6091	4.80209	0.880107	0.0043	0.0194748
ENSMUSG00000034659	Tmem109	12.5016	23.0082	0.880036	5e-05	0.000380004
ENSMUSG00000025200	Cwf19l1	2.34591	4.31403	0.878892	0.00065	0.00381276
ENSMUSG00000028331	Trmo	2.25167	4.14059	0.878837	0.0054	0.0237407
ENSMUSG00000027635	Dsn1	4.16132	7.64943	0.878311	0.00085	0.00479442
ENSMUSG00000061111	Fam195b	12.372	22.7422	0.878289	0.0001	0.000720527
ENSMUSG00000044231	Nhlrc1	1.59122	2.92429	0.877956	0.00625	0.0270081
ENSMUSG00000036086	Zranb3	0.816426	1.49979	0.877362	0.00615	0.0266451
ENSMUSG00000009575	Cbx5	9.47752	17.4002	0.876524	5e-05	0.000380004
ENSMUSG00000021481	Zfp346	2.85484	5.2391	0.875911	0.00065	0.00381276
ENSMUSG00000041199	Rpusd1	2.74899	5.04476	0.875883	0.00285	0.0136506
ENSMUSG00000051232	Tmem199	9.43303	17.3101	0.875819	0.0002	0.00134363
ENSMUSG00000034453	Polr3b	3.01207	5.52705	0.875752	5e-05	0.000380004
ENSMUSG00000020098	Pcbd1	61.3305	112.536	0.875713	5e-05	0.000380004
ENSMUSG00000024188	Luc7l	13.3961	24.5804	0.875698	0.00025	0.00164468
ENSMUSG00000025436	Xrcc6bp1	3.83362	7.03122	0.875067	0.00715	0.0302365
ENSMUSG00000024170	Telo2	3.30469	6.05444	0.87348	0.0102	0.0409909
ENSMUSG00000024666	Tmem138	2.90871	5.32765	0.87312	0.00365	0.0169066
ENSMUSG00000038866	Zcchc2	2.86651	5.25017	0.873069	0.00025	0.00164468
ENSMUSG00000004880	Lbr	20.5367	37.574	0.871526	5e-05	0.000380004
ENSMUSG00000094114	Gm21967	5.21524	9.53618	0.870678	0.00535	0.0235936
ENSMUSG00000022892	App	124.797	228.027	0.869618	5e-05	0.000380004
ENSMUSG00000037070	Rbmxl1	11.4811	20.9726	0.869248	0.00015	0.00103416
ENSMUSG00000015749	Anp32e	27.1194	49.5277	0.868912	5e-05	0.000380004
ENSMUSG00000001403	Ube2c	60.1129	109.783	0.868907	5e-05	0.000380004
ENSMUSG00000026502	Desi2	10.3995	18.9562	0.866163	0.0001	0.000720527
ENSMUSG00000046909	Tefm	6.96242	12.684	0.865351	0.00305	0.0144629
ENSMUSG00000022978	Mis18a	13.2972	24.2208	0.86512	0.0004	0.00249351
ENSMUSG00000020978	Klhdc2	13.3342	24.2837	0.864851	5e-05	0.000380004
ENSMUSG00000027189	Trim44	3.227	5.87388	0.864122	5e-05	0.000380004
ENSMUSG00000057236	Rbbp4	25.219	45.9044	0.864121	5e-05	0.000380004
ENSMUSG00000068039	Tcp1	118.748	216.049	0.863455	0.00275	0.0132479
ENSMUSG00000055762	Eef1d	101.031	183.757	0.862996	5e-05	0.000380004
ENSMUSG00000024251	Thada	1.00076	1.81964	0.862555	0.001	0.00553269
ENSMUSG00000047003	Zfp41	0.937188	1.70392	0.862445	0.006	0.0260687
ENSMUSG00000027404	Snrpb	102.278	185.926	0.862237	5e-05	0.000380004
ENSMUSG00000036282	Naa30	10.9862	19.9688	0.862051	0.00015	0.00103416
ENSMUSG00000076522	Igkv16-104	43.1686	78.3985	0.860843	0.0052	0.0229829
ENSMUSG00000069135	Fgfr1op	4.22772	7.67699	0.860662	0.0006	0.00356449
ENSMUSG00000021810	Ecd	9.02293	16.3792	0.860196	5e-05	0.000380004
ENSMUSG00000025925	Terf1	8.35617	15.166	0.859929	0.00085	0.00479442
ENSMUSG00000021597	Slf1	2.65083	4.80706	0.85871	0.00095	0.00528239
ENSMUSG00000001138	Cnnm3	2.92401	5.29777	0.85744	0.00835	0.034579
ENSMUSG00000034681	Rnps1	56.8547	102.943	0.856495	5e-05	0.000380004
ENSMUSG00000071072	Ptges3	76.2618	137.986	0.855484	5e-05	0.000380004
ENSMUSG00000027242	Wdr76	2.77531	5.02026	0.855114	0.00065	0.00381276
ENSMUSG00000037991	Rmi2	0.969037	1.75271	0.854967	0.00765	0.0320995
ENSMUSG00000059482	2610301B20Rik	1.66785	3.01617	0.854732	0.01075	0.0427028
ENSMUSG00000028700	Pomgnt1	10.0623	18.1957	0.854628	5e-05	0.000380004
ENSMUSG00000027326	Casc5	0.985225	1.78139	0.854477	0.00165	0.00852223
ENSMUSG00000028247	Coq3	5.86653	10.6061	0.854318	0.0002	0.00134363
ENSMUSG00000022685	Parn	6.25364	11.3056	0.854271	5e-05	0.000380004
ENSMUSG00000041058	Wwp1	5.1313	9.27397	0.853863	0.00075	0.00431072
ENSMUSG00000060579	Fhit	3.62247	6.543	0.852979	0.00975	0.0394683
ENSMUSG00000020290	Xpo1	18.0834	32.6619	0.852944	5e-05	0.000380004
ENSMUSG00000021929	Kpna3	9.93656	17.9442	0.852697	5e-05	0.000380004
ENSMUSG00000037197	Rbm17	26.5194	47.89	0.852676	5e-05	0.000380004
ENSMUSG00000028495	Rps6	601.825	1085.96	0.851558	5e-05	0.000380004
ENSMUSG00000035735	Dagla	0.796216	1.43633	0.851151	0.00395	0.018099
ENSMUSG00000026966	Ssna1	30.8441	55.6249	0.850734	5e-05	0.000380004
ENSMUSG00000039725	Trp53rka	3.7405	6.74454	0.850488	0.00155	0.00807043
ENSMUSG00000022629	Kif21a	1.80485	3.25384	0.850267	0.0003	0.0019279
ENSMUSG00000040596	Pogk	2.34943	4.23518	0.850113	0.00035	0.00220801
ENSMUSG00000071653	1810009A15Rik	24.4275	44.0154	0.849501	0.01095	0.0433765
ENSMUSG00000026975	Dph7	3.03923	5.47588	0.849384	0.00335	0.0157065
ENSMUSG00000022263	Trio	0.781452	1.40745	0.848853	0.00085	0.00479442
ENSMUSG00000073423	Zfp414	7.34688	13.2271	0.848296	0.0096	0.0389717
ENSMUSG00000057363	Uxs1	10.309	18.5501	0.847521	0.0007	0.00405837
ENSMUSG00000027030	Stk39	17.0675	30.6886	0.84645	5e-05	0.000380004
ENSMUSG00000078784	1810022K09Rik	60.6877	109.097	0.846134	0.0026	0.0126381
ENSMUSG00000060938	Rpl26	869.627	1562.95	0.845799	5e-05	0.000380004
ENSMUSG00000025362	Rps26	886.901	1593.46	0.845313	5e-05	0.000380004
ENSMUSG00000062931	Zfp938	2.08122	3.73892	0.84519	0.009	0.0369566
ENSMUSG00000022253	Nadk2	50.3431	90.4122	0.844724	5e-05	0.000380004
ENSMUSG00000027823	Gmps	6.52905	11.7236	0.844474	5e-05	0.000380004
ENSMUSG00000022893	Adamts1	0.645608	1.15826	0.843233	0.01055	0.0420757
ENSMUSG00000041781	Cpsf2	8.5667	15.3672	0.843043	5e-05	0.000380004
ENSMUSG00000000276	Dgke	0.884758	1.58684	0.842803	0.00505	0.0223942
ENSMUSG00000025967	Eef1b2	453.726	813.623	0.842539	0.0054	0.0237407
ENSMUSG00000041530	Ago1	4.00717	7.18513	0.842433	5e-05	0.000380004
ENSMUSG00000026622	Nek2	7.51747	13.4725	0.8417	5e-05	0.000380004
ENSMUSG00000037750	Fam222b	3.86414	6.92285	0.841218	0.00045	0.00277061
ENSMUSG00000066637	Ttc32	7.27028	13.0249	0.841194	0.0032	0.0150918
ENSMUSG00000034300	Fam53c	4.84111	8.66841	0.840429	0.0003	0.0019279
ENSMUSG00000059796	Eif4a1	308.362	551.867	0.839694	5e-05	0.000380004
ENSMUSG00000061132	Blnk	29.6468	53.0533	0.839569	5e-05	0.000380004
ENSMUSG00000046330	Rpl37a	555.746	993.656	0.838322	5e-05	0.000380004
ENSMUSG00000019214	Chtf18	3.20443	5.72692	0.837692	0.0027	0.0130448
ENSMUSG00000021831	Ero1l	27.4336	49.0038	0.836949	5e-05	0.000380004
ENSMUSG00000015126	Tsr3	7.78767	13.9061	0.836451	0.01135	0.0447216
ENSMUSG00000007739	Cct4	78.9447	140.929	0.836059	5e-05	0.000380004
ENSMUSG00000021003	Galc	1.13539	2.02633	0.835681	0.0073	0.0307926
ENSMUSG00000032997	Chpf	4.94675	8.82785	0.835582	0.0004	0.00249351
ENSMUSG00000034793	G6pc3	27.068	48.3015	0.835481	5e-05	0.000380004
ENSMUSG00000032705	Exd2	3.05082	5.44393	0.83545	0.00075	0.00431072
ENSMUSG00000094362	Gm21002	47.3529	84.4891	0.835313	0.0011	0.00599954
ENSMUSG00000027544	Nfatc2	0.900416	1.60575	0.834581	0.00275	0.0132479
ENSMUSG00000047260	Emc6	27.1242	48.3421	0.833701	5e-05	0.000380004
ENSMUSG00000031490	Eif4ebp1	19.9807	35.5863	0.832713	0.0004	0.00249351
ENSMUSG00000021668	Polk	1.14702	2.0419	0.83202	0.0051	0.0226009
ENSMUSG00000036672	Cenpt	3.18898	5.67171	0.830689	0.0048	0.0214283
ENSMUSG00000051220	Ercc6l	1.71821	3.05575	0.830617	0.00145	0.00762128
ENSMUSG00000020380	Rad50	2.64838	4.70468	0.828989	0.0005	0.00304003
ENSMUSG00000018395	Kif3a	1.14618	2.03493	0.828149	0.0113	0.0445685
ENSMUSG00000022557	Bop1	20.3727	36.145	0.827159	0.0014	0.00738764
ENSMUSG00000008333	Snrpb2	21.2121	37.6325	0.827092	0.0024	0.0118009
ENSMUSG00000012443	Kif11	6.17234	10.9442	0.826276	0.0002	0.00134363
ENSMUSG00000026036	Nif3l1	9.26515	16.426	0.826091	0.0064	0.0275608
ENSMUSG00000026999	Nup35	8.54441	15.1433	0.825625	0.00285	0.0136506
ENSMUSG00000053730	Tmem39b	3.41421	6.05004	0.825396	0.0033	0.0155048
ENSMUSG00000035954	Dock4	0.449318	0.796108	0.825229	0.00945	0.0384722
ENSMUSG00000042724	Map3k9	1.88943	3.34635	0.824639	0.0002	0.00134363
ENSMUSG00000052798	Nup107	6.11231	10.8247	0.824545	0.0002	0.00134363
ENSMUSG00000014771	Pdcd2	13.8057	24.4429	0.82415	0.007	0.0297154
ENSMUSG00000002017	Fam98a	10.9229	19.3387	0.824143	0.0001	0.000720527
ENSMUSG00000035397	Klf16	6.78772	12.0096	0.823189	0.00025	0.00164468
ENSMUSG00000043015	Tmem194b	1.3425	2.37497	0.822983	0.0114	0.0448831
ENSMUSG00000001036	Epn2	2.63088	4.65089	0.821958	0.00045	0.00277061
ENSMUSG00000027351	Spred1	4.07543	7.19287	0.819613	0.00015	0.00103416
ENSMUSG00000037894	H2afz	274.895	484.885	0.818763	5e-05	0.000380004
ENSMUSG00000024833	Pola2	13.0059	22.9232	0.817637	5e-05	0.000380004
ENSMUSG00000063316	Rpl27	434.207	764.976	0.81703	5e-05	0.000380004
ENSMUSG00000044502	Bod1	18.2079	32.0405	0.815334	0.0001	0.000720527
ENSMUSG00000000378	Ccm2	12.2407	21.5345	0.814967	0.00015	0.00103416
ENSMUSG00000034620	Tmem5	9.71211	17.0752	0.814046	0.00185	0.00941882
ENSMUSG00000020525	Ppm1d	3.01819	5.30616	0.813983	0.00145	0.00762128
ENSMUSG00000027433	Xrn2	20.1691	35.4293	0.812796	5e-05	0.000380004
ENSMUSG00000024571	Gm16286	33.4472	58.7392	0.812438	0.00015	0.00103416
ENSMUSG00000058546	Rpl23a	712.843	1251.85	0.812404	5e-05	0.000380004
ENSMUSG00000067288	Rps28	802.338	1408.3	0.811673	5e-05	0.000380004
ENSMUSG00000024498	Tcerg1	7.52873	13.2107	0.811228	5e-05	0.000380004
ENSMUSG00000022074	Tnfrsf10b	3.18474	5.58507	0.8104	0.00135	0.00715403
ENSMUSG00000037722	Gnpnat1	12.8746	22.5775	0.810365	0.0001	0.000720527
ENSMUSG00000093674	Rpl41	1661.94	2913.98	0.810123	0.0001	0.000720527
ENSMUSG00000036167	Pphln1	7.32739	12.8461	0.809957	0.0001	0.000720527
ENSMUSG00000019122	Ccl9	16.2055	28.3899	0.808895	0.0044	0.0198467
ENSMUSG00000024042	Sik1	2.29426	4.01822	0.80853	0.00115	0.00624156
ENSMUSG00000026596	Abl2	2.08273	3.64525	0.807543	0.00035	0.00220801
ENSMUSG00000025236	Adpgk	4.46717	7.81547	0.806971	0.0018	0.00919944
ENSMUSG00000060121	Gemin2	5.05127	8.83606	0.806757	0.00215	0.0107248
ENSMUSG00000021377	Dek	38.6725	67.5667	0.805004	5e-05	0.000380004
ENSMUSG00000040040	Ift88	1.56128	2.72721	0.804695	0.00655	0.0280917
ENSMUSG00000021643	Serf1	9.02452	15.7637	0.804684	0.0102	0.0409909
ENSMUSG00000098274	Rpl24	486.057	848.73	0.804179	0.00015	0.00103416
ENSMUSG00000036376	Abt1	9.74404	17.0066	0.803501	0.00075	0.00431072
ENSMUSG00000024902	Mrpl11	10.8945	19.0078	0.802995	5e-05	0.000380004
ENSMUSG00000028514	Usp24	5.21221	9.08644	0.801822	5e-05	0.000380004
ENSMUSG00000024271	Elp2	13.7012	23.883	0.801678	5e-05	0.000380004
ENSMUSG00000039774	Galnt12	9.96015	17.3586	0.801413	0.00015	0.00103416
ENSMUSG00000024169	Ift140	2.5235	4.39757	0.801281	0.00355	0.0165162
ENSMUSG00000019927	Ube2d1	11.7968	20.5262	0.799076	0.0007	0.00405837
ENSMUSG00000036748	Cuedc2	10.0945	17.5464	0.797605	0.00055	0.00330083
ENSMUSG00000021843	Ktn1	6.87002	11.9361	0.796948	0.00015	0.00103416
ENSMUSG00000027509	Rae1	19.3651	33.6322	0.796386	5e-05	0.000380004
ENSMUSG00000019923	Zwint	23.0196	39.9461	0.795192	5e-05	0.000380004
ENSMUSG00000003235	Eif2b5	18.7022	32.451	0.795057	5e-05	0.000380004
ENSMUSG00000027108	Ola1	34.2187	59.3648	0.794823	0.00015	0.00103416
ENSMUSG00000012405	Rpl15	429.085	743.765	0.793583	0.0003	0.0019279
ENSMUSG00000059208	Hnrnpm	72.9941	126.497	0.793253	0.00015	0.00103416
ENSMUSG00000022556	Hsf1	7.3982	12.818	0.792927	0.0004	0.00249351
ENSMUSG00000020471	Pold2	30.4716	52.79	0.792798	0.00105	0.00576461
ENSMUSG00000052033	Pfdn4	16.1458	27.9604	0.792229	0.0016	0.00830694
ENSMUSG00000040550	Otud6b	10.6527	18.4473	0.792195	0.0001	0.000720527
ENSMUSG00000022022	Mtrf1	2.24613	3.88936	0.792096	0.0093	0.0379544
ENSMUSG00000028833	Ncdn	7.3549	12.7323	0.791713	0.00015	0.00103416
ENSMUSG00000038205	Prkab2	1.2068	2.08887	0.791534	0.0072	0.0304222
ENSMUSG00000044950	Pwwp2a	5.54736	9.59881	0.791053	0.00415	0.0188854
ENSMUSG00000027199	Gatm	2.37528	4.10962	0.790908	0.0064	0.0275608
ENSMUSG00000022336	Eif3e	84.16	145.538	0.790187	5e-05	0.000380004
ENSMUSG00000035666	Gtf3c4	3.87692	6.70195	0.789667	5e-05	0.000380004
ENSMUSG00000038481	Cdk19	2.89999	5.01216	0.789387	0.00045	0.00277061
ENSMUSG00000001524	Gtf2h4	10.1032	17.4585	0.789117	0.0007	0.00405837
ENSMUSG00000062997	Rpl35	319.128	551.102	0.788185	0.0049	0.0218065
ENSMUSG00000021951	N6amt2	17.0125	29.3754	0.788011	0.00075	0.00431072
ENSMUSG00000025209	Peo1	4.95619	8.55558	0.787634	0.0004	0.00249351
ENSMUSG00000017404	Rpl19	813.523	1404.32	0.787621	0.00015	0.00103416
ENSMUSG00000021103	Mnat1	6.49164	11.2032	0.787254	0.0027	0.0130448
ENSMUSG00000055531	Cpsf6	15.3467	26.4668	0.786259	0.00015	0.00103416
ENSMUSG00000001729	Akt1	59.0191	101.762	0.785939	5e-05	0.000380004
ENSMUSG00000033454	Zbtb1	1.15636	1.99159	0.784325	0.00085	0.00479442
ENSMUSG00000027340	Slc23a2	31.2782	53.8298	0.783246	5e-05	0.000380004
ENSMUSG00000028729	Ebna1bp2	31.6471	54.457	0.783044	0.00105	0.00576461
ENSMUSG00000022952	Runx1	1.81898	3.12841	0.782295	0.0048	0.0214283
ENSMUSG00000095677	Dynlt1f	15.0512	25.8692	0.781362	0.00175	0.00897375
ENSMUSG00000006498	Ptbp1	76.6157	131.594	0.780388	5e-05	0.000380004
ENSMUSG00000027878	Notch2	0.953441	1.63622	0.779154	0.00165	0.00852223
ENSMUSG00000010406	Mrpl52	143.146	245.587	0.778749	5e-05	0.000380004
ENSMUSG00000041632	Mrps27	16.2979	27.9569	0.778523	0.0001	0.000720527
ENSMUSG00000028565	Nfia	1.89814	3.2557	0.778377	0.0015	0.00784691
ENSMUSG00000025366	Esyt1	7.82463	13.4206	0.778353	0.00065	0.00381276
ENSMUSG00000039033	Tasp1	3.19728	5.48066	0.777505	0.00755	0.0317198
ENSMUSG00000057322	Rpl38	643.683	1102.91	0.776895	5e-05	0.000380004
ENSMUSG00000044456	Rin3	2.56867	4.40071	0.776713	0.00155	0.00807042
ENSMUSG00000039275	Foxk2	6.87875	11.7828	0.776463	0.0001	0.000720527
ENSMUSG00000021918	Nek4	1.6837	2.88355	0.776212	0.0099	0.0399702
ENSMUSG00000044350	Lacc1	3.05073	5.22262	0.775622	0.01	0.0403169
ENSMUSG00000027331	Knstrn	13.6877	23.4274	0.775318	0.0024	0.0118009
ENSMUSG00000044770	Scml4	12.1989	20.8728	0.774878	0.0001	0.000720527
ENSMUSG00000027170	Eif3m	69.4094	118.742	0.774624	5e-05	0.000380004
ENSMUSG00000022471	Xrcc6	13.06	22.3306	0.773863	0.01085	0.043023
ENSMUSG00000027533	Fabp5	9.18921	15.7086	0.77354	0.00315	0.0148735
ENSMUSG00000062488	Ifit3b	2.99279	5.11287	0.772642	0.00675	0.0287826
ENSMUSG00000020532	Acaca	2.91074	4.97154	0.772305	0.0014	0.00738764
ENSMUSG00000026456	Cyb5r1	10.8352	18.5006	0.771847	0.00055	0.00330083
ENSMUSG00000059288	Cdyl	2.60221	4.44289	0.771764	0.0028	0.0134628
ENSMUSG00000061477	Rps7	451.921	771.461	0.771522	0.0002	0.00134363
ENSMUSG00000020840	Blmh	20.0462	34.2101	0.771096	0.00015	0.00103416
ENSMUSG00000033964	Zbtb41	2.76348	4.71358	0.770339	0.00035	0.00220801
ENSMUSG00000020738	Sumo2	127.225	216.921	0.769783	5e-05	0.000380004
ENSMUSG00000025290	Rps24	935.357	1594.73	0.769726	0.00065	0.00381276
ENSMUSG00000036834	Plch1	2.82527	4.81587	0.769408	0.00705	0.0298895
ENSMUSG00000052146	Rps10	737.234	1255.57	0.768144	0.0001	0.000720527
ENSMUSG00000033022	Cdo1	11.139	18.9689	0.76802	0.0008	0.00455874
ENSMUSG00000023938	Aars2	3.85315	6.56082	0.767837	0.0012	0.00646375
ENSMUSG00000036112	Metap2	48.2275	82.1172	0.767828	5e-05	0.000380004
ENSMUSG00000071652	Ints5	10.6799	18.1779	0.767292	0.00185	0.00941882
ENSMUSG00000033475	Tomm6	109.361	186.09	0.766908	0.0015	0.00784691
ENSMUSG00000046994	Mars2	1.6878	2.86942	0.765615	0.0003	0.0019279
ENSMUSG00000019988	Nedd1	5.69922	9.68586	0.765116	0.00035	0.00220801
ENSMUSG00000050410	Tcf19	9.83689	16.7142	0.764799	0.0007	0.00405837
ENSMUSG00000037608	Bclaf1	16.45	27.9439	0.764451	0.00175	0.00897375
ENSMUSG00000007570	Fance	8.73933	14.842	0.764088	0.00425	0.0192746
ENSMUSG00000027076	Timm10	30.7601	52.2258	0.763704	0.00065	0.00381276
ENSMUSG00000063894	Zkscan8	0.963563	1.63262	0.76074	0.00365	0.0169066
ENSMUSG00000070953	Rabepk	7.462	12.6422	0.760616	0.00645	0.0277343
ENSMUSG00000094724	Rnaset2b	7.29109	12.3492	0.760208	0.0046	0.0206509
ENSMUSG00000036097	Fam178a	3.13908	5.31363	0.759355	0.0005	0.00304003
ENSMUSG00000018547	Pip4k2b	2.31547	3.91882	0.759113	0.00125	0.00669336
ENSMUSG00000026727	Rsu1	7.06378	11.9546	0.759052	0.0023	0.0113651
ENSMUSG00000028893	Sesn2	4.96964	8.40976	0.758925	0.0011	0.00599954
ENSMUSG00000018666	Cbx1	21.7431	36.7872	0.758644	0.0003	0.0019279
ENSMUSG00000019782	Rwdd1	25.5145	43.1674	0.758625	0.00065	0.00381276
ENSMUSG00000024966	Stip1	37.1424	62.8082	0.757888	5e-05	0.000380004
ENSMUSG00000038607	Gng10	16.0736	27.1806	0.757886	0.00915	0.037434
ENSMUSG00000025060	Slk	10.2807	17.3651	0.756243	0.0002	0.00134363
ENSMUSG00000024665	Fads2	31.0571	52.4486	0.755979	5e-05	0.000380004
ENSMUSG00000038323	1700066M21Rik	1.71453	2.89528	0.755888	0.0117	0.0459014
ENSMUSG00000020677	Ddx52	8.12474	13.7174	0.755616	0.00035	0.00220801
ENSMUSG00000050323	Ndufaf6	8.94067	15.0786	0.754048	0.00845	0.0349496
ENSMUSG00000032624	Eml4	10.7515	18.112	0.752413	0.0001	0.000720527
ENSMUSG00000062328	Rpl17	602.965	1015.59	0.752174	0.0001	0.000720527
ENSMUSG00000039068	Zzz3	7.66355	12.9009	0.751392	0.00085	0.00479442
ENSMUSG00000051439	Cd14	10.1721	17.1209	0.75114	0.0021	0.0105095
ENSMUSG00000024135	Srbd1	2.9375	4.94204	0.75052	0.00205	0.0102954
ENSMUSG00000042082	Arsb	2.98422	5.01882	0.749995	0.0102	0.0409909
ENSMUSG00000046352	Gjb2	6.11271	10.2764	0.749455	0.0012	0.00646375
ENSMUSG00000041168	Lonp1	24.2325	40.7376	0.749416	0.0001	0.000720527
ENSMUSG00000025047	Pdcd11	3.79266	6.37182	0.748496	0.0002	0.00134363
ENSMUSG00000020287	Mpg	6.84663	11.482	0.745912	0.0112	0.0441915
ENSMUSG00000007670	Khsrp	17.0159	28.5105	0.744611	5e-05	0.000380004
ENSMUSG00000037966	Ninj1	17.2144	28.8395	0.74443	0.00065	0.00381276
ENSMUSG00000055717	Slain1	2.49455	4.17906	0.7444	0.0106	0.0422161
ENSMUSG00000063457	Rps15	1018.98	1706.12	0.743591	0.00015	0.00103416
ENSMUSG00000071415	Rpl23	431.814	722.867	0.743322	0.00015	0.00103416
ENSMUSG00000073542	Cep76	2.74284	4.58801	0.742199	0.00305	0.0144629
ENSMUSG00000020211	Sf3a2	19.2982	32.2725	0.741838	0.00235	0.0115836
ENSMUSG00000020167	Tcf3	21.1832	35.4124	0.74133	0.0002	0.00134363
ENSMUSG00000024683	Mrpl16	30.5903	51.1114	0.740569	0.0004	0.00249351
ENSMUSG00000026790	Odf2	5.32875	8.90066	0.740115	0.0023	0.0113651
ENSMUSG00000016984	Etaa1	2.3483	3.92064	0.739473	0.00365	0.0169066
ENSMUSG00000033257	Ttll4	5.14572	8.58573	0.738568	0.00175	0.00897375
ENSMUSG00000033047	Eif3l	66.9604	111.707	0.738333	0.0001	0.000720527
[truncated: 3,176 more rows]
