# Supplementary material for: RNA splicing is a key mediator of tumour cell plasticity and a therapeutic vulnerability in colorectal cancer
Source: Nat Commun. 2022 May 19;13:2791. doi: 10.1038/s41467-022-30489-z (PMC9120198; doi:10.1038/s41467-022-30489-z)
Supplement: Supplementary file 5 — Supplementary Data 2 [file 41467_2022_30489_MOESM5_ESM.xlsx]

## Sheet: Sheet1
Gene name	Papasaikas et al. Classification (1st level )	Papasaikas et al. Classification (2nd level )
Bcas2	Core Spl.	Trans. Mid Spl.
Ddx41	Core Spl.	Trans. Late Spl.
Ddx46	Core Spl.	Trans. Early Spl.
Eftud2	Core Spl.	Persist. Spl.
Fam32a	Core Spl.	Trans. Late Spl.
Lsm2	Core Spl.	Trans. Early Spl.
Lsm7	Core Spl.	Trans. Early Spl.
Nhp2l1	Core Spl.	Trans. Early Spl.
Ppie	Core Spl.	Trans. Mid Spl.
Ppil1	Core Spl.	Trans. Mid Spl.
Prpf19	Core Spl.	Trans. Mid Spl.
Prpf4	Core Spl.	Trans. Early Spl.
Rbm17	Core Spl.	Trans. Early Spl.
Rbm22	Core Spl.	Trans. Mid Spl.
Sf3a1	Core Spl.	Persist. Spl.
Sf3a2	Core Spl.	Persist. Spl.
Sf3a3	Core Spl.	Persist. Spl.
Sf3b4	Core Spl.	Persist. Spl.
Snrnp40	Core Spl.	Persist. Spl.
Snrpb	Core Spl.	Persist. Spl.
Snrpb2	Core Spl.	Persist. Spl.
Snrpc	Core Spl.	Trans. Early Spl.
Snrpd1	Core Spl.	Persist. Spl.
Snrpe	Core Spl.	Persist. Spl.
Snrpf	Core Spl.	Persist. Spl.
U2af1	Core Spl.	Trans. Early Spl.
Hnrnpa1	Spl. Factors	hnRNP proteins
Hnrnpa3	Spl. Factors	hnRNP proteins
Hnrnpc	Spl. Factors	hnRNP proteins
Hnrnph1	Spl. Factors	hnRNP proteins
Ilf2	Spl. Factors	hnRNP proteins
Ptbp1	Spl. Factors	hnRNP proteins
Srsf1	Spl. Factors	SR proteins
Srsf3	Spl. Factors	SR proteins
Srsf6	Spl. Factors	SR proteins
Srsf7	Spl. Factors	SR proteins
Ddx10	Other	NA
Ddx11	Other	NA
Ddx24	Other	NA
Ddx31	Other	NA
Ddx39b
Ddx52	Other	NA
Dek	Other	NA
Dhx33	Other	NA
Dhx9	Other	NA
Dnajc8	Other	NA
Hnrnpm
Magoh	Other	EJC
Matr3	NA	NA
Ncbp1	Other	NA
Ncbp2	Other	NA
Prpf38a
Rbm38
Rbm8a	Other	EJC
Rsrc1
Sf3b5
Sfpq	Other	NA
Srek1
Tcerg1	Other	NA
Txnl4a
