# Supplementary material for: RNA splicing is a key mediator of tumour cell plasticity and a therapeutic vulnerability in colorectal cancer
Source: Nat Commun. 2022 May 19;13:2791. doi: 10.1038/s41467-022-30489-z (PMC9120198; doi:10.1038/s41467-022-30489-z)
Supplement: Supplementary file 6 — Supplementary Data 3 [file 41467_2022_30489_MOESM6_ESM.xlsx]

## Sheet: WT_APC_splicing
splicing event	gene_short_name	dPSI	p.value	mean_transcript_expression_TPM
ENSMUSG00000000131;AF:7:126174248-126181531:126181637:126174248-126199899:126200408:-	Xpo6	0.542583	0	1.13279
ENSMUSG00000000958;AF:14:54409048-54409250:54409460:54409048-54410078:54410216:-	Slc7a7	0.1348	0	23.6231
ENSMUSG00000001436;AF:10:77032684:77032780-77038350:77033212:77033347-77038350:+	Slc19a1	-0.360918	0	21.0159
ENSMUSG00000003746;A5:10:54075270-54075504:54075270-54075526:-	Man1a	-0.163979	0	20.2232
ENSMUSG00000005980;A3:16:4037174-4037308:4037174-4037357:+	Dnase1	-0.684286	0	18.584
ENSMUSG00000005980;A5:16:4037276-4037357:4037174-4037357:+	Dnase1	-0.421403	0	4.05291
ENSMUSG00000006395;SE:4:118360231-118360306:118360389-118361616:+	Hyi	0.948442	0	14.2078
ENSMUSG00000008683;AF:7:118115246-118115472:118115677:118115246-118115740:118116129:-	Rps15a	-0.344262	0	225.671
ENSMUSG00000008683;AF:7:118115246-118115472:118115677:118115246-118116136:118116188:-	Rps15a	-0.299412	0	225.671
ENSMUSG00000009246;AL:7:143069153:143069465-143072731:143071789:143072436-143072731:-	Trpm5	0.654516	0	1.32851
ENSMUSG00000009585;AF:15:79892058:79892439-79895411:79892449:79892569-79895411:+	Apobec3	0.210801	0	4.18307
ENSMUSG00000012405;AF:14:18270460-18270959:18271067:18270460-18271219:18271391:-	Rpl15	0.207998	0	78.428
ENSMUSG00000017950;AF:2:163506808:163506987-163551577:163547188:163547419-163551577:+	Hnf4a	0.334482	0	31.4552
ENSMUSG00000019082;AF:7:141434329-141435288:141435397:141434329-141437569:141437638:-	Slc25a22	-0.503299	0	7.71408
ENSMUSG00000020173;AF:11:12386766-12412031:12412144:12386766-12464682:12464957:-	Cobl	-0.251263	0	16.253
ENSMUSG00000020407;AF:11:9118103:9118284-9119374:9118787:9118867-9119374:+	Upp1	0.234778	0	4.04783
ENSMUSG00000020407;AF:11:9118548:9118660-9119374:9118787:9118867-9119374:+	Upp1	0.359655	0	5.81709
ENSMUSG00000020752;RI:11:115893947:115894037-115894207:115894718:-	Recql5	-0.252007	0	8.61411
ENSMUSG00000021000;AF:12:59129720:59129896-59136064:59131022:59131119-59136064:+	Mia2	0.714101	0	4.27117
ENSMUSG00000021000;AF:12:59129720:59129896-59136064:59131453:59131604-59136064:+	Mia2	0.398773	0	4.27117
ENSMUSG00000021000;AF:12:59131022:59131119-59136064:59131453:59131604-59136064:+	Mia2	-0.454647	0	4.8877
ENSMUSG00000021000;AF:12:59131022:59131119-59136064:59131502:59131604-59136064:+	Mia2	-0.40652	0	4.8877
ENSMUSG00000021000;MX:12:59137786-59144699:59144770-59146847:59137786-59146336:59146362-59146847:+	Mia2	0.418364	0	1.00813
ENSMUSG00000021262;AF:12:108554720:108555213-108648315:108605766:108606011-108648315:+	Evl	0.342992	0	8.01007
ENSMUSG00000021262;SE:12:108683261-108683348:108683410-108686050:+	Evl	-0.302487	0	3.31047
ENSMUSG00000021798;SE:14:34552322-34555343:34555528-34566857:-	Ldb3	-0.403707	0	2.97133
ENSMUSG00000022884;SE:16:23111896-23112351:23112457-23113167:+	Eif4a2	0.147885	0	9.92769
ENSMUSG00000023092;AF:X:56779819:56779908-56787989:56787725:56787836-56787989:+	Fhl1	1	0	0.0349495
ENSMUSG00000023140;AF:6:78395623:78395876-78405467:78405158:78405179-78405467:+	Reg2	-0.582798	0	0.810613
ENSMUSG00000024776;AF:19:34192229:34192631-34220187:34217624:34217668-34220187:+	Stambpl1	0.304312	0	3.65274
ENSMUSG00000025724;AL:7:80904889:80905051-80916175:80915661:80915904-80916175:-	Sec11a	-0.587467	0	0.406864
ENSMUSG00000026670;SE:1:170143463-170147996:170148046-170149271:-	Uap1	0.274933	0	14.6114
ENSMUSG00000026842;AF:2:31688551:31689942-31778334:31759943:31760115-31778334:+	Abl1	-0.157392	0	12.6608
ENSMUSG00000026981;AF:2:24336856:24336992-24345520:24345288:24345368-24345520:+	Il1rn	0.813114	0	3.55728
ENSMUSG00000026991;SE:2:59311913-59314356:59314403-59318512:+	Pkp4	-0.251175	0	6.7322
ENSMUSG00000027111;AL:2:71849506-71852263:71852635:71849506-71855854:71856771:+	Itga6	0.212252	0	6.00697
ENSMUSG00000027463;AF:2:151996511:151996651-152004052:151999865:151999938-152004052:+	Slc52a3	-0.29819	0	2.00613
ENSMUSG00000028152;AF:3:138809874:138810024-138868346:138860493:138860667-138868346:+	Tspan5	-0.595685	0	2.58101
ENSMUSG00000028960;AF:4:149398785-149399207:149399378:149398785-149425882:149426749:-	Ube4b	-0.311736	0	9.07152
ENSMUSG00000028967;AF:4:150853919:150854105-150865075:150855073:150855271-150865075:+	Errfi1	-0.426126	0	12.0063
ENSMUSG00000030170;AF:6:119448272-119449217:119449386:119448272-119467099:119467211:-	Wnt5b	0.717251	0	1.64853
ENSMUSG00000030470;AF:7:48839558-48843596:48843651:48839558-48847998:48848033:-	Csrp3	-1	0	0.0185973
ENSMUSG00000030532;AL:7:80343956-80344102:80344795:80343956-80345066:80345228:+	Hddc3	-0.898017	0	0.991201
ENSMUSG00000030532;AL:7:80343956-80344614:80344904:80343956-80345066:80345228:+	Hddc3	-0.651205	0	0.186718
ENSMUSG00000030532;AL:7:80343956-80344614:80344904:80343956-80345648:80345765:+	Hddc3	-0.64114	0	0.186718
ENSMUSG00000030532;AL:7:80343956-80345177:80345315:80343956-80345648:80345765:+	Hddc3	-0.609813	0	0.085426
ENSMUSG00000030609;SE:7:78896014-78902230:78902830-78905843:+	Aen	0.554317	0	2.00298
ENSMUSG00000030611;A5:7:78783686-78788675:78783680-78788675:+	Mrps11	-0.196112	0	0.908999
ENSMUSG00000032038;AF:9:35055649-35072571:35072631:35055649-35076317:35076361:-	St3gal4	0.168718	0	66.6734
ENSMUSG00000032038;AF:9:35055649-35072571:35072631:35055649-35098899:35099071:-	St3gal4	-0.35728	0	66.6734
ENSMUSG00000032038;AF:9:35055649-35076317:35076361:35055649-35098899:35099071:-	St3gal4	-0.430076	0	119.491
ENSMUSG00000032038;AF:9:35055649-35098899:35099071:35055649-35106575:35106667:-	St3gal4	0.343106	0	17.6809
ENSMUSG00000032249;AF:9:62341329:62341554-62371720:62341902:62342010-62371720:+	Anp32a	0.217154	0	29.2156
ENSMUSG00000032249;AF:9:62341329:62341554-62371720:62366944:62367001-62371720:+	Anp32a	-0.21809	0	29.2156
ENSMUSG00000032249;AF:9:62344799:62344887-62371720:62366944:62367001-62371720:+	Anp32a	-0.307495	0	8.24175
ENSMUSG00000032366;AL:9:67022615:67023441-67031029:67024326:67024565-67031029:-	Tpm1	0.558745	0	2.76733
ENSMUSG00000032366;AL:9:67022615:67023441-67031029:67027966:67028167-67031029:-	Tpm1	0.6819	0	2.76733
ENSMUSG00000032366;AL:9:67022615:67023441-67031029:67028848:67029742-67031029:-	Tpm1	0.548779	0	2.76733
ENSMUSG00000032454;A3:9:98486246-98490548:98486246-98490559:+	Rbp2	-0.40147	0	17.8954
ENSMUSG00000034006;AF:18:80255245:80255410-80256782:80256318:80256403-80256782:+	Pqlc1	-0.558158	0	2.40235
ENSMUSG00000034006;AF:18:80255836:80255873-80256782:80256284:80256318-80256782:+	Pqlc1	0.979231	0	0.124583
ENSMUSG00000034006;AL:18:80283492-80283748:80284071:80283492-80291576:80292716:+	Pqlc1	0.979231	0	0.124583
ENSMUSG00000034254;AF:17:34604844:34604942-34610445:34609605:34609667-34610445:+	Agpat1	0.19536	0	6.97303
ENSMUSG00000034254;AF:17:34605861:34606171-34610445:34609605:34609667-34610445:+	Agpat1	0.294129	0	30.1207
ENSMUSG00000034677;A3:11:114804466-114805886:114804466-114805904:+	Gpr142	1	0	0.0573853
ENSMUSG00000035227;AF:7:99849059-99858764:99858876:99849059-99863228:99863371:-	Spcs2	0.290087	0	16.5149
ENSMUSG00000035227;AF:7:99849059-99858764:99858899:99849059-99863228:99863371:-	Spcs2	0.29617	0	10.6785
ENSMUSG00000035268;SE:2:163658492-163659150:163659235-163703486:+	Pkig	-0.187989	0	13.7904
ENSMUSG00000035268;SE:2:163658492-163703486:163703555-163721128:+	Pkig	0.330483	0	18.1436
ENSMUSG00000035342;AF:19:45015176:45015323-45021387:45018135:45018230-45021387:+	Lzts2	-0.270596	0	8.31255
ENSMUSG00000035629;AF:16:32857045-32868093:32868351:32857045-32877263:32877766:-	Rubcn	-0.602513	0	3.38796
ENSMUSG00000035629;RI:16:32842998:32843188-32843231:32843531:-	Rubcn	-0.740662	0	1.34907
ENSMUSG00000035642;MX:7:97550741-97565151:97565300-97579366:97550741-97575588:97575691-97579366:-	Aamdc	-0.356627	0	10.0173
ENSMUSG00000039221;A3:3:28805543-28806500:28805543-28806503:+	Rpl22l1	0.315049	0	91.6781
ENSMUSG00000040466;AF:7:27448032:27448196-27459256:27452418:27452550-27459256:+	Blvrb	-0.438484	0	0.834752
ENSMUSG00000040466;AF:7:27448054:27448196-27459256:27452418:27452550-27459256:+	Blvrb	-0.533711	0	0.895648
ENSMUSG00000040613;A3:6:122591260-122596632:122591204-122596632:-	Apobec1	-0.349583	0	5.72856
ENSMUSG00000040774;MX:3:106505852-106512803:106512887-106531137:106505852-106520009:106520093-106531137:-	Cept1	0.185161	0	3.03003
ENSMUSG00000042709;AF:11:60409630-60416751:60417036:60409630-60418263:60418457:-	Atpaf2	0.535922	0	0.801357
ENSMUSG00000046598;AF:16:31422280:31422512-31437992:31428752:31428987-31437992:+	Bdh1	0.207921	0	29.8016
ENSMUSG00000046598;AF:16:31422280:31422512-31437992:31429299:31429591-31437992:+	Bdh1	0.372305	0	29.8016
ENSMUSG00000046727;AF:18:36345619:36345840-36366515:36365781:36365878-36366515:+	Cystm1	0.391085	0	3.77912
ENSMUSG00000047517;SE:7:131034707-131037822:131038133-131039017:+	Dmbt1	-0.23511	0	29.3669
ENSMUSG00000050565;A5:1:156036108-156041075:156035920-156041075:+	Tor1aip2	-0.250078	0	8.81619
ENSMUSG00000050565;AF:1:156035403:156036108-156041075:156040917:156041002-156041075:+	Tor1aip2	-0.24097	0	8.81619
ENSMUSG00000051339;AF:5:113101577-113137705:113137986:113101577-113163058:113163351:-	2900026A02Rik	0.379967	0	6.43793
ENSMUSG00000054312;AF:3:95862932-95863130:95863307:95862932-95870494:95870619:-	Mrps21	-0.947202	0	0.371327
ENSMUSG00000057193;AF:9:21320698:21320851-21338441:21337828:21337962-21338441:+	Slc44a2	-0.456015	0	3.55179
ENSMUSG00000057666;AF:6:125165311-125165552:125165603:125165311-125166394:125166467:-	Gapdh	0.286208	0	2.64906
ENSMUSG00000058835;SE:2:22946761-22950184:22950270-22953435:-	Abi1	0.190394	0	1.60317
ENSMUSG00000063253;AF:8:83438056-83442422:83442505:83438056-83458261:83458391:-	Scoc	0.51056	0	4.26808
ENSMUSG00000073406;SE:17:36081115-36081242:36081517-36083233:-	H2-Bl	-0.295387	0	4.36824
ENSMUSG00000074604;AF:3:51660360:51660463-51664511:51661214:51661306-51664511:+	Mgst2	0.406274	0	2.45834
ENSMUSG00000074604;AL:3:51677635-51681797:51681807:51677635-51682454:51682675:+	Mgst2	0.406274	0	2.45834
ENSMUSG00000075704;AF:16:18426462:18426559-18429811:18428697:18428755-18429811:+	Txnrd2	-0.550467	0	2.59686
ENSMUSG00000079491;RI:17:36120185:36120290-36120302:36120432:-	H2-T10	-0.452324	0	1.42269
ENSMUSG00000090254;SE:6:89141085-89144613:89144676-89145159:+	Gm1965	1	0	0.0287173
ENSMUSG00000090733;SE:3:90213301-90213381:90213493-90213610:-	Rps27	0.259727	0	12.635
ENSMUSG00000092203;A5:17:34950847-34951885:34950847-34952136:-	1110038B12Rik	0.366115	0	2.30811
ENSMUSG00000093910;A3:5:143292349-143292853:143292344-143292853:-	Zfp853	-1	0	0.0166092
ENSMUSG00000105662;A5:3:35628974-35629689:35628974-35629718:-	Gm6639	-0.649992	0	0.869792
ENSMUSG00000106306;RI:3:135839631:135839834-135840107:135840269:-	4933401H06Rik	1	0	0.0134402
ENSMUSG00000024127;SE:17:85083315-85088340:85088875-85090106:-	Prepl	0.333978	0.000499501	5.15388
ENSMUSG00000025787;A3:9:123061901-123062386:123061901-123062393:+	Tgm4	0.701281	0.000499501	0.261898
ENSMUSG00000031896;RI:8:105932824:105932905-105932980:105933059:-	Ctrl	-0.247538	0.000499501	0.317975
ENSMUSG00000040462;SE:10:127096742-127096915:127097079-127097932:-	Os9	-0.146937	0.000499501	24.3836
ENSMUSG00000078572;A5:11:120099262-120100174:120099258-120100174:+	Ndufaf8	-0.115557	0.000499501	14.9763
ENSMUSG00000095620;SE:16:36221646-36238824:36238885-36253014:+	2010005H15Rik	-0.703447	0.000499501	1.81086
ENSMUSG00000026981;AF:2:24336853:24336992-24345520:24345288:24345368-24345520:+	Il1rn	0.657215	0.000749251	3.47022
ENSMUSG00000035629;AF:16:32857045-32868093:32868366:32857045-32877263:32877766:-	Rubcn	0.724186	0.000832501	1.85299
ENSMUSG00000000326;AF:16:18411957-18413266:18413494:18411957-18426356:18426852:-	Comt	0.21018	0.000999001	12.1807
ENSMUSG00000021275;SE:12:110889326-110895475:110895526-110896087:+	Tecpr2	-0.414371	0.000999001	0.613832
ENSMUSG00000025277;AF:14:8002902:8002963-8028237:8002966:8003104-8028237:+	Abhd6	0.181455	0.000999001	19.5113
ENSMUSG00000025351;AF:10:128908919:128909052-128910395:128909866:128909958-128910395:+	Cd63	-0.119168	0.000999001	69.1023
ENSMUSG00000026670;SE:1:170143463-170147996:170148043-170149271:-	Uap1	0.194232	0.000999001	4.57523
ENSMUSG00000033444;AF:10:75212073:75212219-75230682:75229855:75229868-75230682:+	Specc1l	0.138278	0.000999001	16.1947
ENSMUSG00000040723;SE:1:165659444-165663566:165663655-165664949:-	Rcsd1	0.36758	0.000999001	2.5388
ENSMUSG00000049493;AF:9:95795866-95815246:95815406:95795866-95845171:95845286:-	Pls1	-0.109552	0.000999001	55.1676
ENSMUSG00000050017;SE:5:111383110-111385520:111385604-111386503:+	Pitpnb	0.1682	0.000999001	23.6957
ENSMUSG00000085840;A5:4:78660147-78661041:78660147-78661052:-	Gm11261	0.701988	0.000999001	0.369677
ENSMUSG00000087259;AF:11:113067386-113172953:113173077:113067386-113201289:113201838:-	2610035D17Rik	-0.376421	0.000999001	2.34709
ENSMUSG00000027463;AF:2:151996535:151996651-152004052:151999865:151999938-152004052:+	Slc52a3	-0.203459	0.00124875	14.7876
ENSMUSG00000035227;AF:7:99849059-99858764:99858977:99849059-99863228:99863371:-	Spcs2	0.583217	0.00124875	0.882949
ENSMUSG00000035227;SE:7:99849059-99862385:99862529-99863228:-	Spcs2	0.627033	0.00124875	2.4522
ENSMUSG00000040466;AF:7:27447978:27448196-27459256:27452418:27452550-27459256:+	Blvrb	-0.135273	0.001332	36.1837
ENSMUSG00000012296;SE:17:46264978-46271800:46271929-46282346:-	Tjap1	0.292408	0.0014985	4.8598
ENSMUSG00000016534;AL:X:38405062:38405571-38424267:38419507:38421851-38424267:-	Lamp2	-0.193309	0.0014985	84.8322
ENSMUSG00000025817;AF:2:5845019:5845385-5854816:5848135:5848190-5854816:+	Nudt5	0.263856	0.0014985	11.2718
ENSMUSG00000025817;SE:2:5845385-5848108:5848190-5854816:+	Nudt5	-0.148762	0.0014985	25.4626
ENSMUSG00000027111;AL:2:71849506-71852263:71852635:71849506-71853534:71854951:+	Itga6	0.205664	0.0014985	6.00697
ENSMUSG00000030532;AL:7:80343956-80344102:80344795:80343956-80344911:80345191:+	Hddc3	-0.672853	0.0014985	0.991201
ENSMUSG00000030532;AL:7:80343956-80344102:80344795:80343956-80345648:80345765:+	Hddc3	-0.768972	0.0014985	0.991201
ENSMUSG00000030532;AL:7:80343956-80344102:80344795:80343956-80345648:80346714:+	Hddc3	-0.481464	0.0014985	0.991201
ENSMUSG00000030532;AL:7:80343956-80344911:80345191:80343956-80345648:80346714:+	Hddc3	-0.302279	0.0014985	0.675869
ENSMUSG00000032806;SE:X:74371011-74372614:74372682-74373191:-	Slc10a3	-0.175799	0.0014985	5.81783
ENSMUSG00000033200;AF:17:25369273:25369417-25373175:25373009:25373035-25373175:+	Tpsg1	-0.395527	0.0014985	3.20574
ENSMUSG00000033488;SE:1:157465821-157467166:157467247-157488443:+	BC026585	0.684529	0.0014985	1.0257
ENSMUSG00000036461;AF:14:79481194:79481637-79536123:79515674:79515770-79536123:+	Elf1	-0.157404	0.0014985	11.7964
ENSMUSG00000040731;SE:5:134622086-134624441:134624500-134625366:-	Eif4h	-0.0893922	0.0014985	77.026
ENSMUSG00000046598;AF:16:31429299:31429591-31437992:31436091:31436166-31437992:+	Bdh1	-0.196848	0.0014985	18.8208
ENSMUSG00000047730;AF:7:28113827:28114127-28117201:28115614:28115722-28117201:+	Fcgbp	-0.0827601	0.0014985	195.153
ENSMUSG00000050565;SE:1:156041002-156041075:156041134-156051294:+	Tor1aip2	0.0997949	0.0014985	11.7677
ENSMUSG00000005980;RI:16:4037954:4038042-4038187:4038270:+	Dnase1	0.39904	0.001665	0.41888
ENSMUSG00000015869;AF:11:116488170-116490048:116490289:116488170-116494020:116494202:-	Prpsap1	0.298448	0.00174825	1.5565
ENSMUSG00000015869;AF:11:116488170-116490048:116490314:116488170-116494020:116494202:-	Prpsap1	0.35332	0.00174825	1.35621
ENSMUSG00000020407;AF:11:9118103:9118284-9119374:9118548:9118660-9119374:+	Upp1	-0.225369	0.00174825	4.04783
ENSMUSG00000020407;AF:11:9118107:9118162-9119374:9118787:9118867-9119374:+	Upp1	0.26398	0.00174825	28.7157
ENSMUSG00000042709;AF:11:60409630-60416986:60417035:60409630-60418263:60418457:-	Atpaf2	0.593527	0.00174825	1.13799
ENSMUSG00000008683;AF:7:118115246-118116097:118116128:118115246-118116136:118116188:-	Rps15a	-0.33594	0.001998	184.42
ENSMUSG00000027690;SE:3:28708677-28713693:28713817-28717416:+	Slc2a2	-0.136608	0.001998	87.3795
ENSMUSG00000030532;A3:7:80343956-80344911:80343956-80345066:+	Hddc3	-0.482029	0.001998	0.675869
ENSMUSG00000030532;AL:7:80343956-80344911:80345191:80343956-80345648:80345765:+	Hddc3	-0.627615	0.001998	0.675869
ENSMUSG00000030532;AL:7:80343956-80345066:80345228:80343956-80345648:80345765:+	Hddc3	-0.460907	0.001998	0.566281
ENSMUSG00000030532;AL:7:80343956-80345648:80345765:80343956-80350121:80350547:+	Hddc3	0.599197	0.001998	3.4992
ENSMUSG00000030703;RI:7:126770988:126771047-126771162:126771213:+	Gdpd3	0.4801	0.001998	1.04878
ENSMUSG00000039318;RI:1:185266901:185267014-185267173:185267279:+	Rab3gap2	-0.2611	0.001998	2.62993
ENSMUSG00000041202;AF:4:138775735:138775850-138778641:138777894:138777969-138778641:+	Pla2g2d	-0.235527	0.001998	5.87195
ENSMUSG00000045427;SE:X:134602762-134602918:134602962-134604855:+	Hnrnph2	-0.149138	0.001998	6.92299
ENSMUSG00000072680;AF:14:26065654-26066798:26066961:26065654-26067051:26067355:-	Tmem254c	0.1772	0.001998	12.2082
ENSMUSG00000092203;SE:17:34950847-34951885:34951925-34952136:-	1110038B12Rik	0.150804	0.001998	20.1417
ENSMUSG00000095923;A3:12:114896542-114896626:114896539-114896626:-	Ighv1-37	-0.333333	0.001998	16.2647
ENSMUSG00000017950;AF:2:163506808:163506987-163551577:163547187:163547419-163551577:+	Hnf4a	0.125348	0.00224775	31.4552
ENSMUSG00000020752;SE:11:115897259-115904885:115905042-115916979:-	Recql5	-0.24534	0.00224775	1.21693
ENSMUSG00000039648;A3:2:30194160-30205633:30194112-30205633:-	Kyat1	-0.260119	0.00224775	2.40054
ENSMUSG00000039648;RI:2:30185126:30185569-30185667:30185753:-	Kyat1	0.508552	0.00224775	1.62454
ENSMUSG00000046598;AF:16:31422280:31422512-31437992:31436091:31436166-31437992:+	Bdh1	0.0978868	0.00224775	29.8016
ENSMUSG00000046598;AF:16:31428748:31428987-31437992:31429299:31429591-31437992:+	Bdh1	0.254871	0.00224775	41.7609
ENSMUSG00000046598;AF:16:31428752:31428987-31437992:31429299:31429591-31437992:+	Bdh1	0.161098	0.00224775	41.6507
ENSMUSG00000042709;AF:11:60409630-60416751:60417051:60409630-60418263:60418457:-	Atpaf2	0.191374	0.002331	17.4739
ENSMUSG00000027639;SE:2:157099503-157101321:157101443-157101721:-	Samhd1	-0.252513	0.0024975	30.2468
ENSMUSG00000029162;SE:5:30926822-30927022:30927156-30928443:+	Khk	-0.118777	0.0024975	45.9994
ENSMUSG00000030170;AF:6:119448272-119449217:119449386:119448272-119543981:119544347:-	Wnt5b	0.64611	0.0024975	1.64853
ENSMUSG00000030447;MX:7:55896815-55897825:55897972-55899915:55896815-55898238:55898391-55899915:+	Cyfip1	-0.261503	0.0024975	15.2015
ENSMUSG00000030447;SE:7:55842307-55854002:55854054-55871859:+	Cyfip1	0.260201	0.0024975	7.60821
ENSMUSG00000030774;AF:7:97788541:97788974-97854436:97842935:97843141-97854436:+	Pak1	-0.120787	0.0024975	8.56998
ENSMUSG00000039646;AL:16:4640148-4647382:4647559:4640148-4648182:4650802:+	Vasn	-0.299027	0.0024975	0.746037
ENSMUSG00000040648;SE:1:97719906-97721106:97721279-97723670:-	Ppip5k2	-0.14498	0.0024975	4.4601
ENSMUSG00000050312;A3:16:62776631-62785788:62776383-62785788:-	Nsun3	0.444138	0.0024975	1.20276
ENSMUSG00000060860;AF:7:4811556-4811887:4811906:4811556-4812163:4812351:-	Ube2s	-0.346256	0.0024975	5.39882
ENSMUSG00000046598;AF:16:31422280:31422512-31437992:31428748:31428987-31437992:+	Bdh1	0.097967	0.00256886	29.8016
ENSMUSG00000042709;AF:11:60409630-60416751:60417018:60409630-60418263:60418457:-	Atpaf2	0.485799	0.00262238	1.26915
ENSMUSG00000074272;AL:7:25463329:25463900-25464849:25464460:25464749-25464849:-	Ceacam1	-0.19045	0.00274725	9.03347
ENSMUSG00000074272;AL:7:25463693:25463900-25464849:25464460:25464749-25464849:-	Ceacam1	-0.281548	0.00274725	0.961765
ENSMUSG00000034254;AF:17:34609014:34609076-34610445:34609605:34609667-34610445:+	Agpat1	0.230287	0.0028305	2.22807
ENSMUSG00000022664;A3:16:45157678-45158382:45157646-45158382:-	Slc35a5	0.389156	0.002997	1.90651
ENSMUSG00000025025;AF:19:53310506:53310973-53331351:53329413:53329720-53331351:+	Mxi1	-0.197508	0.002997	18.5441
ENSMUSG00000026981;SE:2:24347554-24348516:24348628-24349415:+	Il1rn	-0.266104	0.002997	3.22709
ENSMUSG00000027130;AF:2:112266819:112267092-112316241:112284577:112284805-112316241:+	Slc12a6	0.300825	0.002997	0.918715
ENSMUSG00000028187;AF:3:146519443-146520685:146521051:146519443-146521169:146521411:-	Rpf1	-0.435761	0.002997	0.774443
ENSMUSG00000028990;AF:4:149485229:149485273-149485862:149485333:149485592-149485862:+	Lzic	0.362864	0.002997	1.17928
ENSMUSG00000029381;AF:5:92809378:92809561-92919645:92897993:92898220-92919645:+	Shroom3	0.143047	0.002997	24.0565
ENSMUSG00000033102;AF:13:64247318-64248405:64248526:64247318-64274591:64274973:-	Cdc14b	-0.22361	0.002997	5.26256
ENSMUSG00000033429;SE:7:64392843-64400169:64400344-64411835:+	Mcee	-0.288982	0.002997	9.37289
ENSMUSG00000033429;SE:7:64392843-64400169:64400506-64411835:+	Mcee	-0.17715	0.002997	18.2172
ENSMUSG00000037419;AL:9:14356532:14357887-14380671:14379503:14379608-14380671:-	Endod1	-0.397455	0.002997	1.92855
ENSMUSG00000046879;SE:11:48867003-48868562:48868780-48871094:-	Irgm1	0.135114	0.002997	14.6864
ENSMUSG00000050002;SE:13:58160238-58162838:58162881-58163433:+	Idnk	-0.128227	0.002997	8.4116
ENSMUSG00000056692;A5:17:27753995-27767911:27753995-27768136:-	D17Wsu92e	0.0863129	0.002997	42.747
ENSMUSG00000073155;A5:6:35253045-35260410:35252782-35260410:+	1810058I24Rik	0.172098	0.002997	6.96071
ENSMUSG00000092564;A5:17:33908586-33909153:33908586-33909181:-	BC051226	0.321674	0.002997	0.580593
ENSMUSG00000041654;AF:11:113562124-113565676:113565759:113562124-113649942:113650071:-	Slc39a11	0.264629	0.00333	3.92374
ENSMUSG00000041654;MX:11:113562124-113591782:113591932-113649942:113562124-113613384:113613479-113649942:-	Slc39a11	-0.426424	0.00333	1.07761
ENSMUSG00000041654;SE:11:113562124-113613384:113613479-113649942:-	Slc39a11	0.511434	0.00333	1.15622
ENSMUSG00000004996;AL:8:84254245:84254352-84256890:84255792:84256419-84256890:-	Mri1	0.290107	0.0034965	1.51005
ENSMUSG00000015869;AF:11:116488170-116490048:116490335:116488170-116494020:116494202:-	Prpsap1	0.321223	0.0034965	1.80963
ENSMUSG00000022884;A3:16:23107820-23108585:23107820-23108588:+	Eif4a2	-0.184033	0.0034965	19.0479
ENSMUSG00000022884;A3:16:23111896-23112351:23111896-23113167:+	Eif4a2	0.130251	0.0034965	20.682
ENSMUSG00000028132;AF:3:121235764-121252685:121252863:121235764-121262700:121263314:-	Tmem56	-0.43254	0.0034965	0.424227
ENSMUSG00000032497;SE:9:111161389-111167200:111167244-111188762:+	Lrrfip2	-0.233549	0.0034965	8.01107
ENSMUSG00000032497;SE:9:111190284-111193047:111193118-111199665:+	Lrrfip2	0.175529	0.0034965	2.59865
ENSMUSG00000033577;MX:9:80292517-80293527:80293553-80296643:80292517-80293945:80293974-80296643:+	Myo6	-0.812077	0.0034965	0.822576
ENSMUSG00000033577;SE:9:80292517-80296643:80296681-80299146:+	Myo6	-0.246458	0.0034965	3.99222
ENSMUSG00000042622;AF:15:79347541:79347754-79356967:79348061:79348246-79356967:+	Maff	-0.138802	0.0034965	8.24199
ENSMUSG00000067714;AF:6:125067920:125067976-125081137:125071277:125071398-125081137:+	Lpar5	-0.141394	0.0034965	18.5564
ENSMUSG00000068663;A5:16:10596033-10611003:10595985-10611003:+	Clec16a	-0.318756	0.0034965	0.836044
ENSMUSG00000032038;AF:9:35055282-35055574:35055794:35055282-35098899:35099116:-	St3gal4	-0.404335	0.003774	2.35226
ENSMUSG00000032038;AF:9:35055649-35076317:35076361:35055649-35116698:35116873:-	St3gal4	-0.150225	0.003774	119.491
ENSMUSG00000032038;AF:9:35055649-35076317:35076361:35055649-35119003:35119183:-	St3gal4	-0.12871	0.003774	119.491
ENSMUSG00000032038;AF:9:35055649-35098899:35099071:35055649-35116698:35116873:-	St3gal4	0.101008	0.003774	17.6809
ENSMUSG00000032038;AF:9:35055649-35098899:35099071:35055649-35119003:35119183:-	St3gal4	0.243148	0.003774	17.6809
ENSMUSG00000005312;SE:13:58179668-58180822:58180905-58183182:-	Ubqln1	0.108734	0.003996	32.4864
ENSMUSG00000016477;AF:13:29920225-29984128:29984219:29920225-29985300:29985668:-	E2f3	-0.152437	0.003996	3.33966
ENSMUSG00000020917;SE:11:100498762-100503160:100503189-100504203:-	Acly	0.143457	0.003996	13.5799
ENSMUSG00000021065;AF:12:77238104:77238199-77277361:77239065:77239253-77277361:+	Fut8	-0.129074	0.003996	9.85426
ENSMUSG00000021266;AF:12:108888548-108893160:108893198:108888548-108894069:108894174:-	Wars	-0.136773	0.003996	13.0689
ENSMUSG00000024331;SE:18:20032403-20032490:20032535-20033062:-	Dsc2	0.116223	0.003996	5.77977
ENSMUSG00000034673;AF:17:34591266:34591492-34593572:34592734:34592774-34593572:+	Pbx2	0.368036	0.003996	2.36689
ENSMUSG00000038900;A5:2:32961960-32962049:32961839-32962049:+	Rpl12	0.125209	0.003996	18.4421
ENSMUSG00000039318;A5:1:185267074-185267173:185267014-185267173:+	Rab3gap2	-0.237297	0.003996	2.42307
ENSMUSG00000053182;AF:16:45444165-45454846:45454978:45444165-45492854:45492969:-	Gm609	-0.371956	0.003996	0.860646
ENSMUSG00000059654;SE:6:78422791-78425930:78426007-78426285:+	Reg1	-0.113917	0.003996	28.364
ENSMUSG00000073481;A5:1:184822550-184827108:184822550-184827188:-	37316	0.129607	0.003996	5.62607
ENSMUSG00000090137;A5:8:70509634-70510118:70509634-70510338:-	Uba52	0.110313	0.003996	145.448
ENSMUSG00000092203;SE:17:34950475-34950698:34950847-34951885:-	1110038B12Rik	0.144667	0.003996	14.1972
ENSMUSG00000015937;MX:13:56084285-56088252:56088342-56096124:56084285-56089758:56089857-56096124:-	H2afy	-0.19048	0.00449551	17.2543
ENSMUSG00000022090;AF:14:70175307-70176679:70176819:70175307-70177609:70177681:-	Pdlim2	0.158111	0.00449551	8.89641
ENSMUSG00000031226;AL:X:105082805-105083016:105085186:105082805-105116314:105117090:+	Pbdc1	0.147174	0.00449551	10.4883
ENSMUSG00000032249;AF:9:62341902:62342010-62371720:62366944:62367001-62371720:+	Anp32a	-0.425745	0.00449551	14.9995
ENSMUSG00000034853;AF:4:106771556-106800210:106800249:106771556-106804906:106804998:-	Acot11	-0.192147	0.00449551	5.34445
ENSMUSG00000037098;SE:17:26008890-26011997:26012131-26013774:-	Rab11fip3	0.204532	0.00449551	0.812923
ENSMUSG00000038028;SE:6:127092742-127101849:127101886-127109436:-	Tigar	-0.194172	0.00449551	5.34289
ENSMUSG00000038991;AF:13:38523478-38527675:38527914:38523478-38528552:38528824:-	Txndc5	0.402283	0.00449551	1.04805
ENSMUSG00000045282;AF:7:4629802-4630222:4630482:4629802-4631123:4631422:-	Tmem86b	-0.192257	0.00449551	34.9931
ENSMUSG00000046727;AF:18:36345619:36345840-36366515:36348774:36348816-36366515:+	Cystm1	0.192439	0.00449551	3.77912
ENSMUSG00000049799;SE:4:94643382-94648321:94648388-94650040:-	Lrrc19	0.09524	0.00449551	9.34334
ENSMUSG00000057130;A5:18:80207061-80207154:80206946-80207154:+	Txnl4a	-0.385047	0.00449551	1.49783
ENSMUSG00000070871;AF:1:64690455:64690676-64691213:64690822:64690966-64691213:+	Ccnyl1	0.321895	0.00449551	0.534737
ENSMUSG00000074604;AF:3:51660360:51660463-51664511:51661178:51661306-51664511:+	Mgst2	0.255542	0.00449551	2.45834
ENSMUSG00000075704;AF:16:18426438:18426559-18429811:18428697:18428755-18429811:+	Txnrd2	-0.668711	0.00449551	0.106275
ENSMUSG00000092203;MX:17:34950475-34950698:34950847-34952136:34950475-34951885:34951925-34952136:-	1110038B12Rik	-0.102131	0.00449551	4.91631
ENSMUSG00000092564;AF:17:33908586-33908744:33909178:33908586-33909181:33909317:-	BC051226	0.240436	0.00449551	1.51729
ENSMUSG00000001247;SE:7:30959314-30962098:30962244-30965969:-	Lsr	-0.11077	0.00499501	84.787
ENSMUSG00000005107;A5:5:38477493-38483305:38477493-38483317:-	Slc2a9	0.655152	0.00499501	1.00659
ENSMUSG00000008668;A3:17:33952312-33952403:33952293-33952403:-	Rps18	-0.277891	0.00499501	163.403
ENSMUSG00000015143;MX:12:80169016-80170183:80170248-80171729:80169016-80170686:80170766-80171729:-	Actn1	-0.102768	0.00499501	3.51522
ENSMUSG00000020444;AF:11:59186887-59187703:59187741:59186887-59191751:59191952:-	Guk1	-0.122602	0.00499501	27.5196
ENSMUSG00000024026;RI:17:30592866:30593074-30594115:30594226:-	Glo1	0.0882407	0.00499501	74.2859
ENSMUSG00000025817;AF:2:5845034:5845385-5854816:5848135:5848190-5854816:+	Nudt5	0.119008	0.00499501	56.3087
ENSMUSG00000027111;SE:2:71849506-71853534:71853663-71855854:+	Itga6	0.141063	0.00499501	17.3976
ENSMUSG00000028729;A5:4:118621240-118621361:118621165-118621361:+	Ebna1bp2	0.11631	0.00499501	4.17963
ENSMUSG00000029386;RI:5:124624318:124624334-124624336:124624472:+	Tctn2	-0.324724	0.00499501	0.872936
ENSMUSG00000029551;A5:5:139826364-139826722:139826364-139826809:-	Psmg3	-0.0762192	0.00499501	28.759
ENSMUSG00000030826;AF:7:45570153:45570399-45575431:45570996:45571552-45575431:+	Bcat2	0.240792	0.00499501	9.61821
ENSMUSG00000034681;SE:17:24414734-24415041:24415162-24418038:+	Rnps1	-0.162564	0.00499501	12.6769
ENSMUSG00000035852;AF:10:79821021:79821093-79825696:79822627:79822686-79825696:+	Misp	-0.0810796	0.00499501	124.375
ENSMUSG00000038268;A5:11:75178387-75178612:75178387-75178630:-	Ovca2	0.127206	0.00499501	8.11454
ENSMUSG00000040549;RI:2:91559049:91559162-91560807:91560911:+	Ckap5	-0.229503	0.00499501	0.694631
ENSMUSG00000046840;SE:2:163496631-163496735:163496938-163541503:-	Hnf4aos	-0.395619	0.00499501	1.96661
ENSMUSG00000108866;SE:7:100675163-100676118:100676310-100677312:+	Gm44791	0.373354	0.00499501	0.794455
ENSMUSG00000021000;AF:12:59129720:59129896-59136064:59131502:59131604-59136064:+	Mia2	0.37266	0.00506636	4.27117
ENSMUSG00000021000;AF:12:59129765:59129896-59136064:59131502:59131604-59136064:+	Mia2	-0.347107	0.00506636	1.51561
ENSMUSG00000032038;AF:9:35055649-35076317:35076361:35055649-35106575:35106667:-	St3gal4	-0.146041	0.00509491	119.491
ENSMUSG00000028152;AF:3:138742769:138742855-138868346:138860493:138860667-138868346:+	Tspan5	-0.743733	0.00524476	1.18155
ENSMUSG00000035342;AF:19:45015210:45015313-45021387:45018135:45018230-45021387:+	Lzts2	-0.183109	0.00524476	3.27729
ENSMUSG00000017688;AF:3:3508030:3508332-3638059:3634150:3634347-3638059:+	Hnf4g	0.0942898	0.00549451	3.15824
ENSMUSG00000024036;AF:17:31295483:31295754-31300290:31296219:31296915-31300290:+	Slc37a1	0.0895923	0.00549451	8.358
ENSMUSG00000036006;AF:13:24582189:24582345-24669960:24638648:24638936-24669960:+	Fam65b	0.668078	0.00549451	0.420266
ENSMUSG00000058070;AF:12:108370957:108371352-108463527:108410542:108410695-108463527:+	Eml1	-0.738269	0.00549451	0.409293
ENSMUSG00000070327;A3:11:119416644-119418074:119416644-119418077:+	Rnf213	-0.136005	0.00549451	3.91746
ENSMUSG00000087259;SE:11:113067386-113072768:113072900-113172953:-	2610035D17Rik	0.184692	0.00549451	0.685281
ENSMUSG00000094134;A3:12:113826952-113827076:113826949-113827076:-	Ighv5-15	0.132599	0.00549451	18.6272
ENSMUSG00000034006;A5:18:80256403-80256782:80256318-80256782:+	Pqlc1	0.712274	0.00574426	0.455828
ENSMUSG00000000440;AF:6:115360951:115361370-115383679:115362292:115362417-115383679:+	Pparg	0.167914	0.00599401	8.92014
ENSMUSG00000000958;AF:14:54379121-54384126:54384167:54379121-54397885:54397954:-	Slc7a7	-0.394349	0.00599401	1.04836
ENSMUSG00000003380;AF:7:24971858-24972003:24972026:24971858-24972102:24972227:-	Rabac1	-0.281345	0.00599401	0.653042
ENSMUSG00000003380;AF:7:24971858-24972003:24972026:24971858-24972102:24972638:-	Rabac1	-0.512082	0.00599401	0.653042
ENSMUSG00000005237;A5:11:69477348-69477645:69477348-69477663:-	Dnah2	0.87462	0.00599401	0.187124
ENSMUSG00000010048;SE:9:107591110-107591202:107591307-107591568:+	Ifrd2	0.117183	0.00599401	14.3836
ENSMUSG00000014956;SE:5:32483464-32483634:32483778-32485259:+	Ppp1cb	0.0834642	0.00599401	5.42896
ENSMUSG00000020923;AF:11:102316473-102317174:102317287:102316473-102317582:102317871:-	Ubtf	0.194873	0.00599401	13.2102
ENSMUSG00000020923;AF:11:102316473-102317582:102317635:102316473-102318848:102319096:-	Ubtf	-0.200571	0.00599401	2.96846
ENSMUSG00000020923;AF:11:102316473-102317582:102317871:102316473-102318848:102319096:-	Ubtf	-0.236001	0.00599401	8.08946
ENSMUSG00000021185;AF:12:100779095:100779310-100787616:100786142:100786246-100787616:+	9030617O03Rik	-0.175669	0.00599401	4.9191
ENSMUSG00000021185;SE:12:100779310-100787616:100787672-100829599:+	9030617O03Rik	-0.140795	0.00599401	4.9191
ENSMUSG00000023048;SE:15:102459255-102459464:102459581-102460108:+	Prr13	0.111657	0.00599401	87.5561
ENSMUSG00000026437;A5:1:132115952-132116447:132115952-132116596:-	Cdk18	-0.206997	0.00599401	5.52072
ENSMUSG00000027291;SE:2:120346392-120346857:120346889-120350164:-	Vps39	0.227959	0.00599401	1.71875
ENSMUSG00000027679;AL:3:34056020:34058114-34078775:34077354:34077524-34078775:-	Dnajc19	-0.29017	0.00599401	1.96256
ENSMUSG00000028082;SE:3:86075188-86078945:86078984-86080395:+	Sh3d19	-0.101175	0.00599401	9.88559
ENSMUSG00000028536;A5:4:118527337-118529199:118527244-118529199:+	2610528J11Rik	0.070059	0.00599401	58.4452
ENSMUSG00000030513;SE:7:66025407-66025566:66025604-66031749:+	Pcsk6	0.230658	0.00599401	3.05685
ENSMUSG00000032249;AF:9:62341902:62342010-62371720:62342464:62342503-62371720:+	Anp32a	-0.246344	0.00599401	14.9995
ENSMUSG00000032249;AF:9:62342464:62342503-62371720:62366944:62367001-62371720:+	Anp32a	-0.205177	0.00599401	13.9763
ENSMUSG00000032263;AF:9:83925145:83925359-83952524:83948781:83948915-83952524:+	Bckdhb	0.236979	0.00599401	1.39683
ENSMUSG00000034177;AF:11:87664274:87664867-87718378:87699897:87700123-87718378:+	Rnf43	-0.175592	0.00599401	9.42413
ENSMUSG00000037523;A5:2:131234355-131238736:131234127-131238736:+	Mavs	-0.148366	0.00599401	9.80172
ENSMUSG00000046806;A5:6:34874695-34875456:34874695-34875537:-	3110062M04Rik	0.498374	0.00599401	0.91789
ENSMUSG00000055675;A3:8:15032508-15032857:15032508-15032860:+	Kbtbd11	0.222622	0.00599401	4.34678
ENSMUSG00000067274;A3:5:115559888-115560719:115559888-115560741:+	Rplp0	-0.0634333	0.00599401	45.1822
ENSMUSG00000075704;AF:16:18426462:18426559-18429811:18428925:18429029-18429811:+	Txnrd2	-0.399438	0.00599401	2.59686
ENSMUSG00000086706;A5:1:130810287-130817185:130810287-130817190:-	Gm15848	0.320806	0.00599401	0.982602
ENSMUSG00000109350;SE:7:19673613-19676722:19676884-19681305:-	Gm44805	0.0944788	0.00599401	3.33578
ENSMUSG00000020407;AF:11:9118107:9118162-9119374:9118507:9118660-9119374:+	Upp1	0.104814	0.00611888	28.7157
ENSMUSG00000020407;AF:11:9118107:9118162-9119374:9118548:9118660-9119374:+	Upp1	-0.177926	0.00611888	28.7157
ENSMUSG00000020407;AF:11:9118507:9118660-9119374:9118787:9118867-9119374:+	Upp1	0.104194	0.00611888	87.5034
ENSMUSG00000020407;SE:11:9118284-9118631:9118660-9119374:+	Upp1	-0.188479	0.00611888	1.46241
ENSMUSG00000030532;A3:7:80343956-80345066:80343956-80345177:+	Hddc3	0.501848	0.00645508	0.566281
ENSMUSG00000023030;AF:15:100412262-100422962:100423055:100412262-100424104:100424214:-	Slc11a2	-0.452557	0.00649351	9.5398
ENSMUSG00000029922;AF:6:39410216-39419467:39419776:39410216-39420099:39420358:-	Mkrn1	-0.338118	0.00649351	0.546798
ENSMUSG00000029922;AF:6:39410216-39419639:39419757:39410216-39420099:39420358:-	Mkrn1	-0.362692	0.00649351	0.183123
ENSMUSG00000029922;AF:6:39410216-39419840:39420067:39410216-39420099:39420358:-	Mkrn1	-0.301469	0.00649351	9.73424
ENSMUSG00000029922;AF:6:39410216-39419840:39420067:39410216-39420099:39420462:-	Mkrn1	-0.11205	0.00649351	9.73424
ENSMUSG00000037570;SE:15:99250014-99250463:99250582-99251862:-	Mcrs1	-0.0692321	0.00649351	37.3162
ENSMUSG00000043866;RI:7:105743226:105743340-105743428:105743492:-	Taf10	0.0733442	0.00649351	21.9599
ENSMUSG00000052428;A5:1:167308933-167309306:167308774-167309306:+	Tmco1	-0.0801675	0.00649351	17.8519
ENSMUSG00000067599;SE:6:130226581-130227095:130227133-130228515:-	Klra7	0.687542	0.00649351	0.0822667
ENSMUSG00000025903;AF:1:4807830:4807982-4808455:4808237:4808365-4808455:+	Lypla1	0.269957	0.00674326	2.44706
ENSMUSG00000025903;AF:1:4807911:4807982-4808455:4808237:4808365-4808455:+	Lypla1	0.274049	0.00674326	6.23541
ENSMUSG00000075704;AF:16:18426445:18426559-18429811:18428697:18428755-18429811:+	Txnrd2	-0.753287	0.00674326	0.105814
ENSMUSG00000034006;AF:18:80255245:80255410-80256782:80256284:80256318-80256782:+	Pqlc1	0.485002	0.00689311	2.40235
ENSMUSG00000000420;AF:18:24205344:24205518-24232599:24205767:24206080-24232599:+	Galnt1	0.231523	0.00699301	2.39693
ENSMUSG00000000420;AF:18:24205344:24205518-24232599:24205959:24206351-24232599:+	Galnt1	0.275323	0.00699301	2.39693
ENSMUSG00000001025;AF:3:90612882:90613226-90613743:90613305:90613382-90613743:+	S100a6	-0.0700451	0.00699301	177.78
ENSMUSG00000006641;AF:5:31047799-31047966:31048009:31047799-31048752:31048924:-	Slc5a6	-0.340707	0.00699301	1.62522
ENSMUSG00000006641;AF:5:31047799-31047966:31048079:31047799-31048752:31048924:-	Slc5a6	-0.404042	0.00699301	1.17821
ENSMUSG00000009772;SE:1:132325073-132326206:132326229-132327697:+	Nuak2	0.0888057	0.00699301	5.90027
ENSMUSG00000022681;SE:16:13819436-13826883:13826985-13827060:+	Ntan1	0.150314	0.00699301	13.1108
ENSMUSG00000027454;AF:2:150905400:150905461-150912781:150909594:150909793-150912781:+	Gins1	-0.176505	0.00699301	1.24755
ENSMUSG00000028152;AF:3:138742305:138742660-138868346:138809874:138810024-138868346:+	Tspan5	0.278728	0.00699301	7.44729
ENSMUSG00000039361;SE:7:90191753-90194273:90194296-90195655:+	Picalm	-0.322191	0.00699301	19.9973
ENSMUSG00000012405;AF:14:18270460-18270823:18271029:18270460-18271219:18271391:-	Rpl15	0.190534	0.00749251	112.674
ENSMUSG00000017466;AF:11:118320209-118354961:118355506:118320209-118355554:118355740:-	Timp2	-0.13918	0.00749251	6.2438
ENSMUSG00000018379;SE:11:88049215-88049412:88049598-88049977:+	Srsf1	0.245509	0.00749251	6.52007
ENSMUSG00000020923;AF:11:102316473-102317174:102317287:102316473-102317582:102317635:-	Ubtf	0.128697	0.00749251	13.2102
ENSMUSG00000030265;SE:6:145220724-145225074:145225197-145232095:-	Kras	-0.115002	0.00749251	20.3517
ENSMUSG00000030825;AL:7:45566216-45566647:45567318:45566216-45567569:45567752:+	Hsd17b14	0.603121	0.00749251	0.263342
ENSMUSG00000030825;SE:7:45563019-45565955:45566022-45566120:+	Hsd17b14	0.656051	0.00749251	0.111063
ENSMUSG00000040274;AF:5:3341485:3341574-3344119:3343893:3343971-3344119:+	Cdk6	-0.162902	0.00749251	2.95576
ENSMUSG00000057346;A5:15:77405706-77410928:77405706-77411026:-	Apol9a	0.0590749	0.00749251	7.67391
ENSMUSG00000061904;A5:10:91119706-91122108:91119706-91122207:-	Slc25a3	0.263214	0.00749251	1.73009
ENSMUSG00000061904;AF:10:91119706-91120625:91120725:91119706-91121922:91122223:-	Slc25a3	0.170868	0.00749251	5.29073
ENSMUSG00000068882;A5:2:69867552-69868779:69867379-69868779:+	Ssb	-0.458792	0.00749251	0.791256
ENSMUSG00000085972;AF:11:87701396:87701646-87704746:87702123:87702261-87704746:+	1110028F11Rik	0.157132	0.00749251	19.497
ENSMUSG00000091721;AF:3:132629820:132629908-132634723:132630015:132630073-132634723:+	Gimd1	-0.128908	0.00749251	31.9341
ENSMUSG00000032249;AF:9:62342464:62342503-62371720:62344799:62344887-62371720:+	Anp32a	0.147593	0.00770658	13.9763
ENSMUSG00000074604;AF:3:51660360:51660463-51664511:51661225:51661306-51664511:+	Mgst2	0.141727	0.00786713	2.45834
ENSMUSG00000021000;AF:12:59129720:59129896-59136064:59131467:59131604-59136064:+	Mia2	0.177982	0.00788101	4.27117
ENSMUSG00000021000;AF:12:59129763:59129896-59136064:59131467:59131604-59136064:+	Mia2	-0.124189	0.00788101	35.8075
ENSMUSG00000019320;A5:17:24700015-24700121:24699657-24700121:+	Noxo1	-0.139529	0.00799201	17.7516
ENSMUSG00000020788;SE:11:72989087-72989475:72989547-72991689:+	Atp2a3	-0.170739	0.00799201	5.33029
ENSMUSG00000022797;AF:16:32608983:32609036-32613168:32609250:32609356-32613168:+	Tfrc	-0.447976	0.00799201	0.525783
ENSMUSG00000027679;AL:3:34056020:34058114-34078775:34077324:34077524-34078775:-	Dnajc19	-0.235028	0.00799201	1.96256
ENSMUSG00000028917;SE:4:141634478-141637425:141637484-141639676:-	Plekhm2	-0.150824	0.00799201	2.38664
ENSMUSG00000032249;AF:9:62341293:62341351-62371720:62341902:62342010-62371720:+	Anp32a	0.129282	0.00799201	2.92253
ENSMUSG00000032249;AF:9:62342075:62342251-62371720:62366944:62367001-62371720:+	Anp32a	-0.154503	0.00799201	3.97854
ENSMUSG00000034109;SE:3:75898132-75902401:75902484-75903247:-	Golim4	0.144208	0.00799201	6.73642
ENSMUSG00000034875;A3:7:35551661-35555154:35551542-35555154:-	Nudt19	-0.0665837	0.00799201	27.3104
ENSMUSG00000034947;A3:11:101582325-101582501:101582325-101582643:+	Tmem106a	0.211758	0.00799201	3.79636
ENSMUSG00000035900;AF:15:86057695:86057831-86091313:86074733:86074984-86091313:+	Gramd4	0.178516	0.00799201	6.93263
ENSMUSG00000035900;AF:15:86058727:86058961-86091313:86074733:86074984-86091313:+	Gramd4	0.50237	0.00799201	1.0425
ENSMUSG00000037703;A5:2:130636627-130636943:130636627-130637285:-	Lzts3	0.099718	0.00799201	9.18387
ENSMUSG00000041237;AF:3:89136142:89136282-89137224:89136579:89136618-89137224:+	Pklr	-0.110259	0.00799201	47.655
ENSMUSG00000046806;A5:6:34876771-34877575:34876771-34877900:-	3110062M04Rik	-0.31891	0.00799201	0.275015
ENSMUSG00000056116;SE:17:36039374-36040225:36040329-36040478:-	H2-T22	-0.110704	0.00799201	14.9669
ENSMUSG00000058558;AF:5:107900572:107900646-107901870:107900874:107901071-107901870:+	Rpl5	-0.266139	0.00799201	0.890944
ENSMUSG00000074604;AF:3:51671463:51671719-51677565:51671915:51672046-51677565:+	Mgst2	0.403032	0.00809191	1.03752
ENSMUSG00000006641;AF:5:31047799-31048172:31048562:31047799-31048752:31048924:-	Slc5a6	-0.361168	0.00815851	0.610749
ENSMUSG00000030825;SE:7:45557674-45559026:45559106-45559381:+	Hsd17b14	0.470173	0.00832501	0.263342
ENSMUSG00000001472;AL:8:123400697-123401076:123401892:123400697-123403147:123403806:+	Tcf25	-0.119991	0.00849151	19.4827
ENSMUSG00000020454;AF:11:3202392:3202556-3203630:3202995:3203194-3203630:+	Eif4enif1	0.283966	0.00849151	2.42392
ENSMUSG00000020454;AF:11:3202392:3202556-3203630:3203021:3203326-3203630:+	Eif4enif1	0.248836	0.00849151	2.42392
ENSMUSG00000020454;AF:11:3202663:3202797-3203630:3203021:3203326-3203630:+	Eif4enif1	0.208272	0.00849151	3.43265
ENSMUSG00000026960;AF:2:53191726:53191880-53194284:53192088:53192522-53194284:+	Arl6ip6	-0.103437	0.00849151	4.15967
ENSMUSG00000030532;AL:7:80343956-80345066:80345228:80343956-80350121:80350547:+	Hddc3	0.517448	0.00856287	0.566281
ENSMUSG00000006641;A3:5:31044591-31047630:31044581-31047630:-	Slc5a6	-0.142219	0.00874126	1.64793
ENSMUSG00000028960;AF:4:149398785-149399207:149399378:149398785-149425882:149426216:-	Ube4b	-0.231071	0.00874126	9.07152
ENSMUSG00000041654;AF:11:113562124-113565586:113565779:113562124-113649942:113650071:-	Slc39a11	0.337682	0.00874126	1.76154
ENSMUSG00000060860;AF:7:4811556-4811887:4811906:4811556-4812009:4812124:-	Ube2s	-0.286222	0.00874126	5.39882
ENSMUSG00000006390;AF:4:118428093:118428215-118430496:118429701:118429830-118430496:+	Elovl1	0.16484	0.00899101	9.99898
ENSMUSG00000007411;SE:12:111647728-111653390:111653434-111655270:+	Mark3	0.0852787	0.00899101	6.71636
ENSMUSG00000010048;RI:9:107590298:107590422-107590505:107590662:+	Ifrd2	-0.0848705	0.00899101	3.15048
ENSMUSG00000019558;A5:X:73680071-73680132:73680056-73680132:+	Slc6a8	0.0802627	0.00899101	60.9303
ENSMUSG00000022536;A3:16:5021448-5026508:5021430-5026508:-	Glyr1	-0.0607154	0.00899101	33.2258
ENSMUSG00000023286;SE:4:155944013-155946255:155946417-155949007:+	Ube2j2	-0.1627	0.00899101	29.3343
ENSMUSG00000024776;AF:19:34192229:34192631-34220187:34192822:34192919-34220187:+	Stambpl1	0.155642	0.00899101	3.65274
ENSMUSG00000027613;RI:2:155826125:155826210-155826327:155826436:-	Eif6	0.208047	0.00899101	8.79085
ENSMUSG00000028836;AF:4:134343206:134343336-134344008:134343466:134343552-134344008:+	Slc30a2	-0.0951561	0.00899101	29.0139
ENSMUSG00000032002;AL:9:7205400-7206073:7206489:7205400-7206720:7208205:+	Dcun1d5	-0.143719	0.00899101	6.41972
ENSMUSG00000032246;SE:9:62858272-62868677:62868817-62871266:+	Calml4	0.118723	0.00899101	170.042
ENSMUSG00000032249;AF:9:62341293:62341351-62371720:62366944:62367001-62371720:+	Anp32a	-0.125014	0.00899101	2.92253
ENSMUSG00000032294;A5:9:59657297-59665200:59657270-59665200:+	Pkm	-0.571343	0.00899101	1.50097
ENSMUSG00000032374;SE:9:92600882-92601985:92602047-92602948:+	Plod2	-0.294368	0.00899101	0.772067
ENSMUSG00000032589;A5:9:108108186-108109885:108108186-108110062:-	Bsn	-0.282293	0.00899101	0.389674
ENSMUSG00000057130;A5:18:80207061-80207154:80206901-80207154:+	Txnl4a	-0.0930002	0.00899101	1.49783
ENSMUSG00000057554;MX:13:12454945-12456344:12456432-12461427:12454945-12459174:12459316-12461427:-	Lgals8	0.38991	0.00899101	1.77084
ENSMUSG00000059325;AF:5:77095022-77095151:77095277:77095022-77114847:77115121:-	Hopx	-0.070642	0.00899101	157.809
ENSMUSG00000072692;AF:5:115103528-115107893:115107962:115103528-115110193:115110268:-	Rpl37rt	-0.168186	0.00899101	1.34153
ENSMUSG00000073402;A3:17:36168291-36168444:36168207-36168444:-	Gm8909	-0.0724841	0.00899101	38.5404
ENSMUSG00000095026;SE:8:70718632-70720420:70720728-70721777:+	Gm3336	0.0776742	0.00899101	12.819
ENSMUSG00000023067;AF:17:29090979:29091101-29098397:29093772:29093861-29098397:+	Cdkn1a	0.0492375	0.00949051	8.0173
ENSMUSG00000059149;AL:1:132026808:132028547-132040540:132038513:132038973-132040540:-	Mfsd4a	0.547966	0.00949051	0.494968
ENSMUSG00000071451;SE:13:34163249-34166061:34166136-34177981:+	Psmg4	0.0791588	0.00949051	19.9457
ENSMUSG00000012405;A5:14:18270460-18270823:18270460-18270959:-	Rpl15	0.0678899	0.00974026	112.674
ENSMUSG00000012405;AF:14:18270460-18270845:18270970:18270460-18271219:18271391:-	Rpl15	0.0743883	0.00974026	288.756
ENSMUSG00000019082;AF:7:141434329-141435288:141435397:141434329-141437555:141437637:-	Slc25a22	-0.228914	0.00982351	7.71408
ENSMUSG00000019082;RI:7:141432021:141432158-141432663:141432753:-	Slc25a22	-0.430758	0.00982351	1.60928
ENSMUSG00000020439;SE:11:3517827-3520752:3520916-3521817:-	Smtn	0.222446	0.00999001	1.08587
ENSMUSG00000021236;AF:12:84396958-84400830:84400885:84396958-84405406:84405476:-	Entpd5	0.183783	0.00999001	4.12276
ENSMUSG00000021236;AF:12:84399412-84400830:84400934:84399412-84405406:84405476:-	Entpd5	0.0858095	0.00999001	25.5713
ENSMUSG00000024955;A3:19:6914292-6921622:6914195-6921622:-	Esrra	-0.113214	0.00999001	22.3087
ENSMUSG00000025726;A5:7:81114981-81115523:81114877-81115523:+	Slc28a1	0.172482	0.00999001	2.38272
ENSMUSG00000026455;A3:1:134455665-134458428:134455665-134458466:+	Klhl12	-0.160294	0.00999001	0.574329
ENSMUSG00000033429;A5:7:64400506-64411835:64400344-64411835:+	Mcee	0.0832188	0.00999001	18.2172
ENSMUSG00000034681;SE:17:24414734-24418038:24418218-24418457:+	Rnps1	0.0603271	0.00999001	8.20549
ENSMUSG00000035027;AF:10:81105915:81106238-81108748:81106345:81106373-81108748:+	Map2k2	0.140888	0.00999001	27.2046
ENSMUSG00000035027;AF:10:81105972:81106238-81108748:81106345:81106373-81108748:+	Map2k2	0.343302	0.00999001	0.714062
ENSMUSG00000038425;AF:18:70528827-70529751:70530138:70528827-70530188:70530434:-	Poli	-0.394132	0.00999001	0.430662
ENSMUSG00000039187;AF:7:79391929:79392265-79395893:79392312:79392391-79395893:+	Fanci	-0.279925	0.00999001	3.83882
ENSMUSG00000041143;SE:4:138972989-138977208:138977322-138983621:+	Tmco4	0.204612	0.00999001	4.49378
ENSMUSG00000041654;AF:11:113562124-113565676:113565768:113562124-113649942:113650071:-	Slc39a11	0.250425	0.00999001	0.691906
ENSMUSG00000059923;AF:11:115699356-115699900:115699928:115699356-115708394:115708576:-	Grb2	-0.653492	0.00999001	1.51039
ENSMUSG00000061130;AL:17:85005566-85013566:85014776:85005566-85015409:85017128:+	Ppm1b	0.0979514	0.00999001	9.95229
ENSMUSG00000062478;SE:4:141843796-141845001:141845098-141845182:-	Ctrc	0.458799	0.00999001	9.33399
ENSMUSG00000016344;RI:2:181187665:181187736-181187809:181187886:+	Ppdpf	0.0952302	0.0104895	19.4971
ENSMUSG00000020910;SE:11:67042107-67051681:67051914-67052535:-	Adprm	-0.46545	0.0104895	1.44317
ENSMUSG00000026659;SE:1:170880226-170880573:170880691-170880915:-	Dusp12	0.142529	0.0104895	2.4072
ENSMUSG00000028152;AF:3:138742305:138742660-138868346:138742769:138742855-138868346:+	Tspan5	0.233074	0.0104895	7.44729
ENSMUSG00000028693;SE:4:116605763-116610403:116611377-116611972:-	Nasp	0.0992443	0.0104895	5.67429
ENSMUSG00000029064;AF:4:155491364:155491580-155527413:155522462:155522658-155527413:+	Gnb1	0.176739	0.0104895	89.9794
ENSMUSG00000030532;AL:7:80343956-80344614:80344904:80343956-80345648:80346714:+	Hddc3	-0.185898	0.0104895	0.186718
ENSMUSG00000030532;AL:7:80343956-80345648:80346714:80343956-80350121:80350547:+	Hddc3	0.136331	0.0104895	8.81899
ENSMUSG00000030737;AF:7:99691893-99695535:99695809:99691893-99706511:99707161:-	Slco2b1	-0.317081	0.0104895	7.16377
ENSMUSG00000032081;AF:9:46234726-46235155:46235260:46234726-46235522:46235636:-	Apoc3	-0.194248	0.0104895	20.8401
ENSMUSG00000067365;AL:5:38267284-38267698:38267907:38267284-38269059:38269634:+	Tmem128	-0.105453	0.0104895	18.241
ENSMUSG00000030532;A3:7:80343594-80343679:80343594-80343716:+	Hddc3	0.0952973	0.0105777	3.4992
ENSMUSG00000021000;AF:12:59129763:59129896-59136064:59131453:59131604-59136064:+	Mia2	-0.122434	0.0109122	35.8075
ENSMUSG00000021000;AF:12:59129765:59129896-59136064:59131453:59131604-59136064:+	Mia2	-0.283738	0.0109122	1.51561
ENSMUSG00000021000;AF:12:59131022:59131119-59136064:59131467:59131604-59136064:+	Mia2	-0.110777	0.0109122	4.8877
ENSMUSG00000021000;SE:12:59137786-59146336:59146362-59146847:+	Mia2	-0.278983	0.0109122	1.51561
ENSMUSG00000001211;AF:10:78288073-78297825:78298198:78288073-78320659:78320690:-	Agpat3	0.391087	0.010989	0.636274
ENSMUSG00000016664;AF:15:83401999-83432664:83432850:83401999-83464459:83464606:-	Pacsin2	0.0540964	0.010989	1.4944
ENSMUSG00000021044;AF:12:88360554:88360595-88368335:88360801:88360972-88368335:+	Adck1	0.108692	0.010989	4.64185
ENSMUSG00000026095;A5:1:53346761-53347015:53346761-53348446:-	Asnsd1	0.0950435	0.010989	22.2472
ENSMUSG00000030588;AF:7:29238329:29238436-29244070:29238473:29238563-29244070:+	Yif1b	0.23211	0.010989	8.20796
ENSMUSG00000030588;AF:7:29238353:29238445-29244070:29238473:29238563-29244070:+	Yif1b	0.276758	0.010989	4.04635
ENSMUSG00000032366;MX:9:67036128-67047786:67047911-67049019:67036128-67048124:67048249-67049019:-	Tpm1	0.129883	0.010989	0.865344
ENSMUSG00000033685;AF:7:100493364:100493465-100494214:100493795:100494010-100494214:+	Ucp2	-0.374156	0.010989	1.69049
ENSMUSG00000033685;AF:7:100494067:100494375-100496726:100496079:100496207-100496726:+	Ucp2	0.448813	0.010989	3.10058
ENSMUSG00000036006;AF:13:24582189:24582345-24669960:24614610:24614747-24669960:+	Fam65b	0.687822	0.010989	0.420266
ENSMUSG00000036594;SE:17:34283856-34284288:34284536-34287682:-	H2-Aa	-0.0850771	0.010989	886.453
ENSMUSG00000057933;SE:9:78341938-78342487:78342597-78347089:-	Gsta2	0.122137	0.010989	2.03272
ENSMUSG00000058022;AF:13:41828385-41847442:41847488:41828385-41847491:41847684:-	Adtrp	0.136599	0.010989	6.7843
ENSMUSG00000062478;RI:4:141845182:141845187-141845190:141845272:-	Ctrc	0.304711	0.010989	9.36081
ENSMUSG00000070394;A5:11:69838649-69838920:69838573-69838920:+	Tmem256	-0.0535359	0.010989	35.2743
ENSMUSG00000078870;AL:2:177183453:177184016-177195436:177193357:177194278-177195436:-	Gm14410	-0.229145	0.010989	0.597765
ENSMUSG00000020023;AF:10:94550852:94551026-94578423:94576263:94576452-94578423:+	Tmcc3	-0.26814	0.0112388	7.40502
ENSMUSG00000020023;AF:10:94550872:94550976-94578423:94576263:94576452-94578423:+	Tmcc3	-0.386218	0.0112388	0.567482
ENSMUSG00000063253;AF:8:83438056-83442422:83442505:83438056-83458261:83458349:-	Scoc	0.134405	0.011322	4.26808
ENSMUSG00000063253;AF:8:83438056-83442422:83442507:83438056-83458261:83458391:-	Scoc	0.265964	0.011322	1.87605
ENSMUSG00000022747;A5:16:58507614-58523076:58507614-58523317:-	St3gal6	0.419695	0.0114885	1.62533
ENSMUSG00000022747;AF:16:58507614-58523317:58523444:58507614-58523502:58523758:-	St3gal6	-0.559457	0.0114885	0.799954
ENSMUSG00000022747;AF:16:58507614-58523502:58523758:58507614-58524124:58524243:-	St3gal6	0.204803	0.0114885	2.78887
ENSMUSG00000047721;A3:7:126696099-126696183:126696099-126696221:+	Bola2	-0.0643645	0.0114885	14.9105
ENSMUSG00000059436;SE:12:76953276-76961263:76961289-76961990:-	Max	-0.0708143	0.0114885	24.707
ENSMUSG00000096215;AF:16:5007288:5007325-5007744:5007337:5007418-5007744:+	Smim22	0.136291	0.011655	17.8946
ENSMUSG00000096215;SE:16:5007418-5007744:5007888-5007972:+	Smim22	-0.0757489	0.011655	83.9741
ENSMUSG00000096215;SE:16:5007418-5007774:5007888-5007972:+	Smim22	-0.134155	0.011655	5.56403
ENSMUSG00000004637;AL:8:114448338-114450517:114453818:114448338-114472626:114474529:+	Wwox	0.518473	0.011988	0.51896
ENSMUSG00000005087;SE:2:102834335-102837813:102837938-102839358:-	Cd44	0.173576	0.011988	3.39068
ENSMUSG00000010047;AF:9:107567945:107567976-107570104:107569117:107569233-107570104:+	Hyal2	-0.122073	0.011988	8.44725
ENSMUSG00000012296;A3:17:46263813-46264883:46263810-46264883:-	Tjap1	0.11404	0.011988	4.47843
ENSMUSG00000017677;SE:11:79246301-79248391:79248659-79250981:-	Wsb1	0.135395	0.011988	7.42823
ENSMUSG00000018401;A5:11:87592955-87593389:87592950-87593389:+	Mtmr4	-0.296504	0.011988	0.595257
ENSMUSG00000018401;A5:11:87593026-87593389:87592950-87593389:+	Mtmr4	-0.242673	0.011988	5.76901
ENSMUSG00000018401;AF:11:87592162:87592250-87593389:87592897:87593026-87593389:+	Mtmr4	0.135623	0.011988	19.88
ENSMUSG00000018401;AF:11:87592226:87592250-87592898:87592464:87592595-87592898:+	Mtmr4	-0.296504	0.011988	0.595257
ENSMUSG00000025081;AF:19:56826209:56826264-56831041:56826275:56826303-56831041:+	Tdrd1	0.635095	0.011988	0.60962
ENSMUSG00000026832;AF:2:58151763-58156724:58156797:58151763-58159882:58160119:-	Cytip	0.759253	0.011988	0.264927
ENSMUSG00000028693;SE:4:116612081-116614330:116614410-116618870:-	Nasp	-0.0783715	0.011988	11.8825
ENSMUSG00000029221;A3:5:67315845-67324674:67315845-67324677:+	Slc30a9	-0.186836	0.011988	1.58631
ENSMUSG00000029221;A5:5:67307593-67315678:67307197-67315678:+	Slc30a9	0.137567	0.011988	15.9426
ENSMUSG00000029630;SE:5:145993036-145993273:145993361-145994865:-	Cyp3a25	-0.0778996	0.011988	94.9252
ENSMUSG00000030120;RI:6:124932099:124932221-124932411:124932537:+	Mlf2	0.356996	0.011988	1.20673
ENSMUSG00000032294;AF:9:59656659:59656698-59665200:59657240:59657297-59665200:+	Pkm	0.351615	0.011988	2.2218
ENSMUSG00000032294;SE:9:59657270-59658999:59659153-59665200:+	Pkm	-0.386444	0.011988	1.14238
ENSMUSG00000033157;SE:16:45731959-45732738:45732779-45736893:-	Abhd10	-0.157885	0.011988	1.11528
ENSMUSG00000033157;SE:16:45737635-45740319:45740502-45742777:-	Abhd10	0.150083	0.011988	4.6845
ENSMUSG00000034120;SE:11:116850961-116851648:116851751-116852021:-	Srsf2	-0.0577149	0.011988	3.89551
ENSMUSG00000063320;AF:10:82622824-82622965:82623137:82622824-82623153:82623228:-	1190007I07Rik	-0.256304	0.011988	0.969544
ENSMUSG00000066568;AF:7:34375392-34388774:34389080:34375392-34393206:34393315:-	Lsm14a	-0.30752	0.011988	0.675028
ENSMUSG00000066568;AF:7:34375392-34389358:34389479:34375392-34393206:34393315:-	Lsm14a	-0.200248	0.011988	7.64392
ENSMUSG00000025903;AF:1:4807788:4807982-4808455:4808237:4808365-4808455:+	Lypla1	0.197938	0.0123626	1.11618
ENSMUSG00000025903;AF:1:4807898:4807982-4808455:4808237:4808365-4808455:+	Lypla1	0.192337	0.0123626	0.627382
ENSMUSG00000075704;AF:16:18426417:18426559-18429811:18428697:18428755-18429811:+	Txnrd2	-0.120701	0.0123626	7.10135
ENSMUSG00000075704;AF:16:18426438:18426559-18429811:18428925:18429029-18429811:+	Txnrd2	-0.51911	0.0123626	0.106275
ENSMUSG00000075704;AF:16:18426441:18426559-18429811:18428697:18428755-18429811:+	Txnrd2	-0.686666	0.0123626	0.0540558
ENSMUSG00000075704;AF:16:18426445:18426559-18429811:18428925:18429029-18429811:+	Txnrd2	-0.593649	0.0123626	0.105814
ENSMUSG00000001025;AF:3:90613154:90613226-90613743:90613305:90613382-90613743:+	S100a6	-0.061965	0.0124875	7.42483
ENSMUSG00000004849;AF:5:137043242-137044980:137045407:137043242-137046008:137046042:-	Ap1s1	-0.323847	0.0124875	0.73484
ENSMUSG00000008305;SE:4:72138688-72138962:72139063-72139689:-	Tle1	-0.145318	0.0124875	5.43087
ENSMUSG00000020477;RI:11:5707298:5707409-5707487:5707555:-	Mrps24	-0.0915149	0.0124875	3.92415
ENSMUSG00000020629;AF:12:28675231:28675372-28677778:28675484:28675549-28677778:+	Adi1	0.0732774	0.0124875	21.3462
ENSMUSG00000023367;AF:6:48841522:48841589-48842204:48841770:48841819-48842204:+	Tmem176a	0.12306	0.0124875	17.9431
ENSMUSG00000023367;AF:6:48841583:48841710-48842204:48841770:48841819-48842204:+	Tmem176a	0.178589	0.0124875	9.011
ENSMUSG00000032849;SE:14:118632187-118654150:118654374-118668347:-	Abcc4	-0.247337	0.0124875	1.15958
ENSMUSG00000057666;AF:6:125165311-125165552:125165605:125165311-125166394:125166467:-	Gapdh	0.0947086	0.0124875	2.09013
ENSMUSG00000079293;SE:6:129467668-129468869:129469003-129470899:-	Clec7a	0.129593	0.0124875	5.12934
ENSMUSG00000030278;A5:6:113434512-113435714:113434512-113435725:-	Cidec	0.0903576	0.0127373	20.5076
ENSMUSG00000030278;AF:6:113434512-113434730:113434764:113434512-113435725:113435756:-	Cidec	0.059631	0.0127373	25.3237
ENSMUSG00000034177;AF:11:87662722:87664867-87718378:87699897:87700123-87718378:+	Rnf43	-0.115802	0.0127373	6.10777
ENSMUSG00000029275;AF:5:107723886-107725561:107725805:107723886-107725955:107726036:-	Gfi1	0.20993	0.012987	0.777906
ENSMUSG00000031585;AF:8:33731833:33731988-33735734:33732042:33732129-33735734:+	Gtf2e2	-0.229201	0.012987	5.53443
ENSMUSG00000035227;SE:7:99849059-99862821:99862994-99863228:-	Spcs2	0.332641	0.012987	0.0162953
ENSMUSG00000078853;A5:11:58206176-58206319:58206119-58206319:+	Igtp	0.14563	0.012987	1.37128
ENSMUSG00000020407;AF:11:9118103:9118284-9119374:9118507:9118660-9119374:+	Upp1	0.0656016	0.013209	4.04783
ENSMUSG00000020407;A5:11:9118284-9119374:9118162-9119374:+	Upp1	0.0745578	0.0132867	4.04783
ENSMUSG00000023367;AF:6:48841512:48841589-48842204:48841770:48841819-48842204:+	Tmem176a	0.0718844	0.01332	29.3327
ENSMUSG00000066568;SE:7:34357496-34357766:34357942-34365615:-	Lsm14a	0.0867543	0.01332	10.2356
ENSMUSG00000006390;AF:4:118428119:118428215-118430496:118429701:118429830-118430496:+	Elovl1	0.0912651	0.0134865	37.084
ENSMUSG00000020680;RI:11:83504642:83504710-83504831:83505104:+	Taf15	-0.0569849	0.0134865	46.2504
ENSMUSG00000022789;A5:16:16341468-16345980:16341468-16345998:-	Dnm1l	-0.0899492	0.0134865	6.48683
ENSMUSG00000023169;AF:15:96624169-96641054:96641962:96624169-96642491:96642913:-	Slc38a1	0.157783	0.0134865	5.16537
ENSMUSG00000024037;A3:17:31519069-31519849:31518839-31519849:-	Wdr4	-0.453494	0.0134865	0.366466
ENSMUSG00000025223;AF:19:46036365-46039055:46039621:46036365-46044830:46045211:-	Ldb1	0.259421	0.0134865	5.53716
ENSMUSG00000025466;AF:7:140101669-140102081:140102306:140101669-140102307:140102376:-	Fuom	0.185817	0.0134865	3.18682
ENSMUSG00000025466;AF:7:140101669-140102081:140102306:140101669-140102307:140102403:-	Fuom	0.366414	0.0134865	3.18682
ENSMUSG00000025466;AF:7:140101669-140102081:140102306:140101669-140102307:140102406:-	Fuom	0.273571	0.0134865	3.18682
ENSMUSG00000029048;SE:4:155082754-155083109:155083317-155086205:-	Rer1	0.0944492	0.0134865	26.5624
ENSMUSG00000032294;AF:9:59656576:59656649-59665200:59657240:59657297-59665200:+	Pkm	0.208758	0.0134865	4.3402
ENSMUSG00000034908;SE:9:45945784-45946506:45946568-45946745:-	Sidt2	-0.200762	0.0134865	9.11958
ENSMUSG00000039201;RI:X:8175711:8175849-8176057:8176181:-	Tbc1d25	0.294135	0.0134865	0.539093
ENSMUSG00000045948;AF:7:28740239-28740715:28740821:28740239-28741487:28741770:-	Mrps12	-0.244379	0.0134865	0.478897
ENSMUSG00000096498;A5:12:113685785-113685870:113685785-113685873:-	Ighv2-5	-0.0796962	0.0134865	22.94
ENSMUSG00000108782;AF:7:17363450-17363698:17363772:17363450-17371398:17371627:-	Gm45035	-0.413457	0.0134865	0.177667
ENSMUSG00000024516;AF:18:65800550:65800711-65809445:65801302:65801492-65809445:+	Sec11c	-0.306162	0.0137363	2.59661
ENSMUSG00000024516;AF:18:65800603:65800711-65809445:65801302:65801492-65809445:+	Sec11c	-0.303747	0.0137363	2.29816
ENSMUSG00000001924;AF:X:20658326:20658526-20668449:20662898:20663125-20668449:+	Uba1	0.0903162	0.013986	5.60868
ENSMUSG00000002489;AF:16:89956107-89960677:89960827:89956107-89974584:89974699:-	Tiam1	-0.54123	0.013986	0.403502
ENSMUSG00000009246;AL:7:143069153:143069465-143072731:143071529:143072436-143072731:-	Trpm5	0.386525	0.013986	1.32851
ENSMUSG00000015889;SE:10:93480786-93482250:93482332-93482962:+	Lta4h	-0.0517245	0.013986	60.0608
ENSMUSG00000024958;SE:19:6939410-6939529:6939754-6940352:-	Gpr137	-0.0909193	0.013986	1.79718
ENSMUSG00000025059;SE:X:85704396-85706238:85706324-85711051:-	Gk	0.113438	0.013986	2.3781
ENSMUSG00000025059;SE:X:85746301-85749612:85749695-85754332:-	Gk	-0.136788	0.013986	6.93406
ENSMUSG00000026749;AF:2:38511668:38511793-38550553:38514626:38514658-38550553:+	Nek6	0.114057	0.013986	22.0486
ENSMUSG00000026749;AF:2:38511814:38511979-38550553:38514626:38514658-38550553:+	Nek6	0.119627	0.013986	19.8482
ENSMUSG00000040699;AF:11:106159442-106159813:106159927:106159442-106160051:106160142:-	Limd2	-0.0834042	0.013986	4.81346
ENSMUSG00000061904;A5:10:91119706-91121922:91119706-91122108:-	Slc25a3	-0.150403	0.013986	7.78376
ENSMUSG00000021000;SE:12:59137786-59144699:59144770-59146847:+	Mia2	0.231051	0.0141858	1.00813
ENSMUSG00000021000;SE:12:59144770-59146336:59146362-59146847:+	Mia2	-0.128875	0.0141858	19.1592
ENSMUSG00000017631;AF:11:76486536-76493653:76494984:76486536-76508888:76509419:-	Abr	0.797593	0.0142358	0.11346
ENSMUSG00000017631;AF:11:76509072-76571031:76571535:76509072-76622177:76622314:-	Abr	0.362186	0.0142358	1.44988
ENSMUSG00000040111;AF:9:40333655-40345908:40346290:40333655-40401561:40401869:-	Gramd1b	0.592807	0.0142358	0.21337
ENSMUSG00000040111;AF:9:40333655-40375913:40376421:40333655-40401561:40401869:-	Gramd1b	0.66792	0.0142358	0.116439
ENSMUSG00000045282;AF:7:4629802-4630212:4630336:4629802-4631123:4631422:-	Tmem86b	-0.210009	0.0142358	1.01955
ENSMUSG00000022747;AF:16:58507614-58523076:58523426:58507614-58523502:58523758:-	St3gal6	-0.28482	0.0143606	1.62533
ENSMUSG00000003352;AF:15:98632220:98632520-98639488:98634764:98635213-98639488:+	Cacnb3	0.146272	0.0144855	3.5456
ENSMUSG00000004865;SE:17:28599869-28600243:28600456-28600869:-	Srpk1	0.0787763	0.0144855	17.8797
ENSMUSG00000006418;SE:2:167503601-167507047:167507197-167510876:+	Rnf114	-0.0628073	0.0144855	18.316
ENSMUSG00000024776;AF:19:34192822:34192919-34220187:34217624:34217668-34220187:+	Stambpl1	0.198693	0.0144855	1.479
ENSMUSG00000028750;AF:4:138724792:138725228-138725731:138725325:138725488-138725731:+	Pla2g2c	-0.671292	0.0144855	0.0739885
ENSMUSG00000058022;AF:13:41828385-41847442:41847488:41828385-41847491:41847616:-	Adtrp	0.0675192	0.0144855	6.7843
ENSMUSG00000034254;AF:17:34604844:34604942-34610445:34605861:34606171-34610445:+	Agpat1	-0.086703	0.0148601	6.97303
ENSMUSG00000005087;SE:2:102831536-102832483:102832572-102853015:-	Cd44	0.829525	0.014985	0.318451
ENSMUSG00000008035;AL:X:10715067-10716398:10716448:10715067-10717987:10718384:+	Mid1ip1	0.237756	0.014985	2.69674
ENSMUSG00000008683;AF:7:118115246-118115472:118115677:118115246-118116097:118116128:-	Rps15a	-0.059588	0.014985	225.671
ENSMUSG00000014077;AF:2:119547812:119547917-119560731:119559512:119559747-119560731:+	Chp1	-0.482549	0.014985	0.33477
ENSMUSG00000020777;SE:11:116182020-116183464:116183624-116189415:-	Acox1	0.0794117	0.014985	11.2444
ENSMUSG00000022885;AF:16:23224740:23225229-23256959:23226021:23226179-23256959:+	St6gal1	0.139833	0.014985	0.796824
ENSMUSG00000025156;AF:11:120784305:120784342-120785121:120784515:120784725-120785121:+	Gps1	-0.142334	0.014985	24.225
ENSMUSG00000026655;AF:2:3713458:3713636-3772796:3770708:3770761-3772796:+	Fam107b	0.124308	0.014985	16.7467
ENSMUSG00000028618;AF:4:107178399:107178917-107185778:107179018:107179095-107185778:+	Tmem59	-0.0826744	0.014985	167.313
ENSMUSG00000039110;A5:11:94503296-94503471:94503296-94503521:-	Mycbpap	0.260708	0.014985	0.434851
ENSMUSG00000041219;SE:2:113834462-113834778:113834916-113836866:-	Arhgap11a	0.142478	0.014985	2.43247
ENSMUSG00000041815;SE:15:83135389-83137468:83137554-83138132:-	Poldip3	-0.0953979	0.014985	26.5117
ENSMUSG00000045268;AF:4:119171042-119173663:119173856:119171042-119174138:119174195:-	Zfp691	-0.194699	0.014985	0.757938
ENSMUSG00000071866;A5:11:6415984-6418101:6415979-6418101:+	Ppia	0.128742	0.014985	384.769
ENSMUSG00000079507;RI:17:35323467:35323601-35324182:35325099:+	H2-Q1	-0.0653431	0.014985	25.9642
ENSMUSG00000090659;AL:13:67784489-67786159:67789078:67784489-67792072:67792512:+	Zfp493	0.249847	0.014985	0.695801
ENSMUSG00000092564;A5:17:33908586-33908744:33908586-33909153:-	BC051226	-0.214845	0.014985	1.51729
ENSMUSG00000033577;SE:9:80293553-80293945:80293974-80296643:+	Myo6	0.148395	0.0151515	7.49108
ENSMUSG00000032038;AF:9:35055649-35072571:35072631:35055649-35119003:35119183:-	St3gal4	-0.0556218	0.0154391	66.6734
ENSMUSG00000035351;A5:10:88147169-88148162:88147072-88148162:+	Nup37	-0.0736483	0.0154845	3.32921
ENSMUSG00000048779;AF:7:100940018-100964219:100964391:100940018-100974515:100974649:-	P2ry6	-0.111014	0.0154845	6.13156
ENSMUSG00000029922;AF:6:39410216-39419840:39420067:39410216-39420099:39420298:-	Mkrn1	-0.081466	0.0155844	9.73424
ENSMUSG00000030825;AL:7:45566216-45566647:45567321:45566216-45567569:45567752:+	Hsd17b14	0.434058	0.0156094	0.069848
ENSMUSG00000005087;SE:2:102839477-102842261:102842377-102853015:-	Cd44	-0.101594	0.015984	19.9196
ENSMUSG00000005506;AF:2:90940397:90940641-90998580:90987746:90987816-90998580:+	Celf1	0.265508	0.015984	1.5995
ENSMUSG00000013643;SE:11:58379098-58379645:58379709-58382285:+	Lypd8	-0.0393085	0.015984	2236.41
ENSMUSG00000016921;RI:2:162931994:162932142-162933426:162933550:+	Srsf6	-0.0885522	0.015984	10.1311
ENSMUSG00000020097;A5:10:61146331-61147523:61146331-61147585:-	Sgpl1	-0.126658	0.015984	11.1914
ENSMUSG00000025027;AF:19:53025383-53032009:53032145:53025383-53038514:53038641:-	Xpnpep1	-0.205137	0.015984	14.3942
ENSMUSG00000025227;SE:19:46369333-46371936:46372107-46372182:+	Mfsd13a	-0.172842	0.015984	2.21341
ENSMUSG00000026566;SE:1:165593677-165601750:165601855-165604610:-	Mpzl1	0.157743	0.015984	12.8283
ENSMUSG00000029414;SE:5:123815029-123816667:123816796-123818451:+	Kntc1	0.17125	0.015984	1.80804
ENSMUSG00000039701;SE:3:122969249-122982685:122982709-122984282:-	Usp53	-0.251641	0.015984	0.303089
ENSMUSG00000040990;SE:X:159840611-159841076:159841186-159865325:+	Sh3kbp1	0.507594	0.015984	1.27444
ENSMUSG00000041126;SE:11:6429225-6433724:6433837-6439376:-	H2afv	-0.0425669	0.015984	41.6176
ENSMUSG00000044279;A5:17:57063698-57065090:57063675-57065090:+	Crb3	0.0469134	0.015984	21.9487
ENSMUSG00000074805;A5:2:129374325-129374734:129373169-129374734:+	Il1bos	-0.54148	0.015984	0.132481
ENSMUSG00000032294;MX:9:59656649-59657087:59657270-59665200:59656649-59663040:59663156-59665200:+	Pkm	0.264232	0.0161838	1.05755
ENSMUSG00000004849;AF:5:137043242-137045513:137045795:137043242-137046008:137046042:-	Ap1s1	-0.186811	0.0162338	2.59479
ENSMUSG00000027951;A5:3:89745601-89745820:89745523-89745820:+	Adar	0.127625	0.0162338	3.68573
ENSMUSG00000027951;AF:3:89715022:89715150-89734842:89730748:89730838-89734842:+	Adar	0.110549	0.0162338	1.43074
ENSMUSG00000001123;SE:11:78968033-78969714:78969806-78971317:-	Lgals9	-0.0806616	0.0164835	268.777
ENSMUSG00000003731;AF:4:129661439-129662400:129662479:129661439-129672677:129672767:-	Kpna6	-0.154177	0.0164835	1.66894
ENSMUSG00000010122;AF:11:61373456-61377913:61378064:61373456-61378179:61378345:-	Slc47a1	0.25172	0.0164835	1.31803
ENSMUSG00000013495;A3:5:108630043-108638237:108630043-108638273:+	Tmem175	-0.156807	0.0164835	2.24018
ENSMUSG00000022789;SE:16:16316778-16318445:16318477-16319452:-	Dnm1l	-0.0776095	0.0164835	6.48683
ENSMUSG00000026149;SE:1:82757711-82760168:82760319-82763927:-	Tm4sf20	0.0585802	0.0164835	357.321
ENSMUSG00000026176;AF:1:74391509:74391964-74393278:74392162:74392249-74393278:+	Ctdsp1	0.0721876	0.0164835	53.4723
ENSMUSG00000031328;A3:X:74240328-74240413:74240326-74240413:-	Flna	-0.113884	0.0164835	2.13932
ENSMUSG00000031328;SE:X:74230753-74232967:74232990-74233149:-	Flna	0.113495	0.0164835	1.6982
ENSMUSG00000035274;AF:9:85842380:85842592-85843651:85842865:85842955-85843651:+	Tpbg	-0.318837	0.0164835	0.367185
ENSMUSG00000036120;A5:8:70135391-70135536:70135391-70135566:-	Rfxank	-0.0923217	0.0164835	7.33211
ENSMUSG00000040652;A5:9:65686271-65686273:65686268-65686273:+	Oaz2	0.138493	0.0164835	3.39287
ENSMUSG00000040652;RI:9:65686196:65686271-65686273:65686353:+	Oaz2	-0.163637	0.0164835	1.20402
ENSMUSG00000042096;AF:5:114003703:114003936-114009830:114004808:114004850-114009830:+	Dao	-0.206511	0.0164835	3.88482
ENSMUSG00000047517;SE:7:131119678-131120791:131120872-131121069:+	Dmbt1	0.0517473	0.0164835	43.9114
ENSMUSG00000051375;AF:18:38203606-38209559:38209762:38203606-38211789:38212053:-	Pcdh1	0.208237	0.0164835	8.43278
ENSMUSG00000055629;RI:7:141064641:141064731-141064807:141064907:+	B4galnt4	-0.102422	0.0164835	0.549472
ENSMUSG00000041654;AF:11:113562124-113565676:113565756:113562124-113649942:113650071:-	Slc39a11	0.0776421	0.01665	25.1657
ENSMUSG00000008683;A5:7:118115246-118115740:118115246-118116097:-	Rps15a	0.0556145	0.0167832	1.10804
ENSMUSG00000028152;AF:3:138742769:138742855-138868346:138809874:138810024-138868346:+	Tspan5	-0.297711	0.0167832	1.18155
ENSMUSG00000020454;AF:11:3202734:3202992-3203630:3202995:3203194-3203630:+	Eif4enif1	0.245868	0.016983	1.89578
ENSMUSG00000020454;AF:11:3202734:3202992-3203630:3203021:3203326-3203630:+	Eif4enif1	0.160429	0.016983	1.89578
ENSMUSG00000020798;SE:11:72540551-72545888:72545953-72549998:-	Spns3	-0.215647	0.016983	0.38193
ENSMUSG00000029713;AF:5:137529765-137529846:137529862:137529765-137533139:137533184:-	Gnb2	0.278757	0.016983	0.856602
ENSMUSG00000029713;SE:5:137529765-137529846:137529909-137533139:-	Gnb2	0.202106	0.016983	23.7495
ENSMUSG00000031955;AF:8:111721331-111732039:111732136:111721331-111743689:111743809:-	Bcar1	0.0850153	0.016983	20.4759
ENSMUSG00000036931;AF:7:30421732:30421834-30423403:30422406:30422495-30423403:+	Nfkbid	0.236745	0.016983	1.96896
ENSMUSG00000054226;AF:6:85911877:85911980-85921423:85915738:85915790-85921423:+	Tprkb	-0.582949	0.016983	0.135539
ENSMUSG00000054226;AF:6:85915738:85915790-85921423:85915798:85916107-85921423:+	Tprkb	0.381331	0.016983	0.739438
ENSMUSG00000079507;RI:17:35320821:35321090-35321275:35321550:+	H2-Q1	-0.0502712	0.016983	25.9642
ENSMUSG00000059149;AL:1:132026808:132028547-132040540:132036784:132038973-132040540:-	Mfsd4a	0.16597	0.0170829	0.494968
ENSMUSG00000059149;AL:1:132026808:132028547-132040540:132038818:132038973-132040540:-	Mfsd4a	0.360833	0.0170829	0.494968
ENSMUSG00000059149;AL:1:132026808:132028547-132040540:132038922:132038973-132040540:-	Mfsd4a	0.41677	0.0170829	0.494968
ENSMUSG00000059149;AL:1:132026835:132028547-132040540:132038513:132038973-132040540:-	Mfsd4a	0.266208	0.0170829	2.54378
ENSMUSG00000001323;A3:11:74913133-74919437:74913132-74919437:-	Srr	0.165568	0.0174825	3.11158
ENSMUSG00000001323;SE:11:74913133-74919437:74919662-74925619:-	Srr	0.182719	0.0174825	2.99114
ENSMUSG00000019923;AL:10:72657388-72668812:72669165:72657388-72673966:72674964:+	Zwint	0.111689	0.0174825	10.2891
ENSMUSG00000020205;AF:10:111506286:111507648-111508060:111507696:111507951-111508060:+	Phlda1	0.0545788	0.0174825	50.8474
ENSMUSG00000020802;A3:11:116543732-116543866:116543727-116543866:-	Ube2o	0.131594	0.0174825	2.65911
ENSMUSG00000021814;A5:14:20473329-20479780:20473329-20479895:-	Anxa7	0.0486701	0.0174825	9.04903
ENSMUSG00000028064;AF:3:88454846-88455258:88455314:88454846-88461147:88461182:-	Sema4a	-0.439538	0.0174825	1.346
ENSMUSG00000029068;A3:4:155817987-155818539:155817987-155820329:+	Ccnl2	-0.126845	0.0174825	10.4529
ENSMUSG00000038780;A3:5:144880709-144881618:144880700-144881618:-	Smurf1	0.143347	0.0174825	3.04863
ENSMUSG00000042032;AF:11:40687795-40692478:40692621:40687795-40694803:40695203:-	Mat2b	-0.136575	0.0174825	1.47804
ENSMUSG00000042032;AF:11:40687795-40692478:40692774:40687795-40694803:40695203:-	Mat2b	-0.086388	0.0174825	35.1559
ENSMUSG00000051037;SE:13:67194594-67198533:67198659-67199149:+	Zfp455	0.261148	0.0174825	0.515734
ENSMUSG00000063522;AF:15:74880773-74881614:74881704:74880773-74896956:74897021:-	2010109I03Rik	-0.0607253	0.0174825	88.4012
ENSMUSG00000090733;A5:3:90213301-90213381:90213301-90213610:-	Rps27	0.138753	0.0174825	1.31571
ENSMUSG00000000902;A5:10:75915193-75916773:75915193-75916800:-	Smarcb1	0.139974	0.017982	17.5701
ENSMUSG00000001672;AL:8:109947914:109948662-109959713:109952911:109954741-109959713:-	Marveld3	-0.0625969	0.017982	13.5123
ENSMUSG00000022951;AF:16:92397436-92399896:92400077:92397436-92465833:92466146:-	Rcan1	0.0685381	0.017982	16.6833
ENSMUSG00000026014;A3:1:60490321-60493538:60483340-60493538:-	Raph1	0.106737	0.017982	8.3863
ENSMUSG00000028614;SE:4:107368148-107368757:107368877-107371262:+	Ndc1	-0.0885342	0.017982	4.11874
ENSMUSG00000035642;SE:7:97550741-97565151:97565300-97575588:-	Aamdc	-0.221794	0.017982	2.84826
ENSMUSG00000035642;SE:7:97550741-97565151:97565300-97579366:-	Aamdc	-0.184817	0.017982	10.0173
ENSMUSG00000035642;SE:7:97565300-97575588:97575691-97579366:-	Aamdc	0.137534	0.017982	13.9231
ENSMUSG00000038371;SE:7:110340074-110341290:110341364-110348855:-	Sbf2	-0.261326	0.017982	1.61227
ENSMUSG00000038759;A5:6:35214399-35214646:35214383-35214646:+	Nup205	0.10839	0.017982	3.44054
ENSMUSG00000038759;SE:6:35205534-35206120:35206219-35208081:+	Nup205	-0.10839	0.017982	2.6015
ENSMUSG00000038943;A3:7:80313208-80313527:80313208-80313530:+	Prc1	0.394282	0.017982	1.00636
ENSMUSG00000040749;AF:X:164075669-164076015:164076121:164075669-164076187:164076493:-	Siah1b	0.257195	0.017982	0.940747
ENSMUSG00000041881;AF:17:33824645:33824817-33825601:33825045:33825131-33825601:+	Ndufa7	0.351694	0.017982	1.68232
ENSMUSG00000043773;AL:9:121940810-121941799:121941997:121940810-121945611:121947014:+	1700048O20Rik	0.299657	0.017982	0.928015
ENSMUSG00000072694;AL:5:114808196:114809331-114813780:114812793:114813205-114813780:-	1500011B03Rik	0.122731	0.017982	3.06518
ENSMUSG00000100714;AF:X:13235499-13236201:13236283:13235499-13247505:13247736:-	2010308F09Rik	0.220234	0.017982	0.616609
ENSMUSG00000060860;AF:7:4811556-4811887:4811906:4811556-4812163:4812590:-	Ube2s	-0.0732951	0.018315	5.39882
ENSMUSG00000022857;SE:16:79062268-79071252:79071296-79071401:-	Tmprss15	-0.0537183	0.0184815	19.8861
ENSMUSG00000039163;A5:9:118115429-118150017:118115429-118150068:-	Cmc1	-0.0554468	0.0184815	17.3972
ENSMUSG00000094870;RI:13:119775767:119775989-119776092:119776449:-	Zfp131	-0.105386	0.0184815	3.21907
ENSMUSG00000030532;AL:7:80343956-80344614:80344904:80343956-80344911:80345191:+	Hddc3	-0.286463	0.018648	0.186718
ENSMUSG00000038178;A5:11:75531778-75532588:75531741-75532588:+	Slc43a2	0.14458	0.018648	11.8939
ENSMUSG00000038178;A5:11:75531822-75532588:75531778-75532588:+	Slc43a2	-0.183863	0.018648	5.39237
ENSMUSG00000038178;AF:11:75531698:75531741-75532588:75532112:75532414-75532588:+	Slc43a2	-0.0936246	0.018648	38.914
ENSMUSG00000034254;AF:17:34604844:34604942-34610445:34609014:34609076-34610445:+	Agpat1	-0.176036	0.0186813	6.97303
ENSMUSG00000032803;AF:9:103364051-103364463:103364979:103364051-103365054:103365127:-	Cdv3	0.282001	0.0187313	1.58877
ENSMUSG00000032803;AF:9:103364051-103364463:103364979:103364051-103365054:103365619:-	Cdv3	0.337277	0.0187313	1.58877
ENSMUSG00000032803;AL:9:103353104:103355313-103356280:103355924:103356029-103356280:-	Cdv3	0.282001	0.0187313	1.58877
ENSMUSG00000032803;AL:9:103353104:103355313-103356280:103355950:103356026-103356280:-	Cdv3	0.337277	0.0187313	1.58877
ENSMUSG00000057342;AF:7:45713728-45714597:45715207:45713728-45717701:45717902:-	Sphk2	-0.103685	0.0187313	17.315
ENSMUSG00000057342;SE:7:45713728-45716993:45717063-45717701:-	Sphk2	0.081263	0.0187313	4.08497
ENSMUSG00000070953;AF:2:34797433-34799505:34799618:34797433-34799751:34799754:-	Rabepk	0.343282	0.0187313	0.909701
ENSMUSG00000070953;SE:2:34785728-34790503:34790567-34795172:-	Rabepk	-0.457453	0.0187313	0.382298
ENSMUSG00000022965;SE:16:91547232-91554948:91555080-91557885:+	Ifngr2	0.048555	0.018981	62.772
ENSMUSG00000050854;AF:4:118543499-118543600:118543728:118543499-118543933:118544044:-	Tmem125	0.105599	0.018981	11.5319
ENSMUSG00000055917;SE:12:40378874-40410576:40410953-40445666:-	Zfp277	-0.0676353	0.018981	6.56083
ENSMUSG00000059654;AF:6:78422771:78422791-78426285:78425983:78426007-78426285:+	Reg1	0.0348179	0.018981	180.299
ENSMUSG00000046727;AF:18:36348774:36348816-36366515:36365781:36365878-36366515:+	Cystm1	-0.0793424	0.0191059	27.0068
ENSMUSG00000046727;AL:18:36366741-36393196:36393370:36366741-36402497:36402540:+	Cystm1	-0.0793424	0.0191059	27.0068
ENSMUSG00000020923;AF:11:102316473-102317582:102317635:102316473-102319324:102319742:-	Ubtf	-0.209481	0.0191808	2.96846
ENSMUSG00000054520;AF:5:34525846:34525901-34551561:34549576:34549796-34551561:+	Sh3bp2	-0.245048	0.0192308	2.41323
ENSMUSG00000054520;AF:5:34543365:34543582-34551561:34549576:34549796-34551561:+	Sh3bp2	-0.301498	0.0192308	0.309459
ENSMUSG00000015335;A5:2:30092541-30093447:30092541-30093489:-	Zdhhc12	0.0619968	0.0194805	5.49668
ENSMUSG00000025156;AF:11:120784275:120784342-120785121:120784515:120784725-120785121:+	Gps1	-0.101353	0.0194805	7.46635
ENSMUSG00000026853;A5:2:30413246-30415195:30413246-30415312:-	Crat	-0.143426	0.0194805	7.76394
ENSMUSG00000026853;SE:2:30413246-30413860:30413996-30415195:-	Crat	0.192032	0.0194805	1.39848
ENSMUSG00000028152;A3:3:138894518-138896789:138894518-138896853:+	Tspan5	-0.126739	0.0194805	0.840812
ENSMUSG00000028152;AF:3:138742305:138742660-138868346:138860493:138860667-138868346:+	Tspan5	-0.136634	0.0194805	7.44729
ENSMUSG00000040964;AF:4:140616992-140648634:140648756:140616992-140665756:140666012:-	Arhgef10l	-0.278541	0.0194805	1.53928
ENSMUSG00000040964;SE:4:140568520-140568756:140568770-140570257:-	Arhgef10l	0.218018	0.0194805	0.891174
ENSMUSG00000093803;AF:9:124422828-124423234:124423583:124422828-124423912:124424154:-	Ppp2r3d	-0.0842282	0.0194805	8.33046
ENSMUSG00000000159;AL:16:96397964-96403266:96404028:96397964-96421735:96422121:+	Igsf5	0.254125	0.01998	0.619754
ENSMUSG00000022383;AF:15:85734983:85735145-85736794:85735564:85735646-85736794:+	Ppara	-0.345795	0.01998	0.923581
ENSMUSG00000024608;AF:18:60774681:60774781-60776401:60775229:60775317-60776401:+	Rps14	0.121713	0.01998	20.4324
ENSMUSG00000032815;A3:8:123269462-123269860:123269362-123269860:-	Fanca	-0.208112	0.01998	0.561208
ENSMUSG00000035172;AF:11:101168697-101170153:101170354:101168697-101170725:101170955:-	Plekhh3	0.317899	0.01998	1.27441
ENSMUSG00000035227;SE:7:99849059-99849157:99849252-99858764:-	Spcs2	0.0541989	0.01998	60.6211
ENSMUSG00000035621;SE:10:80151723-80153591:80153719-80153816:+	Midn	0.076117	0.01998	8.73973
ENSMUSG00000071533;AF:16:56024438-56024534:56024668:56024438-56029603:56029696:-	Pcnp	-0.415288	0.01998	0.792586
ENSMUSG00000079427;AL:9:88688692:88688985-88715488:88703983:88704136-88715488:-	Mthfsl	-0.516824	0.01998	0.319143
ENSMUSG00000090213;AF:2:167654727-167661373:167661554:167654727-167689511:167689822:-	Tmem189	0.512013	0.01998	0.0563928
ENSMUSG00000090213;AF:2:167654727-167661373:167661556:167654727-167689511:167689822:-	Tmem189	0.0671466	0.01998	14.8983
ENSMUSG00000090266;SE:11:116843774-116845763:116845945-116848254:+	Mettl23	0.103163	0.01998	2.98226
ENSMUSG00000090266;SE:11:116843774-116845819:116845945-116848254:+	Mettl23	0.144799	0.01998	1.69252
ENSMUSG00000058070;AF:12:108410542:108410695-108463527:108422816:108423261-108463527:+	Eml1	0.265933	0.0201465	0.637895
ENSMUSG00000058070;SE:12:108502418-108503183:108503233-108506479:+	Eml1	-0.243656	0.0201465	0.336467
ENSMUSG00000073406;A3:17:36083965-36084160:36083932-36084160:-	H2-Bl	0.110986	0.0201465	5.35925
ENSMUSG00000073406;MX:17:36081115-36081242:36081517-36083696:36081115-36083233:36083508-36083696:-	H2-Bl	-0.245943	0.0201465	0.283806
ENSMUSG00000034853;AF:4:106771556-106799684:106799846:106771556-106800210:106800249:-	Acot11	0.124946	0.0202298	18.9193
ENSMUSG00000066551;AF:5:149050751-149051279:149051616:149050751-149052900:149053016:-	Hmgb1	-0.151985	0.0202298	2.62164
ENSMUSG00000066551;AF:5:149050751-149052338:149052377:149050751-149052900:149053016:-	Hmgb1	-0.148886	0.0202298	0.93461
ENSMUSG00000030866;A3:7:122174063-122176189:122174060-122176189:-	Ern2	-0.133412	0.0204795	1.91425
ENSMUSG00000030866;A5:7:122170421-122170501:122170421-122170505:-	Ern2	-0.133412	0.0204795	1.91425
ENSMUSG00000033272;A3:18:36679623-36680428:36679623-36680516:+	Slc35a4	-0.0495765	0.0204795	3.36365
ENSMUSG00000063320;A5:10:82622824-82622965:82622824-82623094:-	1190007I07Rik	-0.0626627	0.0204795	8.86108
ENSMUSG00000063320;A5:10:82622824-82622965:82622824-82623153:-	1190007I07Rik	-0.0833423	0.0204795	16.7526
ENSMUSG00000063320;A5:10:82622824-82623094:82622824-82623153:-	1190007I07Rik	-0.0972145	0.0204795	9.17827
ENSMUSG00000075327;AF:10:4374754-4387352:4387475:4374754-4387845:4388108:-	Zbtb2	0.109627	0.0204795	2.38129
ENSMUSG00000005378;AF:5:135061344-135063660:135063764:135061344-135064524:135064959:-	Wbscr22	0.427984	0.020979	0.614326
ENSMUSG00000009828;AF:9:78109192:78109481-78131295:78113315:78113455-78131295:+	Ick	0.134155	0.020979	9.82061
ENSMUSG00000020027;AL:10:95413038:95413110-95414831:95413502:95413591-95414831:-	Socs2	-0.60511	0.020979	1.04302
ENSMUSG00000020923;SE:11:102310576-102310926:102311036-102311380:-	Ubtf	0.0810091	0.020979	3.31667
ENSMUSG00000022322;SE:8:4765089-4767907:4768022-4768144:-	Shcbp1	0.188871	0.020979	4.27565
ENSMUSG00000026064;AF:1:30946639-30948997:30949309:30946639-30949549:30949587:-	Ptp4a1	-0.138299	0.020979	1.79144
ENSMUSG00000028838;AF:4:134364988-134370958:134372558:134364988-134383710:134383850:-	Extl1	-0.150945	0.020979	1.44509
ENSMUSG00000028838;SE:4:134360621-134362301:134362407-134362583:-	Extl1	-0.150945	0.020979	1.44509
ENSMUSG00000029817;SE:6:49252515-49252803:49253108-49263838:-	Tra2a	-0.0820253	0.020979	5.52319
ENSMUSG00000030849;MX:7:130196374-130198419:130198563-130200983:130196374-130199758:130199905-130200983:-	Fgfr2	-0.312786	0.020979	0.583762
ENSMUSG00000032249;AF:9:62341293:62341351-62371720:62344799:62344887-62371720:+	Anp32a	0.112293	0.020979	2.92253
ENSMUSG00000032249;AF:9:62341902:62342010-62371720:62342075:62342251-62371720:+	Anp32a	-0.133014	0.020979	14.9995
ENSMUSG00000038178;AF:11:75531694:75531822-75532588:75532112:75532414-75532588:+	Slc43a2	-0.173475	0.020979	5.39237
ENSMUSG00000090935;AF:12:81504639-81510829:81511430:81504639-81532716:81532899:-	Synj2bp	-0.0711138	0.020979	2.39901
ENSMUSG00000029672;AF:6:22343319-22343666:22343913:22343319-22355995:22356073:-	Fam3c	0.326326	0.0212288	0.442792
ENSMUSG00000029672;SE:6:22339377-22343266:22343319-22355995:-	Fam3c	0.0861307	0.0212288	6.36742
ENSMUSG00000024037;A3:17:31503727-31509821:31503666-31509821:-	Wdr4	0.385855	0.0213536	0.787711
ENSMUSG00000024037;A3:17:31518997-31519849:31518839-31519849:-	Wdr4	-0.370698	0.0213536	0.204903
ENSMUSG00000024037;SE:17:31510646-31512167:31512487-31518818:-	Wdr4	0.370698	0.0213536	0.481278
ENSMUSG00000051730;SE:2:69873935-69879102:69879184-69880767:-	Mettl5	-0.0760808	0.0214785	11.098
ENSMUSG00000059005;A5:2:75659389-75661466:75659323-75661466:+	Hnrnpa3	0.0393581	0.0214785	41.1666
ENSMUSG00000026853;MX:2:30413246-30413860:30413996-30415312:30413246-30414268:30414360-30415312:-	Crat	0.154607	0.021645	1.81479
ENSMUSG00000033577;SE:9:80292517-80293527:80293553-80296643:+	Myo6	-0.166896	0.0218531	0.822576
ENSMUSG00000004933;SE:10:81257574-81258169:81258304-81258480:+	Matk	-0.501142	0.021978	0.676788
ENSMUSG00000006611;SE:13:23706136-23706767:23707066-23710627:-	Hfe	0.571982	0.021978	0.150287
ENSMUSG00000008333;AF:2:143063061:143063098-143064542:143063131:143063312-143064542:+	Snrpb2	-0.242565	0.021978	0.539741
ENSMUSG00000019320;RI:17:24699544:24699657-24699898:24700015:+	Noxo1	-0.0780766	0.021978	17.7516
ENSMUSG00000022194;AF:14:54892500:54892738-54894848:54894573:54894669-54894848:+	Pabpn1	-0.323237	0.021978	0.735334
ENSMUSG00000022194;AF:14:54894155:54894494-54894848:54894573:54894669-54894848:+	Pabpn1	-0.213877	0.021978	3.41082
ENSMUSG00000022679;AF:16:13903161:13903280-13944666:13940665:13941023-13944666:+	Mpv17l	-0.382737	0.021978	0.772231
ENSMUSG00000023348;AL:5:137312955:137313089-137313960:137313361:137313476-137313960:-	Trip6	0.530568	0.021978	0.0972355
ENSMUSG00000025575;AF:11:118411511-118415730:118415794:118411511-118417574:118419086:-	Cant1	-0.107426	0.021978	11.4422
ENSMUSG00000028096;A5:3:96892967-96893498:96892967-96893517:-	Gpr89	0.108276	0.021978	5.55579
ENSMUSG00000030122;AF:6:124914989-124915360:124915529:124914989-124920039:124920103:-	Ptms	-0.195817	0.021978	2.79888
ENSMUSG00000055945;AF:17:8340406:8340706-8341007:8340739:8340883-8341007:+	Prr18	-0.572073	0.021978	0.149353
ENSMUSG00000057388;AF:17:12915824-12915904:12916103:12915824-12916119:12916202:-	Mrpl18	-0.267811	0.021978	1.06976
ENSMUSG00000057388;AF:17:12915824-12915947:12916069:12915824-12916119:12916202:-	Mrpl18	-0.297809	0.021978	0.949905
ENSMUSG00000074634;AF:13:119487941:119488200-119492634:119488720:119488994-119492634:+	Tmem267	-0.133387	0.021978	0.292851
ENSMUSG00000074634;RI:13:119492634:119493015-119495135:119495505:+	Tmem267	0.441795	0.021978	0.367704
ENSMUSG00000019082;A3:7:141432158-141432663:141432139-141432663:-	Slc25a22	0.0971081	0.0221029	2.08846
ENSMUSG00000019082;AF:7:141434329-141434531:141434594:141434329-141437569:141437638:-	Slc25a22	-0.13952	0.0221029	15.2735
ENSMUSG00000019082;AF:7:141434329-141434531:141434594:141434329-141437569:141437892:-	Slc25a22	0.115853	0.0221029	15.2735
ENSMUSG00000019082;AF:7:141434329-141435288:141435324:141434329-141437569:141437638:-	Slc25a22	-0.428219	0.0221029	0.433974
ENSMUSG00000019082;AF:7:141434329-141435288:141435397:141434329-141437569:141437827:-	Slc25a22	-0.178056	0.0221029	7.71408
ENSMUSG00000032249;AF:9:62341329:62341554-62371720:62344799:62344887-62371720:+	Anp32a	0.100376	0.0221317	29.2156
ENSMUSG00000040111;AF:9:40413374-40455294:40455764:40413374-40465471:40465564:-	Gramd1b	0.131179	0.0221445	8.88197
ENSMUSG00000038346;AF:6:125009145:125009245-125010381:125009283:125009499-125010381:+	Zfp384	-0.757801	0.022311	0.295202
ENSMUSG00000038346;AF:6:125009145:125009245-125010381:125009736:125009877-125010381:+	Zfp384	-0.691882	0.022311	0.295202
ENSMUSG00000038346;AF:6:125009179:125009245-125010381:125009283:125009499-125010381:+	Zfp384	-0.332157	0.022311	1.62262
ENSMUSG00000038346;AF:6:125009227:125009245-125010381:125009283:125009499-125010381:+	Zfp384	-0.689114	0.022311	0.314508
ENSMUSG00000038346;AF:6:125009227:125009245-125010381:125009736:125009877-125010381:+	Zfp384	-0.619995	0.022311	0.314508
ENSMUSG00000038346;AF:6:125009283:125009499-125010381:125009669:125009901-125010381:+	Zfp384	0.336978	0.022311	0.644622
ENSMUSG00000038346;AF:6:125009283:125009499-125010381:125009713:125009901-125010381:+	Zfp384	0.596417	0.022311	0.644622
ENSMUSG00000038346;AF:6:125009283:125009499-125010381:125009715:125009901-125010381:+	Zfp384	0.844702	0.022311	0.644622
ENSMUSG00000038346;AF:6:125009283:125009499-125010381:125009745:125009901-125010381:+	Zfp384	0.852633	0.022311	0.644622
ENSMUSG00000019178;AF:5:135770362-135778174:135778238:135770362-135778251:135778385:-	Styxl1	-0.543651	0.0224775	0.419339
ENSMUSG00000019710;A5:3:87919828-87921817:87919705-87921817:+	Mrpl24	0.0741486	0.0224775	21.192
ENSMUSG00000020914;A3:11:98993413-98993764:98993325-98993764:-	Top2a	0.0520379	0.0224775	25.5152
ENSMUSG00000020914;A3:11:98995378-98995681:98995375-98995681:-	Top2a	0.0520379	0.0224775	25.5152
ENSMUSG00000021408;AF:13:34002363:34002706-34009601:34002874:34002953-34009601:+	Ripk1	-0.112867	0.0224775	11.1747
ENSMUSG00000024843;SE:19:3864759-3875735:3875788-3884472:+	Chka	0.140226	0.0224775	5.6813
ENSMUSG00000026014;AF:1:60533406-60566565:60566769:60533406-60567054:60567104:-	Raph1	0.195286	0.0224775	1.02104
ENSMUSG00000026014;AF:1:60533406-60566565:60566779:60533406-60567054:60567104:-	Raph1	0.110447	0.0224775	8.3863
ENSMUSG00000026014;AL:1:60483236:60483340-60493538:60490676:60490944-60493538:-	Raph1	-0.198861	0.0224775	1.72988
ENSMUSG00000029162;SE:5:30924855-30927022:30927156-30928443:+	Khk	-0.0624901	0.0224775	217.696
ENSMUSG00000046722;AF:3:95228732:95228865-95231785:95228952:95229014-95231785:+	Cdc42se1	0.0700303	0.0224775	48.1535
ENSMUSG00000056234;AF:14:32159938:32160010-32170748:32166121:32166270-32170748:+	Ncoa4	-0.167838	0.0224775	12.7376
ENSMUSG00000056938;RI:11:103111542:103111657-103111843:103112197:+	Acbd4	0.130371	0.0224775	6.40511
ENSMUSG00000056938;SE:11:103103644-103103900:103104020-103104093:+	Acbd4	-0.115327	0.0224775	7.58088
ENSMUSG00000066551;AF:5:149050751-149052338:149052377:149050751-149052900:149053011:-	Hmgb1	-0.271351	0.0224775	0.93461
ENSMUSG00000072115;AF:14:51091077:51091253-51101386:51096000:51096473-51101386:+	Ang	0.0513309	0.0224775	19.4691
ENSMUSG00000020454;AF:11:3202663:3202797-3203630:3202995:3203194-3203630:+	Eif4enif1	0.119947	0.022644	3.43265
ENSMUSG00000032038;AF:9:35055649-35072571:35072631:35055649-35116698:35116873:-	St3gal4	-0.0428688	0.022644	66.6734
ENSMUSG00000029064;AF:4:155492909:155493044-155527413:155522462:155522658-155527413:+	Gnb1	0.103157	0.0227273	1.50031
ENSMUSG00000022620;RI:15:89474540:89474709-89474787:89475005:-	Arsa	-0.0861117	0.022977	4.01503
ENSMUSG00000025156;AF:11:120784285:120784342-120785121:120784515:120784725-120785121:+	Gps1	-0.108413	0.022977	4.22857
ENSMUSG00000027490;A5:2:154564508-154569067:154564508-154569489:-	E2f1	-0.103369	0.022977	0.955207
ENSMUSG00000056698;SE:6:72595020-72596436:72596466-72598322:-	Elmod3	-0.0811808	0.022977	4.67543
ENSMUSG00000056698;SE:6:72596466-72597624:72597645-72598322:-	Elmod3	-0.098588	0.022977	2.02799
ENSMUSG00000061119;A5:7:92917826-92919002:92917721-92919002:+	Prcp	0.0836299	0.022977	6.28986
ENSMUSG00000032249;AF:9:62341902:62342010-62371720:62344799:62344887-62371720:+	Anp32a	-0.0893224	0.0231197	14.9995
ENSMUSG00000023169;AF:15:96624169-96642128:96642343:96624169-96642491:96642913:-	Slc38a1	0.0843871	0.0232268	22.1593
ENSMUSG00000027996;AL:3:83769406-83770104:83770143:83769406-83773118:83774316:+	Sfrp2	0.520158	0.0232268	0.1229
ENSMUSG00000027996;AL:3:83769406-83772040:83772149:83769406-83773118:83774316:+	Sfrp2	0.431339	0.0232268	0.146539
ENSMUSG00000043190;AF:13:76008286-76017521:76018562:76008286-76018658:76018712:-	Rfesd	0.232739	0.0232268	1.60638
ENSMUSG00000043190;AF:13:76008286-76018015:76018606:76008286-76018658:76018712:-	Rfesd	0.194521	0.0232268	1.09669
ENSMUSG00000074604;SE:3:51664610-51677565:51677635-51681797:+	Mgst2	-0.0462472	0.0232268	88.6872
ENSMUSG00000019320;SE:17:24699657-24699898:24700015-24700121:+	Noxo1	-0.0693241	0.02331	8.47711
ENSMUSG00000024037;A5:17:31503666-31509769:31503666-31509821:-	Wdr4	0.130667	0.0233766	2.67666
ENSMUSG00000035642;SE:7:97550741-97558131:97558226-97565151:-	Aamdc	0.0684461	0.0233766	7.26237
ENSMUSG00000038346;AF:6:125009276:125009499-125010381:125009736:125009877-125010381:+	Zfp384	-0.728964	0.0234266	0.22142
ENSMUSG00000019278;AF:8:123186242:123186441-123194033:123193494:123193661-123194033:+	Dpep1	-0.0457347	0.0234765	67.1567
ENSMUSG00000020431;SE:11:7165526-7166240:7166289-7167064:+	Adcy1	0.450061	0.0234765	0.298251
ENSMUSG00000029269;AF:5:87535096-87536097:87536222:87535096-87538105:87538195:-	Sult1b1	0.062332	0.0234765	10.6219
ENSMUSG00000047517;SE:7:131034707-131039017:131039049-131040887:+	Dmbt1	0.0377585	0.0234765	13.0648
ENSMUSG00000064030;AF:10:128747879:128747998-128765147:128748455:128748566-128765147:+	Pym1	-0.0547221	0.0234765	19.9682
ENSMUSG00000090254;SE:6:89141085-89144562:89144676-89145159:+	Gm1965	0.986779	0.0234765	0.0185732
ENSMUSG00000004996;AF:8:84254352-84256244:84256413:84254352-84256890:84257326:-	Mri1	-0.167166	0.0236014	4.46575
ENSMUSG00000004996;SE:8:84254352-84256244:84256419-84256890:-	Mri1	-0.103611	0.0236014	8.76919
ENSMUSG00000004996;SE:8:84254352-84256308:84256419-84256890:-	Mri1	-0.118409	0.0236014	6.33849
ENSMUSG00000029064;AF:4:155492909:155493044-155527413:155522636:155522658-155527413:+	Gnb1	0.186596	0.0236014	1.50031
ENSMUSG00000029064;SE:4:155491580-155515631:155515679-155527413:+	Gnb1	-0.0502199	0.0236014	45.7746
ENSMUSG00000038260;AF:7:45304867-45304948:45305204:45304867-45305289:45305375:-	Trpm4	-0.109683	0.0237263	6.27881
ENSMUSG00000038260;AF:7:45333452-45333576:45333656:45333452-45333687:45333769:-	Trpm4	-0.0774251	0.0237263	10.1602
ENSMUSG00000038260;SE:7:45304867-45304948:45305080-45305289:-	Trpm4	-0.0982985	0.0237263	13.7993
ENSMUSG00000038260;SE:7:45327452-45327721:45327895-45333382:-	Trpm4	0.105175	0.0237263	17.4383
ENSMUSG00000033577;SE:9:80292517-80293945:80293974-80296643:+	Myo6	0.162509	0.0237762	0.303275
ENSMUSG00000016921;SE:2:162932142-162932815:162933082-162933426:+	Srsf6	-0.0676819	0.023976	20.5196
ENSMUSG00000019320;AF:17:24696234:24697124-24698220:24698025:24698101-24698220:+	Noxo1	0.0927669	0.023976	5.59107
ENSMUSG00000020151;AF:10:116177258:116177315-116177718:116177351:116177600-116177718:+	Ptprr	-0.0824	0.023976	10.0728
ENSMUSG00000020409;SE:11:43433819-43436354:43436432-43437345:+	Slu7	-0.114622	0.023976	5.83381
ENSMUSG00000022774;AL:16:31956429-31956939:31958472:31956429-31961651:31961781:+	Ncbp2	0.102102	0.023976	16.3514
ENSMUSG00000026019;A5:1:60097727-60098045:60097727-60098143:-	Wdr12	0.140666	0.023976	7.93355
ENSMUSG00000026170;RI:1:74735554:74735751-74735864:74736036:+	Cyp27a1	-0.0548552	0.023976	4.65394
ENSMUSG00000026245;A3:1:78480111-78482308:78480013-78482308:-	Farsb	0.0715478	0.023976	9.05469
ENSMUSG00000027593;AF:2:154791118:154791231-154857269:154791352:154791548-154857269:+	Raly	0.339746	0.023976	1.60843
ENSMUSG00000028601;AF:4:108169787:108169948-108173987:108173810:108173851-108173987:+	Echdc2	-0.398991	0.023976	1.21042
ENSMUSG00000028776;AF:4:130174207-130174723:130174792:130174207-130174902:130175122:-	Tinagl1	-0.395654	0.023976	0.18238
ENSMUSG00000028776;AF:4:130174207-130174723:130174820:130174207-130174902:130175122:-	Tinagl1	-0.48315	0.023976	0.101544
ENSMUSG00000029708;AF:6:28421382-28423841:28424153:28421382-28428102:28428390:-	Gcc1	0.575167	0.023976	0.428519
ENSMUSG00000030704;MX:7:100628457-100629666:100629771-100631742:100628457-100629838:100629943-100631742:+	Rab6a	-0.0802238	0.023976	10.1274
ENSMUSG00000036202;A5:2:52072866-52073137:52072864-52073137:+	Rif1	0.293998	0.023976	1.33307
ENSMUSG00000038301;AF:6:51523982:51524034-51562018:51544524:51544752-51562018:+	Snx10	-0.338292	0.023976	0.644281
ENSMUSG00000047554;A3:7:109979489-109980989:109979482-109980989:-	Tmem41b	-0.0676479	0.023976	14.6769
ENSMUSG00000048100;A5:3:108571752-108572880:108571748-108572880:+	Taf13	0.101673	0.023976	4.6266
ENSMUSG00000048100;A5:3:108572113-108572880:108571748-108572880:+	Taf13	0.0902986	0.023976	9.36245
ENSMUSG00000060791;AF:7:28437447:28437574-28441434:28440927:28441041-28441434:+	Gmfg	-0.11512	0.023976	16.3755
ENSMUSG00000069565;AF:10:80261486:80261575-80274007:80265016:80265178-80274007:+	Dazap1	-0.144194	0.023976	1.73467
ENSMUSG00000069565;AF:10:80261486:80261575-80274007:80265074:80265178-80274007:+	Dazap1	-0.104024	0.023976	1.73467
ENSMUSG00000069565;AF:10:80261486:80261575-80274007:80265124:80265178-80274007:+	Dazap1	-0.13392	0.023976	1.73467
ENSMUSG00000038346;AF:6:125009283:125009499-125010381:125009805:125009901-125010381:+	Zfp384	0.191248	0.0243393	0.644622
ENSMUSG00000023977;MX:17:46976090-46980320:46980418-46981354:46976090-46980489:46980587-46981354:-	Ubr2	0.11806	0.0244755	2.27642
ENSMUSG00000024194;SE:17:26939092-26939317:26939368-26939451:-	Cuta	0.0352415	0.0244755	53.1883
ENSMUSG00000027820;A5:3:63295878-63300125:63295615-63300125:+	Mme	0.126139	0.0244755	1.43797
ENSMUSG00000027820;AF:3:63295266:63295615-63300125:63295872:63295949-63300125:+	Mme	-0.0866369	0.0244755	18.6782
ENSMUSG00000027820;AF:3:63295266:63295615-63300125:63296095:63296322-63300125:+	Mme	-0.12513	0.0244755	18.6782
ENSMUSG00000027820;AF:3:63295872:63295949-63300125:63296095:63296322-63300125:+	Mme	-0.0876936	0.0244755	69.2874
ENSMUSG00000028990;A3:4:149485592-149485858:149485592-149485862:+	Lzic	0.158498	0.0244755	1.17914
ENSMUSG00000079317;AF:X:166440574:166440839-166446791:166445303:166445373-166446791:+	Trappc2	-0.110424	0.0244755	4.82037
ENSMUSG00000079317;AF:X:166440776:166440839-166446791:166445303:166445373-166446791:+	Trappc2	-0.307532	0.0244755	0.125633
ENSMUSG00000025724;AL:7:80907716:80908040-80916175:80915661:80915904-80916175:-	Sec11a	-0.450942	0.0247253	0.161346
ENSMUSG00000057554;SE:13:12456432-12459174:12459316-12461427:-	Lgals8	-0.142458	0.0247253	3.88348
ENSMUSG00000000157;A3:16:96426268-96426729:96426225-96426729:-	Itgb2l	-0.326568	0.024975	0.246919
ENSMUSG00000003161;AF:5:8046078:8046215-8057538:8056527:8056639-8057538:+	Sri	-0.104003	0.024975	31.8617
ENSMUSG00000021578;SE:13:74356817-74359691:74359826-74360605:+	Ccdc127	0.429194	0.024975	0.520246
ENSMUSG00000022383;AF:15:85735564:85735646-85736794:85735776:85736096-85736794:+	Ppara	0.170637	0.024975	1.11259
ENSMUSG00000022383;AF:15:85735564:85735646-85736794:85736131:85736172-85736794:+	Ppara	0.302854	0.024975	1.11259
ENSMUSG00000028391;AL:4:62448653:62449758-62455811:62453634:62453937-62455811:-	Wdr31	-0.337309	0.024975	1.49295
ENSMUSG00000029062;A5:4:155625773-155626774:155625654-155626774:+	Cdk11b	-0.0795416	0.024975	12.9693
ENSMUSG00000029681;A5:5:135168598-135171087:135168566-135171087:+	Bcl7b	-0.0714251	0.024975	9.38239
ENSMUSG00000030452;SE:7:55944709-55961452:55961572-55962200:-	Nipa2	0.152154	0.024975	9.2949
ENSMUSG00000030795;A3:7:127969871-127971838:127969871-127971841:+	Fus	0.0878984	0.024975	15.7558
ENSMUSG00000030826;AF:7:45570350:45570399-45575431:45570996:45571552-45575431:+	Bcat2	0.311872	0.024975	0.324994
ENSMUSG00000031823;AF:8:120093001-120100854:120101072:120093001-120101092:120101482:-	Zdhhc7	-0.0394652	0.024975	4.92579
ENSMUSG00000039697;SE:10:30647651-30647967:30648040-30648445:-	Ncoa7	-0.155029	0.024975	0.636027
ENSMUSG00000050390;AF:4:129226013-129227727:129227911:129226013-129261331:129261404:-	C77080	-0.531238	0.024975	0.178732
ENSMUSG00000050390;AF:4:129226013-129239006:129239174:129226013-129261331:129261404:-	C77080	-0.268904	0.024975	1.47266
ENSMUSG00000057322;AF:11:114668524:114668609-114668781:114668626:114668685-114668781:+	Rpl38	-0.0453834	0.024975	671.224
ENSMUSG00000058624;AF:19:21434309-21472368:21472588:21434309-21473388:21473445:-	Gda	0.23553	0.024975	0.516007
ENSMUSG00000063535;AL:7:7127073:7130642-7134167:7130675:7133168-7134167:-	Zfp773	-0.275366	0.024975	0.455834
ENSMUSG00000096780;AL:17:6438524:6438843-6442204:6441184:6441478-6442204:-	Tmem181b-ps	-0.14348	0.024975	4.00864
ENSMUSG00000096780;RI:17:6447345:6447402-6448525:6448616:-	Tmem181b-ps	-0.0917217	0.024975	4.00864
ENSMUSG00000108650;A3:7:116281837-116282683:116281677-116282683:-	Gm44867	0.22456	0.024975	1.29543
ENSMUSG00000045795;AF:7:81571266:81571909-81574546:81571944:81572024-81574546:+	Whamm	-0.343652	0.025308	0.816677
ENSMUSG00000045795;AF:7:81571292:81571909-81574546:81571944:81572024-81574546:+	Whamm	-0.0951279	0.025308	7.43864
ENSMUSG00000045795;RI:7:81593652:81593718-81594013:81594120:+	Whamm	-0.0951279	0.025308	7.43864
ENSMUSG00000001472;AL:8:123400697-123401076:123401231:123400697-123403147:123403806:+	Tcf25	-0.126755	0.0254745	11.1572
ENSMUSG00000001472;AL:8:123400697-123401076:123401231:123400697-123403150:123403806:+	Tcf25	-0.0950357	0.0254745	11.1572
ENSMUSG00000001472;AL:8:123400697-123401076:123401231:123400697-123403150:123403835:+	Tcf25	-0.12818	0.0254745	11.1572
ENSMUSG00000001472;AL:8:123400697-123401076:123401892:123400697-123403150:123403806:+	Tcf25	-0.086143	0.0254745	19.4827
ENSMUSG00000006390;AF:4:118428125:118428215-118430496:118429701:118429830-118430496:+	Elovl1	0.0635685	0.0254745	37.6309
ENSMUSG00000010122;AF:11:61373456-61377913:61378081:61373456-61378179:61378345:-	Slc47a1	0.155629	0.0254745	5.00034
ENSMUSG00000026692;AF:1:162812653-162813576:162813672:162812653-162813701:162813972:-	Fmo4	-0.103257	0.0254745	5.12186
ENSMUSG00000027660;A5:3:31113640-31116816:31113502-31116816:+	Skil	0.100425	0.0254745	1.36524
ENSMUSG00000029328;SE:5:100034984-100035635:100035739-100036104:-	Hnrnpdl	-0.0813944	0.0254745	5.29504
ENSMUSG00000032002;AL:9:7203555-7205298:7205639:7203555-7206720:7207040:+	Dcun1d5	-0.0694954	0.0254745	1.66133
ENSMUSG00000032624;SE:17:83421735-83427223:83427351-83428000:+	Eml4	0.216264	0.0254745	0.679647
ENSMUSG00000037720;SE:5:67261033-67263730:67263824-67264270:+	Tmem33	-0.0686707	0.0254745	6.56579
ENSMUSG00000037720;SE:5:67263824-67264270:67264457-67267302:+	Tmem33	-0.0654695	0.0254745	4.46877
ENSMUSG00000042797;SE:7:97726704-97728971:97729087-97737369:-	Aqp11	-0.0715214	0.0254745	14.4102
ENSMUSG00000043333;AF:4:123809914:123810176-123814243:123813335:123813736-123814243:+	Rhbdl2	-0.281946	0.0254745	0.527235
ENSMUSG00000046840;AL:2:163493807:163494158-163496567:163494194:163494308-163496567:-	Hnf4aos	-0.205538	0.0254745	1.1624
ENSMUSG00000047694;A5:X:98937372-98938186:98937321-98938186:+	Yipf6	-0.365043	0.0254745	0.699454
ENSMUSG00000048776;A5:6:147263395-147263585:147263395-147263915:-	Pthlh	0.226501	0.0254745	2.80652
ENSMUSG00000059824;SE:7:45705762-45706606:45707016-45708260:+	Dbp	0.104188	0.0254745	21.2695
ENSMUSG00000074704;A3:2:151657540-151658359:151657531-151658359:-	Rad21l	-0.99999	0.0254745	0.0218647
ENSMUSG00000021036;SE:12:87346801-87350261:87350385-87355526:-	Sptlc2	-0.03795	0.025974	21.2272
ENSMUSG00000021669;SE:13:96616549-96616994:96617071-96624695:+	Col4a3bp	0.0616869	0.025974	2.40114
ENSMUSG00000028187;AF:3:146519443-146520685:146521051:146519443-146521169:146521429:-	Rpf1	-0.0626321	0.025974	0.774443
ENSMUSG00000037933;RI:13:49383043:49383253-49384971:49387025:+	Bicd2	0.179348	0.025974	1.8729
ENSMUSG00000044573;MX:12:30897806-30904718:30904831-30905069:30897806-30904870:30904983-30905069:-	Acp1	-0.0488015	0.025974	12.6456
ENSMUSG00000056148;AL:10:127776797-127782166:127783038:127776797-127788608:127788739:+	Rdh9	0.140912	0.025974	1.81287
ENSMUSG00000008668;RI:17:33952221:33952293-33952403:33952591:-	Rps18	-0.104632	0.0262238	2.25861
ENSMUSG00000032624;SE:17:83428025-83428216:83428248-83440031:+	Eml4	0.0875833	0.0262238	12.787
ENSMUSG00000047694;AF:X:98936316:98936345-98938186:98937273:98937321-98938186:+	Yipf6	-0.0917927	0.0262238	7.08797
ENSMUSG00000000028;SE:16:18807423-18808732:18808869-18810389:-	Cdc45	-0.0592271	0.0264735	3.78773
ENSMUSG00000004558;SE:14:51910785-51911086:51911127-51911466:-	Ndrg2	-0.0689217	0.0264735	5.30477
ENSMUSG00000090862;RI:7:116332929:116333098-116333696:116333774:-	Rps13	-0.0293412	0.0264735	1.18084
ENSMUSG00000050390;AF:4:129226013-129227326:129227480:129226013-129261331:129261404:-	C77080	-0.417806	0.02664	0.115207
ENSMUSG00000057666;AF:6:125165311-125165552:125165773:125165311-125166394:125166467:-	Gapdh	0.0728728	0.02664	723.241
ENSMUSG00000025223;AF:19:46036365-46039055:46039621:46036365-46044830:46045214:-	Ldb1	0.142733	0.026973	5.53716
ENSMUSG00000025466;AF:7:140101669-140101795:140101966:140101669-140102081:140102306:-	Fuom	-0.143449	0.026973	11.7041
ENSMUSG00000025466;AF:7:140101669-140101795:140101966:140101669-140102307:140102403:-	Fuom	0.117853	0.026973	11.7041
ENSMUSG00000025466;AF:7:140101669-140102081:140102306:140101669-140102307:140102344:-	Fuom	0.182472	0.026973	3.18682
ENSMUSG00000025466;AL:7:140096770:140097039-140099879:140099470:140099622-140099879:-	Fuom	-0.127326	0.026973	3.21602
ENSMUSG00000027130;AF:2:112265825:112267092-112316241:112284577:112284805-112316241:+	Slc12a6	0.114374	0.026973	0.877009
ENSMUSG00000029076;AF:4:155992911:155993334-155996189:155993377:155993569-155996189:+	Sdf4	0.0969197	0.026973	4.48304
ENSMUSG00000034485;A5:9:60854503-60856198:60854497-60856198:+	Uaca	-0.0968564	0.026973	6.41913
ENSMUSG00000036167;SE:15:93410783-93420284:93420490-93424014:+	Pphln1	0.124795	0.026973	2.72478
ENSMUSG00000036687;AF:5:139813192-139813928:139814042:139813192-139814053:139814283:-	Tmem184a	-0.0553548	0.026973	5.1708
ENSMUSG00000036687;AF:5:139813192-139814053:139814283:139813192-139819748:139819917:-	Tmem184a	0.0627767	0.026973	34.0946
ENSMUSG00000038690;A3:5:145188322-145191503:145188258-145191503:-	Atp5j2	0.0427911	0.026973	7.38463
ENSMUSG00000038690;SE:5:145187233-145188193:145188322-145191503:-	Atp5j2	0.0385373	0.026973	7.38463
ENSMUSG00000048065;A3:7:107753347-107753846:107753299-107753846:-	Cyb5r2	-0.499274	0.026973	0.0636445
ENSMUSG00000051469;AF:18:24018168-24019832:24020370:24018168-24020712:24020810:-	Zfp24	-0.127143	0.026973	2.00807
ENSMUSG00000053175;AF:7:19820200-19822075:19822157:19820200-19822437:19822770:-	Bcl3	-0.0513601	0.026973	2.84068
ENSMUSG00000059336;AF:18:78116529-78123242:78123426:78116529-78141995:78142119:-	Slc14a1	0.178002	0.026973	5.84481
ENSMUSG00000063576;SE:17:46678493-46679042:46679194-46680702:-	Klhdc3	-0.040357	0.026973	38.327
ENSMUSG00000092417;AF:17:35121455:35121550-35122229:35121661:35121798-35122229:+	Gpank1	0.23464	0.026973	1.04752
ENSMUSG00000027087;RI:2:83803240:83803336-83806633:83806916:+	Itgav	-0.131424	0.0274725	2.58693
ENSMUSG00000040482;A5:17:34837241-34837393:34837216-34837393:+	Dxo	0.158	0.0274725	6.76791
ENSMUSG00000046711;A5:17:27557066-27559533:27556749-27559533:+	Hmga1	0.0845562	0.0274725	11.6537
ENSMUSG00000051375;AF:18:38203606-38209559:38209762:38203606-38211789:38211970:-	Pcdh1	-0.107425	0.0274725	8.43278
ENSMUSG00000058070;AF:12:108370957:108371352-108463527:108410662:108410695-108463527:+	Eml1	0.388173	0.0274725	0.409293
ENSMUSG00000058070;AF:12:108410662:108410695-108463527:108422816:108423261-108463527:+	Eml1	-0.185194	0.0274725	0.26364
ENSMUSG00000022747;AF:16:58507614-58523076:58523426:58507614-58523502:58523553:-	St3gal6	0.252922	0.0275724	1.62533
ENSMUSG00000018171;AF:11:86665878-86671092:86671179:86665878-86683740:86683821:-	Vmp1	-0.151943	0.0277223	3.97521
ENSMUSG00000018171;AF:11:86665878-86671092:86671179:86665878-86683740:86683836:-	Vmp1	-0.0513034	0.0277223	3.97521
ENSMUSG00000046727;AF:18:36345619:36345840-36366515:36348763:36348816-36366515:+	Cystm1	0.178303	0.0278721	3.77912
ENSMUSG00000000326;SE:16:18411957-18424304:18424360-18426356:-	Comt	0.0320165	0.027972	81.9635
ENSMUSG00000000420;AL:18:24282236-24282539:24283191:24282236-24284710:24286818:+	Galnt1	-0.174639	0.027972	0.739713
ENSMUSG00000004565;SE:8:3537520-3537767:3537883-3541291:+	Pnpla6	-0.411045	0.027972	0.540483
ENSMUSG00000019831;AF:10:40883475:40883609-40920248:40883827:40884070-40920248:+	Wasf1	0.373511	0.027972	0.111261
ENSMUSG00000020719;AF:11:106788459-106788699:106788883:106788459-106789016:106789185:-	Ddx5	-0.0718811	0.027972	6.72456
ENSMUSG00000020910;MX:11:67042107-67042919:67043036-67052535:67042107-67051681:67051914-67052535:-	Adprm	0.33969	0.027972	0.300196
ENSMUSG00000021007;SE:12:98632037-98634224:98634319-98637566:+	Spata7	0.185875	0.027972	0.581688
ENSMUSG00000021990;A5:14:60707079-60709425:60707049-60709425:+	Spata13	0.235152	0.027972	1.40183
ENSMUSG00000025982;RI:1:55014483:55014562-55016376:55016490:-	Sf3b1	-0.0526922	0.027972	3.30919
ENSMUSG00000029125;AF:5:38039233:38039499-38092513:38076557:38076619-38092513:+	Stx18	-0.125474	0.027972	5.38396
ENSMUSG00000031352;A5:X:169319590-169319976:169319590-169320115:-	Hccs	-0.0950083	0.027972	13.9025
ENSMUSG00000039068;AF:3:152396003:152396138-152420015:152396694:152396761-152420015:+	Zzz3	0.31446	0.027972	2.39583
ENSMUSG00000020173;AF:11:12386766-12412031:12412144:12386766-12464682:12464804:-	Cobl	-0.152043	0.0281385	16.253
ENSMUSG00000020173;AF:11:12386766-12412031:12412144:12386766-12464682:12464859:-	Cobl	-0.108631	0.0281385	16.253
ENSMUSG00000053332;AF:1:161034422:161034457-161035752:161034607:161034719-161035752:+	Gas5	0.360838	0.0282575	1.34495
ENSMUSG00000053332;AF:1:161034422:161034457-161035752:161035168:161035194-161035752:+	Gas5	0.343341	0.0282575	1.34495
ENSMUSG00000053332;AF:1:161034607:161034719-161035752:161035166:161035194-161035752:+	Gas5	-0.140641	0.0282575	1.87815
ENSMUSG00000053332;AF:1:161034607:161034719-161035752:161035167:161035194-161035752:+	Gas5	-0.213912	0.0282575	1.87815
ENSMUSG00000053332;AF:1:161034607:161034719-161035752:161035184:161035194-161035752:+	Gas5	-0.19738	0.0282575	1.87815
ENSMUSG00000053332;AF:1:161034607:161034719-161035752:161035188:161035194-161035752:+	Gas5	-0.328089	0.0282575	1.87815
ENSMUSG00000053332;RI:1:161036820:161037164-161037288:161037315:+	Gas5	0.211396	0.0282575	1.77098
ENSMUSG00000029713;SE:5:137530290-137530398:137530436-137533139:-	Gnb2	-0.237383	0.028305	1.50935
ENSMUSG00000019718;A5:12:72079656-72084531:72079656-72084649:-	L3hypdh	0.225281	0.0284715	0.44212
ENSMUSG00000023942;AF:17:45592261-45595482:45595572:45592261-45595878:45595903:-	Slc29a1	0.309545	0.0284715	3.48452
ENSMUSG00000024008;AF:17:29176203-29176486:29176683:29176203-29183923:29184103:-	Cpne5	-0.352803	0.0284715	0.0799837
ENSMUSG00000026087;SE:1:37890584-37892943:37893023-37893939:+	Mrpl30	0.0767833	0.0284715	37.501
ENSMUSG00000027765;A3:3:61004599-61006899:61004599-61007174:+	P2ry1	0.0970412	0.0284715	4.75852
ENSMUSG00000033916;A3:7:13032821-13033829:13032565-13033829:-	Chmp2a	-0.268976	0.0284715	0.599406
ENSMUSG00000033916;SE:7:13032350-13032435:13032565-13033829:-	Chmp2a	0.22689	0.0284715	1.53466
ENSMUSG00000033916;SE:7:13032565-13032792:13032821-13033829:-	Chmp2a	-0.165122	0.0284715	3.6817
ENSMUSG00000034248;RI:14:69247581:69247637-69249394:69249622:-	Slc25a37	-0.118691	0.0284715	2.74797
ENSMUSG00000037720;MX:5:67261033-67263730:67263824-67267302:67261033-67264270:67264457-67267302:+	Tmem33	-0.0542939	0.0284715	26.8408
ENSMUSG00000037720;RI:5:67260696:67260806-67260964:67261033:+	Tmem33	-0.0542939	0.0284715	26.8408
ENSMUSG00000039262;SE:2:32212291-32212887:32214947-32216046:+	Prrc2b	-0.131309	0.0284715	2.32294
ENSMUSG00000039262;SE:2:32227036-32229263:32229344-32230611:+	Prrc2b	-0.131309	0.0284715	1.16147
ENSMUSG00000040459;RI:8:8681384:8681467-8683748:8683973:-	Arglu1	-0.105312	0.0284715	10.2346
ENSMUSG00000040749;A5:X:164075669-164076015:164075669-164076115:-	Siah1b	0.112071	0.0284715	0.940747
ENSMUSG00000068762;SE:3:107941284-107942333:107942414-107942702:-	Gstm6	-0.220936	0.0284715	0.786905
ENSMUSG00000071866;AF:11:6415868:6415979-6418101:6416312:6417141-6418101:+	Ppia	0.112284	0.0284715	107.994
ENSMUSG00000032249;AF:9:62342075:62342251-62371720:62344799:62344887-62371720:+	Anp32a	0.0945261	0.0287712	3.97854
ENSMUSG00000028082;AF:3:85971109:85971424-86040826:86038877:86039000-86040826:+	Sh3d19	0.0631043	0.028971	9.4857
ENSMUSG00000032280;AF:9:61373219:61373461-61373953:61373514:61373559-61373953:+	Tle3	0.435533	0.028971	1.12982
ENSMUSG00000032815;A5:8:123269362-123269860:123269362-123269932:-	Fanca	0.123091	0.028971	3.12675
ENSMUSG00000056770;SE:12:108158348-108160233:108160381-108162973:-	Setd3	0.0530909	0.028971	14.5301
ENSMUSG00000060152;SE:5:115238069-115238135:115238277-115240162:+	Pop5	0.0650128	0.028971	7.94549
ENSMUSG00000060550;SE:17:35440184-35442267:35442551-35442967:+	H2-Q7	0.121403	0.028971	0.948822
ENSMUSG00000060550;SE:17:35442551-35442678:35442794-35442967:+	H2-Q7	-0.113454	0.028971	9.1122
ENSMUSG00000075704;AF:16:18428697:18428755-18429811:18428925:18429029-18429811:+	Txnrd2	0.351185	0.028971	1.31773
ENSMUSG00000076434;AF:2:164734311-164743029:164743312:164734311-164745833:164745931:-	Wfdc3	-0.742706	0.028971	0.0247678
ENSMUSG00000028064;AF:3:88454846-88456134:88456436:88454846-88461147:88461182:-	Sema4a	-0.190852	0.0291375	6.79561
ENSMUSG00000028064;AF:3:88454846-88458987:88459030:88454846-88461147:88461182:-	Sema4a	-0.455024	0.0291375	0.590977
ENSMUSG00000023030;AF:15:100412262-100422962:100422969:100412262-100423896:100424092:-	Slc11a2	-0.2168	0.0292208	1.36704
ENSMUSG00000023030;AF:15:100412262-100422962:100422969:100412262-100424104:100424214:-	Slc11a2	-0.0862562	0.0292208	1.36704
ENSMUSG00000023030;AF:15:100412262-100422962:100423055:100412262-100423896:100424092:-	Slc11a2	-0.138425	0.0292208	9.5398
ENSMUSG00000035227;SE:7:99839883-99840692:99840824-99844700:-	Spcs2	0.0405924	0.0292565	19.0646
ENSMUSG00000024844;AF:19:5365956-5366263:5366347:5365956-5366568:5366645:-	Banf1	0.0277301	0.0294705	9.42859
ENSMUSG00000036748;SE:19:46332701-46338313:46338420-46338569:-	Cuedc2	0.0640997	0.0294705	9.93552
ENSMUSG00000038563;A5:7:82648678-82649526:82648649-82649526:+	Efl1	0.0647051	0.0294705	8.0112
ENSMUSG00000052525;A3:17:71578393-71588583:71578393-71588586:+	Spdya	-0.666663	0.0294705	0.0274729
ENSMUSG00000032249;AF:9:62341293:62341351-62371720:62344063:62344212-62371720:+	Anp32a	0.135075	0.0296174	2.92253
ENSMUSG00000032249;AF:9:62344063:62344212-62371720:62366944:62367001-62371720:+	Anp32a	-0.0743904	0.0296174	1.035
ENSMUSG00000075704;AF:16:18426441:18426559-18429811:18428925:18429029-18429811:+	Txnrd2	-0.416017	0.0296703	0.0540558
ENSMUSG00000003123;AF:7:25388653-25390062:25390106:25388653-25395501:25396379:-	Lipe	-0.121153	0.02997	18.7192
ENSMUSG00000019461;AF:11:69846376:69846522-69846908:69846617:69846691-69846908:+	Plscr3	0.0592579	0.02997	6.70316
ENSMUSG00000020538;AF:11:60207257-60210336:60210465:60207257-60220453:60220604:-	Srebf1	-0.092444	0.02997	3.76291
ENSMUSG00000020538;AF:11:60207257-60210336:60210465:60207257-60222523:60222581:-	Srebf1	-0.180682	0.02997	3.76291
ENSMUSG00000021185;SE:12:100779310-100786138:100786246-100787616:+	9030617O03Rik	0.0805078	0.02997	3.8326
ENSMUSG00000022313;AF:15:51877429:51877710-51881016:51877742:51877812-51881016:+	Utp23	-0.110523	0.02997	3.3487
ENSMUSG00000024955;AF:19:6920399-6921015:6921051:6920399-6921622:6921767:-	Esrra	0.137858	0.02997	3.03081
ENSMUSG00000027111;AL:2:71849506-71852263:71852635:71849506-71855854:71858416:+	Itga6	0.0479709	0.02997	6.00697
ENSMUSG00000027951;SE:3:89730838-89734842:89736273-89737990:+	Adar	-0.0697418	0.02997	7.08765
ENSMUSG00000028391;AL:4:62448653:62449758-62455811:62452632:62453937-62455811:-	Wdr31	-0.242381	0.02997	1.49295
ENSMUSG00000029472;A3:5:122791755-122791827:122791735-122791827:-	Anapc5	-0.130525	0.02997	6.77386
ENSMUSG00000029580;AF:5:142905692-142905849:142905937:142905692-142906652:142906672:-	Actb	0.107075	0.02997	21.4458
ENSMUSG00000031150;AF:X:7738523-7740128:7740210:7738523-7750598:7750905:-	Ccdc120	-0.433477	0.02997	0.652844
ENSMUSG00000031150;AF:X:7738523-7740143:7740231:7738523-7750598:7750905:-	Ccdc120	-0.428339	0.02997	0.663431
ENSMUSG00000031832;A5:8:119601780-119602758:119601780-119602831:-	Taf1c	-0.0933217	0.02997	0.493242
ENSMUSG00000032294;AF:9:59657240:59657297-59665200:59658243:59658549-59665200:+	Pkm	-0.273147	0.02997	1.50097
ENSMUSG00000032536;SE:9:121469087-121470228:121470320-121472237:+	Trak1	0.137804	0.02997	7.84383
ENSMUSG00000034127;RI:10:115817284:115817350-115817493:115817660:+	Tspan8	-0.0432593	0.02997	50.7532
ENSMUSG00000034127;RI:10:115817284:115817386-115817493:115817660:+	Tspan8	-0.0479993	0.02997	50.7532
ENSMUSG00000036534;A5:8:95852907-95853472:95852907-95853486:-	Slc38a7	0.11567	0.02997	1.14374
ENSMUSG00000041881;SE:17:33824680-33825601:33825650-33829667:+	Ndufa7	-0.0711202	0.02997	195.76
ENSMUSG00000050088;A3:17:14943319-14943502:14943319-14943572:+	1600012H06Rik	-0.0986008	0.02997	5.40687
ENSMUSG00000050088;A3:17:14943319-14943567:14943319-14943572:+	1600012H06Rik	-0.0746049	0.02997	7.56949
ENSMUSG00000075602;A5:15:74997632-74997848:74997632-74997879:-	Ly6a	0.0948748	0.02997	20.4407
ENSMUSG00000093674;A3:10:128548973-128549088:128548971-128549088:-	Rpl41	-0.0525351	0.02997	481.522
ENSMUSG00000031712;AF:8:82379615-82398553:82398627:82379615-82402290:82403222:-	Il15	-0.376607	0.030303	1.49177
ENSMUSG00000031712;AF:8:82379615-82398553:82398627:82379615-82402300:82402570:-	Il15	-0.215357	0.030303	1.49177
ENSMUSG00000031712;AF:8:82379615-82401645:82401833:82379615-82402290:82403222:-	Il15	-0.219503	0.030303	0.970455
ENSMUSG00000057130;A5:18:80206946-80207154:80206901-80207154:+	Txnl4a	0.0591861	0.0304695	1.58222
ENSMUSG00000059981;SE:7:126868322-126868839:126868907-126871402:-	Taok2	-0.0861588	0.0304695	3.8908
ENSMUSG00000079339;AF:19:34595023-34599268:34599327:34595023-34601890:34601968:-	Ifit1bl1	0.035529	0.0304695	23.4397
ENSMUSG00000035900;AF:15:86058872:86058961-86091313:86074733:86074984-86091313:+	Gramd4	0.260625	0.030636	0.315271
ENSMUSG00000041237;A5:3:89136637-89137224:89136618-89137224:+	Pklr	-0.0466185	0.030636	112.895
ENSMUSG00000041237;AF:3:89136142:89136282-89137224:89136623:89136637-89137224:+	Pklr	-0.0663533	0.030636	47.655
ENSMUSG00000090266;A3:11:116843774-116845763:116843774-116845819:+	Mettl23	-0.0954589	0.030636	2.31642
ENSMUSG00000033200;AF:17:25369289:25369417-25372477:25370584:25370700-25372477:+	Tpsg1	-0.11407	0.0307193	0.595222
ENSMUSG00000019853;A5:10:18541332-18544265:18541332-18544383:-	Hebp2	-0.158187	0.030969	1.92898
ENSMUSG00000027130;SE:2:112267092-112316241:112316285-112333383:+	Slc12a6	0.15224	0.030969	0.897862
ENSMUSG00000029233;AF:5:76140271:76140548-76147686:76146637:76146760-76147686:+	Srd5a3	0.0856426	0.030969	6.55501
ENSMUSG00000029233;AF:5:76140700:76140868-76147686:76146637:76146760-76147686:+	Srd5a3	0.232321	0.030969	0.257979
ENSMUSG00000029233;AF:5:76140730:76140983-76147686:76146637:76146760-76147686:+	Srd5a3	0.255944	0.030969	0.535932
ENSMUSG00000030041;AF:6:83026338:83026404-83029770:83028251:83028532-83029770:+	M1ap	0.824977	0.030969	0.0608847
ENSMUSG00000031976;A5:8:124035188-124036636:124035175-124036636:+	Urb2	-0.110077	0.030969	3.23212
ENSMUSG00000036606;RI:15:89155549:89156177-89156256:89156385:-	Plxnb2	-0.0357095	0.030969	26.4709
ENSMUSG00000040158;A3:11:73180508-73180731:73180508-73181088:+	Tax1bp3	-0.28334	0.030969	0.231245
ENSMUSG00000040725;A5:7:25750990-25754341:25750990-25754447:-	Hnrnpul1	0.0349737	0.030969	17.8051
ENSMUSG00000036002;A3:4:43039918-43040274:43039899-43040274:-	Fam214b	-0.27313	0.0311355	1.86996
ENSMUSG00000036002;AF:4:43037206-43039966:43040288:43037206-43045648:43045797:-	Fam214b	-0.120032	0.0311355	24.9774
ENSMUSG00000036002;AF:4:43037206-43045648:43045797:43037206-43046104:43046220:-	Fam214b	0.164543	0.0311355	3.22095
ENSMUSG00000042502;A3:7:127195467-127195915:127195461-127195915:-	Cd2bp2	0.120975	0.0311355	7.22553
ENSMUSG00000042502;A5:7:127195467-127195915:127195467-127195929:-	Cd2bp2	0.197374	0.0311355	7.22553
ENSMUSG00000042502;AF:7:127195467-127195787:127195875:127195467-127195915:127195938:-	Cd2bp2	-0.124139	0.0311355	10.5367
ENSMUSG00000037600;A5:4:133519111-133527740:133519052-133527740:+	Kdf1	0.104206	0.0312188	4.61171
ENSMUSG00000037600;AF:4:133518992:133519052-133527942:133519055:133519111-133527942:+	Kdf1	-0.0910256	0.0312188	10.5024
ENSMUSG00000015165;AF:7:28808806:28808859-28813279:28810937:28811168-28813279:+	Hnrnpl	-0.116283	0.0314685	3.04575
ENSMUSG00000015165;AF:7:28808808:28808859-28813279:28810890:28811168-28813279:+	Hnrnpl	-0.0791822	0.0314685	26.9639
ENSMUSG00000030680;A5:7:127016282-127016443:127016282-127016558:-	Pagr1a	0.255444	0.0314685	0.528474
ENSMUSG00000032563;A3:9:105053512-105054421:105053512-105054425:+	Mrpl3	-0.114091	0.0314685	2.83845
ENSMUSG00000032563;A3:9:105053512-105054425:105053512-105054445:+	Mrpl3	0.120751	0.0314685	4.78171
ENSMUSG00000034748;AF:10:81626617-81626892:81627320:81626617-81627472:81627566:-	Sirt6	0.121067	0.0314685	2.57167
ENSMUSG00000034748;AF:10:81626617-81626892:81627320:81626617-81627472:81627797:-	Sirt6	0.0778875	0.0314685	2.57167
ENSMUSG00000035642;MX:7:97550741-97558131:97558226-97579366:97550741-97565151:97565300-97579366:-	Aamdc	0.141286	0.0314685	1.155
ENSMUSG00000037805;RI:17:28328967:28329280-28329374:28329522:+	Rpl10a	-0.0727795	0.0314685	11.5649
ENSMUSG00000055401;A5:4:148149666-148151614:148149666-148151830:-	Fbxo6	-0.100929	0.0314685	13.8559
ENSMUSG00000055401;A5:4:148149666-148151942:148149666-148152013:-	Fbxo6	0.160229	0.0314685	4.92812
ENSMUSG00000055401;AF:4:148149666-148151614:148151913:148149666-148151942:148152059:-	Fbxo6	-0.156538	0.0314685	13.8559
ENSMUSG00000055401;AF:4:148149666-148151830:148151925:148149666-148152013:148152140:-	Fbxo6	0.171864	0.0314685	4.76946
ENSMUSG00000001323;SE:11:74913132-74919437:74919662-74925584:-	Srr	-0.334539	0.031635	0.626114
ENSMUSG00000020131;A3:10:80325405-80325583:80325259-80325583:-	Pcsk4	-0.398831	0.031968	0.622939
ENSMUSG00000022234;AF:15:31598060-31601302:31601539:31598060-31601601:31601740:-	Cct5	0.171696	0.031968	2.27209
ENSMUSG00000022744;A3:16:58728084-58729173:58728084-58729180:+	Cldnd1	0.280564	0.031968	1.89256
ENSMUSG00000025162;AL:11:120961749:120963906-120967995:120967612:120967736-120967995:-	Csnk1d	0.136255	0.031968	12.1074
ENSMUSG00000033326;AF:4:118177563-118179602:118179654:118177563-118179893:118179978:-	Kdm4a	-0.220374	0.031968	1.24776
ENSMUSG00000037266;A5:4:134926150-134926735:134925821-134926735:+	Rsrp1	-0.106519	0.031968	3.0985
ENSMUSG00000037266;AF:4:134924460:134924482-134925293:134924710:134925007-134925293:+	Rsrp1	0.096515	0.031968	6.76914
ENSMUSG00000037266;SE:4:134925432-134925777:134925821-134926735:+	Rsrp1	0.0718088	0.031968	6.76914
ENSMUSG00000053332;AF:1:161034422:161034457-161035752:161034929:161035194-161035752:+	Gas5	0.29467	0.031968	1.34495
ENSMUSG00000053332;AF:1:161034607:161034719-161035752:161035178:161035194-161035752:+	Gas5	-0.184894	0.031968	1.87815
ENSMUSG00000066456;AF:9:83110429-83110775:83110825:83110429-83111034:83111131:-	Hmgn3	0.666667	0.031968	0.137026
ENSMUSG00000085427;SE:2:72788236-72792177:72792275-72800070:-	6430710C18Rik	-0.201022	0.031968	1.72987
ENSMUSG00000026437;SE:1:132115952-132116447:132116489-132116596:-	Cdk18	-0.0458835	0.0322178	27.8962
ENSMUSG00000074405;SE:7:5020655-5028991:5031279-5032763:+	Zfp865	-0.152585	0.0322178	1.45535
ENSMUSG00000074405;SE:7:5020655-5028991:5032207-5032763:+	Zfp865	-0.255845	0.0322178	0.349689
ENSMUSG00000017734;AF:2:164486106:164486243-164488242:164486455:164486687-164488242:+	Dbndd2	-0.0720283	0.0324675	21.4589
ENSMUSG00000017734;RI:2:164490136:164490544-164490644:164490767:+	Dbndd2	-0.0738607	0.0324675	10.8949
ENSMUSG00000025902;A3:1:4493490-4493772:4493466-4493772:-	Sox17	0.438867	0.0324675	0.749049
ENSMUSG00000026418;SE:1:135799496-135799973:135800020-135802594:+	Tnni1	-0.230571	0.0324675	0.743325
ENSMUSG00000030609;A5:7:78896201-78902230:78896014-78902230:+	Aen	-0.278023	0.0324675	2.0116
ENSMUSG00000031848;SE:8:70676596-70677778:70677858-70677954:+	Lsm4	-0.164649	0.0324675	2.26789
ENSMUSG00000034263;A5:9:64961257-64961694:64960938-64961694:+	Vwa9	0.0603496	0.0324675	2.22746
ENSMUSG00000058407;A5:1:37995841-37997109:37995841-37997164:-	Txndc9	-0.107354	0.0324675	5.6832
ENSMUSG00000063952;AF:17:28822639:28822763-28823973:28823594:28823624-28823973:+	Brpf3	0.392163	0.0324675	0.645162
ENSMUSG00000066551;AF:5:149050751-149052338:149052377:149050751-149052900:149052981:-	Hmgb1	-0.204241	0.0325924	0.93461
ENSMUSG00000039068;AF:3:152395473:152395583-152420015:152396694:152396761-152420015:+	Zzz3	0.244082	0.032634	3.39632
ENSMUSG00000039068;AF:3:152396079:152396138-152420015:152396694:152396761-152420015:+	Zzz3	0.469724	0.032634	0.477826
ENSMUSG00000019082;AF:7:141434329-141434531:141434594:141434329-141435288:141435397:-	Slc25a22	0.109254	0.032745	15.2735
ENSMUSG00000020454;SE:11:3230101-3233988:3234059-3234462:+	Eif4enif1	0.0953512	0.032753	3.64777
ENSMUSG00000012405;A5:14:18270460-18270823:18270460-18270845:-	Rpl15	0.0400188	0.032967	112.674
ENSMUSG00000019970;AF:10:21992223:21992407-21994966:21993890:21994181-21994966:+	Sgk1	-0.197528	0.032967	3.02618
ENSMUSG00000019970;AF:10:21993890:21994181-21994966:21994683:21994825-21994966:+	Sgk1	0.372555	0.032967	0.637705
ENSMUSG00000020456;AF:11:6291633:6291693-6296952:6292605:6292714-6296952:+	Ogdh	0.0830835	0.032967	96.7461
ENSMUSG00000020456;AF:11:6291668:6291693-6296952:6291985:6292291-6296952:+	Ogdh	-0.175604	0.032967	7.75182
ENSMUSG00000020456;MX:11:6313979-6316765:6316855-6334533:6313979-6316978:6317080-6334533:+	Ogdh	-0.0740408	0.032967	93.5992
ENSMUSG00000027163;AL:2:101895260-101896702:101896940:101895260-101897040:101897206:+	Commd9	0.339113	0.032967	0.180766
ENSMUSG00000029153;AF:5:73335945-73338531:73338558:73335945-73340861:73341028:-	Ociad2	-0.0709837	0.032967	18.2122
ENSMUSG00000029153;AF:5:73335945-73338531:73338992:73335945-73340861:73341028:-	Ociad2	0.0718843	0.032967	85.1422
ENSMUSG00000029153;SE:5:73329320-73332104:73332200-73335820:-	Ociad2	0.0624282	0.032967	38.448
ENSMUSG00000030335;AF:6:125191801:125192208-125192516:125192217:125192433-125192516:+	Mrpl51	0.0451367	0.032967	42.6777
ENSMUSG00000031103;AF:X:48424354-48453872:48454169:48424354-48463073:48463132:-	Elf4	-0.0647019	0.032967	7.64698
ENSMUSG00000031930;SE:8:107458001-107483332:107483469-107485546:+	Wwp2	0.0798486	0.032967	6.50259
ENSMUSG00000038295;SE:5:24387543-24387689:24388443-24389781:-	Atg9b	0.224201	0.032967	4.82676
ENSMUSG00000040128;AF:4:33246507-33247298:33247575:33246507-33289995:33290163:-	Pnrc1	-0.306883	0.032967	0.903642
ENSMUSG00000040181;AF:1:162859562-162859801:162859962:162859562-162866239:162866610:-	Fmo1	-0.189728	0.032967	0.573557
ENSMUSG00000040181;AF:1:162859562-162859801:162859969:162859562-162866239:162866610:-	Fmo1	0.135922	0.032967	1.39045
ENSMUSG00000047502;A5:4:106700265-106702483:106700265-106703015:-	Mroh7	0.77151	0.032967	0.0969827
ENSMUSG00000047502;SE:4:106700265-106702483:106702637-106703015:-	Mroh7	0.77326	0.032967	0.0969898
ENSMUSG00000060402;SE:7:34676672-34748062:34748277-34812346:-	Chst8	-0.463978	0.032967	0.151002
ENSMUSG00000066152;AF:4:62286449:62286574-62292632:62291547:62291654-62292632:+	Slc31a2	0.0754241	0.032967	5.20986
ENSMUSG00000069835;RI:11:69622052:69622115-69622256:69622332:+	Sat2	0.456233	0.032967	0.0712843
ENSMUSG00000090077;A3:2:181381394-181382194:181381394-181382487:+	Lime1	0.261792	0.032967	0.658066
ENSMUSG00000090077;A5:2:181382314-181382487:181381394-181382487:+	Lime1	0.27762	0.032967	2.25685
ENSMUSG00000066551;AF:5:149050751-149051279:149051616:149050751-149052338:149052377:-	Hmgb1	0.128997	0.0332667	2.62164
ENSMUSG00000096780;AL:17:6438524:6438843-6442204:6440478:6441478-6442204:-	Tmem181b-ps	-0.0824596	0.0333	4.00864
ENSMUSG00000018770;A5:2:73911060-73911242:73911060-73911252:-	Atp5g3	-0.0203102	0.0334665	413.028
ENSMUSG00000022789;SE:16:16341468-16342697:16342735-16345998:-	Dnm1l	-0.047066	0.0334665	1.28216
ENSMUSG00000046337;AF:1:36586003-36589237:36589317:36586003-36593198:36593332:-	Fam178b	-0.473008	0.0334665	0.0742322
ENSMUSG00000049916;SE:16:17121551-17123512:17123654-17124990:-	2610318N02Rik	-0.112173	0.0334665	2.26699
ENSMUSG00000085438;A5:2:119596511-119599588:119596342-119599588:+	1700020I14Rik	0.045622	0.0334665	14.4622
ENSMUSG00000055401;AF:4:148149666-148151088:148151908:148149666-148152013:148152140:-	Fbxo6	0.285611	0.0335664	0.427871
ENSMUSG00000022940;AF:16:94370192-94370366:94370694:94370192-94370741:94371015:-	Pigp	0.149146	0.0337163	4.09277
ENSMUSG00000022940;AF:16:94370192-94370366:94370694:94370192-94370895:94371015:-	Pigp	0.169723	0.0337163	4.09277
ENSMUSG00000066551;AF:5:149050751-149051279:149051616:149050751-149052900:149053011:-	Hmgb1	-0.13458	0.0337163	2.62164
ENSMUSG00000020873;A3:11:95385904-95386486:95385904-95386511:+	Slc35b1	-0.0430644	0.033966	78.5034
ENSMUSG00000029860;AF:6:42349630:42349705-42350257:42349780:42349825-42350257:+	Zyx	-0.473741	0.033966	0.638964
ENSMUSG00000029860;AF:6:42349780:42349825-42350257:42350033:42350119-42350257:+	Zyx	0.475341	0.033966	0.312842
ENSMUSG00000029860;AF:6:42349780:42349825-42350257:42350039:42350119-42350257:+	Zyx	0.226036	0.033966	0.312842
ENSMUSG00000042349;A5:1:131275279-131275707:131275279-131275779:-	Ikbke	-0.0656627	0.033966	4.53236
ENSMUSG00000049721;SE:11:3983840-3984941:3985158-3996909:+	Gal3st1	0.0758728	0.033966	14.8961
ENSMUSG00000050097;A3:8:104831747-104832580:104831747-104832585:+	Ces2b	-0.126229	0.033966	2.55833
ENSMUSG00000059923;AF:11:115699356-115699900:115699928:115699356-115708394:115708597:-	Grb2	-0.0625439	0.033966	1.51039
ENSMUSG00000070284;RI:9:108050849:108050976-108051060:108051242:+	Gmppb	0.0488898	0.033966	7.50396
ENSMUSG00000099354;AF:6:83762060-83762465:83762508:83762060-83762602:83762842:-	1700124L16Rik	0.589531	0.033966	0.0809117
ENSMUSG00000028152;AF:3:138742195:138742660-138868346:138742769:138742855-138868346:+	Tspan5	0.471539	0.0340909	0.0204998
ENSMUSG00000075704;AF:16:18426417:18426559-18429811:18428925:18429029-18429811:+	Txnrd2	-0.0683977	0.0343293	7.10135
ENSMUSG00000024942;AF:19:6014468-6015106:6015247:6014468-6015736:6015825:-	Capn1	-0.0355967	0.0344655	37.7119
ENSMUSG00000026817;AF:2:32621758:32621877-32628451:32625437:32625538-32628451:+	Ak1	0.305708	0.0344655	0.265167
ENSMUSG00000027999;AF:3:129878814:129878935-129888881:129881184:129881296-129888881:+	Pla2g12a	-0.448306	0.0344655	0.522162
ENSMUSG00000028312;A5:4:52439410-52440201:52439334-52440201:+	Smc2	0.109711	0.0344655	5.84811
ENSMUSG00000038619;RI:3:95628541:95628707-95631432:95632102:+	Ensa	0.0425673	0.0344655	22.9306
ENSMUSG00000053216;A5:13:23487962-23488636:23487962-23488695:-	Btn2a2	0.886348	0.0344655	0.0361104
ENSMUSG00000057278;A5:6:86371704-86375677:86371614-86375677:+	Snrpg	0.0423121	0.0344655	48.0312
ENSMUSG00000057278;A5:6:86371993-86375677:86371614-86375677:+	Snrpg	0.0463103	0.0344655	2.99544
ENSMUSG00000057278;A5:6:86371993-86375677:86371704-86375677:+	Snrpg	0.0361332	0.0344655	2.99544
ENSMUSG00000061859;AF:4:98395785:98395837-98405379:98395855:98395924-98405379:+	Patj	-0.392263	0.0344655	0.59185
ENSMUSG00000061859;AF:4:98395785:98395837-98405379:98395892:98395924-98405379:+	Patj	-0.228497	0.0344655	0.59185
ENSMUSG00000071324;A5:10:42012023-42018193:42012023-42018302:-	Armc2	0.58651	0.0344655	0.0339324
ENSMUSG00000030706;A3:7:100565427-100571252:100565279-100571252:-	Mrpl48	-0.129258	0.034632	2.32391
ENSMUSG00000030706;AF:7:100574514-100582990:100583102:100574514-100591211:100591426:-	Mrpl48	0.249283	0.034632	1.4964
ENSMUSG00000030706;AF:7:100574514-100582990:100583102:100574514-100607558:100607994:-	Mrpl48	0.233447	0.034632	1.4964
ENSMUSG00000059149;AL:1:132026808:132028547-132040540:132038917:132038973-132040540:-	Mfsd4a	0.316492	0.0347985	0.494968
ENSMUSG00000001105;SE:11:78536576-78538510:78538738-78538834:+	Ift20	0.0523713	0.034965	19.0966
ENSMUSG00000009246;AL:7:143069153:143069465-143072731:143071217:143072436-143072731:-	Trpm5	0.265002	0.034965	1.32851
ENSMUSG00000015165;AF:7:28808808:28808859-28813279:28810937:28811168-28813279:+	Hnrnpl	-0.0722897	0.034965	26.9639
ENSMUSG00000021134;A5:12:80945798-80946576:80945668-80946576:+	Srsf5	-0.0741862	0.034965	8.21421
ENSMUSG00000024044;MX:17:69270664-69273882:69273917-69274704:69270664-69274101:69274166-69274704:+	Epb41l3	0.0318253	0.034965	3.93928
ENSMUSG00000027506;AF:3:8953799-8963847:8964048:8953799-9004405:9004439:-	Tpd52	0.162058	0.034965	1.45751
ENSMUSG00000027506;MX:3:8953799-8958191:8958334-9004405:8953799-9003288:9003434-9004405:-	Tpd52	-0.195798	0.034965	2.25779
ENSMUSG00000027506;SE:3:8935040-8936439:8936480-8943551:-	Tpd52	0.162058	0.034965	1.45751
ENSMUSG00000028064;AF:3:88454846-88458811:88458884:88454846-88461147:88461182:-	Sema4a	-0.383374	0.034965	0.17454
ENSMUSG00000030555;SE:7:67647845-67662327:67662526-67667163:+	Ttc23	0.271608	0.034965	1.0457
ENSMUSG00000035325;SE:5:100368352-100369596:100369634-100373425:-	Sec31a	-0.0793868	0.034965	39.108
ENSMUSG00000035596;A3:7:3692118-3692741:3691935-3692741:-	Mboat7	0.664975	0.034965	0.0214442
ENSMUSG00000035596;AL:7:3678402:3678849-3688523:3685959:3686034-3688523:-	Mboat7	0.496355	0.034965	0.865265
ENSMUSG00000035596;SE:7:3691935-3692040:3692118-3692741:-	Mboat7	0.105957	0.034965	5.12702
ENSMUSG00000039068;AF:3:152396132:152396138-152420015:152396694:152396761-152420015:+	Zzz3	0.385504	0.034965	1.11067
ENSMUSG00000039361;AF:7:90130213:90130702-90160448:90131645:90131700-90160448:+	Picalm	0.248844	0.034965	5.72221
ENSMUSG00000039361;AF:7:90130293:90130702-90160448:90131645:90131700-90160448:+	Picalm	-0.212056	0.034965	5.82982
ENSMUSG00000054128;A3:17:36189452-36189601:36189320-36189601:-	H2-T3	0.0816818	0.034965	22.59
ENSMUSG00000060073;A3:12:70978815-70983319:70978815-70983324:+	Psma3	0.0602967	0.034965	23.8373
ENSMUSG00000060073;SE:12:70974767-70978733:70978815-70983319:+	Psma3	-0.051903	0.034965	23.8373
ENSMUSG00000069539;A3:10:89645557-89645677:89645554-89645677:-	Scyl2	0.045553	0.034965	11.514
ENSMUSG00000089832;AF:7:27345328-27345417:27345602:27345328-27348332:27348427:-	Shkbp1	0.211345	0.034965	2.33142
ENSMUSG00000101970;AF:7:73555920-73557775:73557973:73555920-73558039:73558244:-	1810026B05Rik	-0.126088	0.034965	8.4424
ENSMUSG00000101970;AF:7:73555920-73557775:73557973:73555920-73558039:73558386:-	1810026B05Rik	-0.13566	0.034965	8.4424
ENSMUSG00000030680;A5:7:127016282-127016443:127016282-127017277:-	Pagr1a	0.119995	0.0352148	0.528474
ENSMUSG00000020069;A5:10:63017610-63018041:63017610-63018086:-	Hnrnph3	-0.053866	0.0354645	4.71114
ENSMUSG00000020069;SE:10:63018225-63018760:63018898-63019393:-	Hnrnph3	0.0567258	0.0354645	3.68582
ENSMUSG00000021876;AF:14:51091077:51091253-51104807:51096000:51096473-51104807:+	Rnase4	0.0351755	0.0354645	63.8576
ENSMUSG00000026511;SE:1:182124975-182128684:182128752-182131336:+	Srp9	0.0326927	0.0354645	58.8975
ENSMUSG00000031715;A3:8:80726717-80727616:80726366-80727616:-	Smarca5	0.0424542	0.0354645	2.63237
ENSMUSG00000041189;SE:11:69795013-69795595:69795734-69795822:-	Chrnb1	0.111679	0.0354645	2.83451
ENSMUSG00000051390;AF:17:33915904:33915964-33916817:33916171:33916273-33916817:+	Zbtb22	0.0557115	0.0354645	0.937867
ENSMUSG00000061028;A5:7:19584530-19584780:19584530-19584784:-	Clasrp	-0.134856	0.0357143	2.57322
ENSMUSG00000061028;RI:7:19584470:19584530-19584784:19584823:-	Clasrp	-0.145621	0.0357143	1.06517
ENSMUSG00000091721;AF:3:132629820:132629908-132634723:132630191:132630228-132634723:+	Gimd1	-0.0504032	0.0357975	31.9341
ENSMUSG00000091721;AF:3:132630015:132630073-132634723:132630191:132630228-132634723:+	Gimd1	0.0934596	0.0357975	6.10471
ENSMUSG00000001946;AF:9:37528078:37528290-37531488:37530924:37531233-37531488:+	Esam	-0.161649	0.035964	7.08636
ENSMUSG00000013997;A5:1:171345000-171345191:171345000-171345536:-	Nit1	0.321504	0.035964	1.305
ENSMUSG00000020679;AF:11:83850855:83851392-83855904:83852960:83853114-83855904:+	Hnf1b	-0.17356	0.035964	3.0662
ENSMUSG00000020679;AF:11:83850874:83851392-83855904:83852960:83853114-83855904:+	Hnf1b	-0.221372	0.035964	1.71479
ENSMUSG00000022010;AF:14:76487759:76487924-76505249:76504214:76504293-76505249:+	Tsc22d1	-0.169088	0.035964	21.3265
ENSMUSG00000024959;AF:19:6941861:6942440-6942867:6942501:6942624-6942867:+	Bad	0.0944923	0.035964	9.2555
ENSMUSG00000028964;AF:4:150908423-150909391:150909651:150908423-150914320:150914437:-	Park7	0.276196	0.035964	2.6696
ENSMUSG00000030002;SE:6:85950093-85950514:85950560-85952305:-	Dusp11	0.0599347	0.035964	7.23237
ENSMUSG00000030492;SE:7:35449146-35449349:35449454-35449750:+	Slc7a9	-0.0923841	0.035964	12.589
ENSMUSG00000032725;A3:7:101843824-101845204:101843820-101845204:-	Folr2	-0.240586	0.035964	0.394028
ENSMUSG00000032725;SE:7:101840997-101843386:101843418-101843668:-	Folr2	-0.257753	0.035964	0.0704912
ENSMUSG00000032897;AF:4:120790489-120815462:120815712:120790489-120825530:120825707:-	Nfyc	-0.209132	0.035964	1.74698
ENSMUSG00000060475;AF:17:12985953-12992077:12992259:12985953-12992309:12992497:-	Wtap	0.0987392	0.035964	13.1083
ENSMUSG00000062797;MX:7:89920191-89923564:89923715-89940969:89920191-89935727:89935964-89940969:-	Hikeshi	0.104454	0.035964	14.8028
ENSMUSG00000084915;A5:15:89477675-89477870:89477647-89477870:+	C230037L18Rik	-0.536588	0.035964	0.0684038
ENSMUSG00000020516;RI:11:86511589:86511666-86511825:86511887:-	Rps6kb1	-0.0874561	0.0362138	2.27936
ENSMUSG00000020516;SE:11:86516191-86516744:86516987-86517583:-	Rps6kb1	-0.0874561	0.0362138	2.27936
ENSMUSG00000034349;A3:3:69006213-69007189:69006213-69007264:+	Smc4	0.097275	0.0362138	3.06745
ENSMUSG00000034349;A5:3:69006224-69007189:69006213-69007189:+	Smc4	-0.0915838	0.0362138	7.48149
ENSMUSG00000027274;A5:2:136885700-136891043:136885700-136891279:-	Mkks	-0.0651675	0.0364635	8.0518
ENSMUSG00000027274;SE:2:136885700-136888359:136888407-136891043:-	Mkks	-0.0381923	0.0364635	22.3467
ENSMUSG00000029059;AL:4:154895504:154895608-154897506:154897335:154897424-154897506:-	Fam213b	0.0852338	0.0364635	4.35222
ENSMUSG00000090157;AF:2:32052215-32063998:32064164:32052215-32064693:32064911:-	Gm16534	0.364488	0.0364635	0.142141
ENSMUSG00000032038;AF:9:35055649-35072571:35072631:35055649-35106575:35106667:-	St3gal4	-0.0398848	0.0365788	66.6734
ENSMUSG00000028836;AF:4:134343181:134343336-134344008:134343466:134343552-134344008:+	Slc30a2	-0.0835534	0.0367133	1.71984
ENSMUSG00000051469;A5:18:24018168-24019832:24018168-24020218:-	Zfp24	-0.111032	0.0367133	2.00807
ENSMUSG00000027663;AF:3:32361216-32365166:32365460:32361216-32365504:32365620:-	Zmat3	0.232204	0.036963	0.186746
ENSMUSG00000030278;AF:6:113434512-113434730:113434764:113434512-113435714:113435760:-	Cidec	-0.0316186	0.036963	25.3237
ENSMUSG00000036777;SE:9:22339088-22349247:22349300-22350920:-	Anln	-0.0879929	0.036963	0.84729
ENSMUSG00000057719;SE:18:42101801-42104062:42104157-42111119:+	Sh3rf2	-0.150391	0.036963	1.44877
ENSMUSG00000030532;AL:7:80343956-80345177:80345315:80343956-80345648:80346714:+	Hddc3	-0.0868463	0.0372259	0.085426
ENSMUSG00000032497;AF:9:111118111:111118389-111119640:111118445:111118662-111119640:+	Lrrfip2	-0.334766	0.037296	1.11412
ENSMUSG00000031712;AF:8:82379615-82398553:82398627:82379615-82401645:82401833:-	Il15	-0.297433	0.0373377	1.49177
ENSMUSG00000004044;AL:11:100956733:100959325-100969990:100964407:100964502-100969990:-	Ptrf	-0.0589198	0.0374625	9.04332
ENSMUSG00000004069;SE:16:4702308-4705844:4705960-4706568:+	Dnaja3	0.0401337	0.0374625	6.85025
ENSMUSG00000019359;A5:X:100730371-100732072:100730195-100732072:+	Gdpd2	-0.109337	0.0374625	10.1535
ENSMUSG00000020415;A5:11:43425681-43426174:43425681-43426189:-	Pttg1	-0.105716	0.0374625	13.8092
ENSMUSG00000020415;A5:11:43425681-43426174:43425681-43426201:-	Pttg1	-0.0570953	0.0374625	13.8092
ENSMUSG00000020415;A5:11:43425681-43426189:43425681-43426201:-	Pttg1	0.0769757	0.0374625	6.30327
ENSMUSG00000022383;A5:15:85735713-85736794:85735646-85736794:+	Ppara	-0.134112	0.0374625	3.97675
ENSMUSG00000025402;AF:10:127665138-127665296:127665481:127665138-127666376:127666632:-	Nab2	-0.209753	0.0374625	0.274581
ENSMUSG00000029452;AF:5:121452625:121452795-121463787:121453309:121453355-121463787:+	Tmem116	-0.664081	0.0374625	0.201175
ENSMUSG00000029452;AF:5:121452625:121452795-121463787:121463152:121463270-121463787:+	Tmem116	-0.41931	0.0374625	0.201175
ENSMUSG00000029730;AF:5:138170396-138170810:138171017:138170396-138171188:138171266:-	Mcm7	0.291384	0.0374625	1.22416
ENSMUSG00000029730;AF:5:138170396-138171188:138171266:138170396-138171726:138171818:-	Mcm7	-0.395375	0.0374625	0.512205
ENSMUSG00000037563;RI:7:28352177:28352273-28352363:28352410:+	Rps16	-0.0251115	0.0374625	312.414
ENSMUSG00000039630;A3:1:178329407-178329868:178325313-178329868:-	Hnrnpu	-0.0290164	0.0374625	28.1356
ENSMUSG00000039630;SE:1:178323713-178323966:178324016-178325243:-	Hnrnpu	-0.0397027	0.0374625	68.7956
ENSMUSG00000091537;AL:9:109074568:109074901-109082327:109082063:109082226-109082327:-	Tma7	0.381058	0.0374625	0.242486
ENSMUSG00000019942;AF:10:69350158-69350764:69350830:69350158-69352836:69352938:-	Cdk1	-0.254048	0.037962	0.248963
ENSMUSG00000019979;A3:10:91080131-91082183:91080088-91082183:-	Apaf1	0.0744367	0.037962	2.15586
ENSMUSG00000025423;AF:18:77065208:77065419-77097249:77065680:77065907-77097249:+	Pias2	-0.0643214	0.037962	5.27104
ENSMUSG00000030165;SE:6:129593790-129595410:129595561-129596862:+	Klrd1	-0.157517	0.037962	3.15671
ENSMUSG00000030313;SE:6:149080915-149084871:149084936-149101183:-	Dennd5b	0.0652152	0.037962	2.72842
ENSMUSG00000030613;SE:7:92568575-92572539:92572640-92574622:+	Ccdc90b	0.0512794	0.037962	18.8781
ENSMUSG00000031362;A3:X:73242195-73242578:73242182-73242578:-	Xlr4c	0.537703	0.037962	0.173495
ENSMUSG00000031362;A5:X:73242182-73242578:73242182-73242614:-	Xlr4c	-0.550748	0.037962	0.0725632
ENSMUSG00000039262;A3:2:32218759-32219214:32218759-32219217:+	Prrc2b	0.0821946	0.037962	3.18721
ENSMUSG00000040483;SE:11:72303462-72304666:72304861-72306564:+	Xaf1	0.0463046	0.037962	3.57583
ENSMUSG00000040483;SE:11:72303462-72306564:72306652-72308607:+	Xaf1	-0.0294026	0.037962	20.9007
ENSMUSG00000060034;AF:7:127723275-127725567:127725616:127723275-127732046:127732166:-	Ctf2	0.603087	0.037962	0.047173
ENSMUSG00000068921;SE:3:88927070-88928447:88928527-88929396:-	Dap3	0.24118	0.037962	4.64154
ENSMUSG00000085180;AL:4:3247581-3248035:3248527:3247581-3256717:3258092:+	AI838599	0.40863	0.037962	0.0673027
ENSMUSG00000097339;A3:3:57622880-57625704:57622844-57625704:-	Gm26671	0.512571	0.037962	1.4371
ENSMUSG00000001472;AL:8:123400697-123401076:123401892:123400697-123403150:123403835:+	Tcf25	-0.081197	0.0382118	19.4827
ENSMUSG00000020456;AF:11:6291666:6291769-6296952:6291985:6292291-6296952:+	Ogdh	-0.121179	0.0382118	10.9961
ENSMUSG00000042133;AF:2:69722805:69722957-69731746:69723093:69723363-69731746:+	Ppig	0.116728	0.0382118	7.33162
ENSMUSG00000042133;AF:2:69722903:69722957-69731491:69723326:69723363-69731491:+	Ppig	0.191208	0.0382118	1.03759
ENSMUSG00000005034;AF:3:146757768-146781147:146781416:146757768-146812638:146812960:-	Prkacb	-0.183653	0.0384615	1.57984
ENSMUSG00000012114;SE:16:17655805-17663377:17663496-17671545:-	Med15	0.0507742	0.0384615	15.2282
ENSMUSG00000020910;A3:11:67051914-67052535:67051778-67052535:-	Adprm	-0.0619149	0.0384615	1.44317
ENSMUSG00000029177;A5:5:30673443-30674038:30673059-30674038:+	Cenpa	-0.24226	0.0384615	0.453579
ENSMUSG00000029177;SE:5:30673059-30673267:30673443-30674038:+	Cenpa	-0.251811	0.0384615	0.597087
ENSMUSG00000029177;SE:5:30673059-30673293:30673443-30674038:+	Cenpa	-0.079689	0.0384615	7.68857
ENSMUSG00000032002;SE:9:7203555-7205298:7205400-7206720:+	Dcun1d5	0.040564	0.0384615	12.7214
ENSMUSG00000032116;AL:9:36732426:36732772-36751182:36749618:36749733-36751182:-	Stt3a	0.113916	0.0384615	8.22455
ENSMUSG00000054723;AF:17:56715817-56716634:56716921:56715817-56717598:56717699:-	Vmac	0.0794571	0.0384615	3.42652
ENSMUSG00000074272;SE:7:25464880-25465468:25465520-25466317:-	Ceacam1	-0.0520596	0.0384615	6.02115
ENSMUSG00000074604;AF:3:51660360:51660463-51664511:51661179:51661306-51664511:+	Mgst2	0.0337784	0.0385329	2.45834
ENSMUSG00000032038;AF:9:35055649-35106575:35106667:35055649-35119003:35119183:-	St3gal4	-0.0567094	0.0388183	18.1898
ENSMUSG00000004980;SE:6:51461433-51461920:51462055-51463411:-	Hnrnpa2b1	-0.057128	0.038961	17.8359
ENSMUSG00000004980;SE:6:51464211-51464428:51464547-51465179:-	Hnrnpa2b1	-0.0447611	0.038961	83.6856
ENSMUSG00000010453;A3:1:36365690-36367769:36365632-36367769:-	Kansl3	-0.409473	0.038961	0.626366
ENSMUSG00000019894;SE:10:103368153-103369372:103369468-103389027:+	Slc6a15	0.885176	0.038961	0.0129445
ENSMUSG00000021996;AF:14:74732297:74732388-74735960:74735655:74735699-74735960:+	Esd	0.0836714	0.038961	6.88295
ENSMUSG00000021996;AF:14:74732357:74732388-74735960:74735655:74735699-74735960:+	Esd	0.0934201	0.038961	59.7835
ENSMUSG00000021996;AF:14:74732384:74732521-74735960:74735655:74735699-74735960:+	Esd	0.0534418	0.038961	168.555
ENSMUSG00000027219;SE:2:122456402-122457468:122457657-122457884:+	Slc28a2	-0.0544924	0.038961	16.1515
ENSMUSG00000029823;AF:6:38551514:38551908-38559204:38555723:38558075-38559204:+	Luc7l2	0.323854	0.038961	0.750912
ENSMUSG00000035342;A5:19:45015323-45021387:45015313-45021387:+	Lzts2	-0.0564797	0.038961	8.31255
ENSMUSG00000035597;A3:12:65055764-65056251:65055764-65056305:+	Prpf39	0.0788715	0.038961	4.03821
ENSMUSG00000035597;SE:12:65055320-65055434:65055533-65055638:+	Prpf39	-0.0788715	0.038961	1.69859
ENSMUSG00000041353;AL:X:150398795:150398916-150420342:150409171:150409600-150420342:-	Tmem29	-0.744285	0.038961	0.170809
ENSMUSG00000058407;AF:1:37995841-37996489:37996658:37995841-37996893:37997616:-	Txndc9	0.156863	0.038961	4.36724
ENSMUSG00000058407;AF:1:37995841-37996489:37996658:37995841-37997109:37997315:-	Txndc9	0.135872	0.038961	4.36724
ENSMUSG00000071356;AF:6:78370657:78370706-78371200:78370898:78370938-78371200:+	Reg3b	-0.0774588	0.038961	4.68509
ENSMUSG00000041654;SE:11:113562124-113591782:113591932-113649942:-	Slc39a11	0.13538	0.0392465	1.07761
ENSMUSG00000020023;AF:10:94514857:94515104-94578423:94550852:94551026-94578423:+	Tmcc3	0.0800776	0.0393357	24.7997
ENSMUSG00000020023;AF:10:94514857:94515104-94578423:94576263:94576452-94578423:+	Tmcc3	-0.0771781	0.0393357	24.7997
ENSMUSG00000029153;MX:5:73329320-73332104:73332200-73338531:73329320-73335820:73335945-73338531:-	Ociad2	0.0668523	0.0393357	0.890163
ENSMUSG00000078578;AF:3:135438316:135438432-135439644:135438747:135438870-135439644:+	Ube2d3	-0.199562	0.0393357	2.72033
ENSMUSG00000078578;AF:3:135438529:135438698-135439644:135438747:135438870-135439644:+	Ube2d3	-0.266361	0.0393357	1.04118
ENSMUSG00000078578;AF:3:135438533:135438562-135439644:135438747:135438870-135439644:+	Ube2d3	-0.203252	0.0393357	2.13096
ENSMUSG00000078578;AL:3:135439798-135441505:135441597:135439798-135455186:135455249:+	Ube2d3	-0.266361	0.0393357	1.04118
ENSMUSG00000022962;A5:16:91636162-91636503:91636162-91636507:-	Gart	-0.046254	0.0394605	2.2192
ENSMUSG00000074111;A3:7:47235906-47252785:47235903-47252785:-	Mrgpra9	-0.783751	0.0394605	0.0244055
ENSMUSG00000097585;A3:7:90029227-90036879:90029227-90036978:+	E230029C05Rik	-0.139592	0.0394605	0.490914
ENSMUSG00000097585;A3:7:90041131-90048663:90041131-90048695:+	E230029C05Rik	0.144519	0.0394605	1.66549
ENSMUSG00000097585;A5:7:90038074-90040730:90038070-90040730:+	E230029C05Rik	0.144519	0.0394605	1.66549
ENSMUSG00000027881;A5:3:108908083-108908326:108908083-108908336:-	Prpf38b	-0.0659973	0.0397103	4.02497
ENSMUSG00000027881;SE:3:108905334-108905918:108905988-108907787:-	Prpf38b	-0.0865556	0.0397103	4.02497
ENSMUSG00000027881;SE:3:108905334-108906072:108906125-108907787:-	Prpf38b	-0.0630787	0.0397103	2.16264
ENSMUSG00000027881;SE:3:108908404-108910343:108910395-108911164:-	Prpf38b	-0.0601829	0.0397103	1.62415
ENSMUSG00000003526;AF:16:18084755-18088888:18089022:18084755-18090143:18090203:-	Prodh	0.110476	0.03996	1.33227
ENSMUSG00000003526;AF:16:18084755-18088888:18089292:18084755-18090143:18090203:-	Prodh	0.0727529	0.03996	17.9492
ENSMUSG00000011257;A5:4:123289213-123290199:123289074-123290199:+	Pabpc4	-0.0712834	0.03996	4.25608
ENSMUSG00000011257;SE:4:123295321-123295750:123295836-123295930:+	Pabpc4	-0.0680471	0.03996	17.0401
ENSMUSG00000022364;SE:15:57960983-57962069:57962263-57963804:+	Tbc1d31	-0.201441	0.03996	2.41511
ENSMUSG00000026701;AF:1:161247413-161250445:161250554:161247413-161250994:161251169:-	Prdx6	0.0787874	0.03996	31.9436
ENSMUSG00000026701;AF:1:161247413-161250445:161250554:161247413-161251022:161251219:-	Prdx6	0.0716114	0.03996	31.9436
ENSMUSG00000028849;RI:4:126236896:126237059-126237156:126237278:-	Map7d1	0.09084	0.03996	4.31187
ENSMUSG00000029162;MX:5:30924855-30926688:30926822-30928443:30924855-30927022:30927156-30928443:+	Khk	0.0338038	0.03996	9.9916
ENSMUSG00000029162;SE:5:30924855-30926688:30926822-30928443:+	Khk	-0.0549437	0.03996	9.9916
ENSMUSG00000029472;A3:5:122800632-122802130:122800593-122802130:-	Anapc5	0.0996521	0.03996	6.62475
ENSMUSG00000029472;RI:5:122791608:122791735-122791827:122791934:-	Anapc5	-0.0974176	0.03996	2.0481
ENSMUSG00000030105;AF:6:108783099:108783377-108813627:108794897:108794932-108813627:+	Arl8b	0.0416933	0.03996	20.1759
ENSMUSG00000032376;AF:9:66566903-66575997:66576038:66566903-66592784:66592958:-	Usp3	-0.116473	0.03996	4.69519
ENSMUSG00000032376;AF:9:66566903-66575997:66576038:66566903-66592784:66593006:-	Usp3	-0.0961979	0.03996	4.69519
ENSMUSG00000032376;AF:9:66566903-66575997:66576038:66566903-66592784:66593036:-	Usp3	-0.132204	0.03996	4.69519
ENSMUSG00000038482;A5:8:13338920-13339665:13338911-13339665:+	Tfdp1	0.155225	0.03996	3.07017
ENSMUSG00000038482;AF:8:13338768:13338806-13339665:13338821:13338920-13339665:+	Tfdp1	-0.135031	0.03996	8.14617
ENSMUSG00000038482;AF:8:13338791:13338911-13339665:13339326:13339440-13339665:+	Tfdp1	-0.158637	0.03996	3.39398
ENSMUSG00000041920;AF:11:109463548-109472524:109472688:109463548-109472938:109473294:-	Slc16a6	-0.139161	0.03996	4.08341
ENSMUSG00000042590;SE:13:106823051-106836212:106836426-106842089:-	Ipo11	-0.105735	0.03996	1.35387
ENSMUSG00000046157;AF:12:78977941-78980704:78980763:78977941-79006377:79006663:-	Tmem229b	0.154399	0.03996	5.45883
ENSMUSG00000070953;AF:2:34797433-34799505:34799618:34797433-34799751:34799901:-	Rabepk	0.351018	0.03996	0.909701
ENSMUSG00000107283;A5:5:31153742-31154091:31153742-31154108:-	Mpv17	0.513688	0.03996	0.342122
ENSMUSG00000107283;AF:5:31153742-31154108:31154152:31153742-31154191:31154193:-	Mpv17	-0.533111	0.03996	0.339883
ENSMUSG00000107283;AF:5:31153742-31154108:31154152:31153742-31154191:31154221:-	Mpv17	-0.474733	0.03996	0.339883
ENSMUSG00000107283;AF:5:31153742-31154108:31154152:31153742-31154191:31154222:-	Mpv17	-0.447374	0.03996	0.339883
ENSMUSG00000107283;AF:5:31153742-31154108:31154152:31153742-31154191:31154228:-	Mpv17	-0.404504	0.03996	0.339883
ENSMUSG00000015165;SE:7:28815352-28817335:28817404-28818461:+	Hnrnpl	-0.0522018	0.0402098	3.81046
ENSMUSG00000028132;AF:3:121235764-121252685:121252863:121235764-121263174:121263340:-	Tmem56	-0.204543	0.0402098	0.424227
ENSMUSG00000030737;AF:7:99691893-99706511:99707161:99691893-99711263:99711340:-	Slco2b1	0.245021	0.0402098	1.04012
ENSMUSG00000078974;A5:11:16506472-16508079:16506472-16508100:-	Sec61g	-0.117426	0.0402098	3.82029
ENSMUSG00000078974;A5:11:16506472-16508079:16506472-16508104:-	Sec61g	-0.0957004	0.0402098	3.82029
ENSMUSG00000030588;A5:7:29238611-29244070:29238563-29244070:+	Yif1b	0.121489	0.040293	1.81504
ENSMUSG00000021877;SE:14:26638486-26646659:26646739-26646914:+	Arf4	-0.0506896	0.0404595	129.283
ENSMUSG00000028964;AF:4:150908423-150909192:150909483:150908423-150914320:150914437:-	Park7	0.180491	0.0404595	1.56712
ENSMUSG00000029192;AF:5:36572037-36581687:36581792:36572037-36582355:36582397:-	Tbc1d14	-0.278735	0.0404595	6.91485
ENSMUSG00000029775;SE:6:30417077-30427645:30427795-30439644:+	Klhdc10	-0.499827	0.0404595	0.264978
ENSMUSG00000030861;A3:7:131410787-131424437:131410787-131424472:+	Acadsb	0.104304	0.0404595	1.9021
ENSMUSG00000030870;A3:7:122067484-122067621:122067484-122067664:+	Ubfd1	-0.0861537	0.0404595	3.19748
ENSMUSG00000031767;SE:8:114133700-114136338:114136491-114147895:+	Nudt7	0.0642944	0.0404595	5.26265
ENSMUSG00000032113;AF:9:36724020-36725797:36725863:36724020-36726563:36727065:-	Chek1	0.719172	0.0404595	0.249425
ENSMUSG00000038400;SE:2:173234461-173271567:173271680-173276088:-	Pmepa1	-0.0417219	0.0404595	7.129
ENSMUSG00000038482;AF:8:13338768:13338806-13339665:13339326:13339440-13339665:+	Tfdp1	-0.122594	0.0404595	8.14617
ENSMUSG00000038482;SE:8:13339739-13357043:13357109-13365089:+	Tfdp1	0.0530641	0.0404595	9.74158
ENSMUSG00000038845;AF:11:95666957:95667042-95668037:95667064:95667139-95668037:+	Phb	0.0557787	0.0404595	106.886
ENSMUSG00000091509;SE:14:105109802-105112319:105112402-105113469:-	Gm17066	0.0553456	0.0404595	5.10822
ENSMUSG00000093805;AF:1:93918311:93918456-93938605:93928037:93928062-93938605:+	Gm9994	0.0577729	0.0404595	12.4399
ENSMUSG00000042709;SE:11:60409630-60411667:60411729-60416986:-	Atpaf2	-0.123195	0.0405594	1.70621
ENSMUSG00000054128;A3:17:36189435-36189601:36189320-36189601:-	H2-T3	0.11434	0.0407925	0.145985
ENSMUSG00000054128;RI:17:36189601:36189870-36190050:36190122:-	H2-T3	0.151227	0.0407925	4.95577
ENSMUSG00000004961;AF:7:4546335-4546573:4546973:4546335-4547313:4547541:-	Syt5	-0.274046	0.040959	0.14488
ENSMUSG00000009292;RI:10:77913805:77913910-77914712:77914798:-	Trpm2	0.243204	0.040959	0.266819
ENSMUSG00000024731;SE:19:10962402-10962935:10963073-10964036:-	Ms4a10	0.0424941	0.040959	108.002
ENSMUSG00000039745;A3:7:49759311-49759542:49759311-49759598:+	Htatip2	0.0436661	0.040959	13.54
ENSMUSG00000061859;A5:4:98395924-98405379:98395837-98405379:+	Patj	0.0824176	0.040959	7.72339
ENSMUSG00000074269;AF:9:58712105-58741387:58741559:58712105-58743832:58743964:-	Rec114	0.345478	0.040959	0.185793
ENSMUSG00000049327;AF:5:124439967:124440015-124447214:124446704:124446909-124447214:+	Kmt5a	0.305997	0.0411255	0.447616
ENSMUSG00000049327;AF:5:124439967:124440015-124447214:124447005:124447093-124447214:+	Kmt5a	0.537976	0.0411255	0.447616
ENSMUSG00000049327;AF:5:124445784:124446084-124447214:124447005:124447093-124447214:+	Kmt5a	0.464314	0.0411255	0.280853
ENSMUSG00000017417;A3:11:97954869-97955401:97954828-97955401:-	Plxdc1	-0.34657	0.0412088	0.157353
ENSMUSG00000017417;SE:11:97955523-97956099:97956168-97956423:-	Plxdc1	-0.34657	0.0412088	0.157353
ENSMUSG00000024254;A3:17:84683294-84686617:84683294-84686620:+	Abcg8	0.069723	0.0412088	20.0461
ENSMUSG00000024254;SE:17:84686721-84688532:84688688-84691800:+	Abcg8	0.046039	0.0412088	22.4434
ENSMUSG00000063952;AF:17:28823594:28823624-28823973:28823674:28823793-28823973:+	Brpf3	-0.0764212	0.0412088	0.750085
ENSMUSG00000091721;A3:3:132629908-132634723:132629908-132634772:+	Gimd1	-0.0352162	0.0412088	31.9341
ENSMUSG00000025903;AF:1:4807823:4807982-4808455:4808237:4808365-4808455:+	Lypla1	0.0388761	0.0413586	155.524
ENSMUSG00000002524;SE:15:76072568-76074607:76074657-76075542:-	Puf60	-0.0294515	0.0414585	16.9588
ENSMUSG00000021087;AF:12:72223539-72235661:72235739:72223539-72236529:72236724:-	Rtn1	0.236963	0.0414585	0.066092
ENSMUSG00000030173;SE:6:129909951-129911350:129911484-129913140:-	Klra5	-0.166462	0.0414585	0.388308
ENSMUSG00000029452;AF:5:121451893:121452370-121463787:121452625:121452795-121463787:+	Tmem116	0.644294	0.041625	0.114932
ENSMUSG00000001158;A5:6:86682976-86684225:86682976-86684447:-	Snrnp27	-0.0327362	0.041958	2.64012
ENSMUSG00000001323;A5:11:74913132-74925584:74913132-74925619:-	Srr	0.293447	0.041958	0.58208
ENSMUSG00000001323;SE:11:74913132-74919437:74919662-74925619:-	Srr	-0.193854	0.041958	0.601002
ENSMUSG00000014418;AF:7:46791072-46795428:46795881:46791072-46795907:46796064:-	Hps5	-0.400057	0.041958	0.734549
ENSMUSG00000018604;SE:5:119674293-119675243:119675302-119675558:+	Tbx3	-0.0391441	0.041958	11.5794
ENSMUSG00000019970;AF:10:21992223:21992407-21994966:21994666:21994825-21994966:+	Sgk1	-0.0701975	0.041958	3.02618
ENSMUSG00000022668;A5:16:44745493-44745999:44745493-44746200:-	Gtpbp8	0.0855695	0.041958	3.48994
ENSMUSG00000022668;SE:16:44743868-44745283:44745493-44745999:-	Gtpbp8	-0.163364	0.041958	1.58251
ENSMUSG00000023991;A3:17:47878497-47878607:47878494-47878607:-	Foxp4	-0.065525	0.041958	4.82563
ENSMUSG00000026201;AF:1:75210848:75211052-75211240:75211054:75211158-75211240:+	Stk16	0.131119	0.041958	7.39229
ENSMUSG00000028437;SE:4:41379870-41387175:41387357-41388096:+	Ubap1	0.0686293	0.041958	13.7217
ENSMUSG00000030849;A5:7:130185380-130196172:130185380-130196178:-	Fgfr2	0.1344	0.041958	0.348193
ENSMUSG00000030849;SE:7:130196374-130198419:130198563-130200983:-	Fgfr2	-0.189231	0.041958	0.583762
ENSMUSG00000030871;A3:7:122039896-122044302:122039847-122044302:-	Ears2	-0.0583749	0.041958	0.837761
ENSMUSG00000030871;RI:7:122044302:122044432-122044513:122044666:-	Ears2	-0.0583749	0.041958	0.837761
ENSMUSG00000030871;RI:7:122046624:122046732-122048102:122048574:-	Ears2	-0.0633746	0.041958	0.468558
ENSMUSG00000031575;AF:8:25840075-25840369:25840457:25840075-25847579:25847694:-	Ash2l	-0.276294	0.041958	0.60458
ENSMUSG00000032135;SE:9:44140992-44141275:44141392-44141784:+	Mcam	0.130946	0.041958	3.94072
ENSMUSG00000041926;SE:1:135271764-135272362:135272478-135277389:-	Rnpep	-0.0408879	0.041958	95.0883
ENSMUSG00000060288;AL:4:119300010:119300202-119310759:119307160:119307883-119310759:-	Ppih	-0.120193	0.041958	6.05258
ENSMUSG00000063229;AF:7:46845843:46845917-46847596:46847082:46847388-46847596:+	Ldha	0.140923	0.041958	4.44329
ENSMUSG00000066568;AF:7:34375392-34389358:34389687:34375392-34393206:34393315:-	Lsm14a	-0.0520492	0.041958	27.9931
ENSMUSG00000079084;SE:9:13247021-13249259:13249342-13252071:+	Ccdc82	-0.0782009	0.041958	1.5376
ENSMUSG00000090137;A5:8:70509631-70510118:70509631-70510338:-	Uba52	0.052823	0.041958	24.389
ENSMUSG00000021000;AF:12:59129763:59129896-59136064:59131022:59131119-59136064:+	Mia2	0.0743565	0.0421141	35.8075
ENSMUSG00000032294;AF:9:59656573:59656649-59665200:59657240:59657297-59665200:+	Pkm	0.0621009	0.0423862	27.5361
ENSMUSG00000026385;AF:1:120120012-120120121:120120170:120120012-120120945:120121017:-	Dbi	-0.107325	0.0424575	16.0517
ENSMUSG00000026385;AF:1:120120012-120120762:120120937:120120012-120120945:120121014:-	Dbi	0.166646	0.0424575	1.61482
ENSMUSG00000027160;AF:2:110021973:110022014-110032332:110028773:110029139-110032332:+	Ccdc34	0.336417	0.0424575	0.201603
ENSMUSG00000029580;A3:5:142905476-142905564:142904782-142905564:-	Actb	-0.100253	0.0424575	7.40952
ENSMUSG00000031150;AF:X:7738523-7740155:7740207:7738523-7750598:7750905:-	Ccdc120	-0.315171	0.0424575	0.956278
ENSMUSG00000044534;SE:9:121898503-121902037:121902148-121906354:+	Ackr2	-0.373628	0.0424575	0.153913
ENSMUSG00000050567;SE:11:50258828-50260977:50261073-50263250:-	Maml1	-0.0872789	0.0424575	3.5337
ENSMUSG00000076864;A3:14:53881663-53881933:53881663-53881936:+	Trdv1	-0.333333	0.0424575	0.309905
ENSMUSG00000005225;AF:6:54595111:54595471-54613092:54603147:54603412-54613092:+	Plekha8	0.0401943	0.042957	7.47379
ENSMUSG00000024833;AL:19:5940543:5941017-5941996:5941105:5941552-5941996:-	Pola2	0.0478435	0.042957	18.6008
ENSMUSG00000028156;SE:3:138527314-138533376:138533511-138546321:+	Eif4e	0.0439929	0.042957	16.6649
ENSMUSG00000028392;RI:4:62495998:62496571-62496982:62497298:+	Bspry	-0.0462008	0.042957	35.4731
ENSMUSG00000028426;A5:4:55350427-55366777:55350250-55366777:+	Rad23b	0.0407817	0.042957	27.152
ENSMUSG00000030583;AF:7:29434825-29505294:29505452:29434825-29518465:29518641:-	Sipa1l3	-0.16363	0.042957	0.480987
ENSMUSG00000030583;AL:7:29494553:29495081-29518465:29516771:29516933-29518465:-	Sipa1l3	-0.189995	0.042957	1.38992
ENSMUSG00000030583;SE:7:29434825-29488260:29488324-29518465:-	Sipa1l3	-0.182865	0.042957	1.1647
ENSMUSG00000038260;A5:7:45305080-45305273:45305080-45305289:-	Trpm4	0.0550936	0.042957	0.67262
ENSMUSG00000055447;SE:16:49868112-49869018:49869080-49884165:+	Cd47	0.0270735	0.042957	12.7438
ENSMUSG00000057789;SE:17:27021347-27021663:27021682-27022439:-	Bak1	0.0434544	0.042957	43.3553
ENSMUSG00000015165;AF:7:28808806:28808859-28813279:28809518:28809549-28813279:+	Hnrnpl	-0.139193	0.0431235	3.04575
ENSMUSG00000015165;AF:7:28808806:28808859-28813279:28810890:28811168-28813279:+	Hnrnpl	-0.0516936	0.0431235	3.04575
ENSMUSG00000000355;SE:X:38600778-38601929:38602081-38602576:+	Mcts1	0.0516786	0.0434565	40.0093
ENSMUSG00000037638;A3:12:112678945-112679376:112678945-112679554:+	Zbtb42	-0.0586607	0.0434565	7.28577
ENSMUSG00000042385;A3:13:113174073-113180435:113174064-113180435:-	Gzmk	-0.194425	0.0434565	0.586805
ENSMUSG00000042761;SE:9:87144397-87144531:87144675-87169525:+	Mrap2	-0.588445	0.0434565	0.0344272
ENSMUSG00000048852;AF:11:48916384-48926927:48927159:48916384-48992004:48992226:-	Gm12185	0.291375	0.0434565	0.259581
ENSMUSG00000050105;AF:4:134252258-134252975:134253023:134252258-134254030:134254106:-	Grrp1	-0.158153	0.0434565	0.378402
ENSMUSG00000075704;AL:16:18441810-18441944:18442449:18441810-18443204:18443206:+	Txnrd2	-0.342761	0.0434565	0.0245013
ENSMUSG00000008683;AF:7:118115246-118115740:118116129:118115246-118116136:118116188:-	Rps15a	0.0495747	0.043956	1.10804
ENSMUSG00000022010;AF:14:76415587:76419009-76505249:76504530:76504841-76505249:+	Tsc22d1	0.371825	0.043956	0.757315
ENSMUSG00000022010;AF:14:76504214:76504293-76505249:76504530:76504841-76505249:+	Tsc22d1	0.222047	0.043956	3.53046
ENSMUSG00000027646;AF:2:157418444:157418512-157439201:157424293:157424414-157439201:+	Src	-0.189293	0.043956	3.72195
ENSMUSG00000028653;SE:4:123048880-123049152:123049264-123049477:+	Trit1	-0.0837099	0.043956	3.74327
ENSMUSG00000032523;AF:9:121790761-121791494:121791854:121790761-121792263:121792507:-	Hhatl	0.503484	0.043956	0.0189057
ENSMUSG00000037206;AF:9:58158230-58158427:58158545:58158230-58158962:58159221:-	Islr	0.131381	0.043956	1.1454
ENSMUSG00000037808;SE:9:13836183-13836659:13836716-13836837:+	Fam76b	-0.0848755	0.043956	0.998073
ENSMUSG00000040463;SE:11:72448377-72448732:72448963-72449043:+	Mybbp1a	0.0755484	0.043956	11.5946
ENSMUSG00000050315;AL:3:123076519:123080258-123112432:123108683:123109424-123112432:-	Synpo2	-0.364806	0.043956	0.713908
ENSMUSG00000096768;A5:Y:90793680-90816349:90793417-90816349:+	Erdr1	0.0238333	0.043956	72.8425
ENSMUSG00000096768;RI:Y:90816349:90816433-90816436:90816464:+	Erdr1	0.0286369	0.043956	44.3469
ENSMUSG00000044950;AF:11:43681998:43682616-43704534:43684145:43684225-43704534:+	Pwwp2a	0.199935	0.0441225	1.43119
ENSMUSG00000044950;AL:11:43682616-43683481:43684054:43682616-43704534:43707191:+	Pwwp2a	-0.152734	0.0441225	0.973382
ENSMUSG00000044950;SE:11:43705477-43717030:43717149-43720221:+	Pwwp2a	-0.0955471	0.0441225	0.950745
ENSMUSG00000014077;AF:2:119547721:119547917-119560731:119559512:119559747-119560731:+	Chp1	-0.279124	0.0442058	0.332913
ENSMUSG00000026014;AL:1:60482292:60490321-60493538:60490676:60490944-60493538:-	Raph1	0.0595476	0.0443556	8.3863
ENSMUSG00000035227;MX:7:99849059-99849157:99849252-99858764:99849059-99856413:99856514-99858764:-	Spcs2	0.0325883	0.0444	60.6211
ENSMUSG00000035227;SE:7:99849059-99856413:99856514-99858764:-	Spcs2	-0.0338903	0.0444	2.82135
ENSMUSG00000020376;SE:11:50095980-50099246:50099339-50104549:+	Rnf130	0.0474294	0.0444555	11.3828
ENSMUSG00000022706;A3:16:18875436-18876471:18875407-18876471:-	Mrpl40	0.0295569	0.0444555	12.3294
ENSMUSG00000029559;A5:5:114945907-114946018:114945828-114946018:+	2210016L21Rik	-0.0421443	0.0444555	2.44835
ENSMUSG00000035085;AF:11:83437677:83437757-83440287:83440131:83440152-83440287:+	1700020L24Rik	-0.0604843	0.0444555	1.60145
ENSMUSG00000022668;A5:16:44743868-44745283:44743868-44745395:-	Gtpbp8	-0.0613497	0.044622	1.58251
ENSMUSG00000026029;AF:1:58795374:58795738-58823915:58802502:58802693-58823915:+	Casp8	0.0401328	0.044622	18.1576
ENSMUSG00000026029;SE:1:58795738-58803999:58804114-58823915:+	Casp8	-0.052649	0.044622	1.37781
ENSMUSG00000026029;SE:1:58802693-58803999:58804114-58823915:+	Casp8	-0.0566388	0.044622	13.6008
ENSMUSG00000039068;AF:3:152396032:152396138-152420015:152396694:152396761-152420015:+	Zzz3	0.615511	0.0447552	0.033501
ENSMUSG00000019843;MX:10:39526930-39529437:39529601-39532016:39526930-39529919:39530074-39532016:+	Fyn	0.193741	0.044955	1.14432
ENSMUSG00000027985;AF:3:131110471:131111678-131113856:131112797:131112820-131113856:+	Lef1	0.387812	0.044955	0.318342
ENSMUSG00000028653;SE:4:123049554-123052066:123052175-123052484:+	Trit1	-0.0591635	0.044955	3.60284
ENSMUSG00000030352;AL:6:127967081:127967272-128083382:128081837:128081901-128083382:-	Tspan9	-0.601674	0.044955	0.165726
ENSMUSG00000030352;SE:6:127967272-128034166:128034245-128083382:-	Tspan9	0.417709	0.044955	0.145015
ENSMUSG00000030979;A3:7:133702469-133708924:133702419-133708924:-	Uros	-0.133428	0.044955	2.39379
ENSMUSG00000030979;A5:7:133702469-133708924:133702469-133709009:-	Uros	-0.110821	0.044955	2.39379
ENSMUSG00000030979;AF:7:133702469-133708924:133709069:133702469-133709729:133710072:-	Uros	-0.157124	0.044955	2.39379
ENSMUSG00000030990;AF:7:102210362:102210591-102223379:102223053:102223297-102223379:+	Pgap2	-0.311324	0.044955	0.843743
ENSMUSG00000030990;AF:7:102210362:102210591-102223379:102223069:102223150-102223379:+	Pgap2	-0.311928	0.044955	0.843743
ENSMUSG00000030990;AF:7:102210362:102210591-102223379:102223084:102223150-102223379:+	Pgap2	-0.408205	0.044955	0.843743
ENSMUSG00000031438;AF:X:139563316:139563883-139642286:139610620:139611289-139642286:+	Rnf128	-0.037971	0.044955	91.9519
ENSMUSG00000032463;AF:9:98986407:98986512-98992101:98991831:98991852-98992101:+	Faim	-0.624349	0.044955	0.0386152
ENSMUSG00000034157;AF:12:86947043:86947250-86952744:86947490:86947499-86952744:+	Cipc	-0.351549	0.044955	0.24134
ENSMUSG00000034595;AF:17:35865625:35865694-35867230:35866056:35866228-35867230:+	Ppp1r18	-0.240399	0.044955	0.282831
ENSMUSG00000036099;AF:10:94007094-94020628:94020723:94007094-94035670:94035705:-	Vezt	0.291024	0.044955	0.72673
ENSMUSG00000036099;AF:10:94007094-94020628:94020723:94007094-94035670:94035801:-	Vezt	0.334088	0.044955	0.72673
ENSMUSG00000036099;AL:10:93993517:93993654-94000351:93996914:93997113-94000351:-	Vezt	-0.334088	0.044955	1.17687
ENSMUSG00000037266;RI:4:134925293:134925432-134926735:134926818:+	Rsrp1	-0.0367674	0.044955	47.1401
ENSMUSG00000046032;RI:X:101211959:101212346-101213774:101213864:-	Snx12	-0.0437348	0.044955	11.7404
ENSMUSG00000061132;A3:19:40937727-40939367:40937718-40939367:-	Blnk	-0.0328517	0.044955	40.2398
ENSMUSG00000068039;AF:17:12915701:12915871-12917798:12916475:12916629-12917798:+	Tcp1	-0.347765	0.044955	0.402145
ENSMUSG00000074466;AF:3:89391850:89392506-89397959:89395996:89396082-89397959:+	Gm15417	0.162522	0.044955	3.15587
ENSMUSG00000089669;SE:11:69684333-69684485:69684532-69684660:-	Tnfsf13	-0.0478966	0.044955	14.6108
ENSMUSG00000006589;RI:8:122576119:122576252-122576515:122576621:-	Aprt	-0.137217	0.0454545	5.63634
ENSMUSG00000024236;AF:18:4920540:4920874-5037108:4993813:4993987-5037108:+	Svil	0.516084	0.0454545	0.313366
ENSMUSG00000027739;A5:3:51484580-51493356:51484112-51493356:+	Rab33b	0.0617642	0.0454545	6.2558
ENSMUSG00000027739;AL:3:51484112-51484313:51484526:51484112-51493356:51494095:+	Rab33b	0.242942	0.0454545	0.154371
ENSMUSG00000028152;AF:3:138742195:138742660-138868346:138778207:138778378-138868346:+	Tspan5	0.845983	0.0454545	0.0204998
ENSMUSG00000030706;AF:7:100574514-100582990:100583110:100574514-100607558:100607994:-	Mrpl48	0.0962244	0.0454545	7.21303
ENSMUSG00000038274;A3:19:6058001-6058243:6058001-6058246:+	Fau	0.0278953	0.0454545	327.815
ENSMUSG00000045362;AF:7:143619430-143627798:143627953:143619430-143628616:143628722:-	Tnfrsf26	0.327397	0.0454545	0.254652
ENSMUSG00000078578;AF:3:135438316:135438432-135439644:135438529:135438698-135439644:+	Ube2d3	0.201954	0.0454545	2.72033
ENSMUSG00000053332;AF:1:161034422:161034457-161035752:161035167:161035194-161035752:+	Gas5	0.194189	0.0457724	1.34495
ENSMUSG00000053332;AF:1:161034422:161034457-161035752:161035178:161035194-161035752:+	Gas5	0.164591	0.0457724	1.34495
ENSMUSG00000024516;AF:18:65801302:65801492-65809445:65806575:65806637-65809445:+	Sec11c	0.193699	0.0457875	2.01246
ENSMUSG00000037904;A3:12:110977770-110977948:110977548-110977948:-	Ankrd9	0.0793205	0.0457875	7.03522
ENSMUSG00000037904;AF:12:110978127-110978470:110978618:110978127-110978840:110978995:-	Ankrd9	-0.0954287	0.0457875	2.67091
ENSMUSG00000037904;AF:12:110978127-110978470:110978618:110978127-110978840:110979021:-	Ankrd9	-0.129592	0.0457875	2.67091
ENSMUSG00000014837;A5:8:105285869-105288769:105285869-105288793:-	4931428F04Rik	0.371524	0.045954	0.208722
ENSMUSG00000022247;A3:15:10483406-10485355:10483362-10485355:-	Brix1	-0.382331	0.045954	0.328155
ENSMUSG00000028699;A5:4:116167072-116167431:116167072-116167466:-	Tspan1	-0.0358462	0.045954	7.47488
ENSMUSG00000032065;A3:9:50559298-50561226:50559285-50561226:-	Tex12	-0.195822	0.045954	1.0611
ENSMUSG00000036087;SE:5:72958286-72965804:72965881-72974531:+	Slain2	0.0457137	0.045954	5.4939
ENSMUSG00000037548;AF:17:34143307:34143529-34147651:34145313:34145470-34147651:+	H2-DMb2	-0.0871018	0.045954	0.60927
ENSMUSG00000039157;AF:2:32535333:32535629-32536070:32535733:32535864-32536070:+	Fam102a	0.156675	0.045954	4.58029
ENSMUSG00000052188;AF:19:6531263-6531745:6531788:6531263-6531849:6532011:-	Gm14964	0.397419	0.045954	0.0428175
ENSMUSG00000058558;AF:5:107900502:107900646-107901870:107900874:107901071-107901870:+	Rpl5	-0.0450598	0.045954	24.424
ENSMUSG00000097162;SE:7:90125032-90126928:90127044-90129872:-	2310010J17Rik	-0.0778088	0.045954	0.986614
ENSMUSG00000030532;AL:7:80343956-80344102:80344795:80343956-80350121:80350547:+	Hddc3	-0.390205	0.0461538	0.991201
ENSMUSG00000030042;AF:6:82652167-82652385:82652518:82652167-82652624:82652870:-	Pole4	-0.210885	0.0463536	1.42831
ENSMUSG00000030042;AF:6:82652167-82652385:82652518:82652167-82705183:82705365:-	Pole4	-0.241489	0.0463536	1.42831
ENSMUSG00000030042;AF:6:82652167-82652479:82652520:82652167-82652624:82652929:-	Pole4	-0.067384	0.0463536	9.92553
ENSMUSG00000030042;AL:6:82618992:82619138-82651437:82647843:82648036-82651437:-	Pole4	0.241489	0.0463536	1.54602
ENSMUSG00000030042;AL:6:82621852:82622125-82651437:82647843:82648036-82651437:-	Pole4	0.210885	0.0463536	0.764333
ENSMUSG00000019978;AF:10:25359798:25359981-25441573:25408368:25408442-25441573:+	Epb41l2	0.0441213	0.0464535	16.0135
ENSMUSG00000025375;AF:11:120021535-120041733:120041782:120021535-120046586:120047145:-	Aatk	0.548544	0.0464535	0.105738
ENSMUSG00000025375;AF:11:120021535-120041733:120041782:120021535-120046869:120047070:-	Aatk	0.666005	0.0464535	0.105738
ENSMUSG00000026890;SE:2:36084075-36087368:36087471-36090962:-	Lhx6	-0.570429	0.0464535	0.0139373
ENSMUSG00000031488;SE:8:27150803-27151597:27153159-27154146:-	Rab11fip1	0.067179	0.0464535	7.57325
ENSMUSG00000060288;AL:4:119300010:119300183-119310759:119307160:119307883-119310759:-	Ppih	-0.062577	0.0464535	11.474
ENSMUSG00000074634;AF:13:119488039:119488200-119492634:119488720:119488994-119492634:+	Tmem267	-0.0751847	0.04662	0.367704
ENSMUSG00000029177;SE:5:30667113-30669692:30669828-30672464:+	Cenpa	-0.0563627	0.0467033	23.2417
ENSMUSG00000036402;AF:6:66896434:66896527-66914453:66896549:66896989-66914453:+	Gng12	-0.113133	0.0467532	5.05736
ENSMUSG00000036402;AF:6:66896434:66896527-66914453:66896891:66896989-66914453:+	Gng12	-0.0953312	0.0467532	5.05736
ENSMUSG00000036402;AF:6:66896456:66896515-66914453:66896549:66896989-66914453:+	Gng12	-0.120115	0.0467532	2.56386
ENSMUSG00000036402;AF:6:66896456:66896515-66914453:66896891:66896989-66914453:+	Gng12	-0.113905	0.0467532	2.56386
ENSMUSG00000036402;SE:6:66914510-66943825:66943882-67015725:+	Gng12	-0.0609801	0.0467532	3.81061
ENSMUSG00000051550;AL:7:4992852:4993552-4996004:4994201:4994912-4996004:-	Zfp579	0.158402	0.0468282	2.77624
ENSMUSG00000051550;AL:7:4992852:4993552-4996004:4995011:4995350-4996004:-	Zfp579	0.0842346	0.0468282	2.77624
ENSMUSG00000051550;AL:7:4992854:4994912-4996004:4995011:4995350-4996004:-	Zfp579	0.123614	0.0468282	1.24648
ENSMUSG00000051550;AL:7:4994201:4994912-4996004:4995011:4995350-4996004:-	Zfp579	-0.130405	0.0468282	0.604922
ENSMUSG00000027284;A3:2:120730505-120730702:120730502-120730702:-	Cdan1	-0.143444	0.046953	0.632806
ENSMUSG00000027284;A5:2:120720989-120722610:120720989-120722657:-	Cdan1	0.188011	0.046953	1.41221
ENSMUSG00000027284;RI:2:120729689:120729802-120729930:120730099:-	Cdan1	-0.153529	0.046953	0.957749
ENSMUSG00000032097;A5:9:44604984-44607123:44604952-44607123:+	Ddx6	0.0335448	0.046953	4.0596
ENSMUSG00000050423;AF:13:35958839:35958996-35968158:35967853:35967982-35968158:+	Ppp1r3g	0.487098	0.046953	0.027024
ENSMUSG00000030979;AF:7:133702469-133709009:133709094:133702469-133709729:133710072:-	Uros	-0.173035	0.0472028	0.925592
ENSMUSG00000040268;SE:7:130908425-130909588:130909628-130910832:+	Plekha1	-0.103351	0.0472028	2.65203
ENSMUSG00000040268;SE:7:130908425-130909588:130909658-130910832:+	Plekha1	-0.107541	0.0472028	2.28971
ENSMUSG00000038346;AF:6:125009179:125009245-125010381:125009805:125009901-125010381:+	Zfp384	0.125701	0.0474109	1.62262
ENSMUSG00000017631;AF:11:76486536-76494257:76495005:76486536-76508888:76509419:-	Abr	0.700745	0.0474525	0.139702
ENSMUSG00000017631;AF:11:76486536-76494257:76495456:76486536-76508888:76508995:-	Abr	0.0665718	0.0474525	3.00634
ENSMUSG00000017631;AF:11:76486536-76494257:76495456:76486536-76508888:76509419:-	Abr	0.15601	0.0474525	3.00634
ENSMUSG00000020745;AF:11:74699520-74723116:74723171:74699520-74723200:74723858:-	Pafah1b1	-0.106274	0.0474525	13.5033
ENSMUSG00000020745;AF:11:74699520-74723116:74723171:74699520-74723999:74724670:-	Pafah1b1	-0.102886	0.0474525	13.5033
ENSMUSG00000021944;AF:14:63241645-63245151:63245248:63241645-63271584:63271692:-	Gata4	0.0723267	0.0474525	29.7271
ENSMUSG00000021944;AF:14:63241645-63245151:63245271:63241645-63271584:63271692:-	Gata4	0.0850635	0.0474525	17.324
ENSMUSG00000029062;SE:4:155624941-155625185:155625339-155625531:+	Cdk11b	-0.0474462	0.0474525	4.08363
ENSMUSG00000030366;AL:7:18069451-18071671:18071813:18069451-18077395:18077986:+	Ceacam12	0.458787	0.0474525	0.360403
ENSMUSG00000035769;SE:9:119359314-119361114:119361183-119364497:+	Xylb	-0.0702437	0.0474525	3.81698
ENSMUSG00000038007;AL:4:86911753-86917394:86920875:86911753-86932032:86932491:+	Acer2	-0.0696739	0.0474525	1.45481
ENSMUSG00000038007;SE:4:86887165-86900482:86900619-86911616:+	Acer2	-0.0822585	0.0474525	2.52753
ENSMUSG00000044162;A3:6:65577170-65590572:65577170-65590605:+	Tnip3	0.264888	0.0474525	0.433879
ENSMUSG00000089900;SE:17:29588378-29591065:29591189-29596216:-	Tbc1d22bos	-0.279118	0.0474525	0.415689
ENSMUSG00000096727;AF:17:34182351-34183089:34183549:34182351-34183615:34183731:-	Psmb9	-0.172189	0.0474525	1.47705
ENSMUSG00000001755;A5:11:101083706-101084316:101082690-101084316:+	Coasy	0.103312	0.047952	3.91625
ENSMUSG00000002083;AF:7:16308393:16308508-16312126:16310455:16310538-16312126:+	Bbc3	-0.334461	0.047952	0.271985
ENSMUSG00000006638;A5:5:30950248-30952885:30950172-30952885:+	Abhd1	-0.147812	0.047952	1.04739
ENSMUSG00000017897;AF:2:165595032:165595264-165664786:165655298:165655535-165664786:+	Eya2	0.513714	0.047952	0.19368
ENSMUSG00000020072;AF:10:63024315:63024465-63039089:63024512:63024736-63039089:+	Pbld2	0.0355043	0.047952	0.468361
ENSMUSG00000020893;AF:11:69098948:69099008-69100509:69100158:69100195-69100509:+	Per1	0.128811	0.047952	4.62598
ENSMUSG00000028266;AF:3:144202051-144202248:144202396:144202051-144204820:144205220:-	Lmo4	-0.142417	0.047952	1.89803
ENSMUSG00000028691;A3:4:116685660-116687378:116685660-116687407:+	Prdx1	-0.0596318	0.047952	469.526
ENSMUSG00000030335;A5:6:125192433-125192516:125192208-125192516:+	Mrpl51	-0.0291515	0.047952	9.50926
ENSMUSG00000035171;AF:19:21598868-21630510:21630768:21598868-21652607:21652917:-	1110059E24Rik	0.558267	0.047952	0.0825365
ENSMUSG00000039782;SE:5:43261784-43268869:43268892-43277431:+	Cpeb2	-0.118979	0.047952	0.919019
ENSMUSG00000040268;SE:7:130908425-130909588:130909735-130910832:+	Plekha1	-0.0722858	0.047952	12.413
ENSMUSG00000041920;A5:11:109463548-109472938:109463548-109473248:-	Slc16a6	0.0677443	0.047952	7.39686
ENSMUSG00000041959;AF:3:93555163:93555211-93560944:93560727:93560843-93560944:+	S100a10	-0.159043	0.047952	0.977809
ENSMUSG00000042251;AL:1:131816111-131816255:131816376:131816111-131820702:131821473:+	Pm20d1	0.058823	0.047952	1.77293
ENSMUSG00000066568;SE:7:34345958-34347926:34347982-34351286:-	Lsm14a	-0.0435606	0.047952	14.0129
ENSMUSG00000007415;AF:5:3646909-3647380:3647806:3646909-3657143:3657185:-	Gatad1	0.030475	0.0484515	5.04554
ENSMUSG00000007415;AF:5:3646909-3647380:3647934:3646909-3657143:3657185:-	Gatad1	0.0427439	0.0484515	23.098
ENSMUSG00000012296;SE:17:46264978-46282346:46282439-46282960:-	Tjap1	-0.0477135	0.0484515	4.09706
ENSMUSG00000087481;AF:10:82178235:82178454-82195017:82184509:82186880-82195017:+	Gm15608	0.325352	0.0484515	0.111959
ENSMUSG00000025402;SE:10:127661779-127662731:127662922-127663132:-	Nab2	-0.0643453	0.0487013	7.95067
ENSMUSG00000030127;AF:6:124964928-124965161:124965207:124964928-124965402:124965512:-	Cops7a	0.225015	0.0487013	0.738685
ENSMUSG00000030127;AF:6:124964928-124965219:124965290:124964928-124965402:124965512:-	Cops7a	0.223752	0.0487013	2.20622
ENSMUSG00000030795;A3:7:127979993-127980123:127979993-127980210:+	Fus	0.0430391	0.0487013	27.8942
ENSMUSG00000037750;AF:11:78094660:78094791-78143093:78115606:78115837-78143093:+	Fam222b	0.108215	0.0487013	4.58978
ENSMUSG00000037750;AF:11:78094708:78094791-78143093:78115606:78115837-78143093:+	Fam222b	0.172694	0.0487013	1.48734
ENSMUSG00000029860;AL:6:42350476-42350946:42351064:42350476-42351475:42351764:+	Zyx	0.100981	0.0488262	10.3553
ENSMUSG00000038346;AF:6:125009179:125009245-125010381:125009669:125009901-125010381:+	Zfp384	0.169946	0.0489126	1.62262
ENSMUSG00000017376;A3:11:78567941-78568893:78567742-78568893:-	Nlk	-0.157857	0.048951	0.431234
ENSMUSG00000021798;SE:14:34567567-34569713:34569727-34571718:-	Ldb3	-0.150173	0.048951	0.325325
ENSMUSG00000029455;A5:5:121572181-121572676:121572181-121572721:-	Aldh2	-0.0360632	0.048951	45.4186
ENSMUSG00000030122;SE:6:124914232-124914408:124914466-124914635:-	Ptms	0.0298389	0.048951	64.5514
ENSMUSG00000032563;A3:9:105053512-105054425:105053512-105054515:+	Mrpl3	0.0512857	0.048951	4.78171
ENSMUSG00000035596;AF:7:3691935-3692040:3692118:3691935-3692741:3692888:-	Mboat7	0.0898748	0.048951	11.2483
ENSMUSG00000039131;AL:3:152127890:152128216-152137573:152130434:152130491-152137573:-	Gipc2	0.27696	0.048951	0.365289
ENSMUSG00000041920;AF:11:109463548-109466276:109466359:109463548-109472524:109472688:-	Slc16a6	0.106152	0.048951	0.902656
ENSMUSG00000041920;AL:11:109458498:109458605-109463310:109459799:109459942-109463310:-	Slc16a6	0.106152	0.048951	0.902656
ENSMUSG00000054385;SE:7:25519190-25519963:25520015-25520814:-	Ceacam2	0.195116	0.048951	0.227814
ENSMUSG00000097101;A3:13:64249203-64266377:64249203-64266442:+	1810034E14Rik	0.0985212	0.048951	3.53867
ENSMUSG00000030120;AF:6:124931425:124931586-124932411:124931910:124932176-124932411:+	Mlf2	0.23229	0.049284	0.654965
ENSMUSG00000030120;SE:6:124931586-124932099:124932221-124932411:+	Mlf2	-0.187314	0.049284	1.65482
ENSMUSG00000003051;A3:1:135257286-135257615:135257226-135257615:-	Elf3	0.0187046	0.0494506	41.1817
ENSMUSG00000009585;AF:15:79891694:79891822-79895411:79892449:79892569-79895411:+	Apobec3	0.110378	0.0494506	0.675617
ENSMUSG00000009585;AF:15:79892449:79892569-79895411:79895023:79895189-79895411:+	Apobec3	-0.121492	0.0494506	6.59955
ENSMUSG00000034930;AF:6:83135463:83135585-83145931:83137110:83138246-83145931:+	Rtkn	-0.348437	0.0494506	1.21085
ENSMUSG00000037608;A3:10:20322116-20322963:20322116-20322969:+	Bclaf1	-0.0404114	0.0494506	5.25843
ENSMUSG00000037608;SE:10:20326099-20327164:20327391-20328102:+	Bclaf1	-0.0519468	0.0494506	1.9885
ENSMUSG00000037608;SE:10:20332261-20332396:20332557-20333392:+	Bclaf1	-0.0447259	0.0494506	0.836298
ENSMUSG00000037608;SE:10:20333572-20334499:20334645-20339709:+	Bclaf1	-0.0491567	0.0494506	4.42907
ENSMUSG00000037905;SE:5:125451772-125452148:125452245-125454326:+	Bri3bp	0.0309726	0.0494506	16.3724
ENSMUSG00000044881;AF:7:100537100:100537192-100539072:100537232:100537265-100539072:+	Coa4	0.0402195	0.0494506	5.92023
ENSMUSG00000047797;AF:X:101376378:101376412-101384152:101383736:101383842-101384152:+	Gjb1	0.254279	0.0494506	0.385489
ENSMUSG00000073406;A3:17:36083939-36084160:36083932-36084160:-	H2-Bl	-0.204177	0.0494506	0.812711
ENSMUSG00000073406;A3:17:36083965-36084160:36083939-36084160:-	H2-Bl	0.0649606	0.0494506	5.35925
ENSMUSG00000074466;AF:3:89391970:89392302-89397959:89395996:89396082-89397959:+	Gm15417	0.139903	0.0494506	0.995256
ENSMUSG00000020412;SE:11:4672497-4673328:4673447-4679252:+	Ascc2	-0.0453292	0.0499501	10.8755
ENSMUSG00000021416;SE:13:34960499-34960724:34960794-34963754:-	Eci3	-0.0388328	0.0499501	3.85623
ENSMUSG00000024805;AF:19:36379067:36379159-36411956:36409748:36409909-36411956:+	Pcgf5	-0.0402154	0.0499501	3.7736
ENSMUSG00000025199;A5:19:44075530-44077246:44075530-44077263:-	Chuk	0.0654178	0.0499501	23.5875
ENSMUSG00000025915;AF:1:9798107:9798246-9865131:9848272:9848385-9865131:+	Sgk3	-0.370669	0.0499501	0.501513
ENSMUSG00000026605;A5:1:189679141-189680221:189679141-189680272:-	Cenpf	0.191971	0.0499501	1.27044
ENSMUSG00000027317;SE:2:119218847-119227757:119227821-119229542:-	Ppp1r14d	0.0238747	0.0499501	13.9682
ENSMUSG00000029068;SE:4:155817987-155818539:155818664-155820329:+	Ccnl2	-0.068028	0.0499501	3.99357
ENSMUSG00000030403;AF:7:19264825-19266368:19266546:19264825-19271514:19271817:-	Vasp	-0.0197242	0.0499501	13.8852
ENSMUSG00000033152;AF:6:88865289-88874005:88874045:88865289-88874919:88875044:-	Podxl2	0.333333	0.0499501	0.0507132
ENSMUSG00000033152;AF:6:88865289-88874656:88874796:88865289-88874919:88875044:-	Podxl2	0.365249	0.0499501	0.009505
ENSMUSG00000035953;A5:14:50930324-50930613:50930324-50930634:-	Tmem55b	0.0798927	0.0499501	1.62874
ENSMUSG00000042726;AF:5:121384104-121385309:121385409:121384104-121385525:121385571:-	Trafd1	-0.120773	0.0499501	8.36281
ENSMUSG00000046157;AF:12:78977941-78980704:78980778:78977941-79006377:79006663:-	Tmem229b	0.242604	0.0499501	1.59239
ENSMUSG00000070284;A5:9:108049420-108049512:108049361-108049512:+	Gmppb	-0.0250045	0.0499501	39.2966
ENSMUSG00000087667;A3:2:28575037-28576396:28575037-28576408:+	Gm13381	0.528707	0.0499501	0.0421467
ENSMUSG00000087667;SE:2:28562625-28564897:28565019-28574971:+	Gm13381	0.528707	0.0499501	0.0421467
ENSMUSG00000029125;AF:5:38038742:38039499-38092513:38076557:38076619-38092513:+	Stx18	-0.134237	0.0501166	1.6414
ENSMUSG00000029125;AF:5:38039251:38039499-38092513:38076557:38076619-38092513:+	Stx18	-0.0731145	0.0501166	7.74214
ENSMUSG00000027219;A3:2:122441006-122441559:122441006-122441562:+	Slc28a2	-0.0353859	0.0501998	8.21774
ENSMUSG00000040459;SE:8:8681467-8681841:8681948-8683748:-	Arglu1	0.0633424	0.0501998	1.67043
ENSMUSG00000048897;AF:7:80024834:80024986-80081049:80026037:80026483-80081049:+	Zfp710	-0.0662043	0.0503497	0.5539
ENSMUSG00000048897;AF:7:80024834:80024986-80081049:80026387:80026483-80081049:+	Zfp710	-0.357171	0.0503497	0.5539
ENSMUSG00000048897;AF:7:80024834:80024986-80081049:80027814:80028085-80081049:+	Zfp710	-0.127615	0.0503497	0.5539
ENSMUSG00000048897;AF:7:80026037:80026483-80081049:80027814:80028085-80081049:+	Zfp710	0.0663311	0.0503497	9.37369
ENSMUSG00000048897;SE:7:80086608-80088535:80088632-80090335:+	Zfp710	-0.0650143	0.0503497	0.5539
ENSMUSG00000024254;AF:17:84676302:84676383-84686620:84683131:84683294-84686620:+	Abcg8	-0.0401492	0.0504496	10.1367
ENSMUSG00000090137;AF:8:70509634-70510118:70510355:70509634-70510684:70510801:-	Uba52	0.0427287	0.0506161	145.448
ENSMUSG00000030706;A5:7:100574514-100607558:100574514-100607891:-	Mrpl48	-0.0683232	0.0506494	0.918439
ENSMUSG00000044813;AF:4:45489175-45489671:45489794:45489175-45492718:45492841:-	Shb	-0.338152	0.0506993	0.348886
ENSMUSG00000044813;AF:4:45489175-45492718:45492841:45489175-45532247:45532470:-	Shb	0.439326	0.0506993	0.331654
ENSMUSG00000059518;AF:5:136985049-136986811:136986901:136985049-136987489:136988021:-	Znhit1	-0.0607033	0.0506993	34.7007
ENSMUSG00000059518;SE:5:136985049-136986126:136986255-136987489:-	Znhit1	-0.0650349	0.0506993	3.95183
ENSMUSG00000019710;A5:3:87919705-87921817:87919651-87921817:+	Mrpl24	-0.0365141	0.0507826	22.5842
ENSMUSG00000019710;A5:3:87919828-87921817:87919651-87921817:+	Mrpl24	0.03766	0.0507826	21.192
ENSMUSG00000020328;AF:11:40733667:40734154-40736018:40734205:40734255-40736018:+	Nudcd2	-0.0548614	0.0509491	38.9544
ENSMUSG00000020328;AF:11:40733946:40734154-40736018:40734205:40734255-40736018:+	Nudcd2	-0.0996607	0.0509491	2.18851
ENSMUSG00000026991;AF:2:59160850:59161128-59214678:59161927:59161997-59214678:+	Pkp4	0.210135	0.0509491	2.04258
ENSMUSG00000028964;AF:4:150908423-150909192:150909483:150908423-150913891:150914206:-	Park7	0.230454	0.0509491	1.56712
ENSMUSG00000028964;AF:4:150908423-150909391:150909651:150908423-150913891:150914206:-	Park7	0.207066	0.0509491	2.6696
ENSMUSG00000028964;AF:4:150908423-150909783:150909868:150908423-150913891:150914206:-	Park7	0.356582	0.0509491	0.334483
ENSMUSG00000028964;AF:4:150908423-150909783:150909926:150908423-150914320:150914437:-	Park7	0.050069	0.0509491	135.836
ENSMUSG00000032802;A5:2:152105738-152108989:152105556-152108989:+	Srxn1	0.109091	0.0509491	2.82991
ENSMUSG00000036779;A3:8:88199313-88199931:88199313-88199957:+	Papd5	-0.0914848	0.0509491	6.30406
ENSMUSG00000037280;A5:15:100720235-100729303:100720235-100729307:-	Galnt6	-0.0502313	0.0509491	32.2717
ENSMUSG00000038943;SE:7:80313208-80313530:80313568-80315114:+	Prc1	-0.177316	0.0509491	0.902853
ENSMUSG00000029397;SE:5:91957650-91957878:91957997-91962630:-	Rchy1	0.0312595	0.0514486	16.3917
ENSMUSG00000001436;AF:10:77032241:77032290-77038350:77033319:77033450-77038350:+	Slc19a1	-0.283188	0.0516983	1.22804
ENSMUSG00000035443;A5:9:27003778-27005146:27003764-27005146:+	Thyn1	0.0364292	0.0516983	15.6804
ENSMUSG00000035443;SE:9:27006447-27006801:27006951-27007158:+	Thyn1	0.0548333	0.0516983	13.0115
ENSMUSG00000069094;A5:3:19260292-19310790:19260292-19310864:-	Pde7a	-0.171204	0.0516983	0.391786
ENSMUSG00000069094;AF:3:19260292-19264820:19265008:19260292-19310790:19310903:-	Pde7a	0.234984	0.0516983	1.57267
ENSMUSG00000017677;SE:11:79242156-79243400:79243575-79244463:-	Wsb1	-0.0584542	0.0519481	1.15132
ENSMUSG00000018572;AF:11:69995994:69996053-69997597:69996991:69997059-69997597:+	Phf23	-0.459129	0.0519481	0.225471
ENSMUSG00000018572;AF:11:69996388:69996509-69997597:69996991:69997059-69997597:+	Phf23	-0.381545	0.0519481	0.957635
ENSMUSG00000032357;A3:9:77027008-77031689:77027004-77031689:-	Tinag	0.0515025	0.0519481	0.938024
ENSMUSG00000032357;A5:9:76962254-76996888:76962254-76996893:-	Tinag	0.0515025	0.0519481	0.938024
ENSMUSG00000033542;A3:6:43283331-43283893:43283331-43285359:+	Arhgef5	-0.0867371	0.0519481	2.01247
ENSMUSG00000033542;A5:6:43284054-43285359:43283331-43285359:+	Arhgef5	-0.0845802	0.0519481	1.14699
ENSMUSG00000033542;SE:6:43283331-43283893:43284054-43285359:+	Arhgef5	-0.0469305	0.0519481	12.1412
ENSMUSG00000037307;SE:2:144033168-144062297:144062415-144065405:+	Banf2	0.539393	0.0519481	0.134313
ENSMUSG00000037847;A5:19:18632081-18636079:18631999-18636079:+	Nmrk1	0.0930903	0.0519481	1.30689
ENSMUSG00000040187;A3:6:146818934-146820528:146818934-146820604:+	Arntl2	0.359596	0.0519481	0.285844
ENSMUSG00000040749;AF:X:164075669-164076115:164076150:164075669-164076187:164076493:-	Siah1b	0.0667746	0.0519481	4.13754
ENSMUSG00000020400;MX:11:54939735-54940711:54940882-54962833:54939735-54952350:54952402-54962833:-	Tnip1	0.432219	0.0521978	0.428054
ENSMUSG00000020400;SE:11:54939735-54940711:54940882-54956021:-	Tnip1	0.131707	0.0521978	5.44194
ENSMUSG00000046598;AF:16:31428752:31428987-31437992:31436091:31436166-31437992:+	Bdh1	-0.0287491	0.0522602	41.6507
ENSMUSG00000003345;AF:10:80622780:80622950-80634214:80629656:80629730-80634214:+	Csnk1g2	0.0244912	0.0524476	14.0831
ENSMUSG00000003345;RI:10:80638010:80638079-80638161:80638309:+	Csnk1g2	0.0244912	0.0524476	14.0831
ENSMUSG00000022884;AF:16:23107754:23107820-23108588:23107917:23107970-23108588:+	Eif4a2	-0.196499	0.0524476	1.74631
ENSMUSG00000023092;AF:X:56779723:56779794-56787989:56786527:56786582-56787989:+	Fhl1	0.425208	0.0524476	0.753574
ENSMUSG00000024150;MX:17:87258089-87258750:87258881-87265835:87258089-87264141:87264365-87265835:-	Mcfd2	-0.066666	0.0524476	17.5179
ENSMUSG00000024150;SE:17:87258089-87258750:87258881-87265792:-	Mcfd2	-0.11116	0.0524476	4.18259
ENSMUSG00000024150;SE:17:87258089-87258750:87258881-87265835:-	Mcfd2	-0.03946	0.0524476	17.5179
ENSMUSG00000024317;SE:18:21020999-21024409:21024516-21026086:+	Rnf138	0.0456707	0.0524476	6.79078
ENSMUSG00000026623;AF:1:191718027:191718205-191719358:191718521:191718597-191719358:+	Lpgat1	0.218895	0.0524476	0.406804
ENSMUSG00000026749;A3:2:38550671-38557816:38550671-38557856:+	Nek6	-0.0417856	0.0524476	9.76502
ENSMUSG00000026798;A5:2:29790559-29795381:29790530-29795381:+	Coq4	0.0777097	0.0524476	12.374
ENSMUSG00000026965;A5:2:25273932-25274666:25273537-25274666:+	Anapc2	0.273051	0.0524476	0.635169
ENSMUSG00000027012;AF:2:71211741:71211845-71214439:71211984:71212074-71214439:+	Dync1i2	0.341362	0.0524476	0.913806
ENSMUSG00000027424;A5:2:144271343-144271915:144271014-144271915:+	Mgme1	0.12483	0.0524476	1.21122
ENSMUSG00000030852;AF:7:130645481:130645566-130663016:130645929:130646430-130663016:+	Tacc2	-0.181802	0.0524476	3.34536
ENSMUSG00000034757;SE:11:102285088-102285664:102285718-102287308:+	Tmub2	-0.0869085	0.0524476	12.1692
ENSMUSG00000040435;A3:7:45523322-45523739:45523273-45523739:-	Ppp1r15a	-0.059323	0.0524476	3.47565
ENSMUSG00000056629;A3:19:6979177-6980394:6979141-6980394:-	Fkbp2	-0.0234127	0.0524476	30.6371
ENSMUSG00000063646;AF:5:37028335:37028599-37085236:37029887:37029950-37085236:+	Jakmip1	0.416304	0.0524476	0.923214
ENSMUSG00000063646;AF:5:37028335:37028599-37085236:37047432:37047545-37085236:+	Jakmip1	0.418766	0.0524476	0.923214
ENSMUSG00000063646;AF:5:37028335:37028599-37085236:37047473:37047545-37085236:+	Jakmip1	0.281448	0.0524476	0.923214
ENSMUSG00000063646;AF:5:37029867:37030030-37085236:37047432:37047545-37085236:+	Jakmip1	0.662548	0.0524476	0.242248
ENSMUSG00000030061;SE:6:97203594-97205103:97205347-97205533:-	Uba3	0.0728857	0.0529471	2.38698
ENSMUSG00000030061;SE:6:97203594-97205306:97205347-97205533:-	Uba3	0.061201	0.0529471	25.3191
ENSMUSG00000031776;A5:8:94667230-94667597:94666901-94667597:+	Arl2bp	-0.0464621	0.0529471	2.56379
ENSMUSG00000031996;SE:9:31164673-31167561:31167728-31168708:-	Aplp2	0.0388299	0.0529471	22.6516
ENSMUSG00000037070;A3:8:78506863-78508799:78506817-78508799:-	Rbmxl1	0.0300494	0.0529471	23.9085
ENSMUSG00000044134;SE:5:121849124-121850470:121850546-121851168:+	Fam109a	-0.0392993	0.0529471	23.1811
ENSMUSG00000062181;RI:8:105085257:105085395-105085556:105085689:+	Ces3b	0.870766	0.0529471	0.00411417
ENSMUSG00000085412;AL:6:52106896-52112352:52112528:52106896-52113343:52113684:+	Halr1	-0.288332	0.0529471	0.652451
ENSMUSG00000093483;A3:11:83291833-83291967:83291833-83291974:+	AA465934	-0.153548	0.0529471	1.24851
ENSMUSG00000036002;AF:4:43037206-43045648:43045797:43037206-43045807:43045825:-	Fam214b	0.145869	0.0530719	3.22095
ENSMUSG00000020923;AF:11:102316473-102317582:102317871:102316473-102319324:102319742:-	Ubtf	-0.0645843	0.0530898	8.08946
ENSMUSG00000036006;SE:13:24695702-24696471:24696596-24701062:+	Fam65b	0.21846	0.0531136	0.377329
ENSMUSG00000002345;AF:8:70139707:70139772-70141864:70140277:70140356-70141864:+	Borcs8	0.0731357	0.0532801	9.67748
ENSMUSG00000002345;AF:8:70139713:70139772-70141864:70140277:70140356-70141864:+	Borcs8	0.0706676	0.0532801	3.15566
ENSMUSG00000002345;AF:8:70139723:70139772-70141864:70140277:70140356-70141864:+	Borcs8	-0.069071	0.0532801	0.716538
ENSMUSG00000048701;AL:10:70187815-70187927:70188173:70187815-70189078:70193200:+	Ccdc6	-0.0421368	0.0534466	0.924289
ENSMUSG00000030588;AF:7:29238353:29238445-29244070:29238452:29238611-29244070:+	Yif1b	0.122004	0.0535714	4.04635
ENSMUSG00000063646;AF:5:37028335:37028599-37085236:37050857:37050975-37085236:+	Jakmip1	0.106001	0.0536131	0.923214
ENSMUSG00000063646;AF:5:37029867:37030030-37085236:37050916:37050975-37085236:+	Jakmip1	0.77272	0.0536131	0.242248
ENSMUSG00000006494;AF:2:71873224:71873565-71875406:71873743:71873818-71875406:+	Pdk1	-0.149767	0.0539461	6.37151
ENSMUSG00000009585;AF:15:79892058:79892439-79895411:79892448:79892569-79895411:+	Apobec3	-0.0789259	0.0539461	4.18307
ENSMUSG00000009585;AF:15:79892408:79892569-79895411:79895023:79895189-79895411:+	Apobec3	0.113147	0.0539461	3.57196
ENSMUSG00000009585;AF:15:79892448:79892569-79895411:79895023:79895189-79895411:+	Apobec3	0.0918461	0.0539461	27.4277
ENSMUSG00000022822;A3:16:20392927-20396015:20392807-20396015:-	Abcc5	0.130264	0.0539461	4.68834
ENSMUSG00000022822;AL:16:20338929:20338954-20357369:20344683:20344794-20357369:-	Abcc5	-0.199593	0.0539461	0.324068
ENSMUSG00000030188;SE:6:131288146-131289389:131289447-131293072:-	Magohb	-0.103591	0.0539461	11.7708
ENSMUSG00000030990;AF:7:102210362:102210591-102223379:102223085:102223150-102223379:+	Pgap2	-0.322198	0.0539461	0.843743
ENSMUSG00000034255;AF:11:103340404-103356265:103356361:103340404-103360247:103360900:-	Arhgap27	-0.0921042	0.0539461	5.16093
ENSMUSG00000034255;AF:11:103340404-103356267:103356375:103340404-103360247:103360900:-	Arhgap27	-0.106296	0.0539461	3.00777
ENSMUSG00000037860;AF:1:173419196:173419555-173427759:173420598:173420686-173427759:+	Aim2	0.188751	0.0539461	0.838916
ENSMUSG00000037860;SE:1:173419555-173420571:173420686-173427759:+	Aim2	-0.229085	0.0539461	0.267747
ENSMUSG00000038876;AF:10:29354447-29357662:29357713:29354447-29361964:29362047:-	Rnf146	-0.102051	0.0539461	2.15851
ENSMUSG00000045215;AF:18:22344883:22344980-22375133:22345089:22345166-22375133:+	Asxl3	-0.685395	0.0539461	0.0784242
ENSMUSG00000045757;A5:7:127406279-127406421:127406279-127406458:-	Zfp764	-0.0754944	0.0539461	3.09379
ENSMUSG00000047423;A3:19:5425308-5425937:5425308-5425951:+	AI837181	0.0337315	0.0539461	3.93932
ENSMUSG00000048911;AF:2:131313312-131328874:131328988:131313312-131352736:131352881:-	Rnf24	0.269694	0.0539461	0.182177
ENSMUSG00000050315;A5:3:123080258-123112432:123080258-123112702:-	Synpo2	-0.187356	0.0539461	0.713908
ENSMUSG00000059772;RI:7:126691928:126692055-126692321:126692659:-	Slx1b	-0.115801	0.0539461	0.31132
ENSMUSG00000061718;RI:11:98349996:98350110-98350569:98350629:+	Ppp1r1b	-0.116294	0.0539461	7.61159
ENSMUSG00000073131;SE:X:71816940-71817643:71817707-71820068:+	Vma21	0.0584884	0.0539461	0.931901
ENSMUSG00000059149;SE:1:132054224-132057716:132057967-132059160:-	Mfsd4a	-0.128928	0.0542315	0.763043
ENSMUSG00000021000;AF:12:59129785:59129896-59136064:59131022:59131119-59136064:+	Mia2	0.149818	0.0542399	0.20487
ENSMUSG00000030880;SE:7:120924272-120926944:120927021-120927888:+	Polr3e	-0.045129	0.0544456	6.007
ENSMUSG00000031901;SE:8:106030443-106031698:106031741-106033723:+	Dus2	0.0736747	0.0544456	3.90015
ENSMUSG00000085655;AL:3:35937698-35942446:35942717:35937698-35990725:35990840:+	Gm15952	-0.25344	0.0544456	0.425855
ENSMUSG00000023030;AF:15:100412262-100422962:100423055:100412262-100424912:100425072:-	Slc11a2	-0.0699567	0.0545455	9.5398
ENSMUSG00000025817;MX:2:5845385-5848108:5848190-5854816:5845385-5853513:5853616-5854816:+	Nudt5	-0.0486209	0.0546953	25.4626
ENSMUSG00000004071;A3:16:4769018-4769640:4768967-4769640:-	Cdip1	0.0667948	0.0549451	10.3147
ENSMUSG00000004071;AF:16:4770735-4789831:4789930:4770735-4790152:4790292:-	Cdip1	-0.0718665	0.0549451	6.7997
ENSMUSG00000006705;SE:17:31564888-31581804:31582050-31583696:+	Pknox1	-0.0566127	0.0549451	0.922652
ENSMUSG00000010097;RI:19:8764922:8765031-8766797:8766833:+	Nxf1	-0.0945302	0.0549451	3.81359
ENSMUSG00000014361;A3:2:128777498-128778915:128777498-128778920:+	Mertk	0.034342	0.0549451	26.1083
ENSMUSG00000020153;A3:10:80252433-80253074:80252433-80253079:+	Ndufs7	-0.0157761	0.0549451	50.2193
ENSMUSG00000021709;A3:13:103824926-103827907:103824848-103827907:-	Erbin	-0.0467233	0.0549451	13.8187
ENSMUSG00000021709;SE:13:103828023-103830188:103830331-103833498:-	Erbin	-0.0481462	0.0549451	11.1529
ENSMUSG00000024816;A3:19:5874808-5875091:5874794-5875091:-	Frmd8	-0.0316029	0.0549451	2.91154
ENSMUSG00000025402;AF:10:127665138-127665296:127665481:127665138-127666376:127666710:-	Nab2	-0.0489736	0.0549451	0.274581
ENSMUSG00000029003;A3:4:148144727-148145104:148144727-148145126:+	Mad2l2	-0.0647137	0.0549451	4.76893
ENSMUSG00000029066;AF:4:155803647:155803742-155806908:155803759:155803943-155806908:+	Mrpl20	-0.156259	0.0549451	0.555468
ENSMUSG00000029066;AL:4:155806985-155807316:155807477:155806985-155808479:155808794:+	Mrpl20	-0.156272	0.0549451	0.534698
ENSMUSG00000032311;A5:9:55280983-55282541:55280983-55282551:-	Nrg4	0.304774	0.0549451	0.369122
ENSMUSG00000032311;MX:9:55242207-55249096:55249169-55282551:55242207-55280890:55280983-55282551:-	Nrg4	0.250334	0.0549451	1.17646
ENSMUSG00000032311;SE:9:55242207-55249096:55249169-55280890:-	Nrg4	0.294427	0.0549451	0.369122
ENSMUSG00000046364;A5:7:109519475-109519585:109519222-109519585:+	Rpl27a	0.0311147	0.0549451	9.65319
ENSMUSG00000061479;A5:7:27195556-27195991:27195556-27195994:-	Snrpa	-0.0378757	0.0549451	14.2644
ENSMUSG00000070495;RI:2:173093609:173094250-173094294:173094782:-	Ctcfl	0.666667	0.0549451	0.0108167
ENSMUSG00000096727;A5:17:34184413-34185730:34184413-34187058:-	Psmb9	-0.155289	0.0549451	1.21721
ENSMUSG00000107283;AF:5:31153742-31154108:31154152:31153742-31154191:31154218:-	Mpv17	-0.455314	0.0549451	0.339883
ENSMUSG00000022010;AF:14:76415587:76419009-76505249:76476917:76477023-76505249:+	Tsc22d1	0.251992	0.0551449	0.757315
ENSMUSG00000022010;AF:14:76504214:76504293-76505249:76504478:76504841-76505249:+	Tsc22d1	0.0546985	0.0551449	3.53046
ENSMUSG00000021000;AF:12:59129765:59129896-59136064:59131022:59131119-59136064:+	Mia2	0.141835	0.0551671	1.51561
ENSMUSG00000030706;AF:7:100574514-100582990:100583110:100574514-100591211:100591426:-	Mrpl48	0.0760681	0.0551948	7.21303
ENSMUSG00000022952;AF:16:92695737-92695909:92697325:92695737-92825589:92825778:-	Runx1	0.649775	0.0554446	0.0160357
ENSMUSG00000022952;AL:16:92695592:92695737-92825589:92815428:92817708-92825589:-	Runx1	-0.650422	0.0554446	0.14197
ENSMUSG00000027108;AL:2:73093202:73093724-73141898:73137527:73137655-73141898:-	Ola1	-0.0589628	0.0554446	3.6525
ENSMUSG00000027108;SE:2:73203468-73212860:73212960-73214286:-	Ola1	0.0320117	0.0554446	11.6001
ENSMUSG00000027479;AF:2:153741274:153741419-153746256:153741602:153741654-153746256:+	Mapre1	0.046798	0.0554446	20.6392
ENSMUSG00000045268;AF:4:119171042-119173046:119173856:119171042-119174138:119174195:-	Zfp691	-0.121095	0.0554446	0.399644
ENSMUSG00000046598;AF:16:31428748:31428987-31437992:31436091:31436166-31437992:+	Bdh1	0.0272829	0.0554446	41.7609
ENSMUSG00000069565;AF:10:80261486:80261575-80274007:80264984:80265178-80274007:+	Dazap1	-0.0365891	0.0554446	1.73467
ENSMUSG00000086390;SE:8:106137350-106137469:106137544-106137828:+	1810019D21Rik	-0.054392	0.0554446	1.48212
ENSMUSG00000026956;A3:2:25363857-25364101:25363829-25364101:-	Uap1l1	0.0618181	0.0557443	19.7373
ENSMUSG00000026956;A3:2:25363999-25364101:25363829-25364101:-	Uap1l1	0.035576	0.0557443	20.6249
ENSMUSG00000026956;A3:2:25363999-25364101:25363857-25364101:-	Uap1l1	-0.0311896	0.0557443	20.6249
ENSMUSG00000026956;A5:2:25362848-25363244:25362848-25363312:-	Uap1l1	-0.0311896	0.0557443	20.6249
ENSMUSG00000026956;SE:2:25364687-25364881:25365085-25365327:-	Uap1l1	-0.070083	0.0557443	20.6249
ENSMUSG00000035027;AF:10:81105947:81106238-81108748:81106345:81106373-81108748:+	Map2k2	0.0307515	0.0557776	143.915
ENSMUSG00000004535;AF:6:52713750:52713888-52721298:52714219:52714629-52721298:+	Tax1bp1	-0.165522	0.0559441	1.5758
ENSMUSG00000023087;AF:3:51224447:51225287-51247805:51243408:51243852-51247805:+	Noct	0.0431543	0.0559441	16.6398
ENSMUSG00000023087;AF:3:51224470:51225287-51247805:51243408:51243852-51247805:+	Noct	0.551876	0.0559441	0.192035
ENSMUSG00000026956;A5:2:25362137-25362650:25362137-25362663:-	Uap1l1	0.0261785	0.0559441	2.36283
ENSMUSG00000027282;A5:2:90847385-90849371:90847363-90849371:+	Mtch2	-0.0326297	0.0559441	22.9549
ENSMUSG00000027282;SE:2:90847385-90849371:90849455-90849598:+	Mtch2	-0.0366546	0.0559441	22.9549
ENSMUSG00000027282;SE:2:90849704-90852816:90852866-90853051:+	Mtch2	-0.0900087	0.0559441	16.672
ENSMUSG00000031575;AF:8:25840075-25840369:25840457:25840075-25840582:25840762:-	Ash2l	-0.150784	0.0559441	0.60458
ENSMUSG00000031575;AF:8:25840075-25840369:25840457:25840075-25840582:25840787:-	Ash2l	-0.164882	0.0559441	0.60458
ENSMUSG00000033377;A5:3:116953137-116968498:116953137-116968911:-	Palmd	-0.228301	0.0559441	0.387954
ENSMUSG00000041237;AF:3:89136142:89136282-89137224:89136572:89136637-89137224:+	Pklr	-0.0354099	0.0559441	47.655
ENSMUSG00000044709;AF:7:19565676-19573039:19573089:19565676-19577333:19577595:-	Gemin7	-0.475214	0.0559441	0.320387
ENSMUSG00000046519;RI:3:95617044:95617242-95617863:95619241:+	Golph3l	-0.399991	0.0559441	0.365663
ENSMUSG00000059895;AF:15:73723145:73723515-73751129:73748026:73748465-73751129:+	Ptp4a3	-0.0989847	0.0559441	2.84966
ENSMUSG00000097195;A3:9:88521716-88521918:88521448-88521918:-	Snhg5	0.16752	0.0559441	1.72964
ENSMUSG00000097195;AF:9:88521448-88521650:88521869:88521448-88521918:88521965:-	Snhg5	0.330755	0.0559441	0.746751
ENSMUSG00000027424;A5:2:144271343-144271915:144271072-144271915:+	Mgme1	0.141964	0.0561938	1.21122
ENSMUSG00000027639;A3:2:157101443-157101721:157099503-157101721:-	Samhd1	-0.0626419	0.0561938	1.77572
ENSMUSG00000030609;AF:7:78895927:78896014-78902230:78900454:78900567-78902230:+	Aen	0.22511	0.0561938	2.00298
ENSMUSG00000030609;SE:7:78896014-78902344:78902830-78905843:+	Aen	0.0709173	0.0561938	22.6912
ENSMUSG00000031431;AF:X:140542156-140542511:140542668:140542156-140542846:140543101:-	Tsc22d3	0.230538	0.0561938	1.1687
ENSMUSG00000031431;AF:X:140542156-140542511:140542668:140542156-140542846:140543187:-	Tsc22d3	0.051445	0.0561938	1.1687
ENSMUSG00000074476;AL:9:21756104:21756295-21757290:21757139:21757193-21757290:-	Spc24	-0.101078	0.0561938	2.5619
ENSMUSG00000074476;SE:9:21756295-21757117:21757193-21757290:-	Spc24	0.0495036	0.0561938	7.2285
ENSMUSG00000024976;AF:19:53944306:53944402-53987454:53944876:53945013-53987454:+	Shoc2	0.0355231	0.0564436	2.24751
ENSMUSG00000030321;SE:6:115817429-115817713:115817823-115820045:-	Efcab12	-0.483924	0.0564436	0.0375302
ENSMUSG00000032263;AF:9:83925150:83925359-83952524:83948781:83948915-83952524:+	Bckdhb	-0.0793991	0.0564436	0.133745
ENSMUSG00000033610;AF:19:34841109-34877686:34877917:34841109-34878524:34879455:-	Pank1	-0.0538352	0.0564436	2.34842
ENSMUSG00000046434;SE:15:103242718-103242922:103243080-103243625:+	Hnrnpa1	0.0150822	0.0564436	20.1742
ENSMUSG00000092570;AF:5:147240664-147270870:147270995:147240664-147271220:147271521:-	2210019I11Rik	0.0419472	0.0564436	1.11849
ENSMUSG00000030706;AF:7:100574514-100591211:100591426:100574514-100607558:100607994:-	Mrpl48	-0.203751	0.0565863	0.400015
ENSMUSG00000046157;AF:12:78977941-78980704:78980778:78977941-79007313:79007340:-	Tmem229b	0.16681	0.0566101	1.59239
ENSMUSG00000046157;AF:12:78977941-78983386:78983478:78977941-79006377:79006663:-	Tmem229b	0.138665	0.0566101	3.79055
ENSMUSG00000046157;AF:12:78977941-79006377:79006663:78977941-79006973:79007277:-	Tmem229b	-0.117377	0.0566101	2.62609
ENSMUSG00000046157;AL:12:78964849:78965176-78977761:78973255:78973348-78977761:-	Tmem229b	-0.16681	0.0566101	0.808741
ENSMUSG00000026853;AF:2:30413996-30415195:30415308:30413996-30415312:30415518:-	Crat	-0.160609	0.0568182	1.39848
ENSMUSG00000005447;AF:7:25297175-25297282:25297312:25297175-25297372:25297882:-	Pafah1b3	0.0705989	0.0569431	7.36817
ENSMUSG00000023259;AF:9:108854094:108854186-108855777:108855662:108855714-108855777:+	Slc26a6	0.20109	0.0569431	0.193744
ENSMUSG00000025817;AF:2:5845253:5845385-5854816:5848135:5848190-5854816:+	Nudt5	0.0616477	0.0569431	0.902128
ENSMUSG00000030142;RI:6:123286208:123286359-123286432:123286518:-	Clec4e	-0.375527	0.0569431	0.164547
ENSMUSG00000033739;A3:17:34644953-34645179:34644953-34645245:+	Fkbpl	-0.0661153	0.0569431	0.436835
ENSMUSG00000034189;SE:8:119567991-119574449:119574524-119575092:-	Hsdl1	-0.0870348	0.0569431	1.36984
ENSMUSG00000039109;AF:13:37047504-37049141:37049213:37047504-37050195:37050244:-	F13a1	0.291429	0.0569431	0.394676
ENSMUSG00000053253;A3:14:105304836-105307886:105304836-105308116:+	Ndfip2	0.0304966	0.0569431	31.2855
ENSMUSG00000023286;AF:4:155943850:155944150-155946255:155944158:155944259-155946255:+	Ube2j2	0.0706866	0.0573177	1.3924
ENSMUSG00000023286;AF:4:155943869:155944013-155946255:155944158:155944259-155946255:+	Ube2j2	0.0493171	0.0573177	29.3343
ENSMUSG00000023286;SE:4:155944150-155946255:155946417-155949007:+	Ube2j2	-0.101444	0.0573177	1.3924
ENSMUSG00000032294;AF:9:59656576:59656649-59665200:59656659:59656698-59665200:+	Pkm	-0.0922539	0.0573177	4.3402
ENSMUSG00000020184;RI:10:117694905:117695068-117696381:117696439:-	Mdm2	-0.306563	0.0574426	0.646839
ENSMUSG00000020184;SE:10:117705229-117709654:117709784-117709946:-	Mdm2	-0.131198	0.0574426	0.641473
ENSMUSG00000023092;AF:X:56779723:56779794-56787989:56787725:56787836-56787989:+	Fhl1	0.430907	0.0574426	0.753574
ENSMUSG00000027522;MX:2:174077189-174077338:174077352-174090621:174077189-174084646:174084657-174090621:+	Stx16	0.0994053	0.0574426	5.34814
ENSMUSG00000028788;SE:4:129842762-129845062:129845192-129846465:+	Ptp4a2	0.0599414	0.0574426	47.7844
ENSMUSG00000033295;SE:4:118217189-118218012:118218044-118220493:-	Ptprf	0.0314857	0.0574426	0.869907
ENSMUSG00000033295;SE:4:118225126-118225799:118226377-118226454:-	Ptprf	-0.0315922	0.0574426	17.7486
ENSMUSG00000033295;SE:4:118226571-118227819:118227845-118230695:-	Ptprf	0.0315899	0.0574426	1.72937
ENSMUSG00000033295;SE:4:118230888-118231486:118231791-118234959:-	Ptprf	-0.0314857	0.0574426	35.4868
ENSMUSG00000034105;A5:8:119773440-119778146:119773440-119778360:-	Tldc1	0.0586116	0.0574426	1.23604
ENSMUSG00000035506;SE:16:33608232-33617108:33617254-33624554:+	Slc12a8	-0.0970469	0.0574426	3.12076
ENSMUSG00000065990;A5:4:155831766-155831983:155831735-155831983:+	Aurkaip1	0.0730394	0.0574426	36.9555
ENSMUSG00000096094;AF:1:75223430-75223623:75223654:75223430-75231975:75232090:-	A630095N17Rik	-0.666667	0.0574426	0.0319753
ENSMUSG00000002871;AF:6:88902317:88902530-88905949:88905634:88905826-88905949:+	Tpra1	0.302101	0.0579421	0.983284
ENSMUSG00000005237;A5:11:69465389-69465551:69465389-69465581:-	Dnah2	0.257756	0.0579421	0.0515663
ENSMUSG00000017858;A5:2:163017656-163022375:163017533-163022375:+	Ift52	-0.0387439	0.0579421	1.89739
ENSMUSG00000018381;A3:11:95837317-95842021:95837237-95842021:-	Abi3	0.124689	0.0579421	1.69931
ENSMUSG00000019143;SE:18:36788670-36789157:36789284-36790134:+	Hars2	0.0985552	0.0579421	3.34999
ENSMUSG00000021018;AF:16:20717665:20717994-20718824:20718172:20718669-20718824:+	Polr2h	0.0249784	0.0579421	40.1879
ENSMUSG00000022010;AF:14:76476917:76477023-76505249:76504214:76504293-76505249:+	Tsc22d1	-0.158801	0.0579421	0.707769
ENSMUSG00000025332;SE:X:152237710-152239630:152239752-152240026:+	Kdm5c	0.0742064	0.0579421	5.34742
ENSMUSG00000028085;A3:3:85601973-85604381:85601973-85604454:+	Gatb	-0.0465627	0.0579421	1.21562
ENSMUSG00000028085;AL:3:85645048-85646195:85646579:85645048-85652281:85652833:+	Gatb	-0.143638	0.0579421	0.353401
ENSMUSG00000038943;A5:7:80313208-80313527:80313131-80313527:+	Prc1	0.236151	0.0579421	1.00636
ENSMUSG00000039217;SE:9:50577892-50579287:50579420-50581490:+	Il18	-0.0321981	0.0579421	43.9436
ENSMUSG00000092572;AF:1:107529003:107529091-107535445:107532371:107532538-107535445:+	Serpinb10	0.592392	0.0579421	0.0394458
ENSMUSG00000092572;SE:1:107529091-107532363:107532538-107535445:+	Serpinb10	-0.631373	0.0579421	0.00861833
ENSMUSG00000035900;A3:15:86133759-86134786:86133759-86134881:+	Gramd4	0.0664081	0.0583417	1.0425
ENSMUSG00000035900;AF:15:86057695:86057831-86091313:86058727:86058961-86091313:+	Gramd4	-0.066575	0.0583417	6.93263
ENSMUSG00000023286;AL:4:155955560-155956368:155956400:155955560-155957081:155957566:+	Ube2j2	-0.132805	0.0584416	0.809682
ENSMUSG00000025223;AF:19:46036365-46039055:46039481:46036365-46044830:46045211:-	Ldb1	0.094879	0.0584416	2.88941
ENSMUSG00000031712;AF:8:82379615-82398553:82398627:82379615-82402290:82402366:-	Il15	-0.262954	0.0584416	1.49177
ENSMUSG00000036687;AF:5:139813192-139813928:139814042:139813192-139819748:139819917:-	Tmem184a	-0.0390023	0.0584416	5.1708
ENSMUSG00000038267;SE:13:34192279-34193249:34193272-34193394:-	Slc22a23	0.0699125	0.0584416	4.71692
ENSMUSG00000040952;A5:7:24884869-24885136:24884849-24885136:+	Rps19	0.086113	0.0584416	160.647
ENSMUSG00000054169;SE:7:24777339-24778126:24778485-24780870:+	Ceacam10	0.138353	0.0584416	4.30343
ENSMUSG00000075595;AF:11:95712673:95712733-95749000:95713011:95713228-95749000:+	Zfp652	0.1574	0.0584416	3.25133
ENSMUSG00000089719;A5:8:54709553-54710243:54709542-54710243:+	Gm15758	-0.132411	0.0584416	1.50575
ENSMUSG00000110712;SE:1:72642272-72642444:72642487-72642811:+	RP23-432C4.2	-0.512455	0.0584416	0.0427067
ENSMUSG00000096215;A3:16:5007418-5007774:5007418-5007972:+	Smim22	-0.0598255	0.0585664	0.550749
ENSMUSG00000004933;AF:10:81257299:81257574-81258480:81257918:81257970-81258480:+	Matk	0.306487	0.0586081	0.402668
ENSMUSG00000004933;SE:10:81259806-81260089:81260182-81260908:+	Matk	-0.257193	0.0586081	0.340501
ENSMUSG00000025724;SE:7:80923220-80925598:80925630-80927737:-	Sec11a	0.0473171	0.0586081	2.34801
ENSMUSG00000096215;AF:16:5007288:5007325-5007744:5007352:5007418-5007744:+	Smim22	0.026001	0.0587413	17.8946
ENSMUSG00000003779;AF:18:34624624:34624852-34625458:34625033:34625263-34625458:+	Kif20a	0.05678	0.0589411	7.0302
ENSMUSG00000018334;AF:11:79047444-79057430:79057627:79047444-79074346:79074486:-	Ksr1	0.213753	0.0589411	0.087427
ENSMUSG00000018334;AL:11:79013440:79016263-79019562:79017036:79017336-79019562:-	Ksr1	0.0575801	0.0589411	11.6776
ENSMUSG00000019088;AF:X:74277342-74281521:74281598:74277342-74282235:74282337:-	Dnase1l1	-0.321567	0.0589411	0.354573
ENSMUSG00000019088;AF:X:74277342-74281521:74281626:74277342-74282235:74282337:-	Dnase1l1	-0.317161	0.0589411	0.456204
ENSMUSG00000021336;A5:13:23905650-23906574:23905650-23906580:-	Slc17a4	0.0416095	0.0589411	1.25819
ENSMUSG00000025290;AL:14:24493493-24495430:24495432:24493493-24495775:24496146:+	Rps24	-0.00894491	0.0589411	1172.74
ENSMUSG00000037005;A5:X:48122103-48122529:48121902-48122529:+	Xpnpep2	0.0624541	0.0589411	1.77762
ENSMUSG00000038354;A5:3:96678267-96679180:96678263-96679180:+	Ankrd35	0.312313	0.0589411	0.0699458
ENSMUSG00000040809;SE:3:106148720-106148802:106148921-106149712:-	Chil3	0.148981	0.0589411	1.56661
ENSMUSG00000043310;A5:7:102909858-102917148:102909858-102917153:-	Olfr571	0.666667	0.0589411	0.0178028
ENSMUSG00000051510;AF:11:120629881-120629986:120630148:120629881-120633362:120633600:-	Mafg	-0.0634759	0.0589411	2.03507
ENSMUSG00000051510;AF:11:120629881-120630488:120630797:120629881-120633362:120633600:-	Mafg	-0.0542933	0.0589411	4.35285
ENSMUSG00000066009;SE:4:146097446-146099750:146099826-146117806:+	Zfp987	-0.319729	0.0589411	0.0102043
ENSMUSG00000074227;SE:7:29260430-29263595:29263765-29281512:-	Spint2	-0.026306	0.0589411	120.699
ENSMUSG00000054640;SE:17:81437813-81441652:81441666-81441773:-	Slc8a1	-0.230936	0.0591908	0.0496349
ENSMUSG00000054640;SE:17:81441790-81442203:81442223-81445487:-	Slc8a1	-0.230936	0.0591908	0.0992698
ENSMUSG00000071324;SE:10:42000498-42008653:42008725-42011768:-	Armc2	-0.371068	0.0591908	0.129352
ENSMUSG00000078570;A5:4:124850433-124850522:124850433-124850580:-	1110065P20Rik	-0.148244	0.0591908	0.664092
ENSMUSG00000078570;A5:4:124850433-124850580:124850433-124850649:-	1110065P20Rik	-0.0468078	0.0591908	2.03435
ENSMUSG00000002345;AF:8:70139499:70139772-70141864:70140277:70140356-70141864:+	Borcs8	-0.0550029	0.0593157	2.8129
ENSMUSG00000029452;AF:5:121451893:121452370-121463787:121452575:121452795-121463787:+	Tmem116	-0.593312	0.0593157	0.114932
ENSMUSG00000021900;SE:14:31641135-31662070:31662325-31665882:+	Btd	-0.0403883	0.0594406	9.29927
ENSMUSG00000022518;A5:16:4858603-4860964:4858592-4860964:+	4930562C15Rik	0.63756	0.0594406	0.0742492
ENSMUSG00000022518;SE:16:4864667-4866204:4866284-4867295:+	4930562C15Rik	0.579404	0.0594406	0.027499
ENSMUSG00000024277;AF:18:23752333:23752420-23772604:23753725:23753869-23772604:+	Mapre2	-0.0798081	0.0594406	0.684585
ENSMUSG00000024277;AF:18:23752339:23752420-23772604:23753748:23753869-23772604:+	Mapre2	0.837178	0.0594406	0.149117
ENSMUSG00000025485;RI:7:140857982:140858272-140858367:140858572:+	Ric8a	-0.111022	0.0594406	6.75148
ENSMUSG00000027996;AL:3:83769406-83770104:83770143:83769406-83772040:83772149:+	Sfrp2	0.36496	0.0594406	0.1229
ENSMUSG00000039361;SE:7:90177603-90182219:90182368-90189150:+	Picalm	0.0472287	0.0594406	23.3571
ENSMUSG00000009585;AF:15:79892455:79892569-79895411:79895023:79895189-79895411:+	Apobec3	0.108338	0.059726	3.66343
ENSMUSG00000002205;AF:7:44748584:44748651-44753816:44752115:44752176-44753816:+	Vrk3	0.327789	0.0599401	0.37599
ENSMUSG00000002205;AF:7:44748646:44748729-44752115:44748943:44749397-44752115:+	Vrk3	-0.240865	0.0599401	1.03874
ENSMUSG00000002205;AL:7:44757895-44759042:44759407:44757895-44759700:44759769:+	Vrk3	-0.435085	0.0599401	0.272283
ENSMUSG00000003500;A3:6:29212170-29216072:29212167-29216072:-	Impdh1	0.215646	0.0599401	1.20169
ENSMUSG00000019558;A5:X:73680071-73680132:73680047-73680132:+	Slc6a8	0.051416	0.0599401	60.9303
ENSMUSG00000020467;SE:11:28915780-28916850:28916969-28921403:+	Efemp1	-0.0626614	0.0599401	2.09767
ENSMUSG00000022744;A3:16:58728084-58729158:58728084-58729180:+	Cldnd1	0.181811	0.0599401	0.691372
ENSMUSG00000022744;SE:16:58728084-58729173:58729223-58729438:+	Cldnd1	0.0440775	0.0599401	1.89256
ENSMUSG00000023089;SE:6:24519257-24522659:24522775-24527273:-	Ndufa5	-0.0141307	0.0599401	99.4151
ENSMUSG00000024187;SE:17:26220580-26225912:26226023-26244006:-	Fam234a	0.0328043	0.0599401	36.5387
ENSMUSG00000024378;AL:18:33203599:33203815-33206120:33204667:33205165-33206120:-	Stard4	0.280476	0.0599401	0.704187
ENSMUSG00000025102;A5:7:81788576-81789355:81788576-81789428:-	3110040N11Rik	0.0768375	0.0599401	10.6818
ENSMUSG00000027889;AF:3:108081131-108085247:108085399:108081131-108086218:108086627:-	Ampd2	-0.148074	0.0599401	0.59948
ENSMUSG00000028035;AL:3:152178511:152179646-152209835:152193563:152193664-152209835:-	Dnajb4	-0.537775	0.0599401	0.0475203
ENSMUSG00000028088;A5:3:97628919-97629019:97628901-97629019:+	Fmo5	-0.0417702	0.0599401	20.8625
ENSMUSG00000028786;A3:4:129110947-129111239:129110947-129111323:+	Tmem54	0.0434931	0.0599401	28.4709
ENSMUSG00000028786;AF:4:129105574:129105731-129108211:129106869:129106940-129108211:+	Tmem54	-0.0485924	0.0599401	18.1153
ENSMUSG00000029580;AF:5:142905692-142905849:142905937:142905692-142906652:142906694:-	Actb	0.0729412	0.0599401	21.4458
ENSMUSG00000032246;SE:9:62858161-62858242:62858272-62871266:+	Calml4	-0.0407641	0.0599401	65.4362
ENSMUSG00000032311;AL:9:55220223:55221408-55226616:55224232:55225592-55226616:-	Nrg4	-0.260166	0.0599401	0.479897
ENSMUSG00000033159;AF:1:75141503-75141700:75141803:75141503-75142058:75142638:-	Cnppd1	-0.146794	0.0599401	1.87784
ENSMUSG00000036246;SE:8:69818110-69820434:69820500-69820597:+	Gmip	-0.0830336	0.0599401	6.3352
ENSMUSG00000038521;A5:6:124541488-124542193:124541488-124542268:-	C1s1	0.132853	0.0599401	2.66162
ENSMUSG00000038650;AF:7:141166787-141168574:141168689:141166787-141172742:141172857:-	Rnh1	0.0891864	0.0599401	13.5608
ENSMUSG00000040412;SE:3:108489022-108491999:108492119-108536296:-	5330417C22Rik	-0.0886977	0.0599401	1.20592
ENSMUSG00000044712;AF:12:73286779:73287032-73288393:73287060:73287154-73288393:+	Slc38a6	-0.150482	0.0599401	1.85154
ENSMUSG00000044712;AF:12:73286790:73287032-73288393:73287060:73287154-73288393:+	Slc38a6	-0.35706	0.0599401	0.116524
ENSMUSG00000044712;AF:12:73286857:73287032-73288393:73287060:73287154-73288393:+	Slc38a6	-0.357256	0.0599401	0.149553
ENSMUSG00000044712;AF:12:73286908:73287032-73288393:73287060:73287154-73288393:+	Slc38a6	-0.652339	0.0599401	0.0313465
ENSMUSG00000049225;AF:4:11962233-11965614:11965821:11962233-11965884:11965981:-	Pdp1	-0.329584	0.0599401	0.0461642
ENSMUSG00000049225;AF:4:11962233-11965884:11965981:11962233-11966302:11966452:-	Pdp1	0.253898	0.0599401	0.932944
ENSMUSG00000051727;SE:7:97453462-97454857:97454977-97457594:+	Kctd14	-0.0723397	0.0599401	1.49634
ENSMUSG00000064373;AF:15:3270811:3270952-3274661:3272085:3272167-3274661:+	Selenop	0.180072	0.0599401	0.832493
ENSMUSG00000068037;A3:17:12846431-12848077:12846412-12848077:-	Mas1	-0.651041	0.0599401	0.00641933
ENSMUSG00000070953;AF:2:34797433-34799505:34799618:34797433-34799751:34799864:-	Rabepk	0.212863	0.0599401	0.909701
ENSMUSG00000070953;AF:2:34797433-34799505:34799618:34797433-34799751:34799912:-	Rabepk	0.15592	0.0599401	0.909701
ENSMUSG00000073399;AL:17:36882946:36883364-36889977:36889265:36889353-36889977:-	Trim40	0.0957528	0.0599401	4.81107
ENSMUSG00000021499;A3:13:55786519-55798744:55786519-55798783:+	Catsper3	-0.557329	0.0604396	0.0223965
ENSMUSG00000040372;AF:4:24966407:24966624-25007130:24973419:24973684-25007130:+	Gpr63	-0.567064	0.0604396	0.0259967
ENSMUSG00000042502;AF:7:127195467-127195787:127195875:127195467-127195929:127195987:-	Cd2bp2	0.0665864	0.0604396	10.5367
ENSMUSG00000071172;SE:17:29038624-29039454:29039909-29040775:+	Srsf3	0.0186337	0.0604396	16.7074
ENSMUSG00000076479;A3:6:41227573-41227696:41227573-41227699:+	Trbv26	-0.333333	0.0604396	0.166316
ENSMUSG00000078919;AF:2:168227502-168230193:168230328:168227502-168230389:168230591:-	Dpm1	0.0950194	0.0604396	1.12754
ENSMUSG00000078919;AF:2:168227502-168230193:168230362:168227502-168230389:168230591:-	Dpm1	-0.0800004	0.0604396	13.259
ENSMUSG00000078919;SE:2:168217776-168219220:168219245-168220037:-	Dpm1	-0.081731	0.0604396	2.97692
ENSMUSG00000023030;AF:15:100412262-100422962:100423002:100412262-100424104:100424214:-	Slc11a2	-0.0401674	0.0606061	147.064
ENSMUSG00000010025;SE:11:61246321-61247929:61248041-61248862:-	Aldh3a2	0.0670707	0.0606893	4.0318
ENSMUSG00000010025;SE:11:61265295-61266854:61267014-61267239:-	Aldh3a2	-0.290011	0.0606893	0.735149
ENSMUSG00000030720;A3:7:126583100-126583303:126583096-126583303:-	Cln3	0.15897	0.0606893	0.95017
ENSMUSG00000030720;SE:7:126580412-126580793:126580864-126581646:-	Cln3	0.0991095	0.0606893	0.62073
ENSMUSG00000046157;AF:12:78977941-78980704:78980778:78977941-78983386:78983478:-	Tmem229b	0.0856105	0.0608482	1.59239
ENSMUSG00000046157;AF:12:78977941-78980704:78980778:78977941-79006973:79007277:-	Tmem229b	0.0695428	0.0608482	1.59239
ENSMUSG00000046157;AL:12:78961795:78965176-78977761:78973255:78973348-78977761:-	Tmem229b	-0.0856105	0.0608482	3.79055
ENSMUSG00000046157;AL:12:78961800:78965173-78977761:78973255:78973348-78977761:-	Tmem229b	-0.0695428	0.0608482	6.20129
ENSMUSG00000046157;SE:12:78965176-78977761:78977941-79007313:-	Tmem229b	-0.198594	0.0608482	0.808741
ENSMUSG00000003402;A5:9:22011596-22011674:22011575-22011674:+	Prkcsh	0.0355609	0.0609391	25.5485
[truncated: 1,244 more rows]

## Sheet: WT_APC_isoforms_0.05
gene;transcript	gene_short_name	isoform_dPSI	isoform_p.value
ENSMUSG00000090066;ENSMUST00000163080	1110002E22Rik	0.431645	0.036963
ENSMUSG00000090066;ENSMUST00000184925	1110002E22Rik	-0.431645	0.036963
ENSMUSG00000085972;ENSMUST00000137077	1110028F11Rik	0.157132	0.003996
ENSMUSG00000085972;ENSMUST00000142895	1110028F11Rik	-0.157132	0.003996
ENSMUSG00000099098;ENSMUST00000184073	1110035H17Rik	-0.243903	0.0204795
ENSMUSG00000099098;ENSMUST00000205672	1110035H17Rik	0.243903	0.0204795
ENSMUSG00000092203;ENSMUST00000174714	1110038B12Rik	-0.0605298	0.027972
ENSMUSG00000092203;ENSMUST00000173070	1110038B12Rik	-0.0799674	0.01998
ENSMUSG00000092203;ENSMUST00000172501	1110038B12Rik	0.143955	0
ENSMUSG00000078570;ENSMUST00000185036	1110065P20Rik	0.0524569	0.030969
ENSMUSG00000078570;ENSMUST00000137769	1110065P20Rik	-0.0969529	0.0164835
ENSMUSG00000078570;ENSMUST00000163946	1110065P20Rik	0.0835634	0.0164835
ENSMUSG00000063320;ENSMUST00000079648	1190007I07Rik	-0.0938134	0.024975
ENSMUSG00000097290;ENSMUST00000181960	1300002E11Rik	0.114095	0.041958
ENSMUSG00000072694;ENSMUST00000061251	1500011B03Rik	-0.122731	0.0114885
ENSMUSG00000072694;ENSMUST00000112160	1500011B03Rik	0.122731	0.0114885
ENSMUSG00000099958;ENSMUST00000188278	1700010B13Rik	0.666667	0.025974
ENSMUSG00000099958;ENSMUST00000189435	1700010B13Rik	-0.666667	0.025974
ENSMUSG00000085438;ENSMUST00000147425	1700020I14Rik	-0.045622	0.0274725
ENSMUSG00000085438;ENSMUST00000153581	1700020I14Rik	0.045622	0.0274725
ENSMUSG00000035085;ENSMUST00000037378	1700020L24Rik	-0.0604843	0.0364635
ENSMUSG00000035085;ENSMUST00000188702	1700020L24Rik	0.0604843	0.0364635
ENSMUSG00000056821;ENSMUST00000076984	1700028I16Rik	-0.319846	0.0454545
ENSMUSG00000056821;ENSMUST00000178540	1700028I16Rik	0.319846	0.0454545
ENSMUSG00000097893;ENSMUST00000191287	1700034P13Rik	-0.253381	0.00174825
ENSMUSG00000097893;ENSMUST00000207445	1700034P13Rik	0.306474	0
ENSMUSG00000043773;ENSMUST00000063103	1700048O20Rik	-0.310903	0.0112388
ENSMUSG00000043773;ENSMUST00000215356	1700048O20Rik	0.268376	0.0112388
ENSMUSG00000073598;ENSMUST00000097617	1700066B19Rik	-0.0838496	0.0184815
ENSMUSG00000073598;ENSMUST00000143778	1700066B19Rik	0.0838496	0.0184815
ENSMUSG00000099354;ENSMUST00000189129	1700124L16Rik	0.452606	0.0434565
ENSMUSG00000086390;ENSMUST00000140509	1810019D21Rik	-0.054392	0.0464535
ENSMUSG00000086390;ENSMUST00000145343	1810019D21Rik	0.0838389	0.026973
ENSMUSG00000101970;ENSMUST00000187421	1810026B05Rik	-0.0716174	0.047952
ENSMUSG00000097101;ENSMUST00000181403	1810034E14Rik	0.0962912	0.023976
ENSMUSG00000097101;ENSMUST00000185652	1810034E14Rik	-0.0984828	0.023976
ENSMUSG00000073155;ENSMUST00000130875	1810058I24Rik	-0.0509833	0.02997
ENSMUSG00000073155;ENSMUST00000136110	1810058I24Rik	0.059432	0.02997
ENSMUSG00000108207;ENSMUST00000203249	1810059H22Rik	-0.13813	0.0499501
ENSMUSG00000108207;ENSMUST00000204570	1810059H22Rik	0.14463	0.0499501
ENSMUSG00000090925;ENSMUST00000167359	1810064F22Rik	-0.182706	0.0172328
ENSMUSG00000090925;ENSMUST00000187399	1810064F22Rik	0.183187	0.0172328
ENSMUSG00000095620;ENSMUST00000187183	2010005H15Rik	-0.703447	0
ENSMUSG00000095620;ENSMUST00000187742	2010005H15Rik	0.703447	0
ENSMUSG00000102047;ENSMUST00000185628	2010010A06Rik	-0.118226	0.00749251
ENSMUSG00000102047;ENSMUST00000190465	2010010A06Rik	0.136933	0.00749251
ENSMUSG00000063522;ENSMUST00000077004	2010109I03Rik	-0.0607253	0.0224775
ENSMUSG00000063522;ENSMUST00000190826	2010109I03Rik	0.0607253	0.0224775
ENSMUSG00000100714;ENSMUST00000186827	2010308F09Rik	0.220234	0.00499501
ENSMUSG00000100714;ENSMUST00000186931	2010308F09Rik	-0.220234	0.00499501
ENSMUSG00000031242;ENSMUST00000120722	2610002M06Rik	-0.123134	0.00649351
ENSMUSG00000031242;ENSMUST00000191183	2610002M06Rik	0.123134	0.00649351
ENSMUSG00000087259;ENSMUST00000127263	2610035D17Rik	0.29698	0
ENSMUSG00000087259;ENSMUST00000136438	2610035D17Rik	-0.368652	0
ENSMUSG00000049916;ENSMUST00000093336	2610318N02Rik	-0.112173	0.018981
ENSMUSG00000049916;ENSMUST00000207116	2610318N02Rik	0.112173	0.018981
ENSMUSG00000028536;ENSMUST00000030261	2610528J11Rik	0.070059	0.00599401
ENSMUSG00000028536;ENSMUST00000106367	2610528J11Rik	-0.070059	0.00599401
ENSMUSG00000099034;ENSMUST00000184602	2810039B14Rik	-0.204023	0.047952
ENSMUSG00000092574;ENSMUST00000172930	2810047C21Rik1	-0.645097	0.0224775
ENSMUSG00000092574;ENSMUST00000210322	2810047C21Rik1	0.645097	0.0224775
ENSMUSG00000055972;ENSMUST00000069809	2810407A14Rik	0.628741	0.0264735
ENSMUSG00000055972;ENSMUST00000189929	2810407A14Rik	-0.628741	0.0264735
ENSMUSG00000075389;ENSMUST00000145437	2810410L24Rik	0.0773508	0.032967
ENSMUSG00000075389;ENSMUST00000155681	2810410L24Rik	-0.0773508	0.032967
ENSMUSG00000040204;ENSMUST00000045802	2810417H13Rik	-0.167634	0.0014985
ENSMUSG00000040204;ENSMUST00000130308	2810417H13Rik	0.169258	0.0014985
ENSMUSG00000051339;ENSMUST00000050125	2900026A02Rik	-0.110711	0.00549451
ENSMUSG00000051339;ENSMUST00000211733	2900026A02Rik	-0.237054	0
ENSMUSG00000051339;ENSMUST00000212276	2900026A02Rik	0.347765	0
ENSMUSG00000070282;ENSMUST00000125451	3000002C10Rik	0.178446	0.0374625
ENSMUSG00000025102;ENSMUST00000026092	3110040N11Rik	0.0622105	0.0362138
ENSMUSG00000025102;ENSMUST00000142557	3110040N11Rik	-0.0556067	0.0362138
ENSMUSG00000046806;ENSMUST00000055097	3110062M04Rik	-0.116145	0.0491175
ENSMUSG00000046806;ENSMUST00000140458	3110062M04Rik	-0.241691	0.00624376
ENSMUSG00000046806;ENSMUST00000115006	3110062M04Rik	0.467479	0.0024975
ENSMUSG00000026258;ENSMUST00000027476	3110079O15Rik	0.528494	0.032967
ENSMUSG00000026258;ENSMUST00000191095	3110079O15Rik	-0.528494	0.032967
ENSMUSG00000064202;ENSMUST00000161813	4430402I18Rik	0.178206	0.017316
ENSMUSG00000064202;ENSMUST00000025872	4430402I18Rik	0.233715	0.001998
ENSMUSG00000064202;ENSMUST00000159655	4430402I18Rik	-0.559482	0
ENSMUSG00000062496;ENSMUST00000079389	4930431F12Rik	-0.333333	0.0364635
ENSMUSG00000062496;ENSMUST00000199309	4930431F12Rik	0.333333	0.0364635
ENSMUSG00000046958;ENSMUST00000053635	4930432E11Rik	0	0.035964
ENSMUSG00000046958;ENSMUST00000063585	4930432E11Rik	0	0.035964
ENSMUSG00000059920;ENSMUST00000076991	4930453N24Rik	-0.0800679	0.011988
ENSMUSG00000059920;ENSMUST00000162732	4930453N24Rik	0.0800679	0.011988
ENSMUSG00000085956;ENSMUST00000128160	4930481B07Rik	0.111824	0.035964
ENSMUSG00000085956;ENSMUST00000151207	4930481B07Rik	-0.111824	0.035964
ENSMUSG00000047938;ENSMUST00000138675	4930483J18Rik	0.434424	0.0274725
ENSMUSG00000047938;ENSMUST00000138715	4930483J18Rik	-0.434424	0.0274725
ENSMUSG00000014837;ENSMUST00000171788	4931428F04Rik	0.199927	0.0462038
ENSMUSG00000014837;ENSMUST00000212219	4931428F04Rik	-0.279551	0.0374625
ENSMUSG00000106306;ENSMUST00000199058	4933401H06Rik	-1	0
ENSMUSG00000106306;ENSMUST00000200529	4933401H06Rik	1	0
ENSMUSG00000097852;ENSMUST00000180557	4933405D12Rik	-0.871953	0.001998
ENSMUSG00000097852;ENSMUST00000199131	4933405D12Rik	0.871953	0.001998
ENSMUSG00000097494;ENSMUST00000180391	4933406C10Rik	-0.143547	0.0484515
ENSMUSG00000097494;ENSMUST00000181670	4933406C10Rik	0.143547	0.0484515
ENSMUSG00000087396;ENSMUST00000130744	4933407K13Rik	0.137068	0.0474525
ENSMUSG00000087396;ENSMUST00000151267	4933407K13Rik	-0.131078	0.0474525
ENSMUSG00000026224;ENSMUST00000027426	4933407L21Rik	-0.385164	0.035964
ENSMUSG00000026224;ENSMUST00000188949	4933407L21Rik	0.370538	0.035964
ENSMUSG00000044276;ENSMUST00000056711	4933427E11Rik	-0.313844	0.032967
ENSMUSG00000044276;ENSMUST00000185751	4933427E11Rik	0.313844	0.032967
ENSMUSG00000086968;ENSMUST00000144591	4933431E20Rik	-0.127814	0.041958
ENSMUSG00000081618;ENSMUST00000117311	5033423K11Rik	-0.217369	0.0354645
ENSMUSG00000081618;ENSMUST00000202802	5033423K11Rik	0.217369	0.0354645
ENSMUSG00000084803;ENSMUST00000145520	5830444B04Rik	-0.201099	0.045954
ENSMUSG00000084803;ENSMUST00000152780	5830444B04Rik	0.21099	0.045954
ENSMUSG00000052658;ENSMUST00000064646	5830454E08Rik	-0.180278	0.026973
ENSMUSG00000052658;ENSMUST00000213974	5830454E08Rik	0.180278	0.026973
ENSMUSG00000097760;ENSMUST00000180835	6030442K20Rik	0.203828	0.048951
ENSMUSG00000097760;ENSMUST00000188203	6030442K20Rik	-0.203828	0.048951
ENSMUSG00000075585;ENSMUST00000100518	6330403L08Rik	0.382132	0.00599401
ENSMUSG00000075585;ENSMUST00000187923	6330403L08Rik	-0.382132	0.00599401
ENSMUSG00000093424;ENSMUST00000176569	6330562C20Rik	0.266017	0.011988
ENSMUSG00000093424;ENSMUST00000198947	6330562C20Rik	-0.251914	0.011988
ENSMUSG00000085427;ENSMUST00000125382	6430710C18Rik	0.235973	0.00499501
ENSMUSG00000085427;ENSMUST00000148327	6430710C18Rik	-0.225323	0.00499501
ENSMUSG00000021185;ENSMUST00000069782	9030617O03Rik	0.0580406	0.0333
ENSMUSG00000021185;ENSMUST00000110069	9030617O03Rik	-0.0806687	0.0333
ENSMUSG00000021185;ENSMUST00000167322	9030617O03Rik	0.055839	0.0333
ENSMUSG00000078776;ENSMUST00000059886	9530053A07Rik	0.967917	0.00699301
ENSMUSG00000078776;ENSMUST00000150948	9530053A07Rik	-0.878749	0.00699301
ENSMUSG00000027596;ENSMUST00000132342	a	0.367473	0
ENSMUSG00000027596;ENSMUST00000148300	a	-0.337997	0
ENSMUSG00000086363;ENSMUST00000130109	A330102I10Rik	0.235062	0.043956
ENSMUSG00000086363;ENSMUST00000140415	A330102I10Rik	-0.232303	0.043956
ENSMUSG00000043939;ENSMUST00000027764	A530064D06Rik	0.211451	0.0434565
ENSMUSG00000043939;ENSMUST00000053612	A530064D06Rik	-0.211451	0.0434565
ENSMUSG00000054293;ENSMUST00000067249	A630033H20Rik	-0.445296	0.032967
ENSMUSG00000097756;ENSMUST00000181299	A730056A06Rik	-0.362593	0.0384615
ENSMUSG00000097756;ENSMUST00000206959	A730056A06Rik	0.362593	0.0384615
ENSMUSG00000084890;ENSMUST00000126470	A830036E02Rik	0.334766	0.045954
ENSMUSG00000054181;ENSMUST00000146529	A930012O16Rik	-0.172972	0.032967
ENSMUSG00000054181;ENSMUST00000156418	A930012O16Rik	0.172972	0.032967
ENSMUSG00000093483;ENSMUST00000176016	AA465934	0.188266	0.00499501
ENSMUSG00000093483;ENSMUST00000177150	AA465934	-0.270871	0.00499501
ENSMUSG00000073497;ENSMUST00000097477	AA792892	0.269856	0.034965
ENSMUSG00000073497;ENSMUST00000202253	AA792892	-0.269856	0.034965
ENSMUSG00000027761;ENSMUST00000029325	Aadac	-0.114968	0.000749251
ENSMUSG00000027761;ENSMUST00000151605	Aadac	0.114151	0.000749251
ENSMUSG00000035642;ENSMUST00000136757	Aamdc	-0.0909737	0.03996
ENSMUSG00000035642;ENSMUST00000138060	Aamdc	-0.0737393	0.03996
ENSMUSG00000035642;ENSMUST00000154853	Aamdc	0.0719984	0.03996
ENSMUSG00000035435;ENSMUST00000039324	Abca17	-0.666667	0.0354645
ENSMUSG00000035435;ENSMUST00000121226	Abca17	0.666667	0.0354645
ENSMUSG00000040584;ENSMUST00000047753	Abcb1a	0.0789069	0.017982
ENSMUSG00000040584;ENSMUST00000126846	Abcb1a	-0.0786719	0.017982
ENSMUSG00000029408;ENSMUST00000031354	Abcb9	-0.19673	0.0104895
ENSMUSG00000029408;ENSMUST00000153433	Abcb9	0.232204	0.0104895
ENSMUSG00000020865;ENSMUST00000140985	Abcc3	-0.0783529	0.047952
ENSMUSG00000032849;ENSMUST00000036554	Abcc4	-0.247337	0.00649351
ENSMUSG00000032849;ENSMUST00000166646	Abcc4	0.247337	0.00649351
ENSMUSG00000022822;ENSMUST00000137985	Abcc5	0.243125	0.011988
ENSMUSG00000024254;ENSMUST00000171915	Abcg8	-0.0345806	0.035964
ENSMUSG00000024254;ENSMUST00000170725	Abcg8	-0.046039	0.0344655
ENSMUSG00000024254;ENSMUST00000045714	Abcg8	0.0806196	0.0194805
ENSMUSG00000033157;ENSMUST00000066983	Abhd10	0.140664	0.0162338
ENSMUSG00000033157;ENSMUST00000128348	Abhd10	-0.157337	0.0162338
ENSMUSG00000085042;ENSMUST00000136022	Abhd11os	-0.0496812	0.011988
ENSMUSG00000085042;ENSMUST00000154060	Abhd11os	0.0496812	0.011988
ENSMUSG00000007036;ENSMUST00000007251	Abhd16a	-0.0540446	0.0454545
ENSMUSG00000007036;ENSMUST00000173134	Abhd16a	0.0487356	0.0454545
ENSMUSG00000002475;ENSMUST00000117828	Abhd3	-0.0435998	0.03996
ENSMUSG00000002475;ENSMUST00000144150	Abhd3	0.0398008	0.03996
ENSMUSG00000025277;ENSMUST00000026313	Abhd6	-0.181455	0.000999001
ENSMUSG00000025277;ENSMUST00000166497	Abhd6	0.181455	0.000999001
ENSMUSG00000026842;ENSMUST00000028190	Abl1	0.14939	0.00749251
ENSMUSG00000026842;ENSMUST00000075759	Abl1	-0.126727	0.00749251
ENSMUSG00000025085;ENSMUST00000111529	Ablim1	0.165602	0.0104895
ENSMUSG00000032735;ENSMUST00000049378	Ablim3	0.259207	0.0384615
ENSMUSG00000032735;ENSMUST00000166783	Ablim3	-0.259207	0.0384615
ENSMUSG00000017631;ENSMUST00000072740	Abr	0.074664	0.012987
ENSMUSG00000017631;ENSMUST00000108407	Abr	-0.101764	0.012987
ENSMUSG00000020681;ENSMUST00000001964	Ace	-0.034304	0.041958
ENSMUSG00000020681;ENSMUST00000001963	Ace	-0.0514896	0.027972
ENSMUSG00000020681;ENSMUST00000132280	Ace	0.086182	0.01998
ENSMUSG00000038007;ENSMUST00000045224	Acer2	-0.137123	0.00599401
ENSMUSG00000038007;ENSMUST00000135874	Acer2	0.130267	0.00599401
ENSMUSG00000044534;ENSMUST00000050327	Ackr2	0.334849	0.043956
ENSMUSG00000044534;ENSMUST00000214340	Ackr2	-0.394562	0.043956
ENSMUSG00000020917;ENSMUST00000007131	Acly	-0.0966772	0.020979
ENSMUSG00000020917;ENSMUST00000107389	Acly	0.158541	0
ENSMUSG00000034853;ENSMUST00000102762	Acot11	0.0754782	0.0314685
ENSMUSG00000034853;ENSMUST00000148688	Acot11	-0.101535	0.0244755
ENSMUSG00000044573;ENSMUST00000062740	Acp1	0.0488015	0.0184815
ENSMUSG00000044573;ENSMUST00000074038	Acp1	-0.0488015	0.0184815
ENSMUSG00000072770;ENSMUST00000112412	Acrbp	0.233354	0.048951
ENSMUSG00000024207;ENSMUST00000043062	Acsbg2	0	0.037962
ENSMUSG00000030972;ENSMUST00000207813	Acsm5	0.193226	0.0314685
ENSMUSG00000015143;ENSMUST00000021554	Actn1	0.102768	0.00649351
ENSMUSG00000015143;ENSMUST00000167327	Actn1	-0.102768	0.00649351
ENSMUSG00000006457;ENSMUST00000006626	Actn3	-0.26995	0.0464535
ENSMUSG00000006457;ENSMUST00000138811	Actn3	0.26995	0.0464535
ENSMUSG00000027951;ENSMUST00000098924	Adar	0.0822082	0.0314685
ENSMUSG00000027951;ENSMUST00000029563	Adar	-0.161432	0
ENSMUSG00000021044;ENSMUST00000101165	Adck1	0.108692	0.001998
ENSMUSG00000021044;ENSMUST00000166940	Adck1	-0.108692	0.001998
ENSMUSG00000020431;ENSMUST00000020706	Adcy1	-0.450061	0.00999001
ENSMUSG00000020431;ENSMUST00000135398	Adcy1	0.450061	0.00999001
ENSMUSG00000020654;ENSMUST00000134680	Adcy3	-0.269754	0.035964
ENSMUSG00000031659;ENSMUST00000171456	Adcy7	-0.179825	0.038961
ENSMUSG00000025026;ENSMUST00000025999	Add3	-0.0541283	0.041958
ENSMUSG00000025026;ENSMUST00000050096	Add3	0.0484526	0.041958
ENSMUSG00000031298;ENSMUST00000112402	Adgrg2	-0.348956	0.0224775
ENSMUSG00000037605;ENSMUST00000201803	Adgrl3	0.443983	0.0174825
ENSMUSG00000020629;ENSMUST00000020957	Adi1	0.0790049	0.014985
ENSMUSG00000020629;ENSMUST00000135772	Adi1	-0.0719026	0.014985
ENSMUSG00000058022;ENSMUST00000137905	Adtrp	0.12843	0.001998
ENSMUSG00000058022;ENSMUST00000179758	Adtrp	-0.134039	0.001998
ENSMUSG00000030609;ENSMUST00000107421	Aen	0.121417	0.035964
ENSMUSG00000034254;ENSMUST00000037489	Agpat1	0.280082	0
ENSMUSG00000034254;ENSMUST00000174595	Agpat1	-0.251506	0
ENSMUSG00000069833;ENSMUST00000092955	Ahnak	0.137058	0.0024975
ENSMUSG00000069833;ENSMUST00000092956	Ahnak	-0.137058	0.0024975
ENSMUSG00000047423;ENSMUST00000054477	AI837181	0.0337315	0.0444555
ENSMUSG00000047423;ENSMUST00000159759	AI837181	-0.0337315	0.0444555
ENSMUSG00000040627;ENSMUST00000043301	Aicda	0.373185	0.048951
ENSMUSG00000040627;ENSMUST00000160685	Aicda	-0.373185	0.048951
ENSMUSG00000019866;ENSMUST00000020017	Aim1	-0.244213	0.000499501
ENSMUSG00000019866;ENSMUST00000200401	Aim1	0.244213	0.000499501
ENSMUSG00000026817;ENSMUST00000113278	Ak1	0.194512	0.0314685
ENSMUSG00000026817;ENSMUST00000113277	Ak1	-0.328553	0.020979
ENSMUSG00000024782;ENSMUST00000025696	Ak3	-0.0321935	0.027972
ENSMUSG00000024782;ENSMUST00000125587	Ak3	0.0321935	0.027972
ENSMUSG00000078941;ENSMUST00000022135	Ak6	-0.0366963	0.0457875
ENSMUSG00000078941;ENSMUST00000084721	Ak6	0.167065	0.0024975
ENSMUSG00000078941;ENSMUST00000190729	Ak6	-0.12988	0.0024975
ENSMUSG00000039166;ENSMUST00000041984	Akap7	0.108184	0.0192308
ENSMUSG00000039166;ENSMUST00000100012	Akap7	-0.191646	0.00699301
ENSMUSG00000021214;ENSMUST00000021635	Akr1c18	0.482724	0.0434565
ENSMUSG00000021214;ENSMUST00000110704	Akr1c18	-0.482724	0.0434565
ENSMUSG00000071551;ENSMUST00000118663	Akr1c19	0.0418081	0.0494505
ENSMUSG00000038641;ENSMUST00000040987	Akr1d1	0.327681	0.0464535
ENSMUSG00000038641;ENSMUST00000123648	Akr1d1	-0.327681	0.0464535
ENSMUSG00000010025;ENSMUST00000074127	Aldh3a2	-0.0668466	0.045954
ENSMUSG00000010025;ENSMUST00000208086	Aldh3a2	0.063467	0.045954
ENSMUSG00000090098;ENSMUST00000160606	Alms1-ps2	-0.220178	0.0374625
ENSMUSG00000090098;ENSMUST00000161983	Alms1-ps2	0.220178	0.0374625
ENSMUSG00000048534;ENSMUST00000050020	Amica1	-0.0837353	0.041958
ENSMUSG00000070385;ENSMUST00000199407	Ampd1	-0.727422	0.0174825
ENSMUSG00000074268;ENSMUST00000098673	Amy2a5	0.666289	0
ENSMUSG00000074268;ENSMUST00000144352	Amy2a5	-0.666289	0
ENSMUSG00000029472;ENSMUST00000199406	Anapc5	0.126192	0.035964
ENSMUSG00000072115;ENSMUST00000069011	Ang	-0.0513309	0.022977
ENSMUSG00000072115;ENSMUST00000171688	Ang	0.0513309	0.022977
ENSMUSG00000033544;ENSMUST00000027885	Angptl1	-0.217695	0.0444555
ENSMUSG00000033544;ENSMUST00000111720	Angptl1	0.217695	0.0444555
ENSMUSG00000024774;ENSMUST00000025686	Ankrd22	-0.0972715	0.0499501
ENSMUSG00000024774;ENSMUST00000159887	Ankrd22	0.0972715	0.0499501
ENSMUSG00000038354;ENSMUST00000048427	Ankrd35	-0.312313	0.0374625
ENSMUSG00000038354;ENSMUST00000122960	Ankrd35	0.312313	0.0374625
ENSMUSG00000029517;ENSMUST00000031489	Ankrd7	0.552132	0.0364635
ENSMUSG00000029517;ENSMUST00000115396	Ankrd7	-0.552132	0.0364635
ENSMUSG00000032249;ENSMUST00000128636	Anp32a	-0.104506	0.01998
ENSMUSG00000032249;ENSMUST00000129026	Anp32a	0.136046	0.01998
ENSMUSG00000039062;ENSMUST00000107392	Anpep	0.0621335	0.012987
ENSMUSG00000039062;ENSMUST00000206682	Anpep	0.100039	0.002997
ENSMUSG00000039062;ENSMUST00000049004	Anpep	-0.193213	0
ENSMUSG00000021814;ENSMUST00000065504	Anxa7	-0.0486701	0.013986
ENSMUSG00000021814;ENSMUST00000100844	Anxa7	0.0486701	0.013986
ENSMUSG00000020609;ENSMUST00000037811	Apob	0.0267703	0.048951
ENSMUSG00000020609;ENSMUST00000171239	Apob	-0.0262328	0.048951
ENSMUSG00000040613;ENSMUST00000112585	Apobec1	0.269087	0
ENSMUSG00000040613;ENSMUST00000112587	Apobec1	-0.373131	0
ENSMUSG00000009585;ENSMUST00000175752	Apobec3	0.175377	0
ENSMUSG00000009585;ENSMUST00000175849	Apobec3	-0.143245	0
ENSMUSG00000074336;ENSMUST00000003071	Apoc4	0.206211	0.00699301
ENSMUSG00000074336;ENSMUST00000209130	Apoc4	-0.206211	0.00699301
ENSMUSG00000000049;ENSMUST00000000049	Apoh	0.270844	0.022977
ENSMUSG00000000049;ENSMUST00000133383	Apoh	-0.296358	0.022977
ENSMUSG00000068252;ENSMUST00000089469	Apol7b	0.0793641	0.0444555
ENSMUSG00000068252;ENSMUST00000149824	Apol7b	-0.0793641	0.0444555
ENSMUSG00000057346;ENSMUST00000081776	Apol9a	-0.0590749	0.00699301
ENSMUSG00000057346;ENSMUST00000089452	Apol9a	0.0590749	0.00699301
ENSMUSG00000042797;ENSMUST00000084986	Aqp11	0.0619726	0.0337163
ENSMUSG00000042797;ENSMUST00000206389	Aqp11	-0.0764447	0.0337163
ENSMUSG00000044217;ENSMUST00000088200	Aqp5	-0.291193	0.0144855
ENSMUSG00000044217;ENSMUST00000169082	Aqp5	0.291193	0.0144855
ENSMUSG00000030762;ENSMUST00000033023	Aqp8	-0.549345	0.0487013
ENSMUSG00000030762;ENSMUST00000206106	Aqp8	0.367323	0.0487013
ENSMUSG00000040459;ENSMUST00000207817	Arglu1	0.0495661	0.0333
ENSMUSG00000040459;ENSMUST00000048545	Arglu1	0.0719107	0.021978
ENSMUSG00000040459;ENSMUST00000208252	Arglu1	-0.122819	0.01998
ENSMUSG00000027247;ENSMUST00000090614	Arhgap1	0.0888928	0.0314685
ENSMUSG00000041219;ENSMUST00000102545	Arhgap11a	0.122983	0.011988
ENSMUSG00000041219;ENSMUST00000110948	Arhgap11a	-0.137721	0.011988
ENSMUSG00000078954;ENSMUST00000006029	Arhgap8	-0.12667	0.0104895
ENSMUSG00000078954;ENSMUST00000168811	Arhgap8	-0.302157	0
ENSMUSG00000078954;ENSMUST00000169075	Arhgap8	0.23682	0
ENSMUSG00000078954;ENSMUST00000172307	Arhgap8	0.209669	0
ENSMUSG00000028059;ENSMUST00000212392	Arhgef2	-0.0980665	0.047952
ENSMUSG00000038352;ENSMUST00000042971	Arl5c	-0.273038	0.000999001
ENSMUSG00000038352;ENSMUST00000107563	Arl5c	0.273038	0.000999001
ENSMUSG00000026960;ENSMUST00000028336	Arl6ip6	0.103437	0.00649351
ENSMUSG00000026960;ENSMUST00000155517	Arl6ip6	-0.103437	0.00649351
ENSMUSG00000030105;ENSMUST00000032196	Arl8b	0.0416933	0.026973
ENSMUSG00000030105;ENSMUST00000204483	Arl8b	-0.0416933	0.026973
ENSMUSG00000057219;ENSMUST00000035240	Armc7	-0.0751744	0.041958
ENSMUSG00000057219;ENSMUST00000136985	Armc7	0.0734314	0.041958
ENSMUSG00000032468;ENSMUST00000035043	Armc8	-0.0740204	0.027972
ENSMUSG00000032468;ENSMUST00000185524	Armc8	0.114224	0.025974
ENSMUSG00000040187;ENSMUST00000123444	Arntl2	0.171606	0.0254745
ENSMUSG00000040187;ENSMUST00000111639	Arntl2	0.365137	0
ENSMUSG00000040187;ENSMUST00000203818	Arntl2	-0.437204	0
ENSMUSG00000042659;ENSMUST00000048068	Arrdc4	-0.0812138	0.011988
ENSMUSG00000042659;ENSMUST00000118110	Arrdc4	0.0812138	0.011988
ENSMUSG00000022620;ENSMUST00000023292	Arsa	-0.0866884	0.026973
ENSMUSG00000022620;ENSMUST00000165199	Arsa	0.0806279	0.026973
ENSMUSG00000020604;ENSMUST00000020928	Arsg	0.128539	0.0208125
ENSMUSG00000020604;ENSMUST00000106697	Arsg	0.287717	0.00374625
ENSMUSG00000020604;ENSMUST00000106696	Arsg	-0.465205	0
ENSMUSG00000029685;ENSMUST00000031696	Asb15	0.239011	0.025974
ENSMUSG00000029685;ENSMUST00000117688	Asb15	-0.239011	0.025974
ENSMUSG00000020412;ENSMUST00000070257	Ascc2	-0.0453292	0.034965
ENSMUSG00000020412;ENSMUST00000109930	Ascc2	0.0453292	0.034965
ENSMUSG00000033007;ENSMUST00000037708	Asic4	0.485654	0.046953
ENSMUSG00000033007;ENSMUST00000113577	Asic4	-0.485654	0.046953
ENSMUSG00000026095;ENSMUST00000027264	Asnsd1	0.0983494	0.0137363
ENSMUSG00000026095;ENSMUST00000123519	Asnsd1	-0.0926877	0.0137363
ENSMUSG00000028373;ENSMUST00000068214	Astn2	0.555242	0.025974
ENSMUSG00000028373;ENSMUST00000084496	Astn2	-0.555242	0.025974
ENSMUSG00000045215;ENSMUST00000120223	Asxl3	0.685395	0.035964
ENSMUSG00000045215;ENSMUST00000153836	Asxl3	-0.685395	0.035964
ENSMUSG00000038295;ENSMUST00000059401	Atg9b	0.217183	0.00899101
ENSMUSG00000038295;ENSMUST00000138716	Atg9b	-0.205517	0.00899101
ENSMUSG00000020788;ENSMUST00000021142	Atp2a3	-0.149745	0.0122378
ENSMUSG00000020788;ENSMUST00000108485	Atp2a3	0.154655	0.0122378
ENSMUSG00000020566;ENSMUST00000156727	Atp6v1c2	0.726206	0.041958
ENSMUSG00000021983;ENSMUST00000080368	Atp8a2	-0.150155	0.0104895
ENSMUSG00000021983;ENSMUST00000140924	Atp8a2	0.160024	0.0104895
ENSMUSG00000042709;ENSMUST00000108721	Atpaf2	0.146103	0.00599401
ENSMUSG00000042709;ENSMUST00000141987	Atpaf2	-0.154536	0.00599401
ENSMUSG00000032637;ENSMUST00000167759	Atxn2l	-0.0665097	0.047952
ENSMUSG00000065990;ENSMUST00000105591	Aurkaip1	0.052629	0.0344655
ENSMUSG00000065990;ENSMUST00000084097	Aurkaip1	-0.0763162	0.026973
ENSMUSG00000031220;ENSMUST00000033567	Awat2	0.310991	0.0174825
ENSMUSG00000031220;ENSMUST00000147103	Awat2	-0.310991	0.0174825
ENSMUSG00000066158;ENSMUST00000139751	AY512931	0.248202	0.048951
ENSMUSG00000066158;ENSMUST00000166107	AY512931	-0.248202	0.048951
ENSMUSG00000037053;ENSMUST00000035390	Azgp1	0.371127	0.0307193
ENSMUSG00000037053;ENSMUST00000199145	Azgp1	-0.443556	0.0307193
ENSMUSG00000037458;ENSMUST00000110328	Azin1	-0.0747216	0.027972
ENSMUSG00000051650;ENSMUST00000055549	B3gnt2	0.0565893	0.0472028
ENSMUSG00000051650;ENSMUST00000062844	B3gnt2	-0.0545599	0.0472028
ENSMUSG00000069920;ENSMUST00000161745	B3gnt9	-0.13054	0.0442058
ENSMUSG00000069920;ENSMUST00000093217	B3gnt9	0.21552	0.02997
ENSMUSG00000055629;ENSMUST00000209546	B4galnt4	-0.0753758	0.021645
ENSMUSG00000055629;ENSMUST00000211455	B4galnt4	-0.105931	0.00874126
ENSMUSG00000055629;ENSMUST00000048002	B4galnt4	0.18498	0.0024975
ENSMUSG00000044633;ENSMUST00000060657	B530045E10Rik	-0.974259	0.016983
ENSMUSG00000044633;ENSMUST00000189035	B530045E10Rik	0.974259	0.016983
ENSMUSG00000024959;ENSMUST00000025910	Bad	0.0755351	0.0124875
ENSMUSG00000024959;ENSMUST00000113423	Bad	-0.108374	0.00499501
ENSMUSG00000057789;ENSMUST00000025034	Bak1	0.0427979	0.033966
ENSMUSG00000057789;ENSMUST00000078691	Bak1	-0.0425229	0.033966
ENSMUSG00000024844;ENSMUST00000025762	Banf1	-0.0277301	0.01998
ENSMUSG00000024844;ENSMUST00000170010	Banf1	0.0277301	0.01998
ENSMUSG00000037307;ENSMUST00000037722	Banf2	0.539393	0.018981
ENSMUSG00000037307;ENSMUST00000110032	Banf2	-0.539393	0.018981
ENSMUSG00000002083;ENSMUST00000002152	Bbc3	0.178626	0.003996
ENSMUSG00000002083;ENSMUST00000147267	Bbc3	-0.202546	0.003996
ENSMUSG00000041660;ENSMUST00000046233	Bbox1	-0.100772	0.013986
ENSMUSG00000041660;ENSMUST00000133608	Bbox1	0.100772	0.013986
ENSMUSG00000051444;ENSMUST00000057975	Bbs12	-0.14956	0.0354645
ENSMUSG00000051444;ENSMUST00000108121	Bbs12	0.14956	0.0354645
ENSMUSG00000063145;ENSMUST00000074963	Bbs5	0.285346	0.003996
ENSMUSG00000063145;ENSMUST00000149276	Bbs5	-0.298207	0.003996
ENSMUSG00000039294;ENSMUST00000106115	BC017643	0.121282	0.027972
ENSMUSG00000078786;ENSMUST00000179391	BC024978	0.159771	0.035964
ENSMUSG00000033488;ENSMUST00000193791	BC026585	0.0559976	0.0424575
ENSMUSG00000033488;ENSMUST00000046743	BC026585	0.278648	0
ENSMUSG00000033488;ENSMUST00000119891	BC026585	-0.32194	0
ENSMUSG00000087594;ENSMUST00000137180	BC039771	-0.257222	0.042957
ENSMUSG00000087594;ENSMUST00000144661	BC039771	0.257222	0.042957
ENSMUSG00000074052;ENSMUST00000140928	BC048644	-0.351143	0.0434565
ENSMUSG00000074052;ENSMUST00000181944	BC048644	0.351143	0.0434565
ENSMUSG00000092564;ENSMUST00000172526	BC051226	0.120565	0.017982
ENSMUSG00000092564;ENSMUST00000174467	BC051226	0.174395	0.00749251
ENSMUSG00000092564;ENSMUST00000174321	BC051226	-0.29496	0
ENSMUSG00000041406;ENSMUST00000097493	BC055324	-0.232951	0.002997
ENSMUSG00000041406;ENSMUST00000045876	BC055324	0.259512	0
ENSMUSG00000076433;ENSMUST00000103024	BC100451	-0.333333	0.048951
ENSMUSG00000076433;ENSMUST00000168100	BC100451	0.333333	0.048951
ENSMUSG00000031955;ENSMUST00000166232	Bcar1	-0.0812604	0.011988
ENSMUSG00000031955;ENSMUST00000212349	Bcar1	0.0868179	0.011988
ENSMUSG00000028121;ENSMUST00000029766	Bcar3	-0.104314	0.014985
ENSMUSG00000028121;ENSMUST00000199344	Bcar3	0.112126	0.014985
ENSMUSG00000030826;ENSMUST00000211173	Bcat2	-0.0582094	0.035964
ENSMUSG00000030826;ENSMUST00000209204	Bcat2	-0.137138	0.00532801
ENSMUSG00000030826;ENSMUST00000209543	Bcat2	-0.17245	0.003996
ENSMUSG00000030826;ENSMUST00000033098	Bcat2	0.369047	0
ENSMUSG00000032263;ENSMUST00000190166	Bckdhb	-0.166141	0.0194805
ENSMUSG00000032263;ENSMUST00000190637	Bckdhb	0.234875	0.0194805
ENSMUSG00000044165;ENSMUST00000062945	Bcl2l15	-0.0995303	0.027972
ENSMUSG00000053175;ENSMUST00000120537	Bcl3	0.0483324	0.0494505
ENSMUSG00000053175;ENSMUST00000139680	Bcl3	-0.0457973	0.0494505
ENSMUSG00000037608;ENSMUST00000190156	Bclaf1	-0.0628252	0.0254745
ENSMUSG00000037608;ENSMUST00000043881	Bclaf1	-0.136719	0.013986
ENSMUSG00000037608;ENSMUST00000092678	Bclaf1	0.0929385	0.013986
ENSMUSG00000037608;ENSMUST00000185800	Bclaf1	0.0941636	0.013986
ENSMUSG00000046598;ENSMUST00000115227	Bdh1	0.0695378	0.0104895
ENSMUSG00000046598;ENSMUST00000128286	Bdh1	-0.069131	0.0104895
ENSMUSG00000046598;ENSMUST00000089759	Bdh1	0.131118	0.002997
ENSMUSG00000046598;ENSMUST00000115226	Bdh1	-0.132106	0.002997
ENSMUSG00000028167;ENSMUST00000029817	Bdh2	0.19461	0.035298
ENSMUSG00000028167;ENSMUST00000120397	Bdh2	0.217736	0.035298
ENSMUSG00000028167;ENSMUST00000154869	Bdh2	-0.478524	0.015984
ENSMUSG00000074483;ENSMUST00000076048	Bglap	0.20975	0.02997
ENSMUSG00000074483;ENSMUST00000128732	Bglap	-0.20975	0.02997
ENSMUSG00000003452;ENSMUST00000086829	Bicd1	0.278422	0.0112388
ENSMUSG00000003452;ENSMUST00000130270	Bicd1	-0.411617	0.00899101
ENSMUSG00000037933;ENSMUST00000048544	Bicd2	0.179348	0.00524476
ENSMUSG00000037933;ENSMUST00000110085	Bicd2	-0.179346	0.00524476
ENSMUSG00000040466;ENSMUST00000108357	Blvrb	0.129182	0.0044955
ENSMUSG00000040466;ENSMUST00000037399	Blvrb	-0.131637	0.002997
ENSMUSG00000032726;ENSMUST00000040496	Bmp8a	0.0569786	0.040959
ENSMUSG00000032726;ENSMUST00000102641	Bmp8a	-0.0569786	0.040959
ENSMUSG00000022051;ENSMUST00000135703	Bnip3l	-0.0553794	0.0332168
ENSMUSG00000022051;ENSMUST00000022634	Bnip3l	0.0788138	0.027972
ENSMUSG00000026278;ENSMUST00000027499	Bok	0.149984	0.00874126
ENSMUSG00000026278;ENSMUST00000185685	Bok	-0.160436	0.00874126
ENSMUSG00000015943;ENSMUST00000016087	Bola1	0.0505428	0.044955
ENSMUSG00000015943;ENSMUST00000177442	Bola1	-0.0525137	0.044955
ENSMUSG00000047721;ENSMUST00000052145	Bola2	0.0639394	0.0424575
ENSMUSG00000037905;ENSMUST00000049040	Bri3bp	-0.0309726	0.042957
ENSMUSG00000037905;ENSMUST00000198811	Bri3bp	0.0309726	0.042957
ENSMUSG00000063952;ENSMUST00000004985	Brpf3	0.110018	0.034965
ENSMUSG00000035390;ENSMUST00000123637	Brsk1	-0.116049	0.0491175
ENSMUSG00000035390;ENSMUST00000120836	Brsk1	-0.324224	0.00749251
ENSMUSG00000035390;ENSMUST00000048248	Brsk1	0.423356	0.00499501
ENSMUSG00000032589;ENSMUST00000035208	Bsn	-0.282293	0.00649351
ENSMUSG00000032589;ENSMUST00000124763	Bsn	0.282293	0.00649351
ENSMUSG00000028392;ENSMUST00000030088	Bspry	0.0466559	0.0434565
ENSMUSG00000028392;ENSMUST00000107449	Bspry	-0.0404399	0.0434565
ENSMUSG00000029082;ENSMUST00000125838	Bst1	0.0409579	0.0499501
ENSMUSG00000029082;ENSMUST00000126976	Bst1	0.0360966	0.0499501
ENSMUSG00000029082;ENSMUST00000101237	Bst1	-0.0779524	0.025974
ENSMUSG00000002803;ENSMUST00000002880	Btbd6	0.157514	0.0014985
ENSMUSG00000002803;ENSMUST00000165079	Btbd6	-0.157514	0.0014985
ENSMUSG00000000706;ENSMUST00000041674	Btn1a1	-0.295666	0.0444555
ENSMUSG00000000706;ENSMUST00000110434	Btn1a1	0.295666	0.0444555
ENSMUSG00000053216;ENSMUST00000110432	Btn2a2	-0.886348	0.0142358
ENSMUSG00000053216;ENSMUST00000110433	Btn2a2	0.886348	0.0142358
ENSMUSG00000073420;ENSMUST00000173333	Btnl5-ps	0.0422466	0.0374625
ENSMUSG00000073420;ENSMUST00000173832	Btnl5-ps	-0.0307123	0.0374625
ENSMUSG00000092618;ENSMUST00000075483	Btnl6	0.287704	0
ENSMUSG00000092618;ENSMUST00000173164	Btnl6	-0.287704	0
ENSMUSG00000060380;ENSMUST00000213746	C030014I23Rik	-0.197868	0.016983
ENSMUSG00000060380;ENSMUST00000136322	C030014I23Rik	0.302026	0.00799201
ENSMUSG00000038521;ENSMUST00000160505	C1s1	0.0958151	0.0387113
ENSMUSG00000038521;ENSMUST00000162443	C1s1	-0.135412	0.024975
ENSMUSG00000024371;ENSMUST00000025230	C2	-0.097642	0.035964
ENSMUSG00000024371;ENSMUST00000174279	C2	0.0931699	0.035964
ENSMUSG00000087461;ENSMUST00000134921	C230014O12Rik	0.580626	0.0214785
ENSMUSG00000087461;ENSMUST00000149707	C230014O12Rik	-0.580626	0.0214785
ENSMUSG00000084915;ENSMUST00000136218	C230037L18Rik	-0.305299	0.0397103
ENSMUSG00000084915;ENSMUST00000166953	C230037L18Rik	0.456075	0.026973
ENSMUSG00000033031;ENSMUST00000149004	C330027C09Rik	-0.0805397	0.041958
ENSMUSG00000033031;ENSMUST00000048374	C330027C09Rik	0.0940801	0.035964
ENSMUSG00000107667;ENSMUST00000204275	C530044C16Rik	-0.666667	0.0304695
ENSMUSG00000107667;ENSMUST00000205217	C530044C16Rik	0.666667	0.0304695
ENSMUSG00000049130;ENSMUST00000050770	C5ar1	0.183824	0.041958
ENSMUSG00000070686;ENSMUST00000161919	C87414	-0.126732	0.035964
ENSMUSG00000029544;ENSMUST00000112109	Cabp1	0.509154	0.0157343
ENSMUSG00000029544;ENSMUST00000112112	Cabp1	-0.393307	0.0157343
ENSMUSG00000028532;ENSMUST00000136430	Cachd1	-0.132579	0.045954
ENSMUSG00000003352;ENSMUST00000003442	Cacnb3	-0.146272	0.00699301
ENSMUSG00000003352;ENSMUST00000109150	Cacnb3	0.146272	0.00699301
ENSMUSG00000001175;ENSMUST00000110082	Calm1	-0.039312	0.045954
ENSMUSG00000001175;ENSMUST00000153524	Calm1	0.051746	0.045954
ENSMUSG00000032246;ENSMUST00000034777	Calml4	0.11396	0.013986
ENSMUSG00000032246;ENSMUST00000163820	Calml4	-0.114382	0.013986
ENSMUSG00000020114;ENSMUST00000020315	Cand1	0.0591818	0.045954
ENSMUSG00000020114;ENSMUST00000149155	Cand1	-0.0585897	0.045954
ENSMUSG00000024942;ENSMUST00000025891	Capn1	-0.0355967	0.0434565
ENSMUSG00000024942;ENSMUST00000164843	Capn1	0.0355967	0.0434565
ENSMUSG00000027562;ENSMUST00000029078	Car2	0.0783809	0.00899101
ENSMUSG00000027562;ENSMUST00000192609	Car2	-0.0769974	0.00899101
ENSMUSG00000027559;ENSMUST00000029076	Car3	-0.244859	0.047952
ENSMUSG00000067882;ENSMUST00000088673	Casp16-ps	0.282159	0.047952
ENSMUSG00000067882;ENSMUST00000182769	Casp16-ps	-0.282159	0.047952
ENSMUSG00000026029;ENSMUST00000027189	Casp8	0.0515938	0.026973
ENSMUSG00000026029;ENSMUST00000190213	Casp8	-0.0520335	0.026973
ENSMUSG00000007122;ENSMUST00000003554	Casq1	-0.346117	0.0457043
ENSMUSG00000007122;ENSMUST00000170638	Casq1	0.346117	0.0457043
ENSMUSG00000021499;ENSMUST00000021961	Catsper3	-0.557329	0.020979
ENSMUSG00000021499;ENSMUST00000109898	Catsper3	0.557329	0.020979
ENSMUSG00000024647;ENSMUST00000068423	Cbln2	-0.516425	0.03996
ENSMUSG00000024647;ENSMUST00000169470	Cbln2	0.468205	0.03996
ENSMUSG00000040189;ENSMUST00000038720	Ccdc114	-0.186016	0.00899101
ENSMUSG00000040189;ENSMUST00000211367	Ccdc114	0.190222	0.00899101
ENSMUSG00000070883;ENSMUST00000094942	Ccdc173	0.565571	0.0014985
ENSMUSG00000070883;ENSMUST00000148190	Ccdc173	-0.565571	0.0014985
ENSMUSG00000070532;ENSMUST00000094348	Ccdc190	0.191952	0.038961
ENSMUSG00000070532;ENSMUST00000175731	Ccdc190	-0.191952	0.038961
ENSMUSG00000030613;ENSMUST00000032842	Ccdc90b	0.0526071	0.0434565
ENSMUSG00000030613;ENSMUST00000085017	Ccdc90b	-0.0500127	0.0434565
ENSMUSG00000000378;ENSMUST00000000388	Ccm2	0.114193	0.035964
ENSMUSG00000044707;ENSMUST00000050574	Ccnjl	0.0540273	0.034965
ENSMUSG00000044707;ENSMUST00000152153	Ccnjl	-0.0540273	0.034965
ENSMUSG00000029068;ENSMUST00000139066	Ccnl2	-0.0854435	0.0187313
ENSMUSG00000029068;ENSMUST00000030944	Ccnl2	0.11497	0.014985
ENSMUSG00000031971;ENSMUST00000034452	Ccsap	0.18023	0.011988
ENSMUSG00000031971;ENSMUST00000122421	Ccsap	-0.18023	0.011988
ENSMUSG00000058690;ENSMUST00000067700	Ccser2	-0.117591	0.024975
ENSMUSG00000058690;ENSMUST00000182042	Ccser2	0.112393	0.024975
ENSMUSG00000052212;ENSMUST00000063956	Cd177	0.263242	0.00699301
ENSMUSG00000052212;ENSMUST00000206160	Cd177	-0.263242	0.00699301
ENSMUSG00000022661;ENSMUST00000163230	Cd200	0.223228	0.00549451
ENSMUSG00000022661;ENSMUST00000172091	Cd200	-0.399832	0
ENSMUSG00000062082;ENSMUST00000114626	Cd200r4	-0.155864	0.0434565
ENSMUSG00000062082;ENSMUST00000176819	Cd200r4	0.268707	0.017982
ENSMUSG00000005763;ENSMUST00000005907	Cd247	-0.182017	0.035964
ENSMUSG00000005763;ENSMUST00000187313	Cd247	0.219149	0.035964
ENSMUSG00000035914;ENSMUST00000039788	Cd276	-0.107131	0.031968
ENSMUSG00000035914;ENSMUST00000165365	Cd276	0.0990647	0.031968
ENSMUSG00000042502;ENSMUST00000205316	Cd2bp2	-0.06198	0.0494505
ENSMUSG00000042502;ENSMUST00000206026	Cd2bp2	0.0876805	0.044955
ENSMUSG00000047649;ENSMUST00000047036	Cd3eap	0.0499685	0.041958
ENSMUSG00000047649;ENSMUST00000176333	Cd3eap	-0.0499685	0.041958
ENSMUSG00000005087;ENSMUST00000060516	Cd44	0.069361	0.0194805
ENSMUSG00000005087;ENSMUST00000005218	Cd44	0.0942493	0.0112388
ENSMUSG00000005087;ENSMUST00000099673	Cd44	-0.176534	0.00899101
ENSMUSG00000055447;ENSMUST00000084838	Cd47	0.0270735	0.032967
ENSMUSG00000055447;ENSMUST00000114496	Cd47	-0.0270735	0.032967
ENSMUSG00000025351;ENSMUST00000026407	Cd63	0.119168	0.0034965
ENSMUSG00000025351;ENSMUST00000105229	Cd63	-0.119168	0.0034965
ENSMUSG00000035776;ENSMUST00000037391	Cd99l2	0.137631	0.02997
ENSMUSG00000035776;ENSMUST00000080035	Cd99l2	-0.129817	0.02997
ENSMUSG00000033102;ENSMUST00000039318	Cdc14b	0.19729	0.0044955
ENSMUSG00000033102;ENSMUST00000109769	Cdc14b	-0.209397	0.0044955
ENSMUSG00000046722;ENSMUST00000107201	Cdc42se1	-0.0691718	0.0374625
ENSMUSG00000000028;ENSMUST00000000028	Cdc45	-0.0581568	0.0464535
ENSMUSG00000000028;ENSMUST00000096990	Cdc45	0.0592271	0.0464535
ENSMUSG00000029062;ENSMUST00000067081	Cdk11b	0.110642	0.00799201
ENSMUSG00000028926;ENSMUST00000030763	Cdk14	0.220081	0.044955
ENSMUSG00000028926;ENSMUST00000153331	Cdk14	-0.245235	0.044955
ENSMUSG00000026437;ENSMUST00000112362	Cdk18	-0.0713422	0.0424575
ENSMUSG00000040274;ENSMUST00000199156	Cdk6	-0.117729	0.017982
ENSMUSG00000040274;ENSMUST00000165117	Cdk6	0.18155	0.014985
ENSMUSG00000023067;ENSMUST00000023829	Cdkn1a	-0.0465647	0.0194805
ENSMUSG00000023067;ENSMUST00000119901	Cdkn1a	0.048691	0.0194805
ENSMUSG00000028551;ENSMUST00000063531	Cdkn2c	-0.118755	0.00599401
ENSMUSG00000028551;ENSMUST00000097921	Cdkn2c	0.118755	0.00599401
ENSMUSG00000038119;ENSMUST00000042842	Cdon	-0.261792	0.0164835
ENSMUSG00000038119;ENSMUST00000119129	Cdon	0.268475	0.0164835
ENSMUSG00000054169;ENSMUST00000038069	Ceacam10	0.129838	0.032967
ENSMUSG00000054169;ENSMUST00000206847	Ceacam10	-0.131728	0.032967
ENSMUSG00000030366;ENSMUST00000032520	Ceacam12	0.435098	0.023976
ENSMUSG00000030366;ENSMUST00000108487	Ceacam12	-0.462536	0.023976
ENSMUSG00000054385;ENSMUST00000066503	Ceacam2	0.192071	0.042957
ENSMUSG00000054385;ENSMUST00000064862	Ceacam2	-0.326661	0.025974
ENSMUSG00000026818;ENSMUST00000028161	Cel	0.123304	0.0284715
ENSMUSG00000026818;ENSMUST00000124756	Cel	-0.123304	0.0284715
ENSMUSG00000058579;ENSMUST00000127962	Cela2a	-0.163047	0.00499501
ENSMUSG00000058579;ENSMUST00000155826	Cela2a	-0.420924	0.000749251
ENSMUSG00000058579;ENSMUST00000102481	Cela2a	0.583971	0
ENSMUSG00000023433;ENSMUST00000102522	Cela3b	0.511992	0
ENSMUSG00000023433;ENSMUST00000134565	Cela3b	-0.511992	0
ENSMUSG00000034818;ENSMUST00000119060	Celf5	-0.397117	0.043956
ENSMUSG00000029253;ENSMUST00000031170	Cenpc1	0.144845	0.018981
ENSMUSG00000029253;ENSMUST00000199141	Cenpc1	-0.119761	0.018981
ENSMUSG00000026605;ENSMUST00000165962	Cenpf	-0.146268	0.0254745
ENSMUSG00000026605;ENSMUST00000171929	Cenpf	0.146978	0.0254745
ENSMUSG00000023919;ENSMUST00000087114	Cenpq	0.0741527	0.0234765
ENSMUSG00000023919;ENSMUST00000130890	Cenpq	-0.0741527	0.0234765
ENSMUSG00000061533;ENSMUST00000123161	Cep128	-0.193513	0.0357143
ENSMUSG00000061533;ENSMUST00000141429	Cep128	0.299162	0
ENSMUSG00000039781;ENSMUST00000106227	Cep131	-0.323192	0.0034965
ENSMUSG00000039781;ENSMUST00000106229	Cep131	0.333699	0.0034965
ENSMUSG00000036403;ENSMUST00000049060	Cep135	-0.142453	0.0412088
ENSMUSG00000036403;ENSMUST00000121979	Cep135	0.176798	0.0412088
ENSMUSG00000024989;ENSMUST00000096096	Cep55	-0.102395	0.0164835
ENSMUSG00000024989;ENSMUST00000169673	Cep55	0.100938	0.0164835
ENSMUSG00000022604;ENSMUST00000023270	Cep97	0.611048	0.00749251
ENSMUSG00000022604;ENSMUST00000121703	Cep97	-0.580101	0.00749251
ENSMUSG00000040774;ENSMUST00000039153	Cept1	-0.175496	0.00174825
ENSMUSG00000040774;ENSMUST00000121231	Cept1	0.177241	0.00174825
ENSMUSG00000030510;ENSMUST00000066475	Cers3	0.335064	0.03996
ENSMUSG00000030510;ENSMUST00000208521	Cers3	-0.335064	0.03996
ENSMUSG00000050097;ENSMUST00000059449	Ces2b	-0.126229	0.018981
ENSMUSG00000050097;ENSMUST00000163042	Ces2b	0.126229	0.018981
ENSMUSG00000031347;ENSMUST00000033713	Cetn2	0.0472098	0.038961
ENSMUSG00000031347;ENSMUST00000114551	Cetn2	-0.0470016	0.038961
ENSMUSG00000026365;ENSMUST00000066859	Cfh	-0.330823	0.003996
ENSMUSG00000026365;ENSMUST00000111976	Cfh	0.374003	0.003996
ENSMUSG00000018474;ENSMUST00000108661	Chd3	0.0534127	0.0462038
ENSMUSG00000018474;ENSMUST00000146930	Chd3	-0.0793288	0.02664
ENSMUSG00000018474;ENSMUST00000122992	Chd3	0.110315	0.01998
ENSMUSG00000018474;ENSMUST00000135909	Chd3	-0.0951111	0.01998
ENSMUSG00000040809;ENSMUST00000063062	Chil3	0.155791	0.0382118
ENSMUSG00000040809;ENSMUST00000149836	Chil3	-0.148981	0.0382118
ENSMUSG00000024843;ENSMUST00000025760	Chka	0.110397	0.013986
ENSMUSG00000041189;ENSMUST00000147791	Chrnb1	-0.0936156	0.043956
ENSMUSG00000041189;ENSMUST00000045971	Chrnb1	0.138003	0.037962
ENSMUSG00000031492;ENSMUST00000079463	Chrnb3	-0.513292	0.0457043
ENSMUSG00000031492;ENSMUST00000211104	Chrnb3	0.456297	0.0457043
ENSMUSG00000026251;ENSMUST00000073252	Chrnd	0.78289	0.044955
ENSMUSG00000026251;ENSMUST00000189970	Chrnd	-0.783307	0.044955
ENSMUSG00000030278;ENSMUST00000032416	Cidec	-0.067857	0.02997
ENSMUSG00000030278;ENSMUST00000113089	Cidec	0.0530742	0.02997
ENSMUSG00000078695;ENSMUST00000107583	Cisd3	-0.0646282	0.016983
ENSMUSG00000078695;ENSMUST00000107584	Cisd3	0.0594842	0.016983
ENSMUSG00000037725;ENSMUST00000046916	Ckap2	0.0857599	0.0157343
ENSMUSG00000037725;ENSMUST00000211629	Ckap2	-0.0847756	0.0157343
ENSMUSG00000040549;ENSMUST00000099716	Ckap5	0.114366	0.035964
ENSMUSG00000040549;ENSMUST00000133633	Ckap5	-0.228037	0.00899101
ENSMUSG00000061028;ENSMUST00000086041	Clasrp	0.154497	0.0194805
ENSMUSG00000001739;ENSMUST00000001790	Cldn15	0.0844699	0.00599401
ENSMUSG00000001739;ENSMUST00000111093	Cldn15	-0.0840996	0.00599401
ENSMUSG00000068663;ENSMUST00000122856	Clec16a	-0.134924	0.00915751
ENSMUSG00000068663;ENSMUST00000115827	Clec16a	-0.170185	0.00549451
ENSMUSG00000068663;ENSMUST00000155633	Clec16a	0.252972	0.00549451
ENSMUSG00000030364;ENSMUST00000204728	Clec2h	0.0470635	0.047952
ENSMUSG00000043832;ENSMUST00000088468	Clec4a3	0.18672	0.0314685
ENSMUSG00000043832;ENSMUST00000117173	Clec4a3	-0.186233	0.0314685
ENSMUSG00000030142;ENSMUST00000032239	Clec4e	0.384656	0.0314685
ENSMUSG00000030142;ENSMUST00000175995	Clec4e	-0.320087	0.0314685
ENSMUSG00000079293;ENSMUST00000184581	Clec7a	-0.126601	0.01998
ENSMUSG00000079293;ENSMUST00000195589	Clec7a	0.13663	0.01998
ENSMUSG00000039163;ENSMUST00000044220	Cmc1	-0.0554468	0.0154845
ENSMUSG00000039163;ENSMUST00000215799	Cmc1	0.0554468	0.0154845
ENSMUSG00000038085;ENSMUST00000037096	Cnbd2	-0.417125	0
ENSMUSG00000038085;ENSMUST00000073942	Cnbd2	0.484778	0
ENSMUSG00000056162;ENSMUST00000070139	Cndp1	0.206605	0.002997
ENSMUSG00000056162;ENSMUST00000145981	Cndp1	-0.210651	0.002997
ENSMUSG00000024644;ENSMUST00000025546	Cndp2	0.472481	0
ENSMUSG00000024644;ENSMUST00000168419	Cndp2	-0.472481	0
ENSMUSG00000001349;ENSMUST00000001384	Cnn1	0.0818563	0.0387113
ENSMUSG00000001349;ENSMUST00000216872	Cnn1	-0.0753525	0.0387113
ENSMUSG00000003135;ENSMUST00000160145	Cnot11	-0.0647237	0.041958
ENSMUSG00000003135;ENSMUST00000003219	Cnot11	0.0965498	0.033966
ENSMUSG00000062585;ENSMUST00000068830	Cnr2	-0.184661	0.041958
ENSMUSG00000062585;ENSMUST00000097843	Cnr2	0.184661	0.041958
ENSMUSG00000020173;ENSMUST00000046755	Cobl	0.124693	0.0274725
ENSMUSG00000020173;ENSMUST00000174874	Cobl	-0.191827	0.01998
ENSMUSG00000040690;ENSMUST00000143577	Col16a1	-0.282088	0.00974026
ENSMUSG00000040690;ENSMUST00000135675	Col16a1	0.494863	0
ENSMUSG00000026043;ENSMUST00000087883	Col3a1	-0.328989	0.00699301
ENSMUSG00000026043;ENSMUST00000129611	Col3a1	0.319349	0.00699301
ENSMUSG00000021669;ENSMUST00000077672	Col4a3bp	0.0616869	0.0412088
ENSMUSG00000021669;ENSMUST00000109444	Col4a3bp	-0.0616869	0.0412088
ENSMUSG00000000326;ENSMUST00000115609	Comt	-0.0467486	0.017316
ENSMUSG00000000326;ENSMUST00000000335	Comt	-0.0617482	0.014985
ENSMUSG00000000326;ENSMUST00000165430	Comt	0.108497	0.00599401
ENSMUSG00000026798;ENSMUST00000028137	Coq4	0.0597396	0.0314685
ENSMUSG00000026798;ENSMUST00000138233	Coq4	-0.044381	0.0314685
ENSMUSG00000026798;ENSMUST00000148791	Coq4	0.050176	0.0314685
ENSMUSG00000026798;ENSMUST00000176348	Coq4	-0.0473796	0.0314685
ENSMUSG00000028337;ENSMUST00000107756	Coro2a	-0.116757	0.0034965
ENSMUSG00000028337;ENSMUST00000127304	Coro2a	0.123735	0.0034965
ENSMUSG00000061518;ENSMUST00000193210	Cox5b	-0.0388321	0.0494505
ENSMUSG00000061518;ENSMUST00000193235	Cox5b	0.041852	0.0494505
ENSMUSG00000039070;ENSMUST00000049251	Cpa4	0	0.0499501
ENSMUSG00000095975;ENSMUST00000183436	Cphx1	0.458114	0.0434565
ENSMUSG00000095975;ENSMUST00000183557	Cphx1	-0.392256	0.0434565
ENSMUSG00000024008;ENSMUST00000124917	Cpne5	-0.289397	0.0274725
ENSMUSG00000024008;ENSMUST00000126993	Cpne5	0.379099	0.0274725
ENSMUSG00000026853;ENSMUST00000156702	Crat	-0.110946	0.025974
ENSMUSG00000044279;ENSMUST00000163763	Crb3	-0.0245128	0.0468282
ENSMUSG00000044279;ENSMUST00000097299	Crb3	-0.0475386	0.02664
ENSMUSG00000044279;ENSMUST00000163628	Crb3	-0.0469134	0.02664
ENSMUSG00000044279;ENSMUST00000169543	Crb3	0.12333	0.00499501
ENSMUSG00000007888;ENSMUST00000008032	Crlf1	0.1889	0.0404595
ENSMUSG00000007888;ENSMUST00000127983	Crlf1	-0.190312	0.0404595
ENSMUSG00000038135;ENSMUST00000047119	Crygn	0.113302	0.026973
ENSMUSG00000038135;ENSMUST00000123386	Crygn	-0.113302	0.026973
ENSMUSG00000058240;ENSMUST00000073466	Cryzl1	-0.102353	0.021978
ENSMUSG00000058240;ENSMUST00000141664	Cryzl1	0.114342	0.021978
ENSMUSG00000024576;ENSMUST00000165721	Csnk1a1	0.0730546	0.0499501
ENSMUSG00000025162;ENSMUST00000070575	Csnk1d	0.0716021	0.03996
ENSMUSG00000025162;ENSMUST00000139267	Csnk1d	-0.0566487	0.03996
ENSMUSG00000003345;ENSMUST00000079773	Csnk1g2	0.0244912	0.043956
ENSMUSG00000003345;ENSMUST00000085435	Csnk1g2	-0.0244912	0.043956
ENSMUSG00000030470;ENSMUST00000032658	Csrp3	0.768619	0.047952
ENSMUSG00000030470;ENSMUST00000167786	Csrp3	-0.978546	0.047952
ENSMUSG00000070495;ENSMUST00000094287	Ctcfl	0.666667	0.016983
ENSMUSG00000070495;ENSMUST00000179693	Ctcfl	-0.666667	0.016983
ENSMUSG00000026176;ENSMUST00000027367	Ctdsp1	0.0753063	0.0157343
ENSMUSG00000026176;ENSMUST00000152659	Ctdsp1	-0.0704322	0.0157343
ENSMUSG00000060034;ENSMUST00000076091	Ctf2	0.603087	0.00999001
ENSMUSG00000060034;ENSMUST00000206038	Ctf2	-0.603087	0.00999001
ENSMUSG00000028988;ENSMUST00000030839	Ctnnbip1	0.049347	0.035964
ENSMUSG00000028988;ENSMUST00000105692	Ctnnbip1	-0.049347	0.035964
ENSMUSG00000005949;ENSMUST00000006103	Ctns	-0.0866543	0.0499501
ENSMUSG00000005949;ENSMUST00000108476	Ctns	0.0709787	0.0499501
ENSMUSG00000062478;ENSMUST00000037059	Ctrc	-0.304743	0.00832501
ENSMUSG00000062478;ENSMUST00000105781	Ctrc	-0.346455	0.00832501
ENSMUSG00000062478;ENSMUST00000153282	Ctrc	0.757425	0.00499501
ENSMUSG00000031896;ENSMUST00000034368	Ctrl	0.247538	0.0014985
ENSMUSG00000031896;ENSMUST00000212561	Ctrl	-0.247538	0.0014985
ENSMUSG00000026726;ENSMUST00000091436	Cubn	-0.0996143	0.038961
ENSMUSG00000026726;ENSMUST00000195447	Cubn	0.102533	0.038961
ENSMUSG00000036748;ENSMUST00000051234	Cuedc2	-0.0640997	0.0264735
ENSMUSG00000036748;ENSMUST00000167861	Cuedc2	0.0640997	0.0264735
ENSMUSG00000031095;ENSMUST00000016681	Cul4b	-0.122081	0.010989
ENSMUSG00000031095;ENSMUST00000115118	Cul4b	0.128884	0.010989
ENSMUSG00000024194;ENSMUST00000025027	Cuta	0.0352415	0.015984
ENSMUSG00000024194;ENSMUST00000114935	Cuta	-0.0352415	0.015984
ENSMUSG00000026870;ENSMUST00000113068	Cutal	0.186334	0.0499501
ENSMUSG00000026870;ENSMUST00000149250	Cutal	-0.186639	0.0499501
ENSMUSG00000022865;ENSMUST00000023572	Cxadr	0.0441872	0.0194805
ENSMUSG00000022865;ENSMUST00000114229	Cxadr	-0.0441872	0.0194805
ENSMUSG00000060183;ENSMUST00000077820	Cxcl11	0.381759	0.000999001
ENSMUSG00000060183;ENSMUST00000122808	Cxcl11	-0.381759	0.000999001
ENSMUSG00000029379;ENSMUST00000031326	Cxcl3	0.302097	0.0264735
ENSMUSG00000029379;ENSMUST00000201840	Cxcl3	-0.302097	0.0264735
ENSMUSG00000048065;ENSMUST00000052438	Cyb5r2	-0.499274	0.00749251
ENSMUSG00000048065;ENSMUST00000208217	Cyb5r2	0.499274	0.00749251
ENSMUSG00000018042;ENSMUST00000018186	Cyb5r3	0.0317849	0.0434565
ENSMUSG00000018042;ENSMUST00000162834	Cyb5r3	-0.0315003	0.0434565
ENSMUSG00000030447;ENSMUST00000085255	Cyfip1	-0.23865	0.00599401
ENSMUSG00000030447;ENSMUST00000163845	Cyfip1	0.238108	0.00599401
ENSMUSG00000053929;ENSMUST00000176274	Cyhr1	0.0549401	0.036963
ENSMUSG00000053929;ENSMUST00000177359	Cyhr1	-0.0630196	0.036963
ENSMUSG00000026170;ENSMUST00000027356	Cyp27a1	0.0583869	0.023976
ENSMUSG00000026170;ENSMUST00000190781	Cyp27a1	-0.0497897	0.023976
ENSMUSG00000029630;ENSMUST00000068317	Cyp3a25	-0.0695328	0.011988
ENSMUSG00000029630;ENSMUST00000145062	Cyp3a25	0.0770509	0.011988
ENSMUSG00000052821;ENSMUST00000064892	Cysltr1	0.129368	0.0499501
ENSMUSG00000052821;ENSMUST00000113480	Cysltr1	-0.129368	0.0499501
ENSMUSG00000017132;ENSMUST00000017276	Cyth1	-0.118828	0.0192308
ENSMUSG00000017132;ENSMUST00000106305	Cyth1	0.116045	0.0192308
ENSMUSG00000056692;ENSMUST00000114859	D17Wsu92e	-0.0852652	0.00824176
ENSMUSG00000056692;ENSMUST00000114863	D17Wsu92e	0.0857497	0.00824176
ENSMUSG00000085316;ENSMUST00000126467	D330050G23Rik	-0.591412	0.044955
ENSMUSG00000085316;ENSMUST00000128305	D330050G23Rik	0.595255	0.044955
ENSMUSG00000025766;ENSMUST00000108065	D3Ertd751e	-0.360731	0.044955
ENSMUSG00000029190;ENSMUST00000031091	D5Ertd579e	-0.109634	0.00699301
ENSMUSG00000029190;ENSMUST00000140653	D5Ertd579e	0.149338	0.00699301
ENSMUSG00000054622;ENSMUST00000067770	D730045B01Rik	-0.562903	0.00749251
ENSMUSG00000054622;ENSMUST00000186838	D730045B01Rik	0.562903	0.00749251
ENSMUSG00000074274;ENSMUST00000098678	D930028M14Rik	-0.182393	0.0374625
ENSMUSG00000074274;ENSMUST00000186424	D930028M14Rik	0.182393	0.0374625
ENSMUSG00000026883;ENSMUST00000065001	Dab2ip	-0.143441	0.0324675
ENSMUSG00000106943;ENSMUST00000066220	Dancr	-0.469934	0.00799201
ENSMUSG00000106943;ENSMUST00000132389	Dancr	0.469934	0.00799201
ENSMUSG00000042096;ENSMUST00000112292	Dao	-0.162143	0.0024975
ENSMUSG00000042096;ENSMUST00000161610	Dao	0.18643	0
ENSMUSG00000017734;ENSMUST00000109350	Dbndd2	-0.0713651	0.026973
ENSMUSG00000017734;ENSMUST00000149287	Dbndd2	0.0686629	0.026973
ENSMUSG00000059824;ENSMUST00000080885	Dbp	0.0988825	0.0112388
ENSMUSG00000059824;ENSMUST00000211513	Dbp	-0.0951565	0.0112388
ENSMUSG00000037103;ENSMUST00000041367	Dcaf15	-0.0344432	0.047952
ENSMUSG00000037103;ENSMUST00000210279	Dcaf15	0.041937	0.047952
ENSMUSG00000035107;ENSMUST00000134324	Dcbld2	-0.188185	0.027972
ENSMUSG00000035107;ENSMUST00000046663	Dcbld2	0.252232	0.013986
ENSMUSG00000032002;ENSMUST00000034499	Dcun1d5	0.0309902	0.0434565
ENSMUSG00000032002;ENSMUST00000216770	Dcun1d5	-0.0357343	0.0434565
ENSMUSG00000032002;ENSMUST00000215683	Dcun1d5	0.0751538	0.010989
ENSMUSG00000032002;ENSMUST00000215818	Dcun1d5	-0.0704097	0.010989
ENSMUSG00000039450;ENSMUST00000026144	Dcxr	-0.0800844	0.015984
ENSMUSG00000039450;ENSMUST00000106148	Dcxr	0.06496	0.015984
ENSMUSG00000028194;ENSMUST00000029845	Ddah1	-0.114834	0.0487013
ENSMUSG00000028194;ENSMUST00000120310	Ddah1	0.108068	0.0487013
ENSMUSG00000047619;ENSMUST00000051706	Ddi1	0	0.035964
ENSMUSG00000078515;ENSMUST00000102484	Ddi2	-0.205557	0.000999001
ENSMUSG00000078515;ENSMUST00000177592	Ddi2	0.205557	0.000999001
ENSMUSG00000046818;ENSMUST00000053855	Ddit4l	-0.163608	0.0254745
ENSMUSG00000046818;ENSMUST00000165845	Ddit4l	0.171124	0.0254745
ENSMUSG00000026674;ENSMUST00000170800	Ddr2	0.125332	0.0434565
ENSMUSG00000026674;ENSMUST00000194690	Ddr2	-0.139924	0.0434565
ENSMUSG00000040296;ENSMUST00000037907	Ddx58	-0.0762038	0.044955
ENSMUSG00000040296;ENSMUST00000137903	Ddx58	0.0612863	0.044955
ENSMUSG00000054499;ENSMUST00000058702	Dedd2	-0.103282	0.00799201
ENSMUSG00000054499;ENSMUST00000206750	Dedd2	0.0826486	0.00799201
ENSMUSG00000082211;ENSMUST00000167683	Defa27	0.287412	0.00949051
ENSMUSG00000082211;ENSMUST00000168340	Defa27	-0.287412	0.00949051
ENSMUSG00000054763;ENSMUST00000067990	Defb42	0.425604	0.0312188
ENSMUSG00000054763;ENSMUST00000142140	Defb42	-0.549073	0.0312188
ENSMUSG00000018442;ENSMUST00000108523	Derl2	-0.0553592	0.0454545
ENSMUSG00000018442;ENSMUST00000143850	Derl2	0.0800127	0.020979
ENSMUSG00000030610;ENSMUST00000032839	Det1	0.11037	0.0374625
ENSMUSG00000029821;ENSMUST00000101405	Dfna5	0.357852	0
ENSMUSG00000029821;ENSMUST00000170142	Dfna5	-0.410565	0
ENSMUSG00000062393;ENSMUST00000067410	Dgkk	0.666667	0.0354645
ENSMUSG00000062393;ENSMUST00000145302	Dgkk	-0.666667	0.0354645
ENSMUSG00000029480;ENSMUST00000169485	Dhx37	0.071969	0.0499501
ENSMUSG00000029480;ENSMUST00000196371	Dhx37	-0.0683605	0.0499501
ENSMUSG00000047428;ENSMUST00000166617	Dlk2	-0.643894	0.0274725
ENSMUSG00000047517;ENSMUST00000084509	Dmbt1	0.0351218	0.03996
ENSMUSG00000047517;ENSMUST00000209015	Dmbt1	0.043387	0.03996
ENSMUSG00000047517;ENSMUST00000213064	Dmbt1	-0.0812811	0.020979
ENSMUSG00000030409;ENSMUST00000108473	Dmpk	-0.182842	0.017982
ENSMUSG00000005237;ENSMUST00000151811	Dnah2	0.168798	0.0434565
ENSMUSG00000005237;ENSMUST00000208777	Dnah2	0.163402	0.0434565
ENSMUSG00000005237;ENSMUST00000108659	Dnah2	0.375148	0.011988
ENSMUSG00000005237;ENSMUST00000035539	Dnah2	-0.823919	0.002997
ENSMUSG00000022262;ENSMUST00000067048	Dnah5	0	0.035964
ENSMUSG00000030708;ENSMUST00000154516	Dnajb13	-0.258973	0.011988
ENSMUSG00000030708;ENSMUST00000207405	Dnajb13	0.254159	0.011988
ENSMUSG00000005980;ENSMUST00000006136	Dnase1	-0.0889799	0.0260989
ENSMUSG00000005980;ENSMUST00000125961	Dnase1	0.187983	0.00549451
ENSMUSG00000005980;ENSMUST00000120009	Dnase1	-0.493726	0
ENSMUSG00000005980;ENSMUST00000144792	Dnase1	0.414206	0
ENSMUSG00000003812;ENSMUST00000003910	Dnase2a	-0.136062	0.0112388
ENSMUSG00000003812;ENSMUST00000148573	Dnase2a	0.156872	0.00899101
ENSMUSG00000022789;ENSMUST00000115749	Dnm1l	-0.0776095	0.0172328
ENSMUSG00000022789;ENSMUST00000023477	Dnm1l	0.10789	0.0104895
ENSMUSG00000078919;ENSMUST00000109193	Dpm1	0.057117	0.04329
ENSMUSG00000078919;ENSMUST00000140249	Dpm1	-0.0804154	0.04329
ENSMUSG00000078919;ENSMUST00000156800	Dpm1	-0.0518333	0.04329
ENSMUSG00000046323;ENSMUST00000049644	Dppa3	-0.237417	0.0454545
ENSMUSG00000046323;ENSMUST00000123429	Dppa3	0.237417	0.0454545
ENSMUSG00000073102;ENSMUST00000101448	Drc1	-0.24505	0.028971
ENSMUSG00000073102;ENSMUST00000198023	Drc1	0.251158	0.028971
ENSMUSG00000024331;ENSMUST00000039247	Dsc2	0.115004	0.001998
ENSMUSG00000024331;ENSMUST00000075214	Dsc2	-0.118286	0.001998
ENSMUSG00000020956;ENSMUST00000021339	Dtd2	-0.0568348	0.03996
ENSMUSG00000020956;ENSMUST00000085404	Dtd2	0.0568348	0.03996
ENSMUSG00000090326;ENSMUST00000170704	Dthd1	0	0.038961
ENSMUSG00000030002;ENSMUST00000032071	Dusp11	0.113823	0.023976
ENSMUSG00000026659;ENSMUST00000046476	Dusp12	-0.0954565	0.0227273
ENSMUSG00000026659;ENSMUST00000027970	Dusp12	0.209307	0
ENSMUSG00000018648;ENSMUST00000018792	Dusp14	-0.208412	0.00499501
ENSMUSG00000018648;ENSMUST00000100705	Dusp14	0.246384	0.00499501
ENSMUSG00000026564;ENSMUST00000085992	Dusp27	0.33331	0.0424575
ENSMUSG00000026564;ENSMUST00000192369	Dusp27	-0.33331	0.0424575
ENSMUSG00000020888;ENSMUST00000102575	Dvl2	-0.122363	0.0494505
ENSMUSG00000020888;ENSMUST00000019362	Dvl2	0.168716	0.047952
ENSMUSG00000040482;ENSMUST00000046244	Dxo	0.122213	0.0247253
ENSMUSG00000040482;ENSMUST00000180043	Dxo	-0.0927688	0.0247253
ENSMUSG00000097327;ENSMUST00000180697	E030030I06Rik	-0.379522	0
ENSMUSG00000097327;ENSMUST00000181614	E030030I06Rik	0.359742	0
ENSMUSG00000027490;ENSMUST00000000894	E2f1	-0.103369	0.014985
ENSMUSG00000027490;ENSMUST00000103145	E2f1	0.103369	0.014985
ENSMUSG00000016477;ENSMUST00000102948	E2f3	0.152437	0.003996
ENSMUSG00000016477;ENSMUST00000146092	E2f3	-0.152437	0.003996
ENSMUSG00000057098;ENSMUST00000081265	Ebf1	-0.403086	0.0454545
ENSMUSG00000057098;ENSMUST00000149997	Ebf1	0.32427	0.0454545
ENSMUSG00000028729;ENSMUST00000126458	Ebna1bp2	-0.0612406	0.0187313
ENSMUSG00000028729;ENSMUST00000147373	Ebna1bp2	0.0599455	0.0187313
ENSMUSG00000026247;ENSMUST00000161002	Ecel1	0.196846	0.0491175
ENSMUSG00000026247;ENSMUST00000160810	Ecel1	0.27943	0.0424575
ENSMUSG00000026247;ENSMUST00000027463	Ecel1	-0.420922	0.0274725
ENSMUSG00000021416;ENSMUST00000021853	Eci3	0.0388328	0.032967
ENSMUSG00000021416;ENSMUST00000164155	Eci3	-0.0388328	0.032967
ENSMUSG00000022122;ENSMUST00000022718	Ednrb	-0.108987	0.0204795
ENSMUSG00000022122;ENSMUST00000172237	Ednrb	0.108987	0.0204795
ENSMUSG00000026921;ENSMUST00000102907	Egfl7	-0.134852	0.037962
ENSMUSG00000026921;ENSMUST00000174211	Egfl7	0.224259	0.018981
ENSMUSG00000024772;ENSMUST00000025684	Ehd1	-0.0498455	0.022977
ENSMUSG00000024772;ENSMUST00000165797	Ehd1	0.0506473	0.022977
ENSMUSG00000013787;ENSMUST00000013931	Ehmt2	-0.135737	0.034965
ENSMUSG00000057561;ENSMUST00000078079	Eif1a	0.0425353	0.018981
ENSMUSG00000057561;ENSMUST00000168382	Eif1a	-0.0425353	0.018981
ENSMUSG00000067194;ENSMUST00000087143	Eif1ax	-0.0322827	0.031968
ENSMUSG00000067194;ENSMUST00000133252	Eif1ax	0.0322827	0.031968
ENSMUSG00000022884;ENSMUST00000123413	Eif4a2	0.0988531	0.041958
ENSMUSG00000022884;ENSMUST00000115341	Eif4a2	-0.220501	0.023976
ENSMUSG00000040731;ENSMUST00000036125	Eif4h	0.088494	0.00624376
ENSMUSG00000040731;ENSMUST00000202622	Eif4h	-0.0870548	0.00624376
ENSMUSG00000036461;ENSMUST00000040131	Elf1	-0.157404	0
ENSMUSG00000036461;ENSMUST00000110835	Elf1	0.157404	0
ENSMUSG00000031103;ENSMUST00000033429	Elf4	0.0647019	0.038961
ENSMUSG00000031103;ENSMUST00000114958	Elf4	-0.0647019	0.038961
ENSMUSG00000026436;ENSMUST00000147218	Elk4	0.102265	0.0454545
ENSMUSG00000056698;ENSMUST00000070990	Elmod3	0.0922069	0.0344655
ENSMUSG00000056698;ENSMUST00000152705	Elmod3	-0.0893841	0.0344655
ENSMUSG00000018565;ENSMUST00000108594	Elp5	-0.114763	0.00999001
ENSMUSG00000018565;ENSMUST00000123701	Elp5	0.11655	0.00999001
ENSMUSG00000022217;ENSMUST00000022828	Emc9	-0.0798021	0.045954
ENSMUSG00000058070;ENSMUST00000109857	Eml1	-0.107247	0.047952
ENSMUSG00000058070;ENSMUST00000054955	Eml1	0.175464	0.023976
ENSMUSG00000032624;ENSMUST00000049503	Eml4	-0.0910731	0.0164835
ENSMUSG00000032624;ENSMUST00000096766	Eml4	0.0875833	0.0164835
ENSMUSG00000060600;ENSMUST00000072841	Eno3	0.218815	0.00999001
ENSMUSG00000060600;ENSMUST00000170716	Eno3	-0.194732	0.00999001
ENSMUSG00000023960;ENSMUST00000024756	Enpp5	0.0672146	0.0307193
ENSMUSG00000023960;ENSMUST00000154166	Enpp5	-0.0837525	0.0307193
ENSMUSG00000036813;ENSMUST00000114380	Entpd8	-0.0559862	0.0499501
ENSMUSG00000036813;ENSMUST00000127384	Entpd8	0.0620271	0.0499501
ENSMUSG00000029505;ENSMUST00000041558	Ep400	0.103245	0.0494505
ENSMUSG00000029505;ENSMUST00000112436	Ep400	-0.110713	0.0494505
ENSMUSG00000019978;ENSMUST00000053748	Epb41l2	0.0441213	0.0344655
ENSMUSG00000019978;ENSMUST00000092645	Epb41l2	-0.0441213	0.0344655
ENSMUSG00000024044;ENSMUST00000080208	Epb41l3	0.0318253	0.0434565
ENSMUSG00000024044;ENSMUST00000112680	Epb41l3	-0.0318253	0.0434565
ENSMUSG00000015766;ENSMUST00000058210	Eps8	0.0905911	0.0292208
ENSMUSG00000015766;ENSMUST00000100841	Eps8	-0.104419	0.0292208
ENSMUSG00000030866;ENSMUST00000033153	Ern2	-0.133412	0.00549451
ENSMUSG00000030866;ENSMUST00000206198	Ern2	0.133412	0.00549451
ENSMUSG00000028967;ENSMUST00000030811	Errfi1	0.409239	0
ENSMUSG00000028967;ENSMUST00000073600	Errfi1	-0.409468	0
ENSMUSG00000001946;ENSMUST00000002011	Esam	-0.128698	0.017982
ENSMUSG00000001946;ENSMUST00000123198	Esam	0.158447	0.017982
ENSMUSG00000084128;ENSMUST00000115979	Esrp2	0.0918477	0.0494505
ENSMUSG00000084128;ENSMUST00000155164	Esrp2	-0.0810975	0.0494505
ENSMUSG00000026610;ENSMUST00000110938	Esrrg	-0.0483646	0.048951
ENSMUSG00000026610;ENSMUST00000127489	Esrrg	-0.0725109	0.034965
ENSMUSG00000026610;ENSMUST00000152927	Esrrg	-0.0819534	0.0333
ENSMUSG00000026610;ENSMUST00000110939	Esrrg	-0.136405	0.00999001
ENSMUSG00000026610;ENSMUST00000027906	Esrrg	0.339233	0.00499501
ENSMUSG00000050212;ENSMUST00000106150	Eva1b	-0.132031	0.020979
ENSMUSG00000050212;ENSMUST00000106152	Eva1b	0.116372	0.020979
ENSMUSG00000021262;ENSMUST00000172409	Evl	-0.0597893	0.021978
ENSMUSG00000021262;ENSMUST00000021689	Evl	-0.242698	0
ENSMUSG00000021262;ENSMUST00000077735	Evl	0.619709	0
ENSMUSG00000021262;ENSMUST00000109854	Evl	-0.317222	0
ENSMUSG00000061244;ENSMUST00000162175	Exoc5	0.109181	0.0244755
ENSMUSG00000028838;ENSMUST00000030643	Extl1	-0.149436	0.00899101
ENSMUSG00000028838;ENSMUST00000132387	Extl1	0.152251	0.00899101
ENSMUSG00000017897;ENSMUST00000063433	Eya2	-0.458486	0.00899101
ENSMUSG00000017897;ENSMUST00000088132	Eya2	0.466286	0.00899101
ENSMUSG00000039109;ENSMUST00000037491	F13a1	0.291429	0.01998
ENSMUSG00000039109;ENSMUST00000164727	F13a1	-0.291429	0.01998
ENSMUSG00000073529;ENSMUST00000125396	F830208F22Rik	0.502844	0.0324675
ENSMUSG00000073529;ENSMUST00000143732	F830208F22Rik	-0.502844	0.0324675
ENSMUSG00000039157;ENSMUST00000048375	Fam102a	-0.0537952	0.0437063
ENSMUSG00000039157;ENSMUST00000133512	Fam102a	0.0641984	0.0437063
ENSMUSG00000026655;ENSMUST00000027965	Fam107b	0.117526	0.00599401
ENSMUSG00000026655;ENSMUST00000177037	Fam107b	-0.125232	0.00599401
ENSMUSG00000027459;ENSMUST00000062047	Fam110a	-0.0902852	0.028971
ENSMUSG00000027459;ENSMUST00000109865	Fam110a	0.0953375	0.028971
ENSMUSG00000043243;ENSMUST00000127285	Fam129c	-0.275151	0.035964
ENSMUSG00000022270;ENSMUST00000022881	Fam134b	0.153243	0
ENSMUSG00000022270;ENSMUST00000110438	Fam134b	-0.153243	0
ENSMUSG00000041817;ENSMUST00000042517	Fam169a	-0.332243	0.0284715
ENSMUSG00000041817;ENSMUST00000169863	Fam169a	0.332243	0.0284715
ENSMUSG00000046337;ENSMUST00000193548	Fam178b	-0.511339	0.047952
ENSMUSG00000046337;ENSMUST00000193763	Fam178b	0.441262	0.047952
ENSMUSG00000032657;ENSMUST00000155033	Fam189b	-0.110558	0.02331
ENSMUSG00000032657;ENSMUST00000041913	Fam189b	0.208961	0
ENSMUSG00000032657;ENSMUST00000125501	Fam189b	-0.228358	0
ENSMUSG00000034858;ENSMUST00000170846	Fam214a	0.131027	0.0384615
ENSMUSG00000034858;ENSMUST00000215355	Fam214a	-0.14532	0.0384615
ENSMUSG00000036002;ENSMUST00000107956	Fam214b	0.0796484	0.0224775
ENSMUSG00000036002;ENSMUST00000107958	Fam214b	-0.120614	0.00999001
ENSMUSG00000037750;ENSMUST00000155571	Fam222b	-0.0785468	0.02997
ENSMUSG00000037750;ENSMUST00000073705	Fam222b	0.105501	0.0224775
ENSMUSG00000029672;ENSMUST00000081288	Fam3c	-0.0773935	0.02997
ENSMUSG00000029672;ENSMUST00000165576	Fam3c	0.0972306	0.02997
ENSMUSG00000057068;ENSMUST00000131166	Fam47e	-0.324005	0.0437063
ENSMUSG00000057068;ENSMUST00000175974	Fam47e	0.691743	0.034965
ENSMUSG00000069808;ENSMUST00000094014	Fam57a	0.0916697	0.0499501
ENSMUSG00000069808;ENSMUST00000129853	Fam57a	-0.0837743	0.0499501
ENSMUSG00000036006;ENSMUST00000110384	Fam65b	-0.326039	0.00974026
ENSMUSG00000036006;ENSMUST00000110383	Fam65b	0.36544	0.00649351
ENSMUSG00000074577;ENSMUST00000099073	Fam65c	-0.360829	0.00999001
ENSMUSG00000074577;ENSMUST00000142702	Fam65c	0.501742	0.003996
ENSMUSG00000039187;ENSMUST00000036865	Fanci	0.275597	0.00174825
ENSMUSG00000039187;ENSMUST00000126456	Fanci	-0.268249	0.00174825
ENSMUSG00000034066;ENSMUST00000120301	Farp2	-0.102506	0.020979
ENSMUSG00000034066;ENSMUST00000122402	Farp2	0.102506	0.020979
ENSMUSG00000026245;ENSMUST00000068333	Farsb	0.0659193	0.0437063
ENSMUSG00000026245;ENSMUST00000189529	Farsb	-0.0711633	0.0437063
ENSMUSG00000055333;ENSMUST00000068853	Fat2	0.500534	0.0414585
ENSMUSG00000055333;ENSMUST00000108864	Fat2	-0.500534	0.0414585
ENSMUSG00000043323;ENSMUST00000198834	Fbrsl1	-0.0634207	0.031968
ENSMUSG00000043323;ENSMUST00000069483	Fbrsl1	-0.0831985	0.022644
ENSMUSG00000043323;ENSMUST00000198415	Fbrsl1	0.104708	0.022644
ENSMUSG00000043323;ENSMUST00000200293	Fbrsl1	0.100611	0.022644
ENSMUSG00000025226;ENSMUST00000026256	Fbxl15	-0.0490713	0.0284715
ENSMUSG00000025226;ENSMUST00000177667	Fbxl15	0.0490713	0.0284715
ENSMUSG00000050428;ENSMUST00000053109	Fbxo46	0.0634558	0.0424575
ENSMUSG00000050428;ENSMUST00000165913	Fbxo46	-0.0634558	0.0424575
ENSMUSG00000055401;ENSMUST00000030858	Fbxo6	-0.117663	0.021978
ENSMUSG00000055401;ENSMUST00000056965	Fbxo6	0.100648	0.021978
ENSMUSG00000035949;ENSMUST00000028220	Fbxw2	-0.0689238	0.0384615
ENSMUSG00000035949;ENSMUST00000091020	Fbxw2	-0.0651714	0.0384615
ENSMUSG00000035949;ENSMUST00000113080	Fbxw2	0.0959356	0.0384615
ENSMUSG00000035949;ENSMUST00000131534	Fbxw2	0.0812262	0.0384615
ENSMUSG00000047730;ENSMUST00000131090	Fcgbp	0.0342234	0.038961
ENSMUSG00000047730;ENSMUST00000076648	Fcgbp	0.0705655	0.0134865
ENSMUSG00000047730;ENSMUST00000154481	Fcgbp	-0.0841192	0.011988
ENSMUSG00000013338;ENSMUST00000109611	Fer1l4	0.487663	0.020979
ENSMUSG00000013338;ENSMUST00000138297	Fer1l4	-0.400861	0.020979
ENSMUSG00000027208;ENSMUST00000064794	Fgf7	-0.334006	0.044955
ENSMUSG00000040242;ENSMUST00000058245	Fgfr1op2	-0.0776901	0.0314685
ENSMUSG00000040242;ENSMUST00000067404	Fgfr1op2	0.0912333	0.0314685
ENSMUSG00000054252;ENSMUST00000114411	Fgfr3	0.272137	0.016983
ENSMUSG00000008136;ENSMUST00000008280	Fhl2	0.0508909	0.0337163
ENSMUSG00000008136;ENSMUST00000187357	Fhl2	-0.0502579	0.0337163
ENSMUSG00000095440;ENSMUST00000178140	Fignl2	0.27095	0.00699301
ENSMUSG00000095440;ENSMUST00000213610	Fignl2	-0.27095	0.00699301
ENSMUSG00000029227;ENSMUST00000113535	Fip1l1	0.11025	0.0194805
ENSMUSG00000033739;ENSMUST00000036720	Fkbpl	0.0661153	0.037962
ENSMUSG00000033739;ENSMUST00000174796	Fkbpl	-0.0661153	0.037962
ENSMUSG00000048920;ENSMUST00000061390	Fkrp	0.112514	0.018981
ENSMUSG00000048920;ENSMUST00000205677	Fkrp	-0.114554	0.018981
ENSMUSG00000040181;ENSMUST00000111518	Fmo1	0.181105	0.011988
ENSMUSG00000040170;ENSMUST00000045902	Fmo2	0.155032	0.0437063
ENSMUSG00000040170;ENSMUST00000194061	Fmo2	-0.152748	0.0437063
ENSMUSG00000028088;ENSMUST00000029729	Fmo5	-0.103295	0.0162338
ENSMUSG00000028088;ENSMUST00000107049	Fmo5	0.0974325	0.0162338
ENSMUSG00000008200;ENSMUST00000013759	Fnbp4	0.100219	0.0494505
ENSMUSG00000033737;ENSMUST00000039447	Fndc3c1	-0.295045	0.035964
ENSMUSG00000033737;ENSMUST00000127796	Fndc3c1	0	0.035964
ENSMUSG00000033737;ENSMUST00000137507	Fndc3c1	0	0.035964
ENSMUSG00000033737;ENSMUST00000138724	Fndc3c1	0	0.035964
ENSMUSG00000033737;ENSMUST00000140707	Fndc3c1	0	0.035964
ENSMUSG00000033737;ENSMUST00000149331	Fndc3c1	0	0.035964
ENSMUSG00000033737;ENSMUST00000151745	Fndc3c1	0.295045	0.035964
ENSMUSG00000015994;ENSMUST00000209664	Fnta	-0.0957742	0.00874126
ENSMUSG00000015994;ENSMUST00000016138	Fnta	0.126121	0.00499501
ENSMUSG00000032725;ENSMUST00000209329	Folr2	0.240586	0.02997
ENSMUSG00000032725;ENSMUST00000211566	Folr2	-0.257753	0.02997
ENSMUSG00000042353;ENSMUST00000039695	Frem3	0	0.035964
ENSMUSG00000036131;ENSMUST00000060650	Frmd7	0.407277	0.0244755
ENSMUSG00000036131;ENSMUST00000164311	Frmd7	-0.407277	0.0244755
ENSMUSG00000029707;ENSMUST00000031719	Fscn3	-0.339131	0.046953
ENSMUSG00000029707;ENSMUST00000147036	Fscn3	0.339131	0.046953
ENSMUSG00000027344;ENSMUST00000028820	Fsip1	-0.401786	0.0264735
ENSMUSG00000027344;ENSMUST00000028821	Fsip1	0.401786	0.0264735
ENSMUSG00000020325;ENSMUST00000020575	Fstl3	0.394207	0.00224775
ENSMUSG00000020325;ENSMUST00000168798	Fstl3	-0.412097	0.00224775
ENSMUSG00000030795;ENSMUST00000121616	Fus	0.102076	0.047952
ENSMUSG00000021065;ENSMUST00000062804	Fut8	0.129074	0.00524476
ENSMUSG00000021065;ENSMUST00000171770	Fut8	-0.138476	0.00524476
ENSMUSG00000022148;ENSMUST00000162154	Fyb	0.13888	0.023976
ENSMUSG00000018567;ENSMUST00000018711	Gabarap	-0.0388008	0.022977
ENSMUSG00000018567;ENSMUST00000108592	Gabarap	0.0379045	0.022977
ENSMUSG00000049721;ENSMUST00000063004	Gal3st1	0.0781955	0.0142358
ENSMUSG00000049721;ENSMUST00000078757	Gal3st1	-0.073248	0.0142358
ENSMUSG00000094651;ENSMUST00000094663	Gal3st2	-0.0681381	0.014985
ENSMUSG00000094651;ENSMUST00000190710	Gal3st2	0.0646198	0.014985
ENSMUSG00000020520;ENSMUST00000066987	Galnt10	-0.0714977	0.0144855
ENSMUSG00000020520;ENSMUST00000108846	Galnt10	0.0714977	0.0144855
ENSMUSG00000037280;ENSMUST00000052069	Galnt6	-0.0501003	0.0254745
ENSMUSG00000037280;ENSMUST00000159715	Galnt6	0.0502908	0.0254745
ENSMUSG00000057666;ENSMUST00000117757	Gapdh	-0.102829	0.0108225
ENSMUSG00000057666;ENSMUST00000118875	Gapdh	-0.601123	0
ENSMUSG00000057666;ENSMUST00000147954	Gapdh	0.702643	0
ENSMUSG00000022962;ENSMUST00000156713	Gart	-0.046254	0.032967
ENSMUSG00000022962;ENSMUST00000023684	Gart	0.0694037	0.0284715
ENSMUSG00000030498;ENSMUST00000132335	Gas2	0.152946	0.0382118
ENSMUSG00000030498;ENSMUST00000208711	Gas2	-0.14784	0.0382118
ENSMUSG00000028085;ENSMUST00000107674	Gatb	0.0650422	0.0437063
ENSMUSG00000028085;ENSMUST00000127348	Gatb	-0.104167	0.034965
ENSMUSG00000019359;ENSMUST00000019503	Gdpd2	0.100241	0.0287213
ENSMUSG00000019359;ENSMUST00000113744	Gdpd2	-0.0901294	0.0287213
ENSMUSG00000030703;ENSMUST00000205468	Gdpd3	-0.0802238	0.0305694
ENSMUSG00000030703;ENSMUST00000206350	Gdpd3	0.0952839	0.0284715
ENSMUSG00000030703;ENSMUST00000207004	Gdpd3	0.102645	0.0284715
ENSMUSG00000030703;ENSMUST00000205910	Gdpd3	0.282834	0.00899101
ENSMUSG00000030703;ENSMUST00000032944	Gdpd3	-0.407748	0.002997
ENSMUSG00000043505;ENSMUST00000055558	Gimap5	0.107467	0.02997
ENSMUSG00000043505;ENSMUST00000135174	Gimap5	-0.105448	0.02997
ENSMUSG00000091721;ENSMUST00000212594	Gimd1	0.0957185	0.00624376
ENSMUSG00000091721;ENSMUST00000212804	Gimd1	-0.12823	0.00499501
ENSMUSG00000027454;ENSMUST00000028948	Gins1	0.202944	0
ENSMUSG00000027454;ENSMUST00000152991	Gins1	-0.165577	0
ENSMUSG00000025059;ENSMUST00000156390	Gk	0.0951186	0.031968
ENSMUSG00000025059;ENSMUST00000142152	Gk	-0.126872	0.023976
ENSMUSG00000024026;ENSMUST00000024823	Glo1	0.0882407	0.000999001
ENSMUSG00000024026;ENSMUST00000167624	Glo1	-0.0882407	0.000999001
ENSMUSG00000018595;ENSMUST00000018739	Glra4	0.333333	0.0494505
ENSMUSG00000018595;ENSMUST00000154833	Glra4	-0.333333	0.0494505
ENSMUSG00000020258;ENSMUST00000036382	Glyctk	0.0916872	0.0462038
ENSMUSG00000020258;ENSMUST00000162562	Glyctk	-0.0839231	0.0462038
ENSMUSG00000022536;ENSMUST00000023189	Glyr1	0.0607154	0.0104895
ENSMUSG00000022536;ENSMUST00000115844	Glyr1	-0.0607154	0.0104895
ENSMUSG00000061510;ENSMUST00000074862	Gm10101	-0.275478	0.0284715
ENSMUSG00000061510;ENSMUST00000181311	Gm10101	0.275478	0.0284715
ENSMUSG00000062282;ENSMUST00000072437	Gm10113	0	0.038961
ENSMUSG00000064032;ENSMUST00000081739	Gm10143	-0.425614	0.040959
ENSMUSG00000064032;ENSMUST00000150038	Gm10143	0.425614	0.040959
ENSMUSG00000068397;ENSMUST00000089785	Gm10240	0	0.035964
ENSMUSG00000070111;ENSMUST00000093603	Gm10286	0.287404	0.0304695
ENSMUSG00000070111;ENSMUST00000212865	Gm10286	-0.287404	0.0304695
ENSMUSG00000102759;ENSMUST00000192674	Gm10463	-0.293266	0.0154845
ENSMUSG00000102759;ENSMUST00000195772	Gm10463	0.293266	0.0154845
ENSMUSG00000073403;ENSMUST00000174094	Gm10499	0.314841	0
ENSMUSG00000073403;ENSMUST00000174778	Gm10499	-0.314841	0
ENSMUSG00000097649;ENSMUST00000181563	Gm10561	-0.350248	0.024975
ENSMUSG00000097649;ENSMUST00000209801	Gm10561	0.350248	0.024975
ENSMUSG00000074250;ENSMUST00000139570	Gm10653	0.489256	0.0104895
ENSMUSG00000074250;ENSMUST00000156423	Gm10653	-0.489256	0.0104895
ENSMUSG00000100862;ENSMUST00000189941	Gm10925	0	0.035964
ENSMUSG00000085840;ENSMUST00000123051	Gm11261	-0.701988	0.0014985
ENSMUSG00000085840;ENSMUST00000132470	Gm11261	0.701988	0.0014985
ENSMUSG00000085981;ENSMUST00000125474	Gm11375	0.22507	0.00749251
ENSMUSG00000085981;ENSMUST00000135656	Gm11375	-0.22507	0.00749251
ENSMUSG00000040838;ENSMUST00000148007	Gm11639	0	0.035964
ENSMUSG00000040838;ENSMUST00000175713	Gm11639	0	0.035964
ENSMUSG00000040838;ENSMUST00000212287	Gm11639	0	0.035964
ENSMUSG00000085297;ENSMUST00000130673	Gm11651	-0.602673	0.016983
ENSMUSG00000085297;ENSMUST00000152925	Gm11651	0.602673	0.016983
ENSMUSG00000075410;ENSMUST00000106381	Gm11744	-0.184905	0.0457875
ENSMUSG00000075410;ENSMUST00000148484	Gm11744	-0.177764	0.0457875
ENSMUSG00000075410;ENSMUST00000116318	Gm11744	0.38088	0.044955
ENSMUSG00000086765;ENSMUST00000142297	Gm11827	0.574294	0.0184815
ENSMUSG00000086765;ENSMUST00000151138	Gm11827	-0.574294	0.0184815
ENSMUSG00000069899;ENSMUST00000093169	Gm12166	0.395019	0.013986
ENSMUSG00000069899;ENSMUST00000154156	Gm12166	-0.395019	0.013986
ENSMUSG00000048852;ENSMUST00000094476	Gm12185	0.366838	0.0314685
ENSMUSG00000085183;ENSMUST00000129601	Gm12603	-0.167166	0.0424575
ENSMUSG00000085183;ENSMUST00000146678	Gm12603	0.167166	0.0424575
ENSMUSG00000087198;ENSMUST00000122947	Gm13097	0.282341	0.041958
ENSMUSG00000087198;ENSMUST00000210722	Gm13097	-0.282341	0.041958
ENSMUSG00000085525;ENSMUST00000124975	Gm13166	-0.083778	0.034965
ENSMUSG00000085525;ENSMUST00000144166	Gm13166	0.131602	0.0224775
ENSMUSG00000087667;ENSMUST00000131370	Gm13381	-0.528707	0.013986
ENSMUSG00000087667;ENSMUST00000177012	Gm13381	0.528707	0.013986
ENSMUSG00000095824;ENSMUST00000099948	Gm13697	0.554323	0.0344655
ENSMUSG00000095824;ENSMUST00000179552	Gm13697	-0.554323	0.0344655
ENSMUSG00000085135;ENSMUST00000139377	Gm13713	0.543054	0.0154845
ENSMUSG00000085135;ENSMUST00000155472	Gm13713	-0.543054	0.0154845
ENSMUSG00000086214;ENSMUST00000134795	Gm14062	0	0.035964
ENSMUSG00000079071;ENSMUST00000110521	Gm14085	0.279652	0.0114885
ENSMUSG00000079071;ENSMUST00000132215	Gm14085	-0.279652	0.0114885
ENSMUSG00000079009;ENSMUST00000109926	Gm14139	-0.666667	0.0324675
ENSMUSG00000079009;ENSMUST00000109929	Gm14139	0.666667	0.0324675
ENSMUSG00000074912;ENSMUST00000147929	Gm14207	0.119891	0.0344655
ENSMUSG00000078903;ENSMUST00000099028	Gm14391	-0.174104	0.01998
ENSMUSG00000078870;ENSMUST00000108964	Gm14410	0.0810003	0.0382118
ENSMUSG00000078870;ENSMUST00000156269	Gm14410	-0.107187	0.0382118
ENSMUSG00000089951;ENSMUST00000108995	Gm14435	0.101861	0.015984
ENSMUSG00000089951;ENSMUST00000127687	Gm14435	-0.101861	0.015984
ENSMUSG00000075416;ENSMUST00000131207	Gm14488	-0.53359	0.00849151
ENSMUSG00000075416;ENSMUST00000134755	Gm14488	0.53359	0.00849151
ENSMUSG00000052188;ENSMUST00000137184	Gm14964	0.397419	0.017982
ENSMUSG00000052188;ENSMUST00000149574	Gm14964	-0.397419	0.017982
ENSMUSG00000074466;ENSMUST00000145400	Gm15417	0.105084	0.017982
ENSMUSG00000074466;ENSMUST00000153969	Gm15417	-0.130267	0.017982
ENSMUSG00000086583;ENSMUST00000071523	Gm15500	0.0168514	0.048951
ENSMUSG00000086583;ENSMUST00000071641	Gm15500	-0.0168514	0.048951
ENSMUSG00000084847;ENSMUST00000140263	Gm15507	-0.393888	0.0367133
ENSMUSG00000084847;ENSMUST00000140958	Gm15507	0.320556	0.0367133
ENSMUSG00000087481;ENSMUST00000129063	Gm15608	-0.325352	0.01998
ENSMUSG00000087481;ENSMUST00000156803	Gm15608	0.325352	0.01998
ENSMUSG00000085095;ENSMUST00000127834	Gm15635	0.194733	0.040626
ENSMUSG00000085095;ENSMUST00000148972	Gm15635	0.419619	0.00999001
ENSMUSG00000085095;ENSMUST00000208024	Gm15635	-0.492599	0.00999001
ENSMUSG00000086075;ENSMUST00000140833	Gm15728	-0.259219	0.0404595
ENSMUSG00000086075;ENSMUST00000156391	Gm15728	0.259219	0.0404595
ENSMUSG00000089719;ENSMUST00000161681	Gm15758	0.132411	0.0234765
ENSMUSG00000089719;ENSMUST00000162822	Gm15758	-0.132411	0.0234765
ENSMUSG00000086706;ENSMUST00000122968	Gm15848	0.082494	0.033966
ENSMUSG00000086706;ENSMUST00000136015	Gm15848	0.270912	0.0014985
ENSMUSG00000086706;ENSMUST00000125056	Gm15848	-0.353406	0
ENSMUSG00000089712;ENSMUST00000159142	Gm15889	0.135367	0.035964
ENSMUSG00000089712;ENSMUST00000212669	Gm15889	-0.135367	0.035964
ENSMUSG00000085655;ENSMUST00000122858	Gm15952	-0.393037	0.0104895
ENSMUSG00000085655;ENSMUST00000144542	Gm15952	0.300403	0.0104895
ENSMUSG00000024571;ENSMUST00000125127	Gm16286	0.0920256	0.0314685
ENSMUSG00000090157;ENSMUST00000149300	Gm16534	0.364488	0.011988
ENSMUSG00000090157;ENSMUST00000156387	Gm16534	-0.364488	0.011988
ENSMUSG00000089829;ENSMUST00000159138	Gm16565	-0.351516	0.013986
ENSMUSG00000089829;ENSMUST00000193086	Gm16565	0.351516	0.013986
ENSMUSG00000087657;ENSMUST00000148931	Gm16764	-0.437452	0.0307193
ENSMUSG00000087657;ENSMUST00000164986	Gm16764	0.437452	0.0307193
ENSMUSG00000091509;ENSMUST00000164319	Gm17066	-0.0553456	0.0364635
ENSMUSG00000091509;ENSMUST00000165350	Gm17066	0.0553456	0.0364635
ENSMUSG00000097000;ENSMUST00000181452	Gm17435	0.323291	0.00749251
ENSMUSG00000097000;ENSMUST00000212699	Gm17435	-0.323291	0.00749251
ENSMUSG00000091272;ENSMUST00000166328	Gm17641	-0.552981	0.033966
ENSMUSG00000091272;ENSMUST00000215570	Gm17641	0.552981	0.033966
ENSMUSG00000092444;ENSMUST00000173950	Gm18733	-0.620964	0.00849151
ENSMUSG00000092444;ENSMUST00000174447	Gm18733	0.620964	0.00849151
ENSMUSG00000090254;ENSMUST00000160361	Gm1965	0.565305	0.026973
ENSMUSG00000090254;ENSMUST00000203378	Gm1965	-0.986779	0.011988
ENSMUSG00000106874;ENSMUST00000202148	Gm20186	-0.0457202	0.0314685
ENSMUSG00000106874;ENSMUST00000202542	Gm20186	0.0401056	0.0314685
ENSMUSG00000106734;ENSMUST00000202544	Gm20559	-0.132508	0.00899101
ENSMUSG00000093507;ENSMUST00000176143	Gm20627	-0.132622	0.0454545
ENSMUSG00000093507;ENSMUST00000176275	Gm20627	0.132622	0.0454545
ENSMUSG00000093465;ENSMUST00000176552	Gm20682	0	0.036963
ENSMUSG00000104117;ENSMUST00000191735	Gm20743	-0.444004	0.022977
ENSMUSG00000104117;ENSMUST00000194322	Gm20743	0.444004	0.022977
ENSMUSG00000106555;ENSMUST00000173312	Gm2479	-0.666667	0.032967
ENSMUSG00000106555;ENSMUST00000173670	Gm2479	0.666667	0.032967
ENSMUSG00000091199;ENSMUST00000162276	Gm2619	-0.382446	0.0314685
ENSMUSG00000091199;ENSMUST00000166777	Gm2619	0.382446	0.0314685
ENSMUSG00000102495;ENSMUST00000192339	Gm26524	-0.333334	0.027972
ENSMUSG00000102495;ENSMUST00000195143	Gm26524	0.333334	0.027972
ENSMUSG00000097339;ENSMUST00000180423	Gm26671	-0.343985	0.026973
ENSMUSG00000097339;ENSMUST00000199419	Gm26671	0.554431	0.00599401
ENSMUSG00000097705;ENSMUST00000180456	Gm26740	0.178686	0.0304695
ENSMUSG00000097705;ENSMUST00000181532	Gm26740	-0.178686	0.0304695
ENSMUSG00000096992;ENSMUST00000181692	Gm26788	0.283132	0.0294705
ENSMUSG00000096992;ENSMUST00000187268	Gm26788	-0.283132	0.0294705
ENSMUSG00000097483;ENSMUST00000181516	Gm26806	0	0.035964
ENSMUSG00000097797;ENSMUST00000193732	Gm26901	0.121677	0.038961
ENSMUSG00000097797;ENSMUST00000181554	Gm26901	-0.207987	0.00799201
ENSMUSG00000085995;ENSMUST00000129551	Gm2788	-0.364429	0.0454545
ENSMUSG00000098781;ENSMUST00000044819	Gm28044	-0.361215	0.0354645
ENSMUSG00000098781;ENSMUST00000170543	Gm28044	0.361215	0.0354645
ENSMUSG00000098715;ENSMUST00000204317	Gm28053	-0.0845614	0.0224775
ENSMUSG00000098715;ENSMUST00000127537	Gm28053	-0.149728	0.00674326
ENSMUSG00000098715;ENSMUST00000204408	Gm28053	0.23429	0.0014985
ENSMUSG00000102070;ENSMUST00000188231	Gm28661	0	0.035964
ENSMUSG00000100583;ENSMUST00000186708	Gm29443	-0.464706	0.0294705
ENSMUSG00000100583;ENSMUST00000190297	Gm29443	0.464706	0.0294705
ENSMUSG00000095026;ENSMUST00000179347	Gm3336	0.0776742	0.014985
ENSMUSG00000095026;ENSMUST00000213065	Gm3336	-0.0776742	0.014985
ENSMUSG00000109771;ENSMUST00000209865	Gm35315	0.169579	0.0404595
ENSMUSG00000109771;ENSMUST00000210052	Gm35315	-0.190636	0.0404595
ENSMUSG00000104413;ENSMUST00000192498	Gm37065	-0.335639	0.0404595
ENSMUSG00000104068;ENSMUST00000193881	Gm37199	0	0.035964
ENSMUSG00000102805;ENSMUST00000146862	Gm37240	-0.122603	0.0194805
ENSMUSG00000102805;ENSMUST00000154148	Gm37240	0.123208	0.0194805
ENSMUSG00000104283;ENSMUST00000192259	Gm37459	0.713229	0.0284715
ENSMUSG00000104283;ENSMUST00000195007	Gm37459	-0.713229	0.0284715
ENSMUSG00000109737;ENSMUST00000210714	Gm39566	0	0.037962
ENSMUSG00000092384;ENSMUST00000174141	Gm4189	-0.125379	0.0464535
ENSMUSG00000092384;ENSMUST00000174167	Gm4189	0.125379	0.0464535
ENSMUSG00000106120;ENSMUST00000198992	Gm42697	0	0.035964
ENSMUSG00000105789;ENSMUST00000196074	Gm42997	-0.666667	0.0234765
ENSMUSG00000105789;ENSMUST00000200321	Gm42997	0.666667	0.0234765
ENSMUSG00000104886;ENSMUST00000198482	Gm43000	0	0.038961
ENSMUSG00000106863;ENSMUST00000200783	Gm43448	-0.48396	0.043956
ENSMUSG00000106863;ENSMUST00000200893	Gm43448	0.48396	0.043956
ENSMUSG00000107706;ENSMUST00000203708	Gm44022	0	0.035964
ENSMUSG00000107559;ENSMUST00000204822	Gm44193	0	0.037962
ENSMUSG00000108282;ENSMUST00000204314	Gm44317	0	0.038961
ENSMUSG00000108866;ENSMUST00000207308	Gm44791	0.373354	0.0044955
ENSMUSG00000108866;ENSMUST00000208164	Gm44791	-0.373354	0.0044955
ENSMUSG00000109350;ENSMUST00000127648	Gm44805	0.0944788	0.00749251
ENSMUSG00000109350;ENSMUST00000150569	Gm44805	-0.0944788	0.00749251
ENSMUSG00000108650;ENSMUST00000205675	Gm44867	0.22456	0.0134865
ENSMUSG00000108650;ENSMUST00000206322	Gm44867	-0.22456	0.0134865
ENSMUSG00000107497;ENSMUST00000203361	Gm44957	-0.394439	0.0324675
ENSMUSG00000107497;ENSMUST00000205137	Gm44957	0.394439	0.0324675
ENSMUSG00000108782;ENSMUST00000205898	Gm45035	-0.406246	0.00749251
ENSMUSG00000108782;ENSMUST00000207022	Gm45035	0.413457	0.00749251
ENSMUSG00000108393;ENSMUST00000205726	Gm45055	-0.190192	0.0454545
ENSMUSG00000108393;ENSMUST00000206557	Gm45055	0.190192	0.0454545
ENSMUSG00000109127;ENSMUST00000208460	Gm45158	0.60992	0.02997
ENSMUSG00000109127;ENSMUST00000208946	Gm45158	-0.60992	0.02997
ENSMUSG00000109697;ENSMUST00000209202	Gm45357	-0.461822	0.023976
ENSMUSG00000109697;ENSMUST00000211434	Gm45357	0.461822	0.023976
ENSMUSG00000109823;ENSMUST00000209922	Gm45388	-0.436582	0.0494505
ENSMUSG00000109823;ENSMUST00000211101	Gm45388	0.436582	0.0494505
ENSMUSG00000110308;ENSMUST00000211588	Gm45516	0	0.0484515
ENSMUSG00000110353;ENSMUST00000210336	Gm45531	-0.601679	0.0434565
ENSMUSG00000097750;ENSMUST00000181395	Gm4673	-0.0962512	0.041958
ENSMUSG00000097750;ENSMUST00000206345	Gm4673	0.0962512	0.041958
ENSMUSG00000094719;ENSMUST00000177891	Gm5108	0.460452	0.002997
ENSMUSG00000094719;ENSMUST00000201736	Gm5108	-0.529167	0.002997
ENSMUSG00000101930;ENSMUST00000186454	Gm5441	0	0.035964
ENSMUSG00000101930;ENSMUST00000190132	Gm5441	0	0.035964
ENSMUSG00000100153;ENSMUST00000118909	Gm5601	-0.131457	0.000999001
ENSMUSG00000100153;ENSMUST00000207161	Gm5601	0.131457	0.000999001
ENSMUSG00000053182;ENSMUST00000114585	Gm609	0.371956	0.000999001
ENSMUSG00000053182;ENSMUST00000144346	Gm609	-0.371956	0.000999001
ENSMUSG00000110101;ENSMUST00000211142	Gm6249	0	0.0434565
ENSMUSG00000063885;ENSMUST00000081029	Gm6498	0.487753	0.044955
ENSMUSG00000063885;ENSMUST00000181413	Gm6498	-0.487753	0.044955
ENSMUSG00000105662;ENSMUST00000196349	Gm6639	-0.649806	0
ENSMUSG00000105662;ENSMUST00000198751	Gm6639	0.60786	0
ENSMUSG00000092243;ENSMUST00000172968	Gm7030	0.333869	0.000999001
ENSMUSG00000092243;ENSMUST00000173322	Gm7030	-0.333869	0.000999001
ENSMUSG00000096732;ENSMUST00000167041	Gm8897	0.33694	0.0444555
ENSMUSG00000096732;ENSMUST00000179679	Gm8897	-0.33694	0.0444555
ENSMUSG00000073402;ENSMUST00000040467	Gm8909	0.0707077	0.0191475
ENSMUSG00000073402;ENSMUST00000097335	Gm8909	0.184562	0.0024975
ENSMUSG00000073402;ENSMUST00000173353	Gm8909	-0.248694	0.0024975
ENSMUSG00000042165;ENSMUST00000047300	Gm9774	-0.235186	0.0404595
ENSMUSG00000042165;ENSMUST00000192538	Gm9774	0.235186	0.0404595
ENSMUSG00000056023;ENSMUST00000069880	Gm9989	0.924761	0.013986
ENSMUSG00000056023;ENSMUST00000193125	Gm9989	-0.924761	0.013986
ENSMUSG00000093805;ENSMUST00000177958	Gm9994	-0.0577729	0.023976
ENSMUSG00000093805;ENSMUST00000178757	Gm9994	0.0577729	0.023976
ENSMUSG00000060791;ENSMUST00000078845	Gmfg	0.108624	0.0212288
ENSMUSG00000060791;ENSMUST00000108292	Gmfg	-0.100289	0.0212288
ENSMUSG00000070284;ENSMUST00000047947	Gmppb	-0.0589207	0.0499501
ENSMUSG00000070284;ENSMUST00000137284	Gmppb	0.044275	0.0499501
ENSMUSG00000024524;ENSMUST00000025402	Gnal	0.085157	0.0404595
ENSMUSG00000024524;ENSMUST00000076605	Gnal	-0.085157	0.0404595
ENSMUSG00000029064;ENSMUST00000105616	Gnb1	0.0627631	0.0472028
ENSMUSG00000029064;ENSMUST00000177094	Gnb1	-0.0572345	0.0472028
ENSMUSG00000024429;ENSMUST00000087200	Gnl1	0.0540481	0.014985
ENSMUSG00000024429;ENSMUST00000174275	Gnl1	-0.0540481	0.014985
ENSMUSG00000015341;ENSMUST00000051094	Golga7	-0.0472544	0.044955
ENSMUSG00000015341;ENSMUST00000121783	Golga7	0.0539148	0.044955
ENSMUSG00000034109;ENSMUST00000117242	Golim4	0.116534	0.044955
ENSMUSG00000050761;ENSMUST00000051160	Gp1bb	0.0584719	0.020979
ENSMUSG00000050761;ENSMUST00000167388	Gp1bb	-0.0584719	0.020979
ENSMUSG00000092417;ENSMUST00000052167	Gpank1	0.0869482	0.0374625
ENSMUSG00000021340;ENSMUST00000021773	Gpld1	0.163372	0
ENSMUSG00000021340;ENSMUST00000143010	Gpld1	-0.175561	0
ENSMUSG00000024958;ENSMUST00000099774	Gpr137	0.0731232	0.03996
ENSMUSG00000024958;ENSMUST00000166115	Gpr137	-0.104341	0.0324675
ENSMUSG00000034677;ENSMUST00000045319	Gpr142	-1	0
ENSMUSG00000034677;ENSMUST00000106584	Gpr142	1	0
ENSMUSG00000042804;ENSMUST00000055754	Gpr153	-0.406112	0.016983
ENSMUSG00000042804;ENSMUST00000105651	Gpr153	0.400652	0.016983
ENSMUSG00000053164;ENSMUST00000065441	Gpr21	0.556244	0.028971
ENSMUSG00000053164;ENSMUST00000159737	Gpr21	-0.556244	0.028971
ENSMUSG00000040229;ENSMUST00000041708	Gpr34	-0.224621	0.00949051
ENSMUSG00000040229;ENSMUST00000096492	Gpr34	0.224621	0.00949051
ENSMUSG00000040372;ENSMUST00000038920	Gpr63	0.567064	0.014985
ENSMUSG00000040372;ENSMUST00000151006	Gpr63	-0.567064	0.014985
ENSMUSG00000028096;ENSMUST00000029738	Gpr89	0.14139	0.0194805
ENSMUSG00000028096;ENSMUST00000154750	Gpr89	-0.104451	0.0194805
ENSMUSG00000025156;ENSMUST00000116305	Gps1	-0.10204	0.00599401
ENSMUSG00000025156;ENSMUST00000172809	Gps1	0.0960915	0.00599401
ENSMUSG00000023170;ENSMUST00000057884	Gps2	0.0822729	0.03996
ENSMUSG00000040111;ENSMUST00000148170	Gramd1b	-0.127871	0.013986
ENSMUSG00000035900;ENSMUST00000088931	Gramd4	0.0896024	0.0291375
ENSMUSG00000035900;ENSMUST00000138134	Gramd4	0.0775026	0.0291375
ENSMUSG00000035900;ENSMUST00000147286	Gramd4	-0.161503	0.01998
ENSMUSG00000004837;ENSMUST00000004959	Grap	-0.120243	0.0114885
ENSMUSG00000004837;ENSMUST00000155380	Grap	0.120243	0.0114885
ENSMUSG00000059923;ENSMUST00000021090	Grb2	0.0730332	0.0424575
ENSMUSG00000059923;ENSMUST00000135065	Grb2	-0.0612358	0.0424575
ENSMUSG00000072772;ENSMUST00000004389	Grcc10	-0.0702955	0.020979
ENSMUSG00000072772;ENSMUST00000137318	Grcc10	0.0681484	0.020979
ENSMUSG00000002771;ENSMUST00000002848	Grin2d	0.230632	0.0172328
ENSMUSG00000002771;ENSMUST00000211250	Grin2d	-0.210833	0.0172328
ENSMUSG00000031450;ENSMUST00000033827	Grk1	-0.399488	0.020979
ENSMUSG00000031450;ENSMUST00000209909	Grk1	0.401187	0.020979
ENSMUSG00000050105;ENSMUST00000060050	Grrp1	0.158153	0.013986
ENSMUSG00000050105;ENSMUST00000138366	Grrp1	-0.158153	0.013986
ENSMUSG00000055748;ENSMUST00000063530	Gsdmc4	0.393997	0.00749251
ENSMUSG00000055748;ENSMUST00000188108	Gsdmc4	-0.393997	0.00749251
ENSMUSG00000057933;ENSMUST00000034902	Gsta2	-0.129388	0.00999001
ENSMUSG00000057933;ENSMUST00000129247	Gsta2	0.119421	0.00999001
ENSMUSG00000031585;ENSMUST00000167264	Gtf2e2	0.15241	0.00874126
ENSMUSG00000031585;ENSMUST00000170705	Gtf2e2	-0.166167	0.00874126
ENSMUSG00000029387;ENSMUST00000142746	Gtf2h3	0.0735641	0.038961
ENSMUSG00000029387;ENSMUST00000031333	Gtf2h3	-0.106511	0.020979
ENSMUSG00000016503;ENSMUST00000132102	Gtf3a	0.0462313	0.044955
ENSMUSG00000016503;ENSMUST00000146511	Gtf3a	-0.046078	0.044955
ENSMUSG00000022668;ENSMUST00000162479	Gtpbp8	-0.059792	0.019314
ENSMUSG00000022668;ENSMUST00000023348	Gtpbp8	-0.0857986	0.00799201
ENSMUSG00000022668;ENSMUST00000162512	Gtpbp8	0.123957	0
ENSMUSG00000032978;ENSMUST00000044426	Guca2b	-0.0167046	0.0354645
ENSMUSG00000032978;ENSMUST00000106309	Guca2b	0.0167046	0.0354645
ENSMUSG00000020444;ENSMUST00000170202	Guk1	0.120697	0.00599401
ENSMUSG00000020444;ENSMUST00000170895	Guk1	-0.118724	0.00599401
ENSMUSG00000042385;ENSMUST00000038212	Gzmk	-0.222586	0.0374625
ENSMUSG00000042385;ENSMUST00000140324	Gzmk	0.194425	0.0374625
ENSMUSG00000036594;ENSMUST00000040655	H2-Aa	-0.0858732	0.013986
ENSMUSG00000036594;ENSMUST00000174751	H2-Aa	0.0848718	0.013986
ENSMUSG00000073406;ENSMUST00000195838	H2-Bl	-0.051704	0.0472527
ENSMUSG00000073406;ENSMUST00000173080	H2-Bl	-0.222849	0
ENSMUSG00000073406;ENSMUST00000184502	H2-Bl	0.311693	0
ENSMUSG00000073406;ENSMUST00000184850	H2-Bl	-0.283865	0
ENSMUSG00000073406;ENSMUST00000192532	H2-Bl	0.285775	0
ENSMUSG00000037649;ENSMUST00000042121	H2-DMa	-0.0256781	0.0384615
ENSMUSG00000037649;ENSMUST00000173907	H2-DMa	0.0256781	0.0384615
ENSMUSG00000079547;ENSMUST00000114232	H2-DMb1	0.0768286	0.003996
ENSMUSG00000079547;ENSMUST00000174765	H2-DMb1	-0.0768286	0.003996
ENSMUSG00000037548;ENSMUST00000173262	H2-DMb2	-0.079168	0.0232268
ENSMUSG00000037548;ENSMUST00000041982	H2-DMb2	0.109218	0.017982
ENSMUSG00000079507;ENSMUST00000172994	H2-Q1	-0.0502712	0.032967
ENSMUSG00000079507;ENSMUST00000105041	H2-Q1	0.0654815	0.0314685
ENSMUSG00000067235;ENSMUST00000068291	H2-Q10	-0.110611	0.0134865
ENSMUSG00000067235;ENSMUST00000174589	H2-Q10	0.110611	0.0134865
ENSMUSG00000060550;ENSMUST00000071951	H2-Q7	-0.054753	0.047952
ENSMUSG00000060550;ENSMUST00000078205	H2-Q7	0.0560322	0.047952
ENSMUSG00000079491;ENSMUST00000166442	H2-T10	0.452324	0
ENSMUSG00000079491;ENSMUST00000174382	H2-T10	-0.412124	0
ENSMUSG00000056116;ENSMUST00000058801	H2-T22	0.115407	0.00333
ENSMUSG00000056116;ENSMUST00000080015	H2-T22	0.115737	0.00333
ENSMUSG00000056116;ENSMUST00000077960	H2-T22	-0.223475	0
ENSMUSG00000067212;ENSMUST00000102678	H2-T23	-0.0678591	0.00999001
ENSMUSG00000067212;ENSMUST00000174161	H2-T23	0.0713992	0.00999001
ENSMUSG00000054128;ENSMUST00000173435	H2-T3	0.0567076	0.018981
ENSMUSG00000054128;ENSMUST00000025312	H2-T3	-0.0807408	0.0174825
ENSMUSG00000054128;ENSMUST00000173133	H2-T3	0.0623623	0.0174825
ENSMUSG00000054128;ENSMUST00000097329	H2-T3	0.170382	0.00499501
ENSMUSG00000054128;ENSMUST00000102675	H2-T3	-0.211726	0
ENSMUSG00000041126;ENSMUST00000093346	H2afv	0.0425669	0.018981
ENSMUSG00000041126;ENSMUST00000109737	H2afv	-0.0425669	0.018981
ENSMUSG00000015937;ENSMUST00000045788	H2afy	-0.117621	0.003996
ENSMUSG00000015937;ENSMUST00000016081	H2afy	0.146861	0
ENSMUSG00000073485;ENSMUST00000097448	H3f3aos	0.230824	0.0394605
ENSMUSG00000073485;ENSMUST00000159740	H3f3aos	-0.230824	0.0394605
ENSMUSG00000037335;ENSMUST00000036917	Hand1	-0.210019	0.0404595
ENSMUSG00000037335;ENSMUST00000160392	Hand1	0.210019	0.0404595
ENSMUSG00000019977;ENSMUST00000020153	Hbs1l	-0.0562753	0.0214785
ENSMUSG00000019977;ENSMUST00000092674	Hbs1l	0.0562753	0.0214785
ENSMUSG00000031352;ENSMUST00000033717	Hccs	0.0916842	0.0112388
ENSMUSG00000031352;ENSMUST00000112115	Hccs	-0.0963262	0.0112388
ENSMUSG00000023904;ENSMUST00000024697	Hcfc1r1	0.0446833	0.0322178
ENSMUSG00000023904;ENSMUST00000180140	Hcfc1r1	-0.047645	0.0322178
ENSMUSG00000003283;ENSMUST00000191431	Hck	-0.0437942	0.047952
ENSMUSG00000003283;ENSMUST00000109799	Hck	-0.139435	0.00674326
ENSMUSG00000003283;ENSMUST00000189688	Hck	0.183229	0.00674326
ENSMUSG00000027360;ENSMUST00000124396	Hdc	-0.155813	0.02997
ENSMUSG00000027360;ENSMUST00000028838	Hdc	0.184079	0.0274725
ENSMUSG00000030532;ENSMUST00000206122	Hddc3	-0.0953559	0.018981
ENSMUSG00000030532;ENSMUST00000206559	Hddc3	0.101267	0.018981
ENSMUSG00000030532;ENSMUST00000032747	Hddc3	0.164425	0.00499501
ENSMUSG00000030532;ENSMUST00000205448	Hddc3	-0.217109	0.00499501
ENSMUSG00000030532;ENSMUST00000206480	Hddc3	0.161811	0.00499501
ENSMUSG00000034088;ENSMUST00000042498	Hdlbp	-0.0717819	0.0494505
ENSMUSG00000034088;ENSMUST00000170883	Hdlbp	0.0711588	0.0494505
ENSMUSG00000019853;ENSMUST00000020000	Hebp2	-0.148209	0.0262238
ENSMUSG00000019853;ENSMUST00000213153	Hebp2	0.160853	0.0262238
ENSMUSG00000075254;ENSMUST00000152782	Heg1	-0.162752	0.0454545
ENSMUSG00000008429;ENSMUST00000008573	Herpud2	-0.0517897	0.031968
ENSMUSG00000008429;ENSMUST00000214190	Herpud2	0.0517897	0.031968
ENSMUSG00000048001;ENSMUST00000049621	Hes5	0.173953	0.036963
ENSMUSG00000048001;ENSMUST00000151480	Hes5	-0.173953	0.036963
ENSMUSG00000032523;ENSMUST00000035110	Hhatl	-0.49454	0.038961
ENSMUSG00000043099;ENSMUST00000055619	Hic1	0.0661544	0.0404595
ENSMUSG00000043099;ENSMUST00000131720	Hic1	-0.0661544	0.0404595
ENSMUSG00000062797;ENSMUST00000208357	Hikeshi	0.0896828	0.0404595
ENSMUSG00000037012;ENSMUST00000116238	Hk1	-0.222231	0.0499501
ENSMUSG00000000628;ENSMUST00000000642	Hk2	-0.151481	0.003996
ENSMUSG00000000628;ENSMUST00000168725	Hk2	0.150371	0.003996
ENSMUSG00000040820;ENSMUST00000099512	Hlcs	-0.100875	0.023976
ENSMUSG00000040820;ENSMUST00000163193	Hlcs	0.100875	0.023976
ENSMUSG00000078249;ENSMUST00000105046	Hmga1-rs1	0.317565	0
ENSMUSG00000078249;ENSMUST00000178955	Hmga1-rs1	-0.317565	0
ENSMUSG00000066551;ENSMUST00000085546	Hmgb1	-0.134199	0.0174825
ENSMUSG00000066551;ENSMUST00000110505	Hmgb1	0.0865602	0.0174825
ENSMUSG00000017950;ENSMUST00000018094	Hnf4a	-0.0491216	0.01665
ENSMUSG00000017950;ENSMUST00000109411	Hnf4a	-0.0721375	0.0112388
ENSMUSG00000017950;ENSMUST00000143911	Hnf4a	0.122334	0.00749251
ENSMUSG00000046840;ENSMUST00000125811	Hnf4aos	0.205538	0.012987
ENSMUSG00000046840;ENSMUST00000128896	Hnf4aos	0.190081	0.012987
ENSMUSG00000046840;ENSMUST00000141329	Hnf4aos	-0.395619	0.0044955
ENSMUSG00000017688;ENSMUST00000108393	Hnf4g	0.0942898	0.00499501
ENSMUSG00000017688;ENSMUST00000108394	Hnf4g	-0.0942898	0.00499501
ENSMUSG00000029328;ENSMUST00000128187	Hnrnpdl	0.099985	0.0034965
ENSMUSG00000042079;ENSMUST00000035493	Hnrnpf	0.109826	0.00999001
ENSMUSG00000042079;ENSMUST00000180020	Hnrnpf	-0.0959901	0.00999001
ENSMUSG00000045427;ENSMUST00000059297	Hnrnph2	-0.142856	0.00499501
ENSMUSG00000045427;ENSMUST00000074950	Hnrnph2	0.120739	0.00499501
ENSMUSG00000015165;ENSMUST00000038572	Hnrnpl	0.0988068	0.012987
ENSMUSG00000059325;ENSMUST00000120827	Hopx	0.0174184	0.045954
ENSMUSG00000059325;ENSMUST00000081964	Hopx	0.0669009	0.00974026
ENSMUSG00000059325;ENSMUST00000113453	Hopx	-0.0843193	0.002997
ENSMUSG00000085696;ENSMUST00000136806	Hoxaas3	0.140795	0.0344655
ENSMUSG00000085696;ENSMUST00000131502	Hoxaas3	0.326692	0.0112388
ENSMUSG00000085696;ENSMUST00000139055	Hoxaas3	-0.467487	0.0112388
ENSMUSG00000020875;ENSMUST00000000010	Hoxb9	-0.320673	0.0494505
ENSMUSG00000020875;ENSMUST00000174042	Hoxb9	0.320673	0.0494505
ENSMUSG00000051022;ENSMUST00000053116	Hs3st1	0.075949	0.026973
ENSMUSG00000051022;ENSMUST00000117944	Hs3st1	-0.0798216	0.026973
ENSMUSG00000016194;ENSMUST00000016338	Hsd11b1	0.180948	0.020979
ENSMUSG00000016194;ENSMUST00000161737	Hsd11b1	-0.163224	0.020979
ENSMUSG00000030825;ENSMUST00000210997	Hsd17b14	0.396206	0.020979
ENSMUSG00000030825;ENSMUST00000210300	Hsd17b14	-0.670546	0.0034965
ENSMUSG00000062410;ENSMUST00000090743	Hsd3b3	0.561958	0
ENSMUSG00000062410;ENSMUST00000107019	Hsd3b3	-0.431563	0
ENSMUSG00000034189;ENSMUST00000036049	Hsdl1	0.0685459	0.040959
ENSMUSG00000034189;ENSMUST00000212198	Hsdl1	-0.0840193	0.040959
ENSMUSG00000036854;ENSMUST00000044048	Hspb6	-0.120325	0.034965
ENSMUSG00000036854;ENSMUST00000123355	Hspb6	0.0936935	0.034965
ENSMUSG00000039745;ENSMUST00000085272	Htatip2	0.0419994	0.0284715
ENSMUSG00000039745;ENSMUST00000207895	Htatip2	-0.0417672	0.0284715
ENSMUSG00000041380;ENSMUST00000036303	Htr2c	0	0.035964
ENSMUSG00000041380;ENSMUST00000096299	Htr2c	0	0.035964
ENSMUSG00000041380;ENSMUST00000112831	Htr2c	0	0.035964
ENSMUSG00000041380;ENSMUST00000131999	Htr2c	0	0.035964
ENSMUSG00000041380;ENSMUST00000134368	Htr2c	0	0.035964
ENSMUSG00000041380;ENSMUST00000149260	Htr2c	0	0.035964
ENSMUSG00000041380;ENSMUST00000156697	Htr2c	0	0.035964
ENSMUSG00000010051;ENSMUST00000010195	Hyal1	0.159808	0.0262238
ENSMUSG00000010051;ENSMUST00000112387	Hyal1	-0.162149	0.0262238
ENSMUSG00000010047;ENSMUST00000192887	Hyal2	-0.0775286	0.0128205
ENSMUSG00000010047;ENSMUST00000195752	Hyal2	-0.0862488	0.0104895
ENSMUSG00000010047;ENSMUST00000010191	Hyal2	0.172453	0
ENSMUSG00000006395;ENSMUST00000132882	Hyi	-0.0554846	0.0391275
ENSMUSG00000006395;ENSMUST00000106393	Hyi	-0.83948	0
ENSMUSG00000006395;ENSMUST00000194248	Hyi	0.924014	0
ENSMUSG00000026618;ENSMUST00000027921	Iars2	0.057134	0.0424575
ENSMUSG00000026618;ENSMUST00000110975	Iars2	0.0606754	0.0424575
ENSMUSG00000026618;ENSMUST00000110974	Iars2	-0.112212	0.014985
ENSMUSG00000001014;ENSMUST00000001040	Icam4	0.208379	0.0384615
ENSMUSG00000001014;ENSMUST00000215077	Icam4	-0.208379	0.0384615
ENSMUSG00000009828;ENSMUST00000044551	Ick	-0.102902	0.033966
ENSMUSG00000009828;ENSMUST00000118869	Ick	0.102278	0.033966
ENSMUSG00000039662;ENSMUST00000048892	Icmt	-0.0604093	0.035964
ENSMUSG00000039662;ENSMUST00000151372	Icmt	0.0697378	0.035964
ENSMUSG00000050002;ENSMUST00000051490	Idnk	-0.128227	0.0014985
ENSMUSG00000050002;ENSMUST00000109868	Idnk	0.128227	0.0014985
ENSMUSG00000033540;ENSMUST00000139734	Idua	0.110891	0.037296
ENSMUSG00000033540;ENSMUST00000119212	Idua	0.154279	0.023976
ENSMUSG00000033540;ENSMUST00000071650	Idua	-0.303996	0.003996
ENSMUSG00000090000;ENSMUST00000026487	Ier3ip1	0.177237	0
ENSMUSG00000090000;ENSMUST00000128679	Ier3ip1	-0.173181	0
ENSMUSG00000079339;ENSMUST00000112467	Ifit1bl1	0.035529	0.0224775
ENSMUSG00000079339;ENSMUST00000168254	Ifit1bl1	-0.035529	0.0224775
ENSMUSG00000067297;ENSMUST00000087357	Ifit1bl2	0.0684062	0.012987
ENSMUSG00000067297;ENSMUST00000112463	Ifit1bl2	-0.0684062	0.012987
ENSMUSG00000025491;ENSMUST00000026564	Ifitm1	0.0847423	0.00749251
ENSMUSG00000025491;ENSMUST00000106040	Ifitm1	-0.0839059	0.00749251
ENSMUSG00000022965;ENSMUST00000023687	Ifngr2	0.0485464	0.032967
ENSMUSG00000022965;ENSMUST00000127644	Ifngr2	-0.0484006	0.032967
ENSMUSG00000010048;ENSMUST00000194932	Ifrd2	-0.0573571	0.0244755
ENSMUSG00000010048;ENSMUST00000195746	Ifrd2	-0.107367	0.0034965
ENSMUSG00000010048;ENSMUST00000010192	Ifrd2	0.180875	0
ENSMUSG00000038564;ENSMUST00000201426	Ift172	0.0991694	0.010989
ENSMUSG00000038564;ENSMUST00000202560	Ift172	-0.115652	0.010989
ENSMUSG00000001105;ENSMUST00000108275	Ift20	-0.0577162	0.034965
ENSMUSG00000001105;ENSMUST00000128788	Ift20	0.0612636	0.034965
ENSMUSG00000027778;ENSMUST00000107812	Ift80	0.282188	0.023976
ENSMUSG00000058934;ENSMUST00000139652	Igf1os	0.643281	0.00949051
ENSMUSG00000058934;ENSMUST00000146581	Igf1os	-0.643281	0.00949051
ENSMUSG00000013415;ENSMUST00000141515	Igf2bp1	-0.531374	0.0274725
ENSMUSG00000104213;ENSMUST00000192250	Ighd	0.185202	0.0354645
ENSMUSG00000104213;ENSMUST00000194162	Ighd	-0.185202	0.0354645
ENSMUSG00000076617;ENSMUST00000103426	Ighm	-0.0824872	0.0154845
ENSMUSG00000076617;ENSMUST00000177715	Ighm	0.0824872	0.0154845
ENSMUSG00000095416;ENSMUST00000103500	Ighv1-12	-0.0482775	0.0412088
ENSMUSG00000095416;ENSMUST00000195469	Ighv1-12	0.0391623	0.0412088
ENSMUSG00000095923;ENSMUST00000103514	Ighv1-37	0.333333	0
ENSMUSG00000095923;ENSMUST00000193950	Ighv1-37	-0.333333	0
ENSMUSG00000095859;ENSMUST00000103517	Ighv1-43	0.84392	0
ENSMUSG00000095859;ENSMUST00000195417	Ighv1-43	-0.84392	0
ENSMUSG00000076709;ENSMUST00000103518	Ighv1-47	0.0746583	0.0214785
ENSMUSG00000076709;ENSMUST00000194865	Ighv1-47	-0.0746583	0.0214785
ENSMUSG00000102313;ENSMUST00000103503	Ighv1-62-1	-0.625813	0
ENSMUSG00000102313;ENSMUST00000171270	Ighv1-62-1	0.625813	0
ENSMUSG00000095863;ENSMUST00000103538	Ighv1-67	0.136066	0.02997
ENSMUSG00000095863;ENSMUST00000198646	Ighv1-67	-0.136066	0.02997
ENSMUSG00000096577;ENSMUST00000166645	Ighv1-71	0.0848362	0.00499501
ENSMUSG00000096577;ENSMUST00000196690	Ighv1-71	-0.0848362	0.00499501
ENSMUSG00000096452;ENSMUST00000170551	Ighv1-77	0.209028	0.0024975
ENSMUSG00000096452;ENSMUST00000198777	Ighv1-77	-0.209028	0.0024975
ENSMUSG00000076688;ENSMUST00000103497	Ighv15-2	0.333333	0.012987
ENSMUSG00000076688;ENSMUST00000195337	Ighv15-2	-0.333333	0.012987
ENSMUSG00000096498;ENSMUST00000103449	Ighv2-5	0.0796962	0.0104895
ENSMUSG00000096498;ENSMUST00000195707	Ighv2-5	-0.0796962	0.0104895
ENSMUSG00000094029;ENSMUST00000103476	Ighv3-3	0.455891	0.00649351
ENSMUSG00000094029;ENSMUST00000191693	Ighv3-3	-0.455891	0.00649351
ENSMUSG00000094134;ENSMUST00000103457	Ighv5-15	-0.132599	0.001998
ENSMUSG00000094134;ENSMUST00000192877	Ighv5-15	0.132599	0.001998
ENSMUSG00000096407;ENSMUST00000179796	Ighv6-5	0.411609	0.00699301
ENSMUSG00000096407;ENSMUST00000193936	Ighv6-5	-0.411609	0.00699301
ENSMUSG00000096805;ENSMUST00000103471	Ighv9-1	0.117696	0.0024975
ENSMUSG00000096805;ENSMUST00000195884	Ighv9-1	-0.117696	0.0024975
ENSMUSG00000094902;ENSMUST00000103329	Igkv10-95	0.414834	0.00499501
ENSMUSG00000094902;ENSMUST00000198735	Igkv10-95	-0.414834	0.00499501
ENSMUSG00000076598;ENSMUST00000103399	Igkv3-7	0.0961129	0.0104895
ENSMUSG00000076598;ENSMUST00000197560	Igkv3-7	-0.0961129	0.0104895
ENSMUSG00000094319;ENSMUST00000177697	Igkv4-54	0.352404	0.00649351
ENSMUSG00000094319;ENSMUST00000199437	Igkv4-54	-0.352404	0.00649351
ENSMUSG00000095633;ENSMUST00000103355	Igkv4-58	0.100446	0.003996
ENSMUSG00000095633;ENSMUST00000197448	Igkv4-58	-0.100446	0.003996
ENSMUSG00000094262;ENSMUST00000177795	Igkv4-62	-0.0828953	0.026973
ENSMUSG00000094262;ENSMUST00000198345	Igkv4-62	0.0828953	0.026973
ENSMUSG00000073028;ENSMUST00000101325	Igkv4-71	-0.386897	0.000999001
ENSMUSG00000073028;ENSMUST00000196201	Igkv4-71	0.386897	0.000999001
ENSMUSG00000040498;ENSMUST00000043440	Igsf23	0.0845746	0.011988
ENSMUSG00000040498;ENSMUST00000207513	Igsf23	-0.0803826	0.011988
ENSMUSG00000006538;ENSMUST00000164097	Ihh	-0.0577267	0.023976
ENSMUSG00000006538;ENSMUST00000189364	Ihh	0.0577641	0.023976
ENSMUSG00000074805;ENSMUST00000143500	Il1bos	0.510997	0.00599401
ENSMUSG00000074805;ENSMUST00000168775	Il1bos	-0.555527	0.00599401
ENSMUSG00000026981;ENSMUST00000114485	Il1rn	-0.149358	0.00599401
ENSMUSG00000026981;ENSMUST00000114482	Il1rn	-0.30697	0
ENSMUSG00000026981;ENSMUST00000114487	Il1rn	0.21543	0
ENSMUSG00000026981;ENSMUST00000142093	Il1rn	0.262615	0
ENSMUSG00000025746;ENSMUST00000026845	Il6	-0.509103	0.021978
ENSMUSG00000025746;ENSMUST00000199765	Il6	0.47992	0.021978
ENSMUSG00000003500;ENSMUST00000159124	Impdh1	-0.100267	0.01998
ENSMUSG00000003500;ENSMUST00000078155	Impdh1	0.147038	0.00999001
ENSMUSG00000042590;ENSMUST00000080856	Ipo11	0.135504	0.0404595
ENSMUSG00000002319;ENSMUST00000126064	Ipo4	-0.0866459	0.0357143
ENSMUSG00000002319;ENSMUST00000047131	Ipo4	0.149626	0
ENSMUSG00000066232;ENSMUST00000084731	Ipo7	0.0547606	0.0437063
ENSMUSG00000066232;ENSMUST00000208951	Ipo7	-0.052343	0.0437063
ENSMUSG00000040795;ENSMUST00000046675	Iqcc	0.099635	0.0287213
ENSMUSG00000040795;ENSMUST00000121442	Iqcc	-0.106944	0.0287213
ENSMUSG00000046879;ENSMUST00000049519	Irgm1	0.134785	0.0014985
ENSMUSG00000046879;ENSMUST00000097271	Irgm1	-0.134769	0.0014985
ENSMUSG00000039236;ENSMUST00000038142	Isg20	-0.209009	0.002997
ENSMUSG00000039236;ENSMUST00000120331	Isg20	0.214492	0.002997
ENSMUSG00000037206;ENSMUST00000041477	Islr	-0.13079	0.02997
ENSMUSG00000037206;ENSMUST00000168864	Islr	0.131942	0.02997
ENSMUSG00000027111;ENSMUST00000028522	Itga6	0.127103	0.003996
ENSMUSG00000027111;ENSMUST00000112101	Itga6	-0.147171	0.003996
ENSMUSG00000034271;ENSMUST00000050687	Jdp2	-0.107896	0.0337163
ENSMUSG00000034271;ENSMUST00000177587	Jdp2	0.0944081	0.0337163
ENSMUSG00000097571;ENSMUST00000182486	Jpx	0.1986	0.0499501
ENSMUSG00000026004;ENSMUST00000113987	Kansl1l	0.0897219	0.0462038
ENSMUSG00000026004;ENSMUST00000129190	Kansl1l	-0.0922179	0.0462038
ENSMUSG00000026004;ENSMUST00000068168	Kansl1l	-0.196042	0.014985
ENSMUSG00000026004;ENSMUST00000189846	Kansl1l	0.212014	0.014985
ENSMUSG00000022992;ENSMUST00000023727	Kansl2	0.0305039	0.046953
ENSMUSG00000022992;ENSMUST00000116400	Kansl2	-0.0305039	0.046953
ENSMUSG00000055675;ENSMUST00000069399	Kbtbd11	0.0948239	0.01998
ENSMUSG00000055675;ENSMUST00000184243	Kbtbd11	-0.116651	0.01998
ENSMUSG00000028033;ENSMUST00000029667	Kcnq5	-0.367177	0.0174825
ENSMUSG00000028033;ENSMUST00000134505	Kcnq5	0.421907	0.0174825
ENSMUSG00000041633;ENSMUST00000039424	Kctd12b	-0.159317	0.0434565
ENSMUSG00000041633;ENSMUST00000112572	Kctd12b	0.159317	0.0434565
ENSMUSG00000037600;ENSMUST00000042919	Kdf1	-0.0720644	0.0474525
ENSMUSG00000037600;ENSMUST00000105901	Kdf1	0.0568422	0.0474525
ENSMUSG00000054611;ENSMUST00000075856	Kdm2a	-0.0968113	0.038961
ENSMUSG00000054611;ENSMUST00000176653	Kdm2a	0.119758	0.023976
ENSMUSG00000029162;ENSMUST00000031053	Khk	-0.0238854	0.034965
ENSMUSG00000029162;ENSMUST00000202752	Khk	0.0203667	0.034965
ENSMUSG00000029162;ENSMUST00000200978	Khk	0.0382557	0.02997
ENSMUSG00000029162;ENSMUST00000201571	Khk	0.0419547	0.02997
ENSMUSG00000029162;ENSMUST00000201621	Khk	-0.0766917	0.02997
ENSMUSG00000038844;ENSMUST00000142078	Kif16b	0.060164	0.0284715
ENSMUSG00000038844;ENSMUST00000211861	Kif16b	-0.0674256	0.0284715
ENSMUSG00000038844;ENSMUST00000043589	Kif16b	0.129465	0.002997
ENSMUSG00000038844;ENSMUST00000212106	Kif16b	-0.122203	0.002997
ENSMUSG00000003779;ENSMUST00000166044	Kif20a	-0.05678	0.0404595
ENSMUSG00000003779;ENSMUST00000167161	Kif20a	0.05678	0.0404595
ENSMUSG00000026494;ENSMUST00000160789	Kif26b	0.37835	0.0262238
ENSMUSG00000026494;ENSMUST00000161017	Kif26b	-0.450076	0.0262238
ENSMUSG00000043800;ENSMUST00000179040	Kifc5c-ps	-0.595309	0.038961
ENSMUSG00000043800;ENSMUST00000179611	Kifc5c-ps	0.595309	0.038961
ENSMUSG00000037262;ENSMUST00000042512	Kin	0.0727719	0.0434565
ENSMUSG00000030087;ENSMUST00000032174	Klf15	0.177992	0.02997
ENSMUSG00000030087;ENSMUST00000203607	Klf15	-0.209435	0.02997
ENSMUSG00000063576;ENSMUST00000071841	Klhdc3	-0.040357	0.025974
ENSMUSG00000063576;ENSMUST00000165007	Klhdc3	0.040357	0.025974
ENSMUSG00000026455;ENSMUST00000027725	Klhl12	0.161459	0.014985
ENSMUSG00000026455;ENSMUST00000116528	Klhl12	-0.168865	0.014985
ENSMUSG00000054792;ENSMUST00000068025	Klhl18	0.0829582	0.0454545
ENSMUSG00000054792;ENSMUST00000198164	Klhl18	-0.070957	0.0454545
ENSMUSG00000064023;ENSMUST00000205537	Klk8	0.0880822	0.034965
ENSMUSG00000064023;ENSMUST00000206465	Klk8	0.086318	0.034965
ENSMUSG00000064023;ENSMUST00000085461	Klk8	-0.1744	0.026973
ENSMUSG00000067599;ENSMUST00000032286	Klra7	0.687542	0.00599401
ENSMUSG00000067599;ENSMUST00000049304	Klra7	-0.616554	0.00599401
ENSMUSG00000079298;ENSMUST00000032472	Klrb1b	-0.386744	0.023976
ENSMUSG00000079298;ENSMUST00000172887	Klrb1b	0.392751	0.023976
ENSMUSG00000030165;ENSMUST00000159077	Klrd1	0.0666446	0.048951
ENSMUSG00000030165;ENSMUST00000159804	Klrd1	0.106473	0.02997
ENSMUSG00000030165;ENSMUST00000112063	Klrd1	-0.22307	0.00599401
ENSMUSG00000071537;ENSMUST00000096030	Klrg2	0.326041	0.0464535
ENSMUSG00000049327;ENSMUST00000100709	Kmt5a	0.0632246	0.0324675
ENSMUSG00000049327;ENSMUST00000059580	Kmt5a	0.0911479	0.0162338
ENSMUSG00000049327;ENSMUST00000125588	Kmt5a	-0.165216	0
ENSMUSG00000003731;ENSMUST00000003828	Kpna6	-0.151106	0.0104895
ENSMUSG00000003731;ENSMUST00000102590	Kpna6	0.149711	0.0104895
ENSMUSG00000030265;ENSMUST00000032399	Kras	0.0857921	0.0332168
ENSMUSG00000030265;ENSMUST00000111710	Kras	-0.0719977	0.0332168
ENSMUSG00000046095;ENSMUST00000107419	Krt32	0.365775	0.028971
ENSMUSG00000046095;ENSMUST00000139873	Krt32	-0.365775	0.028971
ENSMUSG00000053654;ENSMUST00000017270	Krt42	0.512021	0.016983
ENSMUSG00000053654;ENSMUST00000107406	Krt42	-0.512021	0.016983
ENSMUSG00000022986;ENSMUST00000042957	Krt75	0	0.038961
ENSMUSG00000039648;ENSMUST00000113663	Kyat1	0.0776763	0.030636
ENSMUSG00000039648;ENSMUST00000044038	Kyat1	0.188663	0.003996
ENSMUSG00000039648;ENSMUST00000113662	Kyat1	-0.219723	0.003996
ENSMUSG00000019718;ENSMUST00000019862	L3hypdh	-0.208354	0.0142358
ENSMUSG00000019718;ENSMUST00000138029	L3hypdh	0.225281	0.0142358
ENSMUSG00000038302;ENSMUST00000041024	Lace1	-0.0526389	0.0499501
ENSMUSG00000038302;ENSMUST00000151747	Lace1	0.0528019	0.0499501
ENSMUSG00000016534;ENSMUST00000016678	Lamp2	-0.192698	0.0112388
ENSMUSG00000016534;ENSMUST00000061755	Lamp2	0.191385	0.0112388
ENSMUSG00000023025;ENSMUST00000057632	Larp4	-0.050834	0.0254745
ENSMUSG00000023025;ENSMUST00000100206	Larp4	0.050834	0.0254745
ENSMUSG00000051998;ENSMUST00000169295	Lax1	-0.0980332	0.00749251
ENSMUSG00000051998;ENSMUST00000189524	Lax1	0.0980332	0.00749251
ENSMUSG00000000409;ENSMUST00000102596	Lck	-0.214321	0
ENSMUSG00000000409;ENSMUST00000123640	Lck	0.212976	0
ENSMUSG00000074890;ENSMUST00000099486	Lcmt2	-0.0792825	0.0184815
ENSMUSG00000074890;ENSMUST00000110674	Lcmt2	0.0792825	0.0184815
ENSMUSG00000021998;ENSMUST00000130510	Lcp1	0.0774427	0.0467033
ENSMUSG00000021998;ENSMUST00000145303	Lcp1	-0.0840639	0.0467033
ENSMUSG00000025223;ENSMUST00000056931	Ldb1	0.130323	0
ENSMUSG00000025223;ENSMUST00000185355	Ldb1	-0.137095	0
ENSMUSG00000021798;ENSMUST00000022327	Ldb3	-0.370701	0
ENSMUSG00000021798;ENSMUST00000022328	Ldb3	0.392211	0
ENSMUSG00000027985;ENSMUST00000029611	Lef1	0.384771	0.027972
ENSMUSG00000027985;ENSMUST00000098611	Lef1	-0.362364	0.027972
ENSMUSG00000035545;ENSMUST00000037472	Leng8	-0.105283	0.0324675
ENSMUSG00000035545;ENSMUST00000121270	Leng8	0.127639	0.0324675
ENSMUSG00000033880;ENSMUST00000043722	Lgals3bp	-0.0632679	0.01998
ENSMUSG00000033880;ENSMUST00000144529	Lgals3bp	0.0617006	0.01998
ENSMUSG00000053522;ENSMUST00000081457	Lgals7	-0.304437	0.0164835
ENSMUSG00000053522;ENSMUST00000138272	Lgals7	0.304437	0.0164835
ENSMUSG00000001123;ENSMUST00000108268	Lgals9	0.0809587	0.020979
ENSMUSG00000001123;ENSMUST00000108269	Lgals9	-0.0791911	0.020979
ENSMUSG00000021190;ENSMUST00000021607	Lgmn	-0.0478135	0.026973
ENSMUSG00000021190;ENSMUST00000110020	Lgmn	0.0538567	0.026973
ENSMUSG00000106379;ENSMUST00000196406	Lhfpl3	-0.627029	0.0354645
ENSMUSG00000106379;ENSMUST00000197992	Lhfpl3	0.627029	0.0354645
ENSMUSG00000042873;ENSMUST00000162280	Lhfpl4	-0.437551	0.00549451
ENSMUSG00000042873;ENSMUST00000203665	Lhfpl4	0.437551	0.00549451
ENSMUSG00000034394;ENSMUST00000040750	Lif	0.147287	0.0172328
ENSMUSG00000034394;ENSMUST00000066283	Lif	-0.21567	0.00749251
ENSMUSG00000054263;ENSMUST00000164529	Lifr	0.134915	0.0404595
ENSMUSG00000054263;ENSMUST00000171588	Lifr	-0.146743	0.0404595
ENSMUSG00000040699;ENSMUST00000045923	Limd2	0.0646327	0.03996
ENSMUSG00000040699;ENSMUST00000064545	Limd2	-0.0707735	0.03996
ENSMUSG00000090077;ENSMUST00000048077	Lime1	0.176929	0.00699301
ENSMUSG00000090077;ENSMUST00000126611	Lime1	-0.221136	0
ENSMUSG00000029674;ENSMUST00000015137	Limk1	0.289435	0.0104895
ENSMUSG00000029674;ENSMUST00000111233	Limk1	-0.294334	0.0104895
ENSMUSG00000058729;ENSMUST00000192561	Lin9	0.157087	0.026973
ENSMUSG00000047786;ENSMUST00000115576	Lix1	-0.294965	0.0414585
ENSMUSG00000047786;ENSMUST00000140134	Lix1	0.294965	0.0414585
ENSMUSG00000020782;ENSMUST00000103032	Llgl2	-0.0765494	0.017982
ENSMUSG00000020782;ENSMUST00000132999	Llgl2	0.0693939	0.017982
ENSMUSG00000028266;ENSMUST00000121796	Lmo4	-0.137349	0.00599401
ENSMUSG00000028266;ENSMUST00000120539	Lmo4	0.144448	0.003996
ENSMUSG00000026686;ENSMUST00000028003	Lmx1a	-0.186848	0.0344655
ENSMUSG00000026686;ENSMUST00000111377	Lmx1a	0.186848	0.0344655
ENSMUSG00000078952;ENSMUST00000109431	Lncenc1	-0.652973	0.002997
ENSMUSG00000078952;ENSMUST00000179324	Lncenc1	0.604489	0.002997
ENSMUSG00000031861;ENSMUST00000034325	Lpar2	0.209788	0.00849151
ENSMUSG00000031861;ENSMUST00000164890	Lpar2	-0.209788	0.00849151
ENSMUSG00000067714;ENSMUST00000088292	Lpar5	-0.141394	0.00224775
ENSMUSG00000067714;ENSMUST00000171989	Lpar5	0.133167	0.00224775
ENSMUSG00000020593;ENSMUST00000067124	Lpin1	-0.10501	0.0244755
ENSMUSG00000020593;ENSMUST00000111067	Lpin1	0.10501	0.0244755
ENSMUSG00000030263;ENSMUST00000032396	Lrmp	0.226147	0
ENSMUSG00000030263;ENSMUST00000132948	Lrmp	-0.251968	0
ENSMUSG00000049799;ENSMUST00000053419	Lrrc19	-0.09524	0.0024975
ENSMUSG00000049799;ENSMUST00000107101	Lrrc19	0.09524	0.0024975
ENSMUSG00000029028;ENSMUST00000030894	Lrrc47	0.121652	0.0112388
ENSMUSG00000029028;ENSMUST00000169622	Lrrc47	-0.1232	0.0112388
ENSMUSG00000046079;ENSMUST00000120847	Lrrc8d	-0.111221	0.0499501
ENSMUSG00000046589;ENSMUST00000053035	Lrrc8e	-0.199871	0.0474525
ENSMUSG00000046589;ENSMUST00000207770	Lrrc8e	0.199871	0.0474525
ENSMUSG00000026305;ENSMUST00000097649	Lrrfip1	0.102896	0.02997
ENSMUSG00000032497;ENSMUST00000196981	Lrrfip2	0.17568	0.0224775
ENSMUSG00000032497;ENSMUST00000197241	Lrrfip2	-0.135562	0.0224775
ENSMUSG00000055003;ENSMUST00000112756	Lrtm2	0.806828	0.023976
ENSMUSG00000055003;ENSMUST00000168793	Lrtm2	-0.806314	0.023976
ENSMUSG00000044847;ENSMUST00000062458	Lsm11	0.146636	0.0124875
ENSMUSG00000044847;ENSMUST00000129820	Lsm11	-0.146636	0.0124875
ENSMUSG00000001247;ENSMUST00000098553	Lsr	0.103159	0.0112388
ENSMUSG00000001247;ENSMUST00000108116	Lsr	-0.0788062	0.0112388
ENSMUSG00000024188;ENSMUST00000025023	Luc7l	0.136931	0.01998
ENSMUSG00000029823;ENSMUST00000160430	Luc7l2	-0.0533821	0.0487013
ENSMUSG00000029823;ENSMUST00000162530	Luc7l2	-0.0680068	0.0487013
ENSMUSG00000029823;ENSMUST00000057692	Luc7l2	0.0854835	0.0422078
ENSMUSG00000029823;ENSMUST00000161538	Luc7l2	0.0828617	0.0422078
ENSMUSG00000020863;ENSMUST00000107821	Luc7l3	0.148274	0.01998
ENSMUSG00000026344;ENSMUST00000159417	Lypd1	-0.391687	0.034965
ENSMUSG00000026344;ENSMUST00000161361	Lypd1	0.555418	0.0224775
ENSMUSG00000013643;ENSMUST00000013787	Lypd8	-0.0393085	0.0194805
ENSMUSG00000013643;ENSMUST00000108826	Lypd8	0.0393085	0.0194805
ENSMUSG00000045854;ENSMUST00000062802	Lyrm2	-0.073046	0.0194805
ENSMUSG00000045854;ENSMUST00000135833	Lyrm2	0.074404	0.0194805
ENSMUSG00000028990;ENSMUST00000030842	Lzic	-0.0624753	0.0462038
ENSMUSG00000028990;ENSMUST00000124413	Lzic	0.0575366	0.0462038
ENSMUSG00000035342;ENSMUST00000039016	Lzts2	-0.208717	0
ENSMUSG00000035342;ENSMUST00000178087	Lzts2	0.238156	0
ENSMUSG00000037703;ENSMUST00000045761	Lzts3	0.0864734	0.00824176
ENSMUSG00000037703;ENSMUST00000110260	Lzts3	-0.099718	0.00824176
ENSMUSG00000030041;ENSMUST00000204891	M1ap	0.361569	0.044955
ENSMUSG00000057777;ENSMUST00000077524	Mab21l2	0.189428	0.0124875
ENSMUSG00000057777;ENSMUST00000191695	Mab21l2	-0.189428	0.0124875
ENSMUSG00000029003;ENSMUST00000105707	Mad2l2	0.0683108	0.031968
ENSMUSG00000029003;ENSMUST00000030860	Mad2l2	-0.180715	0.00999001
ENSMUSG00000029003;ENSMUST00000084129	Mad2l2	0.141829	0.00999001
ENSMUSG00000042622;ENSMUST00000096350	Maff	-0.138802	0.0024975
ENSMUSG00000042622;ENSMUST00000163691	Maff	0.138802	0.0024975
ENSMUSG00000051510;ENSMUST00000128498	Mafg	-0.0602407	0.034965
ENSMUSG00000051510;ENSMUST00000058162	Mafg	0.110042	0.014985
ENSMUSG00000030188;ENSMUST00000032307	Magohb	-0.137093	0.0034965
ENSMUSG00000050567;ENSMUST00000059458	Maml1	-0.0872789	0.01998
ENSMUSG00000050567;ENSMUST00000135868	Maml1	0.0872789	0.01998
ENSMUSG00000003746;ENSMUST00000003843	Man1a	0.163827	0
ENSMUSG00000003746;ENSMUST00000105470	Man1a	-0.163979	0
ENSMUSG00000037337;ENSMUST00000085835	Map4k1	-0.345092	0
ENSMUSG00000037337;ENSMUST00000208784	Map4k1	0.311657	0
ENSMUSG00000028849;ENSMUST00000061143	Map7d1	0.0706827	0.038961
ENSMUSG00000028849;ENSMUST00000122129	Map7d1	-0.07222	0.038961
ENSMUSG00000021840;ENSMUST00000164235	Mapk1ip1l	0.0587453	0.0214785
ENSMUSG00000021840;ENSMUST00000166743	Mapk1ip1l	-0.0587453	0.0214785
ENSMUSG00000027479;ENSMUST00000028981	Mapre1	0.0458428	0.0337163
ENSMUSG00000027479;ENSMUST00000123795	Mapre1	-0.0477199	0.0337163
ENSMUSG00000024277;ENSMUST00000025127	Mapre2	0.0808476	0.0337163
ENSMUSG00000024277;ENSMUST00000170802	Mapre2	-0.0737959	0.0337163
ENSMUSG00000007411;ENSMUST00000075281	Mark3	-0.0852787	0.010989
ENSMUSG00000007411;ENSMUST00000084953	Mark3	0.0852787	0.010989
ENSMUSG00000021636;ENSMUST00000022137	Marveld2	-0.0551284	0.0412088
ENSMUSG00000021636;ENSMUST00000163163	Marveld2	0.0587027	0.0412088
ENSMUSG00000001672;ENSMUST00000001722	Marveld3	-0.0625814	0.0322178
ENSMUSG00000001672;ENSMUST00000051430	Marveld3	0.0568372	0.0322178
ENSMUSG00000042032;ENSMUST00000040167	Mat2b	-0.0717959	0.0402098
ENSMUSG00000042032;ENSMUST00000101347	Mat2b	0.0837731	0.0402098
ENSMUSG00000004933;ENSMUST00000128576	Matk	0.164728	0.040293
ENSMUSG00000004933;ENSMUST00000148735	Matk	0.16876	0.040293
ENSMUSG00000004933;ENSMUST00000117488	Matk	-0.297354	0.010989
ENSMUSG00000037523;ENSMUST00000041362	Mavs	0.1612	0.00699301
ENSMUSG00000037523;ENSMUST00000110199	Mavs	-0.148286	0.00699301
ENSMUSG00000059436;ENSMUST00000082136	Max	0.0708143	0.0114885
ENSMUSG00000059436;ENSMUST00000110395	Max	-0.0708143	0.0114885
ENSMUSG00000020646;ENSMUST00000078902	Mboat2	-0.275	0.022977
ENSMUSG00000020646;ENSMUST00000110942	Mboat2	0.275	0.022977
ENSMUSG00000032135;ENSMUST00000034650	Mcam	0.110229	0.0254745
ENSMUSG00000032135;ENSMUST00000098852	Mcam	-0.130138	0.023976
ENSMUSG00000033429;ENSMUST00000206138	Mcee	0.0436619	0.0254745
ENSMUSG00000033429;ENSMUST00000037205	Mcee	-0.068839	0.017982
ENSMUSG00000033429;ENSMUST00000206194	Mcee	-0.125317	0.001998
ENSMUSG00000033429;ENSMUST00000206882	Mcee	0.150494	0.001998
ENSMUSG00000037570;ENSMUST00000041190	Mcrs1	-0.0692321	0.00599401
ENSMUSG00000037570;ENSMUST00000163506	Mcrs1	0.0692321	0.00599401
ENSMUSG00000000355;ENSMUST00000000365	Mcts1	0.0794024	0.01998
ENSMUSG00000032717;ENSMUST00000152455	Mdfi	-0.110863	0.041958
ENSMUSG00000032717;ENSMUST00000035375	Mdfi	-0.141485	0.0382118
ENSMUSG00000032717;ENSMUST00000066368	Mdfi	0.267135	0.0224775
ENSMUSG00000041390;ENSMUST00000189359	Mdfic	0.107331	0.046953
ENSMUSG00000041390;ENSMUST00000101663	Mdfic	0.160915	0.023976
ENSMUSG00000041390;ENSMUST00000125326	Mdfic	-0.295959	0.011988
ENSMUSG00000027239;ENSMUST00000028672	Mdk	0.120787	0.040959
ENSMUSG00000027239;ENSMUST00000069423	Mdk	-0.119777	0.040959
ENSMUSG00000085702;ENSMUST00000125611	Mecomos	-0.242246	0.0474525
ENSMUSG00000085702;ENSMUST00000173827	Mecomos	0.242246	0.0474525
ENSMUSG00000012114;ENSMUST00000012259	Med15	0.0507742	0.0244755
ENSMUSG00000012114;ENSMUST00000080936	Med15	-0.0507742	0.0244755
ENSMUSG00000002679;ENSMUST00000002756	Med6	0.104754	0.044955
ENSMUSG00000024947;ENSMUST00000056391	Men1	0.0939363	0.041958
ENSMUSG00000024947;ENSMUST00000113502	Men1	-0.102443	0.041958
ENSMUSG00000014361;ENSMUST00000014505	Mertk	0.034342	0.038961
ENSMUSG00000014361;ENSMUST00000140221	Mertk	-0.034342	0.038961
ENSMUSG00000002274;ENSMUST00000002344	Metrn	-0.0551878	0.0384615
ENSMUSG00000002274;ENSMUST00000165838	Metrn	0.0551878	0.0384615
ENSMUSG00000020691;ENSMUST00000021030	Mettl2	0.141342	0.00749251
ENSMUSG00000020691;ENSMUST00000155460	Mettl2	-0.15809	0.00749251
ENSMUSG00000025956;ENSMUST00000114079	Mettl21a	0.107225	0.048951
ENSMUSG00000025956;ENSMUST00000161264	Mettl21a	-0.0897213	0.048951
ENSMUSG00000090266;ENSMUST00000128784	Mettl23	0.0818702	0.035964
ENSMUSG00000090266;ENSMUST00000132593	Mettl23	0.076496	0.035964
ENSMUSG00000090266;ENSMUST00000106370	Mettl23	-0.233577	0
ENSMUSG00000051730;ENSMUST00000060447	Mettl5	-0.0585364	0.042957
ENSMUSG00000051730;ENSMUST00000142127	Mettl5	0.0663965	0.042957
ENSMUSG00000048696;ENSMUST00000062946	Mex3d	0.212937	0.002997
ENSMUSG00000048696;ENSMUST00000105350	Mex3d	-0.195655	0.002997
ENSMUSG00000030605;ENSMUST00000032825	Mfge8	0.0745585	0.0274725
ENSMUSG00000030605;ENSMUST00000107409	Mfge8	-0.0727092	0.0274725
ENSMUSG00000025227;ENSMUST00000086969	Mfsd13a	-0.152342	0.00874126
ENSMUSG00000025227;ENSMUST00000142994	Mfsd13a	0.167813	0.00874126
ENSMUSG00000038212;ENSMUST00000054730	Mfsd14b	-0.0902005	0.0112388
ENSMUSG00000038212;ENSMUST00000155487	Mfsd14b	0.0886191	0.0112388
ENSMUSG00000020346;ENSMUST00000109194	Mgat1	-0.0721154	0.0454545
ENSMUSG00000020346;ENSMUST00000101293	Mgat1	0.102037	0.0324675
ENSMUSG00000027424;ENSMUST00000110027	Mgme1	0.100974	0.0157343
ENSMUSG00000027424;ENSMUST00000110028	Mgme1	-0.108675	0.0157343
ENSMUSG00000089661;ENSMUST00000071986	Mia	-0.148131	0.022977
ENSMUSG00000089661;ENSMUST00000121848	Mia	0.147372	0.022977
ENSMUSG00000021000;ENSMUST00000175912	Mia2	0.0954263	0.0262238
ENSMUSG00000021000;ENSMUST00000069430	Mia2	-0.14247	0
ENSMUSG00000035621;ENSMUST00000099492	Midn	-0.0514528	0.048951
ENSMUSG00000035621;ENSMUST00000042057	Midn	0.0711989	0.0244755
ENSMUSG00000042570;ENSMUST00000165028	Mier2	0.104521	0.011988
ENSMUSG00000042570;ENSMUST00000170950	Mier2	-0.105028	0.011988
ENSMUSG00000029022;ENSMUST00000030886	Miip	0.121517	0.047952
ENSMUSG00000035852;ENSMUST00000046833	Misp	0.0810796	0.000999001
ENSMUSG00000035852;ENSMUST00000169041	Misp	-0.0810796	0.000999001
ENSMUSG00000029922;ENSMUST00000122996	Mkrn1	-0.0551993	0.047952
ENSMUSG00000027820;ENSMUST00000194134	Mme	-0.0484328	0.037296
ENSMUSG00000027820;ENSMUST00000194836	Mme	-0.0615961	0.035964
ENSMUSG00000027820;ENSMUST00000029400	Mme	0.109056	0.003996
ENSMUSG00000054641;ENSMUST00000129603	Mmrn1	0.127998	0.0314685
ENSMUSG00000054641;ENSMUST00000145763	Mmrn1	-0.123083	0.0314685
ENSMUSG00000073910;ENSMUST00000102975	Mob3b	0.0580555	0.040959
ENSMUSG00000073910;ENSMUST00000155725	Mob3b	-0.0580555	0.040959
ENSMUSG00000015536;ENSMUST00000166104	Mocs2	-0.0867293	0.0212288
ENSMUSG00000015536;ENSMUST00000015680	Mocs2	0.105379	0.00849151
ENSMUSG00000037221;ENSMUST00000154708	Mospd3	0.0634481	0.023976
ENSMUSG00000037221;ENSMUST00000037620	Mospd3	0.0933444	0.0104895
ENSMUSG00000037221;ENSMUST00000111007	Mospd3	-0.157967	0
ENSMUSG00000052373;ENSMUST00000062801	Mpp3	0.31577	0.0134865
ENSMUSG00000022679;ENSMUST00000023360	Mpv17l	0.265244	0
ENSMUSG00000022679;ENSMUST00000128757	Mpv17l	-0.342042	0
ENSMUSG00000026566;ENSMUST00000068705	Mpzl1	-0.146409	0.00599401
ENSMUSG00000026566;ENSMUST00000111435	Mpzl1	0.147576	0.00599401
ENSMUSG00000042761;ENSMUST00000179313	Mrap2	-0.406521	0.0382118
ENSMUSG00000042761;ENSMUST00000049457	Mrap2	0.588445	0.0284715
ENSMUSG00000074111;ENSMUST00000098436	Mrgpra9	0.783751	0.0164835
ENSMUSG00000074111;ENSMUST00000179005	Mrgpra9	-0.783751	0.0164835
ENSMUSG00000064036;ENSMUST00000120033	Mro	0.142295	0.0314685
ENSMUSG00000064036;ENSMUST00000179472	Mro	-0.163369	0.0314685
ENSMUSG00000047502;ENSMUST00000134160	Mroh7	-0.602608	0.0244755
ENSMUSG00000039640;ENSMUST00000043627	Mrpl12	0.02522	0.0334665
ENSMUSG00000039640;ENSMUST00000137619	Mrpl12	-0.02522	0.0334665
ENSMUSG00000026087;ENSMUST00000193673	Mrpl30	-0.0727685	0.0262238
ENSMUSG00000026087;ENSMUST00000195373	Mrpl30	0.0641911	0.0262238
ENSMUSG00000022706;ENSMUST00000023391	Mrpl40	-0.0295569	0.0444555
ENSMUSG00000022706;ENSMUST00000119273	Mrpl40	0.0295569	0.0444555
ENSMUSG00000030706;ENSMUST00000107053	Mrpl48	-0.130108	0.0174825
ENSMUSG00000030706;ENSMUST00000146003	Mrpl48	0.129525	0.0174825
ENSMUSG00000030335;ENSMUST00000136804	Mrpl51	0.0444791	0.0397103
ENSMUSG00000030335;ENSMUST00000144380	Mrpl51	-0.0366996	0.0397103
ENSMUSG00000030611;ENSMUST00000032840	Mrps11	0.203373	0
ENSMUSG00000030611;ENSMUST00000133553	Mrps11	-0.190841	0
ENSMUSG00000054312;ENSMUST00000067298	Mrps21	-0.0537364	0.024975
ENSMUSG00000054312;ENSMUST00000072587	Mrps21	0.0510712	0.024975
ENSMUSG00000020477;ENSMUST00000020770	Mrps24	-0.0939929	0.0112388
ENSMUSG00000020477;ENSMUST00000154330	Mrps24	0.0879749	0.0112388
ENSMUSG00000046756;ENSMUST00000058109	Mrps7	0.0491057	0.017982
ENSMUSG00000046756;ENSMUST00000141556	Mrps7	-0.0491057	0.017982
ENSMUSG00000024731;ENSMUST00000072748	Ms4a10	0.0465716	0.023976
ENSMUSG00000024731;ENSMUST00000190246	Ms4a10	-0.0424941	0.023976
ENSMUSG00000024675;ENSMUST00000072729	Ms4a4c	0.195533	0.0284715
ENSMUSG00000024675;ENSMUST00000153546	Ms4a4c	-0.182945	0.0284715
ENSMUSG00000039693;ENSMUST00000107704	Msantd3	-0.15723	0.0424575
ENSMUSG00000052105;ENSMUST00000086693	Mtcl1	-0.228662	0.0384615
ENSMUSG00000052105;ENSMUST00000143420	Mtcl1	0.327585	0.0164835
ENSMUSG00000059183;ENSMUST00000074792	Mtfmt	0.103163	0.0499501
ENSMUSG00000029376;ENSMUST00000071652	Mthfd2l	0.0852527	0.015984
ENSMUSG00000029376;ENSMUST00000202781	Mthfd2l	-0.0958034	0.013986
ENSMUSG00000034354;ENSMUST00000109943	Mtmr3	0.12406	0.0314685
ENSMUSG00000018401;ENSMUST00000134216	Mtmr4	0.07508	0.02997
ENSMUSG00000018401;ENSMUST00000119628	Mtmr4	-0.134373	0.011988
ENSMUSG00000022824;ENSMUST00000023520	Muc13	-0.0156972	0.0384615
ENSMUSG00000022824;ENSMUST00000115044	Muc13	0.0156972	0.0384615
ENSMUSG00000035638;ENSMUST00000041123	Muc20	0.327166	0.0244755
ENSMUSG00000035638;ENSMUST00000115116	Muc20	-0.327166	0.0244755
ENSMUSG00000066108;ENSMUST00000165147	Muc5b	0	0.035964
ENSMUSG00000057280;ENSMUST00000084578	Musk	0.427783	0.047952
ENSMUSG00000057280;ENSMUST00000102893	Musk	-0.513565	0.047952
ENSMUSG00000025025;ENSMUST00000003870	Mxi1	-0.200426	0
ENSMUSG00000025025;ENSMUST00000025998	Mxi1	0.196242	0
ENSMUSG00000020814;ENSMUST00000150015	Mxra7	0.0628046	0.0494505
ENSMUSG00000020814;ENSMUST00000021170	Mxra7	-0.103382	0.0464535
ENSMUSG00000040463;ENSMUST00000144374	Mybbp1a	-0.068678	0.0499501
ENSMUSG00000040463;ENSMUST00000045633	Mybbp1a	0.0951399	0.043956
ENSMUSG00000022346;ENSMUST00000161976	Myc	0.0547473	0.0454545
ENSMUSG00000022346;ENSMUST00000160009	Myc	-0.0715681	0.041958
ENSMUSG00000039110;ENSMUST00000040692	Mycbpap	-0.234915	0.016983
ENSMUSG00000039110;ENSMUST00000139432	Mycbpap	-0.242314	0.016983
ENSMUSG00000039110;ENSMUST00000093945	Mycbpap	0.418014	0.011988
ENSMUSG00000017774;ENSMUST00000108431	Myo1c	-0.100534	0.0224775
ENSMUSG00000017774;ENSMUST00000069057	Myo1c	0.115692	0.014985
ENSMUSG00000025885;ENSMUST00000074157	Myo5b	0.15552	0
ENSMUSG00000025885;ENSMUST00000154986	Myo5b	-0.254419	0
ENSMUSG00000033577;ENSMUST00000035889	Myo6	0.0664283	0.021978
ENSMUSG00000033577;ENSMUST00000076140	Myo6	-0.0828549	0.017982
ENSMUSG00000033577;ENSMUST00000113266	Myo6	0.0951515	0.017982
ENSMUSG00000041132;ENSMUST00000016279	N4bp2l1	-0.157176	0.00699301
ENSMUSG00000041132;ENSMUST00000200840	N4bp2l1	0.152428	0.00699301
ENSMUSG00000025402;ENSMUST00000099157	Nab2	0.0696439	0.043956
ENSMUSG00000078945;ENSMUST00000067975	Naip2	0.128779	0.00524476
ENSMUSG00000078945;ENSMUST00000117913	Naip2	-0.129919	0.00524476
ENSMUSG00000078942;ENSMUST00000042220	Naip6	-0.102915	0.00999001
ENSMUSG00000078942;ENSMUST00000118574	Naip6	0.102915	0.00999001
ENSMUSG00000028693;ENSMUST00000081182	Nasp	0.0770195	0.023976
ENSMUSG00000028693;ENSMUST00000030456	Nasp	0.095377	0.01998
ENSMUSG00000028693;ENSMUST00000030457	Nasp	-0.168591	0.011988
ENSMUSG00000015542;ENSMUST00000103040	Nat9	0.107537	0.035964
ENSMUSG00000035024;ENSMUST00000214432	Ncapd3	-0.0899097	0.032967
ENSMUSG00000035024;ENSMUST00000216677	Ncapd3	0.121602	0.020979
ENSMUSG00000022774;ENSMUST00000023460	Ncbp2	0.102748	0.00799201
ENSMUSG00000022774;ENSMUST00000126215	Ncbp2	-0.0961981	0.00799201
ENSMUSG00000039697;ENSMUST00000216172	Ncoa7	0.114848	0.013986
ENSMUSG00000039697;ENSMUST00000068567	Ncoa7	-0.221742	0.011988
ENSMUSG00000039697;ENSMUST00000092610	Ncoa7	0.159523	0.011988
ENSMUSG00000028614;ENSMUST00000030357	Ndc1	0.0854941	0.047952
ENSMUSG00000028614;ENSMUST00000139560	Ndc1	-0.0919665	0.047952
ENSMUSG00000049001;ENSMUST00000054351	Ndnf	-0.299113	0.048951
ENSMUSG00000049001;ENSMUST00000169795	Ndnf	0.299113	0.048951
ENSMUSG00000004558;ENSMUST00000004673	Ndrg2	-0.0689217	0.016983
ENSMUSG00000004558;ENSMUST00000111632	Ndrg2	0.0689217	0.016983
ENSMUSG00000041881;ENSMUST00000173132	Ndufa7	0.0621116	0.0314685
ENSMUSG00000041881;ENSMUST00000048249	Ndufa7	-0.0814561	0.0224775
ENSMUSG00000030869;ENSMUST00000139456	Ndufab1	-0.0670493	0.03996
ENSMUSG00000030869;ENSMUST00000146022	Ndufab1	0.0601243	0.03996
ENSMUSG00000078572;ENSMUST00000186913	Ndufaf8	-0.0290865	0.036963
ENSMUSG00000078572;ENSMUST00000106223	Ndufaf8	0.144644	0
ENSMUSG00000078572;ENSMUST00000185558	Ndufaf8	-0.115557	0
ENSMUSG00000026950;ENSMUST00000136769	Neb	-0.420093	0.0454545
ENSMUSG00000040536;ENSMUST00000041606	Necab1	-0.640676	0.0202298
ENSMUSG00000040536;ENSMUST00000108273	Necab1	0.640676	0.0202298
ENSMUSG00000062300;ENSMUST00000075447	Nectin2	0.047736	0.0277223
ENSMUSG00000062300;ENSMUST00000108450	Nectin2	-0.0477227	0.0277223
ENSMUSG00000026749;ENSMUST00000112895	Nek6	0.0400822	0.0324675
ENSMUSG00000026749;ENSMUST00000112902	Nek6	0.0462423	0.0324675
ENSMUSG00000026749;ENSMUST00000156726	Nek6	-0.0743262	0.024975
ENSMUSG00000021215;ENSMUST00000091853	Net1	0.112919	0.000999001
ENSMUSG00000021215;ENSMUST00000099946	Net1	-0.112919	0.000999001
ENSMUSG00000006435;ENSMUST00000111807	Neurl1a	-0.177775	0.0474525
ENSMUSG00000006435;ENSMUST00000111808	Neurl1a	0.177775	0.0474525
ENSMUSG00000047180;ENSMUST00000056946	Neurl3	-0.0607764	0.00849151
ENSMUSG00000047180;ENSMUST00000188666	Neurl3	0.0607764	0.00849151
ENSMUSG00000047284;ENSMUST00000132183	Neurl4	-0.127702	0.025974
ENSMUSG00000025225;ENSMUST00000073116	Nfkb2	0.0606714	0.021978
ENSMUSG00000025225;ENSMUST00000111881	Nfkb2	-0.0606714	0.021978
ENSMUSG00000036931;ENSMUST00000046177	Nfkbid	-0.127432	0.02331
ENSMUSG00000036931;ENSMUST00000108175	Nfkbid	-0.156097	0.018981
ENSMUSG00000036931;ENSMUST00000108176	Nfkbid	0.322473	0
ENSMUSG00000026259;ENSMUST00000068681	Ngef	-0.0690684	0.035964
ENSMUSG00000026259;ENSMUST00000168235	Ngef	0.0903021	0.035964
ENSMUSG00000047084;ENSMUST00000117989	Ngrn	0.0448389	0.0254745
ENSMUSG00000047084;ENSMUST00000138005	Ngrn	-0.0448389	0.0254745
ENSMUSG00000030452;ENSMUST00000032635	Nipa2	0.142449	0
ENSMUSG00000030452;ENSMUST00000117812	Nipa2	-0.139957	0
ENSMUSG00000031661;ENSMUST00000211113	Nkd1	0.0762955	0.0464535
ENSMUSG00000041309;ENSMUST00000097974	Nkx6-2	-0.343332	0.03996
ENSMUSG00000041309;ENSMUST00000106095	Nkx6-2	0.343332	0.03996
ENSMUSG00000051790;ENSMUST00000056484	Nlgn2	0.137172	0.046953
ENSMUSG00000051790;ENSMUST00000108634	Nlgn2	-0.152517	0.046953
ENSMUSG00000038745;ENSMUST00000183761	Nlrp6	0.057399	0.042957
ENSMUSG00000038745;ENSMUST00000183845	Nlrp6	-0.0510843	0.042957
ENSMUSG00000020857;ENSMUST00000021217	Nme2	0.104252	0.002997
ENSMUSG00000020857;ENSMUST00000072566	Nme2	-0.104252	0.002997
ENSMUSG00000026575;ENSMUST00000192710	Nme7	0.129726	0.03996
ENSMUSG00000037847;ENSMUST00000042392	Nmrk1	-0.100757	0.0424575
ENSMUSG00000037847;ENSMUST00000159572	Nmrk1	0.117796	0.0424575
ENSMUSG00000023087;ENSMUST00000193018	Noct	-0.0582518	0.024642
ENSMUSG00000023087;ENSMUST00000023849	Noct	-0.26207	0.000999001
ENSMUSG00000023087;ENSMUST00000144826	Noct	0.329143	0.000999001
ENSMUSG00000019320;ENSMUST00000019464	Noxo1	-0.0725331	0.020979
ENSMUSG00000019320;ENSMUST00000123026	Noxo1	-0.146011	0
ENSMUSG00000019320;ENSMUST00000150132	Noxo1	0.144744	0
ENSMUSG00000027931;ENSMUST00000029540	Npr1	-0.204184	0.0137363
ENSMUSG00000027931;ENSMUST00000152510	Npr1	0.232793	0.0137363
ENSMUSG00000002108;ENSMUST00000002177	Nr1h3	-0.0770353	0.035964
ENSMUSG00000005677;ENSMUST00000005820	Nr1i3	0.0852268	0.025974
ENSMUSG00000005677;ENSMUST00000152865	Nr1i3	-0.0947503	0.025974
ENSMUSG00000063972;ENSMUST00000112877	Nr6a1	0.170478	0.0412088
ENSMUSG00000063972;ENSMUST00000168098	Nr6a1	-0.277606	0.010989
ENSMUSG00000049134;ENSMUST00000073536	Nrap	-0.227599	0.034965
ENSMUSG00000049134;ENSMUST00000095947	Nrap	-0.273172	0.034965
ENSMUSG00000049134;ENSMUST00000166203	Nrap	0.292927	0.034965
[truncated: 1,366 more rows]

## Sheet: WT_APC_isoforms_0.1
gene;transcript	gene_short_name	isoform_dPSI	isoform_p.value
ENSMUSG00000097882;ENSMUST00000181420	0610038B21Rik	0.19892	0.0714286
ENSMUSG00000097882;ENSMUST00000184762	0610038B21Rik	-0.19892	0.0714286
ENSMUSG00000090066;ENSMUST00000163080	1110002E22Rik	0.431645	0.036963
ENSMUSG00000090066;ENSMUST00000184925	1110002E22Rik	-0.431645	0.036963
ENSMUSG00000030663;ENSMUST00000032899	1110004F10Rik	-0.0319542	0.0974026
ENSMUSG00000030663;ENSMUST00000106608	1110004F10Rik	0.0326128	0.0974026
ENSMUSG00000021023;ENSMUST00000184766	1110008L16Rik	-0.0541055	0.0809191
ENSMUSG00000021023;ENSMUST00000183654	1110008L16Rik	0.0821195	0.0629371
ENSMUSG00000085972;ENSMUST00000137077	1110028F11Rik	0.157132	0.003996
ENSMUSG00000085972;ENSMUST00000142895	1110028F11Rik	-0.157132	0.003996
ENSMUSG00000099098;ENSMUST00000184073	1110035H17Rik	-0.243903	0.0204795
ENSMUSG00000099098;ENSMUST00000205672	1110035H17Rik	0.243903	0.0204795
ENSMUSG00000092203;ENSMUST00000174714	1110038B12Rik	-0.0605298	0.027972
ENSMUSG00000092203;ENSMUST00000173070	1110038B12Rik	-0.0799674	0.01998
ENSMUSG00000092203;ENSMUST00000172501	1110038B12Rik	0.143955	0
ENSMUSG00000078570;ENSMUST00000125776	1110065P20Rik	-0.0232996	0.0929071
ENSMUSG00000078570;ENSMUST00000185036	1110065P20Rik	0.0524569	0.030969
ENSMUSG00000078570;ENSMUST00000137769	1110065P20Rik	-0.0969529	0.0164835
ENSMUSG00000078570;ENSMUST00000163946	1110065P20Rik	0.0835634	0.0164835
ENSMUSG00000063320;ENSMUST00000176200	1190007I07Rik	0.0301733	0.0786713
ENSMUSG00000063320;ENSMUST00000183363	1190007I07Rik	0.0282449	0.0786713
ENSMUSG00000063320;ENSMUST00000185168	1190007I07Rik	0.0446843	0.0786713
ENSMUSG00000063320;ENSMUST00000079648	1190007I07Rik	-0.0938134	0.024975
ENSMUSG00000097290;ENSMUST00000181960	1300002E11Rik	0.114095	0.041958
ENSMUSG00000097595;ENSMUST00000180905	1500002F19Rik	0.191361	0.0929071
ENSMUSG00000097595;ENSMUST00000209767	1500002F19Rik	-0.191361	0.0929071
ENSMUSG00000068099;ENSMUST00000136948	1500009C09Rik	0.126443	0.0779221
ENSMUSG00000068099;ENSMUST00000143238	1500009C09Rik	-0.126443	0.0779221
ENSMUSG00000072694;ENSMUST00000061251	1500011B03Rik	-0.122731	0.0114885
ENSMUSG00000072694;ENSMUST00000112160	1500011B03Rik	0.122731	0.0114885
ENSMUSG00000024118;ENSMUST00000024930	1600002H07Rik	-0.0736824	0.0861638
ENSMUSG00000024118;ENSMUST00000124557	1600002H07Rik	0.0995631	0.0861638
ENSMUSG00000101585;ENSMUST00000191157	1600010M07Rik	-0.162358	0.0759241
ENSMUSG00000050088;ENSMUST00000174004	1600012H06Rik	0.0599275	0.0539461
ENSMUSG00000086330;ENSMUST00000139530	1700007J10Rik	-0.259655	0.0614386
ENSMUSG00000086330;ENSMUST00000153431	1700007J10Rik	0.259655	0.0614386
ENSMUSG00000030858;ENSMUST00000033146	1700007K09Rik	-0.246489	0.0754246
ENSMUSG00000030858;ENSMUST00000188899	1700007K09Rik	0.246489	0.0754246
ENSMUSG00000096573;ENSMUST00000185513	1700009J07Rik	0.209678	0.0834166
ENSMUSG00000096573;ENSMUST00000178996	1700009J07Rik	-0.576034	0.0809191
ENSMUSG00000096573;ENSMUST00000185309	1700009J07Rik	0.366356	0.0809191
ENSMUSG00000099958;ENSMUST00000188278	1700010B13Rik	0.666667	0.025974
ENSMUSG00000099958;ENSMUST00000189435	1700010B13Rik	-0.666667	0.025974
ENSMUSG00000031682;ENSMUST00000034109	1700011L22Rik	-0.333333	0.0634366
ENSMUSG00000031682;ENSMUST00000210889	1700011L22Rik	0.333333	0.0634366
ENSMUSG00000100625;ENSMUST00000186819	1700016G22Rik	0.329276	0.0599401
ENSMUSG00000100625;ENSMUST00000186843	1700016G22Rik	-0.329276	0.0599401
ENSMUSG00000085438;ENSMUST00000147425	1700020I14Rik	-0.045622	0.0274725
ENSMUSG00000085438;ENSMUST00000153581	1700020I14Rik	0.045622	0.0274725
ENSMUSG00000035085;ENSMUST00000037378	1700020L24Rik	-0.0604843	0.0364635
ENSMUSG00000035085;ENSMUST00000188702	1700020L24Rik	0.0604843	0.0364635
ENSMUSG00000019797;ENSMUST00000126463	1700021F05Rik	-0.0283766	0.0905761
ENSMUSG00000019797;ENSMUST00000152926	1700021F05Rik	-0.0173423	0.0905761
ENSMUSG00000019797;ENSMUST00000147196	1700021F05Rik	0.046504	0.0679321
ENSMUSG00000056821;ENSMUST00000076984	1700028I16Rik	-0.319846	0.0454545
ENSMUSG00000056821;ENSMUST00000178540	1700028I16Rik	0.319846	0.0454545
ENSMUSG00000074619;ENSMUST00000099123	1700034I23Rik	0	0.0979021
ENSMUSG00000040163;ENSMUST00000036592	1700034J05Rik	0.147199	0.0949051
ENSMUSG00000040163;ENSMUST00000111622	1700034J05Rik	-0.147199	0.0949051
ENSMUSG00000097893;ENSMUST00000191287	1700034P13Rik	-0.253381	0.00174825
ENSMUSG00000097893;ENSMUST00000207445	1700034P13Rik	0.306474	0
ENSMUSG00000019945;ENSMUST00000020103	1700040L02Rik	0.0695466	0.0559441
ENSMUSG00000019945;ENSMUST00000166919	1700040L02Rik	-0.0695466	0.0559441
ENSMUSG00000043773;ENSMUST00000063103	1700048O20Rik	-0.310903	0.0112388
ENSMUSG00000043773;ENSMUST00000215356	1700048O20Rik	0.268376	0.0112388
ENSMUSG00000084948;ENSMUST00000139488	1700061H18Rik	0.213107	0.0529471
ENSMUSG00000084948;ENSMUST00000147221	1700061H18Rik	-0.213107	0.0529471
ENSMUSG00000073598;ENSMUST00000097617	1700066B19Rik	-0.0838496	0.0184815
ENSMUSG00000073598;ENSMUST00000143778	1700066B19Rik	0.0838496	0.0184815
ENSMUSG00000100747;ENSMUST00000187343	1700084E18Rik	0.128157	0.0699301
ENSMUSG00000100747;ENSMUST00000205624	1700084E18Rik	-0.128157	0.0699301
ENSMUSG00000058101;ENSMUST00000079057	1700084J12Rik	-0.332675	0.0694306
ENSMUSG00000058101;ENSMUST00000187707	1700084J12Rik	0.332675	0.0694306
ENSMUSG00000097080;ENSMUST00000181757	1700086O06Rik	-0.0706418	0.0719281
ENSMUSG00000097080;ENSMUST00000181871	1700086O06Rik	0.0706418	0.0719281
ENSMUSG00000091329;ENSMUST00000167704	1700112D23Rik	-0.100532	0.0939061
ENSMUSG00000091329;ENSMUST00000193387	1700112D23Rik	0.100532	0.0939061
ENSMUSG00000097527;ENSMUST00000181631	1700112J16Rik	-0.157966	0.0709291
ENSMUSG00000097527;ENSMUST00000208802	1700112J16Rik	0.157966	0.0709291
ENSMUSG00000100599;ENSMUST00000187967	1700120C14Rik	0.133314	0.0899101
ENSMUSG00000100717;ENSMUST00000187267	1700120G07Rik	0.198962	0.0864136
ENSMUSG00000100717;ENSMUST00000190881	1700120G07Rik	-0.198962	0.0864136
ENSMUSG00000099354;ENSMUST00000190077	1700124L16Rik	-0.165025	0.0849151
ENSMUSG00000099354;ENSMUST00000189308	1700124L16Rik	-0.287581	0.0501998
ENSMUSG00000099354;ENSMUST00000189129	1700124L16Rik	0.452606	0.0434565
ENSMUSG00000086390;ENSMUST00000137995	1810019D21Rik	-0.0294469	0.0759241
ENSMUSG00000086390;ENSMUST00000140509	1810019D21Rik	-0.054392	0.0464535
ENSMUSG00000086390;ENSMUST00000145343	1810019D21Rik	0.0838389	0.026973
ENSMUSG00000097115;ENSMUST00000181128	1810019N24Rik	0.247399	0.0589411
ENSMUSG00000097115;ENSMUST00000191346	1810019N24Rik	-0.247399	0.0589411
ENSMUSG00000101970;ENSMUST00000184554	1810026B05Rik	0.0332995	0.0932401
ENSMUSG00000101970;ENSMUST00000184655	1810026B05Rik	0.0346583	0.0932401
ENSMUSG00000101970;ENSMUST00000187421	1810026B05Rik	-0.0716174	0.047952
ENSMUSG00000097101;ENSMUST00000181403	1810034E14Rik	0.0962912	0.023976
ENSMUSG00000097101;ENSMUST00000185652	1810034E14Rik	-0.0984828	0.023976
ENSMUSG00000102112;ENSMUST00000185880	1810041H14Rik	-0.117671	0.0584416
ENSMUSG00000102112;ENSMUST00000187773	1810041H14Rik	0.0914017	0.0584416
ENSMUSG00000036027;ENSMUST00000039959	1810046K07Rik	-0.105407	0.0514486
ENSMUSG00000036027;ENSMUST00000181366	1810046K07Rik	0.105407	0.0514486
ENSMUSG00000073155;ENSMUST00000130875	1810058I24Rik	-0.0509833	0.02997
ENSMUSG00000073155;ENSMUST00000136110	1810058I24Rik	0.059432	0.02997
ENSMUSG00000108207;ENSMUST00000203249	1810059H22Rik	-0.13813	0.0499501
ENSMUSG00000108207;ENSMUST00000204570	1810059H22Rik	0.14463	0.0499501
ENSMUSG00000090925;ENSMUST00000167359	1810064F22Rik	-0.182706	0.0172328
ENSMUSG00000090925;ENSMUST00000187399	1810064F22Rik	0.183187	0.0172328
ENSMUSG00000095620;ENSMUST00000187183	2010005H15Rik	-0.703447	0
ENSMUSG00000095620;ENSMUST00000187742	2010005H15Rik	0.703447	0
ENSMUSG00000102047;ENSMUST00000185628	2010010A06Rik	-0.118226	0.00749251
ENSMUSG00000102047;ENSMUST00000190465	2010010A06Rik	0.136933	0.00749251
ENSMUSG00000029384;ENSMUST00000031330	2010109A12Rik	0.127347	0.0799201
ENSMUSG00000029384;ENSMUST00000201993	2010109A12Rik	-0.127347	0.0799201
ENSMUSG00000063522;ENSMUST00000077004	2010109I03Rik	-0.0607253	0.0224775
ENSMUSG00000063522;ENSMUST00000190826	2010109I03Rik	0.0607253	0.0224775
ENSMUSG00000097289;ENSMUST00000180492	2010300F17Rik	0.236333	0.0659341
ENSMUSG00000097289;ENSMUST00000181758	2010300F17Rik	-0.236333	0.0659341
ENSMUSG00000100714;ENSMUST00000186827	2010308F09Rik	0.220234	0.00499501
ENSMUSG00000100714;ENSMUST00000186931	2010308F09Rik	-0.220234	0.00499501
ENSMUSG00000101268;ENSMUST00000187172	2010310C07Rik	0.332161	0.0654346
ENSMUSG00000101268;ENSMUST00000190889	2010310C07Rik	-0.332161	0.0654346
ENSMUSG00000030587;ENSMUST00000032808	2200002D01Rik	0.0175001	0.0614386
ENSMUSG00000030587;ENSMUST00000151339	2200002D01Rik	-0.0175001	0.0614386
ENSMUSG00000013083;ENSMUST00000013227	2200002J24Rik	0.0926188	0.0759241
ENSMUSG00000013083;ENSMUST00000207565	2200002J24Rik	-0.0684736	0.0759241
ENSMUSG00000092570;ENSMUST00000172461	2210019I11Rik	0.0383618	0.0709291
ENSMUSG00000092570;ENSMUST00000174285	2210019I11Rik	-0.0673181	0.0709291
ENSMUSG00000092570;ENSMUST00000201192	2210019I11Rik	0.0289563	0.0709291
ENSMUSG00000037145;ENSMUST00000048801	2210407C18Rik	0.0159516	0.0711788
ENSMUSG00000037145;ENSMUST00000108821	2210407C18Rik	-0.0163501	0.0711788
ENSMUSG00000097162;ENSMUST00000209164	2310010J17Rik	-0.0617202	0.0546953
ENSMUSG00000097162;ENSMUST00000209166	2310010J17Rik	0.0801541	0.0546953
ENSMUSG00000085945;ENSMUST00000146145	2310014F06Rik	-0.147681	0.0969031
ENSMUSG00000085945;ENSMUST00000211302	2310014F06Rik	0.147681	0.0969031
ENSMUSG00000100291;ENSMUST00000186119	2310069B03Rik	-0.528692	0.0846653
ENSMUSG00000100291;ENSMUST00000186147	2310069B03Rik	0.369116	0.0846653
ENSMUSG00000038311;ENSMUST00000056774	2410017I17Rik	0.192138	0.0936563
ENSMUSG00000038311;ENSMUST00000173025	2410017I17Rik	-0.135729	0.0936563
ENSMUSG00000096917;ENSMUST00000180690	2500002B13Rik	-0.0696722	0.0929071
ENSMUSG00000096917;ENSMUST00000210752	2500002B13Rik	0.0696722	0.0929071
ENSMUSG00000071632;ENSMUST00000055413	2510002D24Rik	0.0406682	0.0699301
ENSMUSG00000071632;ENSMUST00000190776	2510002D24Rik	-0.0388853	0.0699301
ENSMUSG00000100303;ENSMUST00000186411	2600014E21Rik	0	0.0994006
ENSMUSG00000031242;ENSMUST00000120722	2610002M06Rik	-0.123134	0.00649351
ENSMUSG00000031242;ENSMUST00000191183	2610002M06Rik	0.123134	0.00649351
ENSMUSG00000071793;ENSMUST00000139264	2610005L07Rik	0.0268974	0.0869131
ENSMUSG00000071793;ENSMUST00000140111	2610005L07Rik	-0.0268974	0.0869131
ENSMUSG00000091474;ENSMUST00000163475	2610021A01Rik	0.137101	0.0929071
ENSMUSG00000009114;ENSMUST00000092406	2610028H24Rik	-0.333333	0.0694306
ENSMUSG00000009114;ENSMUST00000105415	2610028H24Rik	0.333333	0.0694306
ENSMUSG00000087259;ENSMUST00000150712	2610035D17Rik	0.0499667	0.0839161
ENSMUSG00000087259;ENSMUST00000127263	2610035D17Rik	0.29698	0
ENSMUSG00000087259;ENSMUST00000136438	2610035D17Rik	-0.368652	0
ENSMUSG00000097536;ENSMUST00000180852	2610037D02Rik	-0.101983	0.0879121
ENSMUSG00000097536;ENSMUST00000185067	2610037D02Rik	0.101983	0.0879121
ENSMUSG00000049916;ENSMUST00000093336	2610318N02Rik	-0.112173	0.018981
ENSMUSG00000049916;ENSMUST00000207116	2610318N02Rik	0.112173	0.018981
ENSMUSG00000028536;ENSMUST00000030261	2610528J11Rik	0.070059	0.00599401
ENSMUSG00000028536;ENSMUST00000106367	2610528J11Rik	-0.070059	0.00599401
ENSMUSG00000103722;ENSMUST00000194331	2700078F05Rik	0	0.0954046
ENSMUSG00000099034;ENSMUST00000184801	2810039B14Rik	0.128829	0.0719281
ENSMUSG00000099034;ENSMUST00000184602	2810039B14Rik	-0.204023	0.047952
ENSMUSG00000092574;ENSMUST00000172930	2810047C21Rik1	-0.645097	0.0224775
ENSMUSG00000092574;ENSMUST00000210322	2810047C21Rik1	0.645097	0.0224775
ENSMUSG00000055972;ENSMUST00000069809	2810407A14Rik	0.628741	0.0264735
ENSMUSG00000055972;ENSMUST00000189929	2810407A14Rik	-0.628741	0.0264735
ENSMUSG00000075389;ENSMUST00000145437	2810410L24Rik	0.0773508	0.032967
ENSMUSG00000075389;ENSMUST00000155681	2810410L24Rik	-0.0773508	0.032967
ENSMUSG00000040204;ENSMUST00000045802	2810417H13Rik	-0.167634	0.0014985
ENSMUSG00000040204;ENSMUST00000130308	2810417H13Rik	0.169258	0.0014985
ENSMUSG00000097709;ENSMUST00000180567	2810429I04Rik	0.11117	0.0959041
ENSMUSG00000097709;ENSMUST00000180836	2810429I04Rik	-0.170143	0.0659341
ENSMUSG00000086283;ENSMUST00000147541	2810433D01Rik	0.159225	0.0859141
ENSMUSG00000086283;ENSMUST00000154798	2810433D01Rik	-0.159225	0.0859141
ENSMUSG00000051339;ENSMUST00000050125	2900026A02Rik	-0.110711	0.00549451
ENSMUSG00000051339;ENSMUST00000211733	2900026A02Rik	-0.237054	0
ENSMUSG00000051339;ENSMUST00000212276	2900026A02Rik	0.347765	0
ENSMUSG00000097277;ENSMUST00000180385	2900076A07Rik	-0.0971081	0.0799201
ENSMUSG00000097277;ENSMUST00000181164	2900076A07Rik	0.138929	0.0639361
ENSMUSG00000070282;ENSMUST00000133495	3000002C10Rik	-0.099946	0.0734266
ENSMUSG00000070282;ENSMUST00000144161	3000002C10Rik	-0.0784995	0.0734266
ENSMUSG00000070282;ENSMUST00000125451	3000002C10Rik	0.178446	0.0374625
ENSMUSG00000025102;ENSMUST00000026092	3110040N11Rik	0.0622105	0.0362138
ENSMUSG00000025102;ENSMUST00000142557	3110040N11Rik	-0.0556067	0.0362138
ENSMUSG00000046806;ENSMUST00000115007	3110062M04Rik	-0.0670716	0.0892857
ENSMUSG00000046806;ENSMUST00000055097	3110062M04Rik	-0.116145	0.0491175
ENSMUSG00000046806;ENSMUST00000140458	3110062M04Rik	-0.241691	0.00624376
ENSMUSG00000046806;ENSMUST00000115006	3110062M04Rik	0.467479	0.0024975
ENSMUSG00000026258;ENSMUST00000027476	3110079O15Rik	0.528494	0.032967
ENSMUSG00000026258;ENSMUST00000191095	3110079O15Rik	-0.528494	0.032967
ENSMUSG00000033731;ENSMUST00000046994	3300002A11Rik	0.297246	0.0609391
ENSMUSG00000033731;ENSMUST00000126476	3300002A11Rik	-0.297246	0.0609391
ENSMUSG00000071540;ENSMUST00000096038	3425401B19Rik	0	0.0934066
ENSMUSG00000036242;ENSMUST00000036972	3632451O06Rik	0.09888	0.0929071
ENSMUSG00000036242;ENSMUST00000177321	3632451O06Rik	-0.109019	0.0929071
ENSMUSG00000033111;ENSMUST00000112669	3830406C13Rik	0.0333612	0.0564436
ENSMUSG00000033111;ENSMUST00000163392	3830406C13Rik	-0.0333612	0.0564436
ENSMUSG00000064202;ENSMUST00000161813	4430402I18Rik	0.178206	0.017316
ENSMUSG00000064202;ENSMUST00000025872	4430402I18Rik	0.233715	0.001998
ENSMUSG00000064202;ENSMUST00000159655	4430402I18Rik	-0.559482	0
ENSMUSG00000048106;ENSMUST00000059704	4632415L05Rik	0.0437438	0.0749251
ENSMUSG00000048106;ENSMUST00000198527	4632415L05Rik	-0.0437438	0.0749251
ENSMUSG00000090031;ENSMUST00000159618	4732440D04Rik	0.153803	0.0584416
ENSMUSG00000090031;ENSMUST00000191825	4732440D04Rik	-0.153803	0.0584416
ENSMUSG00000097697;ENSMUST00000181235	4833412C05Rik	-0.202416	0.0684316
ENSMUSG00000097697;ENSMUST00000208257	4833412C05Rik	0.202416	0.0684316
ENSMUSG00000097626;ENSMUST00000180594	4921504A21Rik	-0.216326	0.0824176
ENSMUSG00000097626;ENSMUST00000197496	4921504A21Rik	0.216326	0.0824176
ENSMUSG00000085704;ENSMUST00000150145	4921531C22Rik	0.062381	0.0919081
ENSMUSG00000085704;ENSMUST00000153188	4921531C22Rik	-0.062381	0.0919081
ENSMUSG00000090565;ENSMUST00000164605	4930405O22Rik	0.197001	0.0899101
ENSMUSG00000090565;ENSMUST00000171379	4930405O22Rik	-0.197001	0.0899101
ENSMUSG00000086923;ENSMUST00000147951	4930406D18Rik	0.162031	0.0994006
ENSMUSG00000086923;ENSMUST00000152827	4930406D18Rik	-0.162031	0.0994006
ENSMUSG00000062496;ENSMUST00000079389	4930431F12Rik	-0.333333	0.0364635
ENSMUSG00000062496;ENSMUST00000199309	4930431F12Rik	0.333333	0.0364635
ENSMUSG00000105475;ENSMUST00000197426	4930431L21Rik	-0.29572	0.0694306
ENSMUSG00000105475;ENSMUST00000200253	4930431L21Rik	0.29572	0.0694306
ENSMUSG00000046958;ENSMUST00000053635	4930432E11Rik	0	0.035964
ENSMUSG00000046958;ENSMUST00000063585	4930432E11Rik	0	0.035964
ENSMUSG00000091061;ENSMUST00000170085	4930445B16Rik	0	0.0989011
ENSMUSG00000097738;ENSMUST00000180631	4930445N18Rik	-0.155315	0.0944056
ENSMUSG00000097738;ENSMUST00000181345	4930445N18Rik	0.155315	0.0944056
ENSMUSG00000059920;ENSMUST00000076991	4930453N24Rik	-0.0800679	0.011988
ENSMUSG00000059920;ENSMUST00000162732	4930453N24Rik	0.0800679	0.011988
ENSMUSG00000097689;ENSMUST00000180815	4930471D02Rik	0	0.0984016
ENSMUSG00000086938;ENSMUST00000128542	4930481A15Rik	0.321622	0.0715951
ENSMUSG00000086938;ENSMUST00000153017	4930481A15Rik	-0.188298	0.0715951
ENSMUSG00000086938;ENSMUST00000174754	4930481A15Rik	-0.220274	0.0715951
ENSMUSG00000085956;ENSMUST00000128160	4930481B07Rik	0.111824	0.035964
ENSMUSG00000085956;ENSMUST00000151207	4930481B07Rik	-0.111824	0.035964
ENSMUSG00000047938;ENSMUST00000138675	4930483J18Rik	0.434424	0.0274725
ENSMUSG00000047938;ENSMUST00000138715	4930483J18Rik	-0.434424	0.0274725
ENSMUSG00000044306;ENSMUST00000159201	4930500M09Rik	0.348462	0.0634366
ENSMUSG00000044306;ENSMUST00000194988	4930500M09Rik	-0.348462	0.0634366
ENSMUSG00000097502;ENSMUST00000181528	4930528D03Rik	0.22087	0.0654346
ENSMUSG00000097502;ENSMUST00000181700	4930528D03Rik	-0.22087	0.0654346
ENSMUSG00000097261;ENSMUST00000180632	4930532G15Rik	-0.251703	0.0594406
ENSMUSG00000097261;ENSMUST00000195314	4930532G15Rik	0.251703	0.0594406
ENSMUSG00000097831;ENSMUST00000180527	4930540M05Rik	0	0.0999001
ENSMUSG00000026729;ENSMUST00000028061	4930562F07Rik	0.304114	0.0906593
ENSMUSG00000026729;ENSMUST00000164249	4930562F07Rik	-0.339076	0.0906593
ENSMUSG00000101223;ENSMUST00000186117	4930568A12Rik	-0.158208	0.0959041
ENSMUSG00000101223;ENSMUST00000188292	4930568A12Rik	0.158208	0.0959041
ENSMUSG00000086467;ENSMUST00000132871	4930571N24Rik	-0.124978	0.0859141
ENSMUSG00000086467;ENSMUST00000142914	4930571N24Rik	0.124978	0.0859141
ENSMUSG00000074146;ENSMUST00000098484	4930579C12Rik	0.06533	0.0914086
ENSMUSG00000074146;ENSMUST00000187015	4930579C12Rik	-0.06533	0.0914086
ENSMUSG00000086365;ENSMUST00000140589	4930593C16Rik	-0.333333	0.0714286
ENSMUSG00000086365;ENSMUST00000214011	4930593C16Rik	0.333333	0.0714286
ENSMUSG00000075463;ENSMUST00000100291	4930594M22Rik	0.196722	0.0621878
ENSMUSG00000075463;ENSMUST00000161599	4930594M22Rik	-0.182705	0.0621878
ENSMUSG00000053442;ENSMUST00000065878	4930597O21Rik	0.185894	0.0804196
ENSMUSG00000053442;ENSMUST00000203383	4930597O21Rik	-0.185894	0.0804196
ENSMUSG00000097329;ENSMUST00000180861	4931403G20Rik	0	0.0874126
ENSMUSG00000026774;ENSMUST00000028113	4931423N10Rik	-0.338134	0.0749251
ENSMUSG00000026774;ENSMUST00000114505	4931423N10Rik	0.338134	0.0749251
ENSMUSG00000014837;ENSMUST00000171788	4931428F04Rik	0.199927	0.0462038
ENSMUSG00000014837;ENSMUST00000212219	4931428F04Rik	-0.279551	0.0374625
ENSMUSG00000100733;ENSMUST00000190493	4932411K12Rik	-0.0511199	0.0939061
ENSMUSG00000100733;ENSMUST00000209771	4932411K12Rik	0.0511199	0.0939061
ENSMUSG00000100733;ENSMUST00000210384	4932411K12Rik	0	0.0939061
ENSMUSG00000039851;ENSMUST00000114076	4932438H23Rik	0.175521	0.0764236
ENSMUSG00000097216;ENSMUST00000180708	4932441J04Rik	-0.386089	0.0544456
ENSMUSG00000097216;ENSMUST00000193156	4932441J04Rik	0.386089	0.0544456
ENSMUSG00000102009;ENSMUST00000186098	4933400F21Rik	-0.28216	0.0964036
ENSMUSG00000102009;ENSMUST00000187011	4933400F21Rik	0.204917	0.0964036
ENSMUSG00000102009;ENSMUST00000187295	4933400F21Rik	0.0772433	0.0964036
ENSMUSG00000106306;ENSMUST00000199058	4933401H06Rik	-1	0
ENSMUSG00000106306;ENSMUST00000200529	4933401H06Rik	1	0
ENSMUSG00000044084;ENSMUST00000056941	4933402P03Rik	0	0.0999001
ENSMUSG00000085122;ENSMUST00000156977	4933404K08Rik	0	0.0984016
ENSMUSG00000097908;ENSMUST00000181045	4933404O12Rik	0.0884929	0.0969031
ENSMUSG00000097908;ENSMUST00000197095	4933404O12Rik	-0.0680766	0.0969031
ENSMUSG00000097852;ENSMUST00000180557	4933405D12Rik	-0.871953	0.001998
ENSMUSG00000097852;ENSMUST00000199131	4933405D12Rik	0.871953	0.001998
ENSMUSG00000097494;ENSMUST00000180391	4933406C10Rik	-0.143547	0.0484515
ENSMUSG00000097494;ENSMUST00000181670	4933406C10Rik	0.143547	0.0484515
ENSMUSG00000087396;ENSMUST00000130744	4933407K13Rik	0.137068	0.0474525
ENSMUSG00000087396;ENSMUST00000151267	4933407K13Rik	-0.131078	0.0474525
ENSMUSG00000026224;ENSMUST00000027426	4933407L21Rik	-0.385164	0.035964
ENSMUSG00000026224;ENSMUST00000188949	4933407L21Rik	0.370538	0.035964
ENSMUSG00000049357;ENSMUST00000056932	4933408B17Rik	0.184281	0.0804196
ENSMUSG00000049357;ENSMUST00000129566	4933408B17Rik	-0.184281	0.0804196
ENSMUSG00000021415;ENSMUST00000160279	4933417A18Rik	-0.196127	0.0644356
ENSMUSG00000021415;ENSMUST00000160905	4933417A18Rik	0.196127	0.0644356
ENSMUSG00000085471;ENSMUST00000126219	4933423P22Rik	-0.207576	0.0849151
ENSMUSG00000085471;ENSMUST00000126953	4933423P22Rik	0.207576	0.0849151
ENSMUSG00000055403;ENSMUST00000068968	4933427D06Rik	0	0.0569431
ENSMUSG00000055403;ENSMUST00000153517	4933427D06Rik	0	0.0569431
ENSMUSG00000055403;ENSMUST00000153981	4933427D06Rik	0	0.0569431
ENSMUSG00000055403;ENSMUST00000168837	4933427D06Rik	0	0.0569431
ENSMUSG00000020807;ENSMUST00000131546	4933427D14Rik	0.121432	0.0879121
ENSMUSG00000020807;ENSMUST00000142530	4933427D14Rik	-0.135933	0.0879121
ENSMUSG00000044276;ENSMUST00000056711	4933427E11Rik	-0.313844	0.032967
ENSMUSG00000044276;ENSMUST00000185751	4933427E11Rik	0.313844	0.032967
ENSMUSG00000086968;ENSMUST00000144591	4933431E20Rik	-0.127814	0.041958
ENSMUSG00000100580;ENSMUST00000189405	4933436I20Rik	0.14974	0.0874126
ENSMUSG00000100580;ENSMUST00000190615	4933436I20Rik	-0.14974	0.0874126
ENSMUSG00000042087;ENSMUST00000035534	4933440N22Rik	0.0839183	0.0604396
ENSMUSG00000042087;ENSMUST00000204444	4933440N22Rik	-0.0839183	0.0604396
ENSMUSG00000044574;ENSMUST00000053559	5031434C07Rik	0	0.0799201
ENSMUSG00000044574;ENSMUST00000188014	5031434C07Rik	0	0.0799201
ENSMUSG00000081618;ENSMUST00000117311	5033423K11Rik	-0.217369	0.0354645
ENSMUSG00000081618;ENSMUST00000202802	5033423K11Rik	0.217369	0.0354645
ENSMUSG00000040412;ENSMUST00000048012	5330417C22Rik	0.0869567	0.0716783
ENSMUSG00000040412;ENSMUST00000106625	5330417C22Rik	-0.0837698	0.0716783
ENSMUSG00000087620;ENSMUST00000130264	5330434G04Rik	0	0.0749251
ENSMUSG00000087620;ENSMUST00000136406	5330434G04Rik	0.248987	0.0749251
ENSMUSG00000087620;ENSMUST00000142109	5330434G04Rik	0.0621173	0.0749251
ENSMUSG00000087620;ENSMUST00000150604	5330434G04Rik	-0.311105	0.0749251
ENSMUSG00000097772;ENSMUST00000180779	5430416N02Rik	-0.0498231	0.0969031
ENSMUSG00000097772;ENSMUST00000181873	5430416N02Rik	0.0518598	0.0969031
ENSMUSG00000028475;ENSMUST00000131248	5430416O09Rik	0.150003	0.0689311
ENSMUSG00000028475;ENSMUST00000142309	5430416O09Rik	-0.150003	0.0689311
ENSMUSG00000087424;ENSMUST00000127521	5730405O15Rik	-0.139456	0.0749251
ENSMUSG00000087424;ENSMUST00000130099	5730405O15Rik	0.139456	0.0749251
ENSMUSG00000097191;ENSMUST00000180733	5730422E09Rik	0.171746	0.0684316
ENSMUSG00000097191;ENSMUST00000200718	5730422E09Rik	-0.171746	0.0684316
ENSMUSG00000029089;ENSMUST00000200566	5730480H06Rik	0.0954183	0.0854146
ENSMUSG00000084803;ENSMUST00000145520	5830444B04Rik	-0.201099	0.045954
ENSMUSG00000084803;ENSMUST00000152780	5830444B04Rik	0.21099	0.045954
ENSMUSG00000052658;ENSMUST00000064646	5830454E08Rik	-0.180278	0.026973
ENSMUSG00000052658;ENSMUST00000213974	5830454E08Rik	0.180278	0.026973
ENSMUSG00000046463;ENSMUST00000062667	5930403N24Rik	0.267195	0.0749251
ENSMUSG00000046463;ENSMUST00000188813	5930403N24Rik	-0.372025	0.0739261
ENSMUSG00000075408;ENSMUST00000071328	6030408B16Rik	0.325995	0.0549451
ENSMUSG00000075408;ENSMUST00000191426	6030408B16Rik	-0.325995	0.0549451
ENSMUSG00000097760;ENSMUST00000180835	6030442K20Rik	0.203828	0.048951
ENSMUSG00000097760;ENSMUST00000188203	6030442K20Rik	-0.203828	0.048951
ENSMUSG00000075585;ENSMUST00000100518	6330403L08Rik	0.382132	0.00599401
ENSMUSG00000075585;ENSMUST00000187923	6330403L08Rik	-0.382132	0.00599401
ENSMUSG00000108077;ENSMUST00000204215	6330415B21Rik	0	0.0734266
ENSMUSG00000093424;ENSMUST00000176569	6330562C20Rik	0.266017	0.011988
ENSMUSG00000093424;ENSMUST00000198947	6330562C20Rik	-0.251914	0.011988
ENSMUSG00000097828;ENSMUST00000180491	6430562O15Rik	-0.148351	0.0904096
ENSMUSG00000097828;ENSMUST00000180808	6430562O15Rik	0.148351	0.0904096
ENSMUSG00000085427;ENSMUST00000125382	6430710C18Rik	0.235973	0.00499501
ENSMUSG00000085427;ENSMUST00000148327	6430710C18Rik	-0.225323	0.00499501
ENSMUSG00000079499;ENSMUST00000154682	6530402F18Rik	0.146227	0.0674326
ENSMUSG00000079499;ENSMUST00000155949	6530402F18Rik	-0.146227	0.0674326
ENSMUSG00000109111;ENSMUST00000207515	6530437J22Rik	0.33358	0.0504496
ENSMUSG00000109111;ENSMUST00000209089	6530437J22Rik	-0.33358	0.0504496
ENSMUSG00000107009;ENSMUST00000201755	6720475M21Rik	0	0.0999001
ENSMUSG00000073821;ENSMUST00000135042	8030451A03Rik	-0.516949	0.0999001
ENSMUSG00000021185;ENSMUST00000110073	9030617O03Rik	-0.036602	0.0699301
ENSMUSG00000021185;ENSMUST00000069782	9030617O03Rik	0.0580406	0.0333
ENSMUSG00000021185;ENSMUST00000110069	9030617O03Rik	-0.0806687	0.0333
ENSMUSG00000021185;ENSMUST00000167322	9030617O03Rik	0.055839	0.0333
ENSMUSG00000108950;ENSMUST00000208621	9130015G15Rik	-0.333333	0.0779221
ENSMUSG00000108950;ENSMUST00000208636	9130015G15Rik	0.333333	0.0779221
ENSMUSG00000055134;ENSMUST00000068548	9130017K11Rik	0.153305	0.0504496
ENSMUSG00000055134;ENSMUST00000135670	9130017K11Rik	-0.153305	0.0504496
ENSMUSG00000097145;ENSMUST00000199547	9230114K14Rik	0.201487	0.0759241
ENSMUSG00000097194;ENSMUST00000180445	9330175E14Rik	-0.115424	0.0889111
ENSMUSG00000097194;ENSMUST00000180612	9330175E14Rik	0.115424	0.0889111
ENSMUSG00000040139;ENSMUST00000068996	9430038I01Rik	-0.0495487	0.0911588
ENSMUSG00000040139;ENSMUST00000145881	9430038I01Rik	0.0393055	0.0911588
ENSMUSG00000075405;ENSMUST00000100190	9430097D07Rik	0	0.0999001
ENSMUSG00000097726;ENSMUST00000180878	9530036O11Rik	0.250262	0.0784216
ENSMUSG00000097726;ENSMUST00000181202	9530036O11Rik	-0.250262	0.0784216
ENSMUSG00000085982;ENSMUST00000127673	9530051G07Rik	0	0.0804196
ENSMUSG00000078776;ENSMUST00000059886	9530053A07Rik	0.967917	0.00699301
ENSMUSG00000078776;ENSMUST00000150948	9530053A07Rik	-0.878749	0.00699301
ENSMUSG00000036275;ENSMUST00000036952	9530068E07Rik	-0.0288134	0.0969031
ENSMUSG00000036275;ENSMUST00000109057	9530068E07Rik	0.0297658	0.0969031
ENSMUSG00000097825;ENSMUST00000181083	9630001P10Rik	0.0821949	0.0709291
ENSMUSG00000097825;ENSMUST00000181335	9630001P10Rik	-0.0455938	0.0709291
ENSMUSG00000097825;ENSMUST00000200144	9630001P10Rik	-0.0366011	0.0709291
ENSMUSG00000046138;ENSMUST00000175764	9930021J03Rik	-0.0735608	0.0799201
ENSMUSG00000046138;ENSMUST00000177155	9930021J03Rik	0.056575	0.0799201
ENSMUSG00000027596;ENSMUST00000132342	a	0.367473	0
ENSMUSG00000027596;ENSMUST00000148300	a	-0.337997	0
ENSMUSG00000050066;ENSMUST00000152709	A130023I24Rik	-0.0508172	0.0944056
ENSMUSG00000050066;ENSMUST00000206697	A130023I24Rik	0.0508172	0.0944056
ENSMUSG00000087026;ENSMUST00000125244	A230103J11Rik	-0.102565	0.0884116
ENSMUSG00000087026;ENSMUST00000156084	A230103J11Rik	0.102565	0.0884116
ENSMUSG00000104093;ENSMUST00000195489	A330015K06Rik	-0.0941211	0.0959041
ENSMUSG00000104093;ENSMUST00000195685	A330015K06Rik	0.0941211	0.0959041
ENSMUSG00000097622;ENSMUST00000180921	A330033J07Rik	0.0685398	0.0809191
ENSMUSG00000097622;ENSMUST00000181053	A330033J07Rik	-0.0685398	0.0809191
ENSMUSG00000106735;ENSMUST00000200757	A330058E17Rik	0	0.0864136
ENSMUSG00000098284;ENSMUST00000184346	A330093E20Rik	-0.187699	0.0919081
ENSMUSG00000098284;ENSMUST00000184994	A330093E20Rik	0.187699	0.0919081
ENSMUSG00000086363;ENSMUST00000130109	A330102I10Rik	0.235062	0.043956
ENSMUSG00000086363;ENSMUST00000140415	A330102I10Rik	-0.232303	0.043956
ENSMUSG00000028794;ENSMUST00000030585	A3galt2	0.35063	0.0614386
ENSMUSG00000028794;ENSMUST00000106077	A3galt2	-0.35063	0.0614386
ENSMUSG00000104859;ENSMUST00000197848	A430072C10Rik	0	0.0884116
ENSMUSG00000090030;ENSMUST00000161480	A430072P03Rik	-0.275106	0.0639361
ENSMUSG00000090030;ENSMUST00000162148	A430072P03Rik	0.275106	0.0639361
ENSMUSG00000054135;ENSMUST00000066988	A430110L20Rik	-0.138459	0.0989011
ENSMUSG00000054135;ENSMUST00000181680	A430110L20Rik	0.138459	0.0989011
ENSMUSG00000089844;ENSMUST00000160792	A530032D15Rik	0.260579	0.0651848
ENSMUSG00000089844;ENSMUST00000161724	A530032D15Rik	-0.213437	0.0651848
ENSMUSG00000043939;ENSMUST00000027764	A530064D06Rik	0.211451	0.0434565
ENSMUSG00000043939;ENSMUST00000053612	A530064D06Rik	-0.211451	0.0434565
ENSMUSG00000054293;ENSMUST00000167673	A630033H20Rik	0.211253	0.0639361
ENSMUSG00000054293;ENSMUST00000180182	A630033H20Rik	0.217444	0.0639361
ENSMUSG00000054293;ENSMUST00000067249	A630033H20Rik	-0.445296	0.032967
ENSMUSG00000070313;ENSMUST00000093868	A630095E13Rik	0.327521	0.0644356
ENSMUSG00000070313;ENSMUST00000184901	A630095E13Rik	-0.327521	0.0644356
ENSMUSG00000096094;ENSMUST00000179573	A630095N17Rik	-0.608945	0.0524476
ENSMUSG00000096094;ENSMUST00000180101	A630095N17Rik	0.480365	0.0524476
ENSMUSG00000085566;ENSMUST00000128176	A730017L22Rik	0.0549402	0.0756743
ENSMUSG00000085566;ENSMUST00000133766	A730017L22Rik	-0.0526578	0.0756743
ENSMUSG00000085649;ENSMUST00000135739	A730032A03Rik	0.138395	0.0909091
ENSMUSG00000085649;ENSMUST00000143202	A730032A03Rik	-0.138395	0.0909091
ENSMUSG00000097756;ENSMUST00000181299	A730056A06Rik	-0.362593	0.0384615
ENSMUSG00000097756;ENSMUST00000206959	A730056A06Rik	0.362593	0.0384615
ENSMUSG00000100627;ENSMUST00000185465	A830008E24Rik	-0.219672	0.0664336
ENSMUSG00000100627;ENSMUST00000190485	A830008E24Rik	0.219672	0.0664336
ENSMUSG00000044060;ENSMUST00000060553	A830010M20Rik	0.263582	0.0724276
ENSMUSG00000084890;ENSMUST00000128904	A830036E02Rik	-0.126438	0.0759241
ENSMUSG00000084890;ENSMUST00000139095	A830036E02Rik	-0.208327	0.0569431
ENSMUSG00000084890;ENSMUST00000126470	A830036E02Rik	0.334766	0.045954
ENSMUSG00000050179;ENSMUST00000060946	A930002I21Rik	-0.195446	0.0989011
ENSMUSG00000050179;ENSMUST00000182132	A930002I21Rik	0.195446	0.0989011
ENSMUSG00000054057;ENSMUST00000066163	A930004D18Rik	-0.147215	0.0899101
ENSMUSG00000054057;ENSMUST00000151857	A930004D18Rik	0.148244	0.0899101
ENSMUSG00000097610;ENSMUST00000181094	A930012L18Rik	-0.20048	0.0579421
ENSMUSG00000097610;ENSMUST00000202771	A930012L18Rik	0.20048	0.0579421
ENSMUSG00000054181;ENSMUST00000146529	A930012O16Rik	-0.172972	0.032967
ENSMUSG00000054181;ENSMUST00000156418	A930012O16Rik	0.172972	0.032967
ENSMUSG00000040705;ENSMUST00000047020	A930016O22Rik	-0.167215	0.0899101
ENSMUSG00000040705;ENSMUST00000208685	A930016O22Rik	0.167215	0.0899101
ENSMUSG00000093483;ENSMUST00000176016	AA465934	0.188266	0.00499501
ENSMUSG00000093483;ENSMUST00000177150	AA465934	-0.270871	0.00499501
ENSMUSG00000033213;ENSMUST00000047498	AA467197	-0.0244987	0.0509491
ENSMUSG00000033213;ENSMUST00000110512	AA467197	0.0243933	0.0509491
ENSMUSG00000073497;ENSMUST00000097477	AA792892	0.269856	0.034965
ENSMUSG00000073497;ENSMUST00000202253	AA792892	-0.269856	0.034965
ENSMUSG00000027761;ENSMUST00000029325	Aadac	-0.114968	0.000749251
ENSMUSG00000027761;ENSMUST00000151605	Aadac	0.114151	0.000749251
ENSMUSG00000057230;ENSMUST00000089519	Aak1	0.0925647	0.0809191
ENSMUSG00000057230;ENSMUST00000204793	Aak1	-0.0887602	0.0809191
ENSMUSG00000035642;ENSMUST00000144858	Aamdc	0.0617314	0.0524476
ENSMUSG00000035642;ENSMUST00000136757	Aamdc	-0.0909737	0.03996
ENSMUSG00000035642;ENSMUST00000138060	Aamdc	-0.0737393	0.03996
ENSMUSG00000035642;ENSMUST00000154853	Aamdc	0.0719984	0.03996
ENSMUSG00000025375;ENSMUST00000103019	Aatk	0.322841	0.0809191
ENSMUSG00000057191;ENSMUST00000086361	AB124611	-0.13613	0.0546953
ENSMUSG00000057191;ENSMUST00000173769	AB124611	0.119551	0.0546953
ENSMUSG00000051900;ENSMUST00000056042	Abca16	-0.157324	0.0699301
ENSMUSG00000051900;ENSMUST00000120490	Abca16	-0.133412	0.0699301
ENSMUSG00000051900;ENSMUST00000144122	Abca16	0.901267	0.0669331
ENSMUSG00000051900;ENSMUST00000153845	Abca16	-0.610532	0.0669331
ENSMUSG00000035435;ENSMUST00000039324	Abca17	-0.666667	0.0354645
ENSMUSG00000035435;ENSMUST00000121226	Abca17	0.666667	0.0354645
ENSMUSG00000044749;ENSMUST00000044003	Abca6	-0.326596	0.0684316
ENSMUSG00000044749;ENSMUST00000150988	Abca6	0.326596	0.0684316
ENSMUSG00000041828;ENSMUST00000046223	Abca8a	-0.25293	0.0679321
ENSMUSG00000041828;ENSMUST00000141279	Abca8a	0.238412	0.0679321
ENSMUSG00000027048;ENSMUST00000102709	Abcb11	0	0.0894106
ENSMUSG00000027048;ENSMUST00000102710	Abcb11	-0.113293	0.0894106
ENSMUSG00000027048;ENSMUST00000133663	Abcb11	0.113293	0.0894106
ENSMUSG00000027048;ENSMUST00000180142	Abcb11	0	0.0894106
ENSMUSG00000040584;ENSMUST00000047753	Abcb1a	0.0789069	0.017982
ENSMUSG00000040584;ENSMUST00000126846	Abcb1a	-0.0786719	0.017982
ENSMUSG00000029408;ENSMUST00000126970	Abcb9	-0.0530371	0.0959041
ENSMUSG00000029408;ENSMUST00000031354	Abcb9	-0.19673	0.0104895
ENSMUSG00000029408;ENSMUST00000153433	Abcb9	0.232204	0.0104895
ENSMUSG00000020865;ENSMUST00000178136	Abcc3	0.0516007	0.0704296
ENSMUSG00000020865;ENSMUST00000140985	Abcc3	-0.0783529	0.047952
ENSMUSG00000032849;ENSMUST00000036554	Abcc4	-0.247337	0.00649351
ENSMUSG00000032849;ENSMUST00000166646	Abcc4	0.247337	0.00649351
ENSMUSG00000022822;ENSMUST00000128978	Abcc5	-0.0669321	0.0779221
ENSMUSG00000022822;ENSMUST00000134962	Abcc5	-0.0896488	0.0659341
ENSMUSG00000022822;ENSMUST00000137985	Abcc5	0.243125	0.011988
ENSMUSG00000024254;ENSMUST00000171915	Abcg8	-0.0345806	0.035964
ENSMUSG00000024254;ENSMUST00000170725	Abcg8	-0.046039	0.0344655
ENSMUSG00000024254;ENSMUST00000045714	Abcg8	0.0806196	0.0194805
ENSMUSG00000006638;ENSMUST00000201339	Abhd1	0.0805962	0.0909091
ENSMUSG00000006638;ENSMUST00000201125	Abhd1	-0.156425	0.0524476
ENSMUSG00000033157;ENSMUST00000066983	Abhd10	0.140664	0.0162338
ENSMUSG00000033157;ENSMUST00000128348	Abhd10	-0.157337	0.0162338
ENSMUSG00000085042;ENSMUST00000136022	Abhd11os	-0.0496812	0.011988
ENSMUSG00000085042;ENSMUST00000154060	Abhd11os	0.0496812	0.011988
ENSMUSG00000007036;ENSMUST00000007251	Abhd16a	-0.0540446	0.0454545
ENSMUSG00000007036;ENSMUST00000173134	Abhd16a	0.0487356	0.0454545
ENSMUSG00000002475;ENSMUST00000117828	Abhd3	-0.0435998	0.03996
ENSMUSG00000002475;ENSMUST00000144150	Abhd3	0.0398008	0.03996
ENSMUSG00000032540;ENSMUST00000035128	Abhd5	-0.0674701	0.0759241
ENSMUSG00000032540;ENSMUST00000156520	Abhd5	0.0907471	0.0719281
ENSMUSG00000025277;ENSMUST00000026313	Abhd6	-0.181455	0.000999001
ENSMUSG00000025277;ENSMUST00000166497	Abhd6	0.181455	0.000999001
ENSMUSG00000058835;ENSMUST00000149719	Abi1	-0.0665832	0.0786713
ENSMUSG00000058835;ENSMUST00000126112	Abi1	0.0964313	0.0599401
ENSMUSG00000018381;ENSMUST00000059026	Abi3	-0.0444144	0.0849151
ENSMUSG00000018381;ENSMUST00000131049	Abi3	0.0728683	0.0719281
ENSMUSG00000026842;ENSMUST00000028190	Abl1	0.14939	0.00749251
ENSMUSG00000026842;ENSMUST00000075759	Abl1	-0.126727	0.00749251
ENSMUSG00000025085;ENSMUST00000099294	Ablim1	-0.108715	0.0576923
ENSMUSG00000025085;ENSMUST00000111529	Ablim1	0.165602	0.0104895
ENSMUSG00000032735;ENSMUST00000049378	Ablim3	0.259207	0.0384615
ENSMUSG00000032735;ENSMUST00000166783	Ablim3	-0.259207	0.0384615
ENSMUSG00000017631;ENSMUST00000065028	Abr	-0.0412833	0.0597403
ENSMUSG00000017631;ENSMUST00000108408	Abr	0.0428833	0.0597403
ENSMUSG00000017631;ENSMUST00000155035	Abr	0.0380048	0.0597403
ENSMUSG00000017631;ENSMUST00000072740	Abr	0.074664	0.012987
ENSMUSG00000017631;ENSMUST00000108407	Abr	-0.101764	0.012987
ENSMUSG00000095041;ENSMUST00000178343	AC149090.1	0.0258911	0.0599401
ENSMUSG00000095041;ENSMUST00000179505	AC149090.1	-0.0258911	0.0599401
ENSMUSG00000062908;ENSMUST00000072697	Acadm	-0.0762077	0.0599401
ENSMUSG00000062908;ENSMUST00000196188	Acadm	0.0601982	0.0599401
ENSMUSG00000001588;ENSMUST00000001631	Acap1	-0.0768203	0.0989011
ENSMUSG00000001588;ENSMUST00000108622	Acap1	0.0637563	0.0989011
ENSMUSG00000032047;ENSMUST00000034547	Acat1	-0.0234986	0.0696803
ENSMUSG00000032047;ENSMUST00000169317	Acat1	0.0230983	0.0696803
ENSMUSG00000020681;ENSMUST00000001964	Ace	-0.034304	0.041958
ENSMUSG00000020681;ENSMUST00000001963	Ace	-0.0514896	0.027972
ENSMUSG00000020681;ENSMUST00000132280	Ace	0.086182	0.01998
ENSMUSG00000038007;ENSMUST00000084433	Acer2	0.0334808	0.0939061
ENSMUSG00000038007;ENSMUST00000128712	Acer2	-0.0266244	0.0939061
ENSMUSG00000038007;ENSMUST00000045224	Acer2	-0.137123	0.00599401
ENSMUSG00000038007;ENSMUST00000135874	Acer2	0.130267	0.00599401
ENSMUSG00000044534;ENSMUST00000050327	Ackr2	0.334849	0.043956
ENSMUSG00000044534;ENSMUST00000214340	Ackr2	-0.394562	0.043956
ENSMUSG00000020917;ENSMUST00000007131	Acly	-0.0966772	0.020979
ENSMUSG00000020917;ENSMUST00000107389	Acly	0.158541	0
ENSMUSG00000034853;ENSMUST00000102762	Acot11	0.0754782	0.0314685
ENSMUSG00000034853;ENSMUST00000148688	Acot11	-0.101535	0.0244755
ENSMUSG00000042540;ENSMUST00000046422	Acot5	0.150497	0.0989011
ENSMUSG00000042540;ENSMUST00000072505	Acot5	-0.150497	0.0989011
ENSMUSG00000028937;ENSMUST00000075363	Acot7	0.0399369	0.0944056
ENSMUSG00000028937;ENSMUST00000105652	Acot7	-0.0325714	0.0944056
ENSMUSG00000044573;ENSMUST00000062740	Acp1	0.0488015	0.0184815
ENSMUSG00000044573;ENSMUST00000074038	Acp1	-0.0488015	0.0184815
ENSMUSG00000001348;ENSMUST00000115315	Acp5	0.0161518	0.0966533
ENSMUSG00000001348;ENSMUST00000213815	Acp5	0.0157872	0.0966533
ENSMUSG00000001348;ENSMUST00000217643	Acp5	0.0161734	0.0966533
ENSMUSG00000001348;ENSMUST00000069330	Acp5	-0.0490987	0.0659341
ENSMUSG00000072770;ENSMUST00000136100	Acrbp	-0.136764	0.0664336
ENSMUSG00000072770;ENSMUST00000112412	Acrbp	0.233354	0.048951
ENSMUSG00000032110;ENSMUST00000034620	Acrv1	0.165382	0.0819181
ENSMUSG00000032110;ENSMUST00000184160	Acrv1	-0.165382	0.0819181
ENSMUSG00000024207;ENSMUST00000043062	Acsbg2	0	0.037962
ENSMUSG00000032883;ENSMUST00000134566	Acsl3	-0.0551284	0.0961538
ENSMUSG00000032883;ENSMUST00000142704	Acsl3	0.0578252	0.0961538
ENSMUSG00000020333;ENSMUST00000072178	Acsl6	0.135139	0.0899101
ENSMUSG00000020333;ENSMUST00000094194	Acsl6	-0.154841	0.0849151
ENSMUSG00000020333;ENSMUST00000101213	Acsl6	-0.217464	0.0711788
ENSMUSG00000020333;ENSMUST00000108904	Acsl6	0.20567	0.0711788
ENSMUSG00000047026;ENSMUST00000047045	Acsm4	0	0.0694306
ENSMUSG00000030972;ENSMUST00000207813	Acsm5	0.193226	0.0314685
ENSMUSG00000015143;ENSMUST00000021554	Actn1	0.102768	0.00649351
ENSMUSG00000015143;ENSMUST00000167327	Actn1	-0.102768	0.00649351
ENSMUSG00000006457;ENSMUST00000006626	Actn3	-0.26995	0.0464535
ENSMUSG00000006457;ENSMUST00000138811	Actn3	0.26995	0.0464535
ENSMUSG00000054808;ENSMUST00000068045	Actn4	0.0489941	0.0576923
ENSMUSG00000054808;ENSMUST00000144909	Actn4	-0.0452326	0.0576923
ENSMUSG00000015850;ENSMUST00000015994	Adamtsl4	0.11663	0.0761738
ENSMUSG00000015850;ENSMUST00000117782	Adamtsl4	-0.101959	0.0761738
ENSMUSG00000043822;ENSMUST00000105352	Adamtsl5	-0.0403461	0.0655594
ENSMUSG00000043822;ENSMUST00000095446	Adamtsl5	-0.0491622	0.0629371
ENSMUSG00000043822;ENSMUST00000124789	Adamtsl5	0.0662301	0.0629371
ENSMUSG00000043822;ENSMUST00000138705	Adamtsl5	0.0555558	0.0629371
ENSMUSG00000027951;ENSMUST00000107405	Adar	0.0443452	0.0685564
ENSMUSG00000027951;ENSMUST00000121094	Adar	0.0472961	0.0685564
ENSMUSG00000027951;ENSMUST00000098924	Adar	0.0822082	0.0314685
ENSMUSG00000027951;ENSMUST00000029563	Adar	-0.161432	0
ENSMUSG00000021044;ENSMUST00000101165	Adck1	0.108692	0.001998
ENSMUSG00000021044;ENSMUST00000166940	Adck1	-0.108692	0.001998
ENSMUSG00000022550;ENSMUST00000162503	Adck5	-0.0905815	0.0699301
ENSMUSG00000020431;ENSMUST00000020706	Adcy1	-0.450061	0.00999001
ENSMUSG00000020431;ENSMUST00000135398	Adcy1	0.450061	0.00999001
ENSMUSG00000020654;ENSMUST00000134680	Adcy3	-0.269754	0.035964
ENSMUSG00000031659;ENSMUST00000098521	Adcy7	0.10415	0.0899101
ENSMUSG00000031659;ENSMUST00000171456	Adcy7	-0.179825	0.038961
ENSMUSG00000005580;ENSMUST00000005719	Adcy9	-0.120806	0.0524476
ENSMUSG00000005580;ENSMUST00000117801	Adcy9	0.094602	0.0524476
ENSMUSG00000025026;ENSMUST00000025999	Add3	-0.0541283	0.041958
ENSMUSG00000025026;ENSMUST00000050096	Add3	0.0484526	0.041958
ENSMUSG00000044017;ENSMUST00000056617	Adgrd1	-0.061243	0.0839161
ENSMUSG00000044017;ENSMUST00000155590	Adgrd1	0.0962297	0.0779221
ENSMUSG00000067642;ENSMUST00000088117	Adgrf3	0.203544	0.0894106
ENSMUSG00000067642;ENSMUST00000125367	Adgrf3	-0.423225	0.0894106
ENSMUSG00000067642;ENSMUST00000135322	Adgrf3	0.219681	0.0894106
ENSMUSG00000031298;ENSMUST00000112402	Adgrg2	-0.348956	0.0224775
ENSMUSG00000039116;ENSMUST00000208905	Adgrg6	0.142242	0.0639361
ENSMUSG00000039116;ENSMUST00000041168	Adgrg6	-0.203318	0.0539461
ENSMUSG00000037605;ENSMUST00000201803	Adgrl3	0.443983	0.0174825
ENSMUSG00000037797;ENSMUST00000013458	Adh4	0.0623838	0.0689311
ENSMUSG00000037797;ENSMUST00000162260	Adh4	-0.0491911	0.0689311
ENSMUSG00000090306;ENSMUST00000171054	Adh6-ps1	-0.316519	0.0824176
ENSMUSG00000090306;ENSMUST00000196293	Adh6-ps1	0.316519	0.0824176
ENSMUSG00000020629;ENSMUST00000020957	Adi1	0.0790049	0.014985
ENSMUSG00000020629;ENSMUST00000135772	Adi1	-0.0719026	0.014985
ENSMUSG00000058022;ENSMUST00000121404	Adtrp	-0.0232364	0.0624376
ENSMUSG00000058022;ENSMUST00000072012	Adtrp	0.0288448	0.0579421
ENSMUSG00000058022;ENSMUST00000137905	Adtrp	0.12843	0.001998
ENSMUSG00000058022;ENSMUST00000179758	Adtrp	-0.134039	0.001998
ENSMUSG00000020473;ENSMUST00000102923	Aebp1	0.0528622	0.0899101
ENSMUSG00000020473;ENSMUST00000109829	Aebp1	-0.0596814	0.0899101
ENSMUSG00000030609;ENSMUST00000107423	Aen	-0.0502273	0.0827173
ENSMUSG00000030609;ENSMUST00000107425	Aen	0.0391326	0.0827173
ENSMUSG00000030609;ENSMUST00000123824	Aen	-0.0545751	0.0827173
ENSMUSG00000030609;ENSMUST00000172017	Aen	-0.0426901	0.0827173
ENSMUSG00000030609;ENSMUST00000107421	Aen	0.121417	0.035964
ENSMUSG00000068036;ENSMUST00000170827	Afdn	0.0838829	0.0959041
ENSMUSG00000029313;ENSMUST00000031256	Aff1	-0.0490514	0.0999001
ENSMUSG00000029313;ENSMUST00000054979	Aff1	0.0455139	0.0999001
ENSMUSG00000034254;ENSMUST00000173242	Agpat1	-0.0404628	0.0532801
ENSMUSG00000034254;ENSMUST00000037489	Agpat1	0.280082	0
ENSMUSG00000034254;ENSMUST00000174595	Agpat1	-0.251506	0
ENSMUSG00000069833;ENSMUST00000092955	Ahnak	0.137058	0.0024975
ENSMUSG00000069833;ENSMUST00000092956	Ahnak	-0.137058	0.0024975
ENSMUSG00000047423;ENSMUST00000054477	AI837181	0.0337315	0.0444555
ENSMUSG00000047423;ENSMUST00000159759	AI837181	-0.0337315	0.0444555
ENSMUSG00000084826;ENSMUST00000141786	AI847159	-0.238454	0.0739261
ENSMUSG00000084826;ENSMUST00000148997	AI847159	0.343073	0.0639361
ENSMUSG00000040627;ENSMUST00000043301	Aicda	0.373185	0.048951
ENSMUSG00000040627;ENSMUST00000160685	Aicda	-0.373185	0.048951
ENSMUSG00000019866;ENSMUST00000020017	Aim1	-0.244213	0.000499501
ENSMUSG00000019866;ENSMUST00000200401	Aim1	0.244213	0.000499501
ENSMUSG00000024847;ENSMUST00000117831	Aip	-0.033642	0.0986513
ENSMUSG00000024847;ENSMUST00000025767	Aip	0.0585178	0.0574426
ENSMUSG00000040554;ENSMUST00000048207	Aipl1	0.171084	0.0949051
ENSMUSG00000040554;ENSMUST00000059082	Aipl1	-0.171084	0.0949051
ENSMUSG00000091931;ENSMUST00000173969	AK010878	0.0302267	0.0739261
ENSMUSG00000091931;ENSMUST00000179263	AK010878	-0.0302267	0.0739261
ENSMUSG00000026817;ENSMUST00000068271	Ak1	0.118262	0.0799201
ENSMUSG00000026817;ENSMUST00000113278	Ak1	0.194512	0.0314685
ENSMUSG00000026817;ENSMUST00000113277	Ak1	-0.328553	0.020979
ENSMUSG00000024782;ENSMUST00000025696	Ak3	-0.0321935	0.027972
ENSMUSG00000024782;ENSMUST00000125587	Ak3	0.0321935	0.027972
ENSMUSG00000078941;ENSMUST00000022135	Ak6	-0.0366963	0.0457875
ENSMUSG00000078941;ENSMUST00000084721	Ak6	0.167065	0.0024975
ENSMUSG00000078941;ENSMUST00000190729	Ak6	-0.12988	0.0024975
ENSMUSG00000091415;ENSMUST00000173494	Ak9	0	0.0989011
ENSMUSG00000022016;ENSMUST00000022593	Akap11	0.0393572	0.0779221
ENSMUSG00000022016;ENSMUST00000123853	Akap11	-0.0393572	0.0779221
ENSMUSG00000030344;ENSMUST00000095440	Akap3	0	0.0859141
ENSMUSG00000030344;ENSMUST00000202574	Akap3	0	0.0859141
ENSMUSG00000030344;ENSMUST00000202878	Akap3	0	0.0859141
ENSMUSG00000039166;ENSMUST00000177124	Akap7	0.0467366	0.0967366
ENSMUSG00000039166;ENSMUST00000041984	Akap7	0.108184	0.0192308
ENSMUSG00000039166;ENSMUST00000100012	Akap7	-0.191646	0.00699301
ENSMUSG00000101940;ENSMUST00000188050	Akp-ps1	0.333333	0.0629371
ENSMUSG00000101940;ENSMUST00000212812	Akp-ps1	-0.333333	0.0629371
ENSMUSG00000021213;ENSMUST00000021634	Akr1c13	0.0272197	0.0509491
ENSMUSG00000021213;ENSMUST00000128892	Akr1c13	-0.0269453	0.0509491
ENSMUSG00000021214;ENSMUST00000021635	Akr1c18	0.482724	0.0434565
ENSMUSG00000021214;ENSMUST00000110704	Akr1c18	-0.482724	0.0434565
ENSMUSG00000071551;ENSMUST00000081326	Akr1c19	-0.0223151	0.0664336
ENSMUSG00000071551;ENSMUST00000129751	Akr1c19	-0.019493	0.0664336
ENSMUSG00000071551;ENSMUST00000118663	Akr1c19	0.0418081	0.0494505
ENSMUSG00000038641;ENSMUST00000040987	Akr1d1	0.327681	0.0464535
ENSMUSG00000038641;ENSMUST00000123648	Akr1d1	-0.327681	0.0464535
ENSMUSG00000045410;ENSMUST00000091848	Akr1e1	-0.0240153	0.0936563
ENSMUSG00000045410;ENSMUST00000131982	Akr1e1	0.0264909	0.0936563
ENSMUSG00000022636;ENSMUST00000164728	Alcam	-0.0536798	0.0769231
ENSMUSG00000022636;ENSMUST00000023312	Alcam	0.0731816	0.0664336
ENSMUSG00000025007;ENSMUST00000025979	Aldh18a1	0.0451254	0.0939061
ENSMUSG00000025007;ENSMUST00000176939	Aldh18a1	-0.0474751	0.0939061
ENSMUSG00000010025;ENSMUST00000074127	Aldh3a2	-0.0668466	0.045954
ENSMUSG00000010025;ENSMUST00000208086	Aldh3a2	0.063467	0.045954
ENSMUSG00000059343;ENSMUST00000078617	Aldoart1	0.0243089	0.0974026
ENSMUSG00000059343;ENSMUST00000179234	Aldoart1	-0.0243089	0.0974026
ENSMUSG00000090098;ENSMUST00000160606	Alms1-ps2	-0.220178	0.0374625
ENSMUSG00000090098;ENSMUST00000161983	Alms1-ps2	0.220178	0.0374625
ENSMUSG00000000320;ENSMUST00000000329	Alox12	-0.204926	0.0544456
ENSMUSG00000000320;ENSMUST00000108574	Alox12	0.204926	0.0544456
ENSMUSG00000018924;ENSMUST00000019068	Alox15	-0.0959022	0.0924076
ENSMUSG00000018924;ENSMUST00000130000	Alox15	0.0959022	0.0924076
ENSMUSG00000038763;ENSMUST00000107348	Alpk3	0.198577	0.0889111
ENSMUSG00000038763;ENSMUST00000151115	Alpk3	-0.198577	0.0889111
ENSMUSG00000040310;ENSMUST00000042078	Alx4	0.516351	0.0564436
ENSMUSG00000040310;ENSMUST00000111254	Alx4	-0.516351	0.0564436
ENSMUSG00000048534;ENSMUST00000215098	Amica1	0.0467891	0.0582751
ENSMUSG00000048534;ENSMUST00000217074	Amica1	0.0393758	0.0582751
ENSMUSG00000048534;ENSMUST00000050020	Amica1	-0.0837353	0.041958
ENSMUSG00000032531;ENSMUST00000035121	Amotl2	-0.099724	0.0944056
ENSMUSG00000032531;ENSMUST00000130602	Amotl2	0.114897	0.0944056
ENSMUSG00000070385;ENSMUST00000177250	Ampd1	0.400445	0.0686813
ENSMUSG00000070385;ENSMUST00000199407	Ampd1	-0.727422	0.0174825
ENSMUSG00000074268;ENSMUST00000098673	Amy2a5	0.666289	0
ENSMUSG00000074268;ENSMUST00000144352	Amy2a5	-0.666289	0
ENSMUSG00000014355;ENSMUST00000014499	Anapc1	0.106356	0.0714286
ENSMUSG00000036977;ENSMUST00000048147	Anapc10	-0.0360626	0.0859141
ENSMUSG00000036977;ENSMUST00000210485	Anapc10	0.0710254	0.0859141
ENSMUSG00000036977;ENSMUST00000210812	Anapc10	-0.0349628	0.0859141
ENSMUSG00000029472;ENSMUST00000200645	Anapc5	-0.0724727	0.0764236
ENSMUSG00000029472;ENSMUST00000199406	Anapc5	0.126192	0.035964
ENSMUSG00000072115;ENSMUST00000069011	Ang	-0.0513309	0.022977
ENSMUSG00000072115;ENSMUST00000171688	Ang	0.0513309	0.022977
ENSMUSG00000033544;ENSMUST00000027885	Angptl1	-0.217695	0.0444555
ENSMUSG00000033544;ENSMUST00000111720	Angptl1	0.217695	0.0444555
ENSMUSG00000029501;ENSMUST00000031474	Ankle2	-0.0852662	0.0839161
ENSMUSG00000029501;ENSMUST00000197188	Ankle2	0.0679579	0.0839161
ENSMUSG00000034212;ENSMUST00000112998	Ankmy1	0.362977	0.0824176
ENSMUSG00000034212;ENSMUST00000160548	Ankmy1	-0.388072	0.0824176
ENSMUSG00000031508;ENSMUST00000033905	Ankrd10	0.112067	0.0629371
ENSMUSG00000024774;ENSMUST00000025686	Ankrd22	-0.0972715	0.0499501
ENSMUSG00000024774;ENSMUST00000159887	Ankrd22	0.0972715	0.0499501
ENSMUSG00000034867;ENSMUST00000040844	Ankrd27	0.0783035	0.0949051
ENSMUSG00000034867;ENSMUST00000206632	Ankrd27	-0.0843286	0.0949051
ENSMUSG00000109561;ENSMUST00000207464	Ankrd31	-0.0778734	0.0864136
ENSMUSG00000109561;ENSMUST00000208004	Ankrd31	0	0.0864136
ENSMUSG00000109561;ENSMUST00000208758	Ankrd31	0.0778734	0.0864136
ENSMUSG00000038354;ENSMUST00000048427	Ankrd35	-0.312313	0.0374625
ENSMUSG00000038354;ENSMUST00000122960	Ankrd35	0.312313	0.0374625
ENSMUSG00000031931;ENSMUST00000034406	Ankrd49	-0.0664418	0.0989011
ENSMUSG00000029517;ENSMUST00000031489	Ankrd7	0.552132	0.0364635
ENSMUSG00000029517;ENSMUST00000115396	Ankrd7	-0.552132	0.0364635
ENSMUSG00000034107;ENSMUST00000186641	Ano7	-0.0628115	0.0651848
ENSMUSG00000034107;ENSMUST00000190340	Ano7	0.0676574	0.0651848
ENSMUSG00000032249;ENSMUST00000128636	Anp32a	-0.104506	0.01998
ENSMUSG00000032249;ENSMUST00000129026	Anp32a	0.136046	0.01998
ENSMUSG00000039062;ENSMUST00000205502	Anpep	0.0225511	0.0561938
ENSMUSG00000039062;ENSMUST00000107392	Anpep	0.0621335	0.012987
ENSMUSG00000039062;ENSMUST00000206682	Anpep	0.100039	0.002997
ENSMUSG00000039062;ENSMUST00000049004	Anpep	-0.193213	0
ENSMUSG00000033420;ENSMUST00000042025	Antxr1	-0.116638	0.0809191
ENSMUSG00000033420;ENSMUST00000203131	Antxr1	0.106528	0.0809191
ENSMUSG00000021814;ENSMUST00000065504	Anxa7	-0.0486701	0.013986
ENSMUSG00000021814;ENSMUST00000100844	Anxa7	0.0486701	0.013986
ENSMUSG00000031367;ENSMUST00000112294	Ap1s2	0.090905	0.0959041
ENSMUSG00000019979;ENSMUST00000160725	Apaf1	0.0671853	0.0599401
ENSMUSG00000019979;ENSMUST00000159110	Apaf1	-0.100437	0.0519481
ENSMUSG00000029207;ENSMUST00000159786	Apbb2	-0.183673	0.0629371
ENSMUSG00000029207;ENSMUST00000160870	Apbb2	0.228969	0.0629371
ENSMUSG00000005681;ENSMUST00000111319	Apoa2	0.0831261	0.0609391
ENSMUSG00000005681;ENSMUST00000111321	Apoa2	-0.0693662	0.0609391
ENSMUSG00000020609;ENSMUST00000037811	Apob	0.0267703	0.048951
ENSMUSG00000020609;ENSMUST00000171239	Apob	-0.0262328	0.048951
ENSMUSG00000040613;ENSMUST00000147760	Apobec1	0.0442791	0.0914086
ENSMUSG00000040613;ENSMUST00000112585	Apobec1	0.269087	0
ENSMUSG00000040613;ENSMUST00000112587	Apobec1	-0.373131	0
ENSMUSG00000009585;ENSMUST00000175752	Apobec3	0.175377	0
ENSMUSG00000009585;ENSMUST00000175849	Apobec3	-0.143245	0
ENSMUSG00000074336;ENSMUST00000003071	Apoc4	0.206211	0.00699301
ENSMUSG00000074336;ENSMUST00000209130	Apoc4	-0.206211	0.00699301
ENSMUSG00000002985;ENSMUST00000167646	Apoe	-0.0608489	0.0796703
ENSMUSG00000002985;ENSMUST00000174355	Apoe	0.0447052	0.0796703
ENSMUSG00000000049;ENSMUST00000000049	Apoh	0.270844	0.022977
ENSMUSG00000000049;ENSMUST00000133383	Apoh	-0.296358	0.022977
ENSMUSG00000068252;ENSMUST00000089469	Apol7b	0.0793641	0.0444555
ENSMUSG00000068252;ENSMUST00000149824	Apol7b	-0.0793641	0.0444555
ENSMUSG00000057346;ENSMUST00000081776	Apol9a	-0.0590749	0.00699301
ENSMUSG00000057346;ENSMUST00000089452	Apol9a	0.0590749	0.00699301
ENSMUSG00000025525;ENSMUST00000026599	Apool	-0.0199795	0.0989011
ENSMUSG00000025525;ENSMUST00000113415	Apool	0.0196702	0.0989011
ENSMUSG00000037787;ENSMUST00000040519	Apopt1	0.0529529	0.0811688
ENSMUSG00000037787;ENSMUST00000163220	Apopt1	-0.043124	0.0811688
ENSMUSG00000042797;ENSMUST00000084986	Aqp11	0.0619726	0.0337163
ENSMUSG00000042797;ENSMUST00000206389	Aqp11	-0.0764447	0.0337163
ENSMUSG00000028435;ENSMUST00000055327	Aqp3	0.0578661	0.0534466
ENSMUSG00000028435;ENSMUST00000154722	Aqp3	-0.0578661	0.0534466
ENSMUSG00000044217;ENSMUST00000088200	Aqp5	-0.291193	0.0144855
ENSMUSG00000044217;ENSMUST00000169082	Aqp5	0.291193	0.0144855
ENSMUSG00000030762;ENSMUST00000098056	Aqp8	0.182022	0.0774226
ENSMUSG00000030762;ENSMUST00000033023	Aqp8	-0.549345	0.0487013
ENSMUSG00000030762;ENSMUST00000206106	Aqp8	0.367323	0.0487013
ENSMUSG00000022602;ENSMUST00000023268	Arc	0.115487	0.0709291
ENSMUSG00000022602;ENSMUST00000110009	Arc	-0.115487	0.0709291
ENSMUSG00000021877;ENSMUST00000022429	Arf4	-0.0167639	0.0749251
ENSMUSG00000021877;ENSMUST00000112318	Arf4	0.0327875	0.0749251
ENSMUSG00000021877;ENSMUST00000166075	Arf4	-0.0237686	0.0749251
ENSMUSG00000020440;ENSMUST00000020717	Arf5	0.0238078	0.0644356
ENSMUSG00000020440;ENSMUST00000169841	Arf5	-0.0208117	0.0644356
ENSMUSG00000040459;ENSMUST00000207817	Arglu1	0.0495661	0.0333
ENSMUSG00000040459;ENSMUST00000048545	Arglu1	0.0719107	0.021978
ENSMUSG00000040459;ENSMUST00000208252	Arglu1	-0.122819	0.01998
ENSMUSG00000027247;ENSMUST00000111331	Arhgap1	-0.0542419	0.0516983
ENSMUSG00000027247;ENSMUST00000090614	Arhgap1	0.0888928	0.0314685
ENSMUSG00000041219;ENSMUST00000102545	Arhgap11a	0.122983	0.011988
ENSMUSG00000041219;ENSMUST00000110948	Arhgap11a	-0.137721	0.011988
ENSMUSG00000041225;ENSMUST00000077128	Arhgap12	0.0702792	0.0899101
ENSMUSG00000041225;ENSMUST00000182066	Arhgap12	0.0714266	0.0899101
ENSMUSG00000041225;ENSMUST00000182559	Arhgap12	-0.0845985	0.0899101
ENSMUSG00000039031;ENSMUST00000039557	Arhgap18	-0.0429139	0.0739261
ENSMUSG00000039031;ENSMUST00000142284	Arhgap18	0.0408908	0.0739261
ENSMUSG00000078954;ENSMUST00000006029	Arhgap8	-0.12667	0.0104895
ENSMUSG00000078954;ENSMUST00000168811	Arhgap8	-0.302157	0
ENSMUSG00000078954;ENSMUST00000169075	Arhgap8	0.23682	0
ENSMUSG00000078954;ENSMUST00000172307	Arhgap8	0.209669	0
ENSMUSG00000025132;ENSMUST00000067936	Arhgdia	-0.0109035	0.0829171
ENSMUSG00000025132;ENSMUST00000106197	Arhgdia	0.0109035	0.0829171
ENSMUSG00000040964;ENSMUST00000097820	Arhgef10l	-0.15512	0.0659341
ENSMUSG00000032875;ENSMUST00000107032	Arhgef17	-0.117605	0.0689311
ENSMUSG00000032875;ENSMUST00000209041	Arhgef17	0.150352	0.0689311
ENSMUSG00000028059;ENSMUST00000212392	Arhgef2	-0.0980665	0.047952
[truncated: 7,080 more rows]
