# Supplementary material for: RNA splicing is a key mediator of tumour cell plasticity and a therapeutic vulnerability in colorectal cancer
Source: Nat Commun. 2022 May 19;13:2791. doi: 10.1038/s41467-022-30489-z (PMC9120198; doi:10.1038/s41467-022-30489-z)
Supplement: Supplementary file 7 — Supplementary Data 4 [file 41467_2022_30489_MOESM7_ESM.xlsx]

## Sheet: rMATS_WT_APC_A3SS
rMATS_junction_type	ID	GeneID	geneSymbol	chr	strand	longExonStart_0base	longExonEnd	shortES	shortEE	flankingES	flankingEE	ID.1	IJC_SAMPLE_1	SJC_SAMPLE_1	IJC_SAMPLE_2	SJC_SAMPLE_2	IncFormLen	SkipFormLen	PValue	FDR	IncLevel1	IncLevel2	IncLevelDifference
known A3SS	1843	ENSMUSG00000073164	2410018L13Rik	chr12	-	22958351	22960254	22958351	22958457	22992787	22992848	1843	5,2,6	0,0,0	22,0,3	11,4,2	298	149	1.58969e-10	1.86601e-07	1.0,1.0,1.0	0.5,0.0,0.429	0.69
known A3SS	2477	ENSMUSG00000025185	Loxl4	chr19	-	42604131	42604318	42604131	42604315	42604806	42605026	2477	9,6,0	2,1,5	0,0,0	3,12,8	152	149	9.8378e-07	0.000395323	0.815,0.855,0.0	0.0,0.0,0.0	0.557
known A3SS	3964	ENSMUSG00000036036	Zfp57	chr17	+	37006049	37006194	37006058	37006194	37004796	37004903	3964	18,12,7	1,0,0	14,11,10	6,8,2	158	149	4.50206e-07	0.000206187	0.944,1.0,1.0	0.688,0.565,0.825	0.289
known A3SS	4531	ENSMUSG00000007207	Stx1a	chr5	+	135048910	135049104	135048993	135049104	135045596	135045734	4531	26,26,22	5,14,14	152,128,96	11,9,8	232	149	1.17311e-06	0.000451423	0.77,0.544,0.502	0.899,0.901,0.885	-0.29
known A3SS	4852	ENSMUSG00000030929	Eri2	chr7	-	119792264	119792348	119792264	119792343	119792430	119792498	4852	37,35,31	0,1,3	97114125	39,22,22	154	149	2.62539e-07	0.00012778	1.0,0.971,0.909	0.706,0.834,0.846	0.165
novel junction A3SS	168	ENSMUSG00000073406	H2-Bl	chr17	-	36083695	36083965	36083695	36083932	36084159	36084223	168	570531568	112,91,111	679,804,60	35,40,4	182	149	0	0	0.806,0.827,0.807	0.941,0.943,0.925	-0.123
novel junction A3SS	169	ENSMUSG00000073406	H2-Bl	chr17	-	36083695	36083965	36083695	36083939	36084159	36084223	169	523488521	115,83,139	641,757,59	7,1,12	175	149	0	0	0.795,0.833,0.761	0.987,0.998,0.807	-0.134
novel junction A3SS	256	ENSMUSG00000022664	Slc35a5	chr16	-	45157460	45157678	45157460	45157646	45158135	45158183	256	11,10,11	29,19,17	76,44,89	0,0,1	181	149	0	0	0.238,0.302,0.348	1.0,1.0,0.987	-0.7
novel junction A3SS	577	ENSMUSG00000050312	Nsun3	chr16	-	62776287	62776631	62776287	62776383	62785787	62785897	577	239262235	95139162	106146160	5,4,15	298	149	0	0	0.557,0.485,0.42	0.914,0.948,0.842	-0.414
novel junction A3SS	803	ENSMUSG00000002475	Abhd3	chr18	-	10644412	10645223	10644412	10645181	10647725	10647891	803	123014691205	507436469	8716991022	535389650	191	149	4.81915e-08	2.97682e-05	0.654,0.724,0.667	0.559,0.584,0.551	0.117
novel junction A3SS	1279	ENSMUSG00000001065	Zfp276	chr8	+	123267504	123267699	123267599	123267699	123265313	123265431	1279	41,47,37	262233215	68,54,88	202111200	244	149	1.27092e-08	9.19837e-06	0.087,0.11,0.095	0.171,0.229,0.212	-0.107
novel junction A3SS	1554	ENSMUSG00000032815	Fanca	chr8	-	123269289	123269462	123269289	123269362	123269859	123269965	1554	217169171	166133124	249154166	480367415	249	149	0	0	0.439,0.432,0.452	0.237,0.201,0.193	0.231
novel junction A3SS	1829	ENSMUSG00000044361	BC024139	chr15	-	76120458	76120686	76120458	76120683	76120869	76121163	1829	9,6,7	16,6,15	0,0,0	5,1,4	152	149	2.26148e-07	0.000113631	0.355,0.495,0.314	0.0,0.0,0.0	0.388
novel junction A3SS	2210	ENSMUSG00000027282	Mtch2	chr2	+	90853023	90853113	90853050	90853113	90849597	90849704	2210	109194148	85134109	70,64,60	183,93,150	176	149	2.80704e-11	3.76347e-08	0.521,0.551,0.535	0.245,0.368,0.253	0.247
novel junction A3SS	2579	ENSMUSG00000026826	Nr4a2	chr2	-	57111575	57112441	57111575	57112263	57112950	57113072	2579	95,144,88	2,2,0	84,82,106	10,3,16	298	149	1.1689e-07	6.53114e-05	0.96,0.973,1.0	0.808,0.932,0.768	0.142
novel junction A3SS	3065	ENSMUSG00000054499	Dedd2	chr7	-	25218800	25219167	25218800	25219031	25219786	25219859	3065	568475441	59,33,8	240246301	49,47,43	285	149	1.0335e-08	7.67899e-06	0.834,0.883,0.966	0.719,0.732,0.785	0.149
novel junction A3SS	3519	ENSMUSG00000026825	Dnm1	chr2	-	32308470	32310487	32308470	32309637	32312126	32312342	3519	296303326	173165103	64,91,122	85133144	298	149	7.92666e-10	7.79744e-07	0.461,0.479,0.613	0.274,0.255,0.298	0.242
novel junction A3SS	3578	ENSMUSG00000008855	Hdac5	chr11	-	102218415	102218781	102218415	102218487	102219144	102219281	3578	20,57,36	7,19,16	44,23,31	2,1,1	298	149	1.01356e-08	7.61182e-06	0.588,0.6,0.529	0.917,0.92,0.939	-0.353
novel junction A3SS	3642	ENSMUSG00000026975	Dph7	chr2	+	24965556	24965654	24965559	24965654	24963022	24963156	3642	3,3,3	0,0,0	7,12,2	5,5,2	152	149	1.05221e-07	5.9265e-05	1.0,1.0,1.0	0.578,0.702,0.495	0.408
novel junction A3SS	3940	ENSMUSG00000026153	Fam135a	chr1	-	24028199	24030528	24028199	24029940	24030741	24030896	3940	93,105,90	383344329	155191269	205323461	298	149	6.0596e-13	1.1595e-09	0.108,0.132,0.12	0.274,0.228,0.226	-0.123
novel junction A3SS	3941	ENSMUSG00000026153	Fam135a	chr1	-	24028199	24030528	24028199	24029940	24032662	24032736	3941	95,92,84	32,23,22	145173218	14,20,20	298	149	4.98039e-07	0.000223126	0.597,0.667,0.656	0.838,0.812,0.845	-0.192
novel junction A3SS	4760	ENSMUSG00000021134	Srsf5	chr12	+	80949716	80950503	80949719	80950503	80949094	80949168	4760	135136145	77,80,76	222145158	47,36,47	152	149	5.04502e-08	3.09085e-05	0.632,0.625,0.652	0.822,0.798,0.767	-0.159
novel junction A3SS	5148	ENSMUSG00000058966	Fam57b	chr7	+	126819823	126819954	126819827	126819954	126818293	126818393	5148	9,9,13	4,4,3	2,3,4	0,0,0	153	149	2.521e-06	0.000828579	0.687,0.687,0.808	1.0,1.0,1.0	-0.273
novel junction A3SS	5396	ENSMUSG00000097585	E230029C05Rik	chr7	+	90048662	90049069	90048694	90049069	90041078	90041131	5396	34,15,6	6,10,5	148,51,78	0,0,0	181	149	6.86118e-14	1.43045e-10	0.823,0.553,0.497	1.0,1.0,1.0	-0.376
novel junction A3SS	5724	ENSMUSG00000036099	Vezt	chr10	-	93993516	93993666	93993516	93993654	94000350	94000523	5724	23,19,19	2,5,6	31,20,38	0,0,1	161	149	1.89188e-06	0.000650996	0.914,0.779,0.746	1.0,1.0,0.972	-0.178
novel splice site A3SS	6005	ENSMUSG00000025086	Trub1	chr19	+	57487085	57487321	57487214	57487321	57485072	57485212	6005	3,1,3	0,0,0	8,14,5	6,3,7	278	149	6.72888e-09	5.40186e-06	1.0,1.0,1.0	0.417,0.714,0.277	0.531
novel splice site A3SS	6008	ENSMUSG00000025086	Trub1	chr19	+	57487173	57487321	57487214	57487321	57485072	57485212	6008	1,1,6	0,0,0	14,17,16	6,3,7	190	149	9.57161e-07	0.000387539	1.0,1.0,1.0	0.647,0.816,0.642	0.298
novel splice site A3SS	6010	ENSMUSG00000025086	Trub1	chr19	+	57487194	57487321	57487214	57487321	57485072	57485212	6010	1,1,2	0,0,0	6,7,5	6,3,7	169	149	1.56232e-08	1.11272e-05	1.0,1.0,1.0	0.469,0.673,0.386	0.491
novel splice site A3SS	6726	ENSMUSG00000052595	A1cf	chr19	+	31934627	31934833	31934651	31934833	31932424	31932698	6726	95112117	409527613	66,76,114	113115175	173	149	0	0	0.167,0.155,0.141	0.335,0.363,0.359	-0.198
novel splice site A3SS	8466	ENSMUSG00000024843	Chka	chr19	+	3875366	3875788	3875734	3875788	3864647	3864759	8466	213193145	174132142	107,37,46	171126143	298	149	9.1116e-13	1.69701e-09	0.38,0.422,0.338	0.238,0.128,0.139	0.212
novel splice site A3SS	8688	ENSMUSG00000064036	Mro	chr18	+	73863919	73864062	73863978	73864062	73863168	73863274	8688	103141200	0,0,0	0,0,0	1,1,1	208	149	1.72608e-09	1.59674e-06	1.0,1.0,1.0	0.0,0.0,0.0	1
novel splice site A3SS	8689	ENSMUSG00000064036	Mro	chr18	+	73863927	73864062	73863978	73864062	73863168	73863274	8689	66103137	0,0,0	0,0,0	1,1,1	200	149	2.62277e-10	2.93089e-07	1.0,1.0,1.0	0.0,0.0,0.0	1
novel splice site A3SS	9376	ENSMUSG00000006050	Sra1	chr18	-	36678393	36678722	36678393	36678470	36678996	36679366	9376	18,17,25	4,2,6	33,21,28	1,0,0	298	149	8.69847e-07	0.000357367	0.692,0.81,0.676	0.943,1.0,1.0	-0.255
novel splice site A3SS	9578	ENSMUSG00000024386	Proc	chr18	-	32135481	32135951	32135481	32135947	32139509	32139570	9578	10,9,15	2,7,4	2,1,1	0,0,0	153	149	1.68318e-06	0.000596739	0.83,0.556,0.785	1.0,1.0,1.0	-0.276
novel splice site A3SS	9847	ENSMUSG00000024234	Mtpap	chr18	+	4383184	4383413	4383188	4383413	4379568	4379741	9847	0,0,0	9,2,2	1,6,3	6,6,11	153	149	2.30014e-06	0.000764989	0.0,0.0,0.0	0.14,0.493,0.21	-0.281
novel splice site A3SS	11617	ENSMUSG00000054128	H2-T3	chr17	-	36189176	36189461	36189176	36189378	36189600	36190122	11617	764890922	4,3,1	254223552	18,42,0	232	149	4.21885e-15	1.22773e-11	0.992,0.995,0.998	0.901,0.773,1.0	0.104
novel splice site A3SS	11917	ENSMUSG00000079507	H2-Q1	chr17	+	35323764	35324048	35324000	35324048	35323466	35323601	11917	294232362670	951925899	577428688	312219318	298	149	6.97287e-07	0.000300619	0.607,0.636,0.598	0.48,0.494,0.52	0.116
novel splice site A3SS	11929	ENSMUSG00000073412	Lst1	chr17	-	35185094	35185268	35185094	35185265	35186584	35186604	11929	2,0,0	2,1,3	0,4,2	1,0,0	152	149	2.09268e-06	0.000709505	0.495,0.0,0.0	0.0,1.0,1.0	-0.502
novel splice site A3SS	12355	ENSMUSG00000092618	Btnl6	chr17	-	34514281	34514563	34514281	34514488	34515350	34515701	12355	564548735702	315230193630	8085592248	226,7,930	224	149	1.31631e-06	0.000491628	0.544,0.518,0.511	0.704,0.982,0.617	-0.243
novel splice site A3SS	12470	ENSMUSG00000062638	Btnl1	chr17	+	34385392	34385776	34385498	34385776	34384360	34384387	12470	7,3,2	3,1,4	0,0,1	9,4,2	255	149	2.53205e-06	0.000830257	0.577,0.637,0.226	0.0,0.0,0.226	0.405
novel splice site A3SS	12854	ENSMUSG00000024292	Cyp4f14	chr17	-	32906048	32906472	32906048	32906131	32907646	32907776	12854	438407436	21,18,24	88,33,162	16,5,35	298	149	4.35656e-10	4.64539e-07	0.913,0.919,0.901	0.733,0.767,0.698	0.178
novel splice site A3SS	12855	ENSMUSG00000024292	Cyp4f14	chr17	-	32906048	32906526	32906048	32906131	32907646	32907776	12855	437404439	21,18,24	87,33,163	16,5,35	298	149	4.43194e-10	4.68996e-07	0.912,0.918,0.901	0.731,0.767,0.7	0.178
novel splice site A3SS	13086	ENSMUSG00000024026	Glo1	chr17	-	30597498	30597646	30597498	30597642	30597804	30597872	13086	0,0,0	5,7,1	2,5,6	6,11,8	153	149	1.54541e-07	8.23934e-05	0.0,0.0,0.0	0.245,0.307,0.422	-0.325
novel splice site A3SS	13903	ENSMUSG00000024170	Telo2	chr17	-	25105330	25105814	25105330	25105802	25105988	25106068	13903	7,6,7	0,0,0	11,19,14	4,7,6	161	149	2.56752e-07	0.0001254	1.0,1.0,1.0	0.718,0.715,0.683	0.295
novel splice site A3SS	14836	ENSMUSG00000058240	Cryzl1	chr16	-	91692598	91692927	91692598	91692704	91695260	91695359	14836	33,45,33	12,8,3	35,25,35	0,0,2	298	149	9.41599e-07	0.000383461	0.579,0.738,0.846	1.0,1.0,0.897	-0.245
novel splice site A3SS	15155	ENSMUSG00000025068	Gsto1	chr19	+	47863456	47863627	47863558	47863627	47859431	47859530	15155	44,59,65	0,0,0	21,21,74	3,5,5	251	149	4.80799e-07	0.000218053	1.0,1.0,1.0	0.806,0.714,0.898	0.194
novel splice site A3SS	15181	ENSMUSG00000022744	Cldnd1	chr16	+	58732597	58732908	58732838	58732908	58731301	58731412	15181	41,43,31	124114130	23,12,22	20,4,6	298	149	3.83098e-08	2.47746e-05	0.142,0.159,0.107	0.365,0.6,0.647	-0.401
novel splice site A3SS	17455	ENSMUSG00000023045	Soat2	chr15	+	102154123	102154367	102154245	102154367	102153960	102154020	17455	3,4,4	5,1,4	0,0,0	2,2,6	271	149	3.45688e-07	0.000164803	0.248,0.687,0.355	0.0,0.0,0.0	0.43
novel splice site A3SS	18448	ENSMUSG00000022474	Pmm1	chr15	-	81952724	81952821	81952724	81952797	81955648	81955748	18448	29,28,33	0,0,1	63,39,136	13,12,26	173	149	1.92411e-09	1.76822e-06	1.0,1.0,0.966	0.807,0.737,0.818	0.201
novel splice site A3SS	19827	ENSMUSG00000000934	Top1mt	chr15	-	75666252	75666427	75666252	75666380	75667419	75667605	19827	0,0,0	7,3,1	3,6,2	6,7,5	196	149	5.88495e-07	0.000257693	0.0,0.0,0.0	0.275,0.395,0.233	-0.301
novel splice site A3SS	20370	ENSMUSG00000022283	Pabpc1	chr15	-	36602304	36602749	36602304	36602498	36602845	36602985	20370	2,6,2	0,0,0	2,2,4	2,3,2	298	149	7.7591e-09	6.08893e-06	1.0,1.0,1.0	0.333,0.25,0.5	0.639
novel splice site A3SS	20494	ENSMUSG00000024388	Myo7b	chr18	-	31962317	31962812	31962317	31962365	31964387	31964493	20494	431432411	46,38,56	167117137	52,50,54	298	149	1.77636e-15	5.39414e-12	0.824,0.85,0.786	0.616,0.539,0.559	0.249
novel splice site A3SS	21487	ENSMUSG00000073421	H2-Ab1	chr17	+	34267901	34268028	34267909	34268028	34267335	34267617	21487	5,1,11	2,1,6	6,1,2	69,105,2	157	149	1.67721e-07	8.84082e-05	0.703,0.487,0.635	0.076,0.009,0.487	0.418
novel splice site A3SS	21558	ENSMUSG00000021263	Degs2	chr12	-	108691679	108692078	108691679	108692004	108702160	108702306	21558	126211421235	100,96,69	154313341789	212249339	223	149	4.88498e-15	1.39257e-11	0.894,0.888,0.923	0.829,0.782,0.779	0.105
novel splice site A3SS	21559	ENSMUSG00000021263	Degs2	chr12	-	108691679	108692178	108691679	108692004	108702160	108702306	21559	126811471244	100,96,69	154613491800	212249339	298	149	5.21805e-15	1.45777e-11	0.864,0.857,0.9	0.785,0.73,0.726	0.127
novel splice site A3SS	21698	ENSMUSG00000041341	Atg2b	chr12	-	105621206	105621362	105621206	105621352	105622102	105622257	21698	2,2,0	3,1,2	2,4,3	0,0,0	159	149	3.01047e-06	0.000968727	0.385,0.652,0.0	1.0,1.0,1.0	-0.654
novel splice site A3SS	22930	ENSMUSG00000020974	Pole2	chr12	-	69209821	69210027	69209821	69209964	69211372	69211445	22930	3,3,2	0,0,0	3,2,13	5,2,3	212	149	3.57881e-08	2.33601e-05	1.0,1.0,1.0	0.297,0.413,0.753	0.512
novel splice site A3SS	23047	ENSMUSG00000020986	Sec23a	chr12	-	58965348	58965555	58965348	58965401	58966979	58967045	23047	2,6,2	2,5,2	2,5,1	0,0,0	298	149	1.11048e-08	8.13789e-06	0.333,0.375,0.333	1.0,1.0,1.0	-0.653
novel splice site A3SS	23112	ENSMUSG00000023031	Cela1	chr15	-	100681716	100681932	100681716	100681898	100682886	100683023	23112	1,2,3	0,0,0	4,1,1	5,0,4	183	149	2.17008e-06	0.000728671	1.0,1.0,1.0	0.394,1.0,0.169	0.479
novel splice site A3SS	23113	ENSMUSG00000023031	Cela1	chr15	-	100681716	100682070	100681716	100681898	100682886	100683023	23113	1,3,3	0,0,0	4,2,1	5,0,4	298	149	7.1377e-07	0.000305669	1.0,1.0,1.0	0.286,1.0,0.111	0.534
novel splice site A3SS	23119	ENSMUSG00000035133	Arhgap5	chr12	+	52542488	52542636	52542491	52542636	52516076	52519967	23119	516550483	123,123,97	673588862	46,42,65	152	149	0	0	0.804,0.814,0.83	0.935,0.932,0.929	-0.116
novel splice site A3SS	23575	ENSMUSG00000020634	Ubxn2a	chr12	-	4880389	4880788	4880389	4880681	4883822	4883981	23575	8,2,5	2,0,4	2,0,0	3,4,11	256	149	1.72451e-06	0.00060677	0.7,1.0,0.421	0.28,0.0,0.0	0.614
novel splice site A3SS	24471	ENSMUSG00000097333	Zfp87	chr13	-	67517980	67518126	67517980	67518047	67520625	67520721	24471	1,3,2	0,0,0	1,1,4	1,5,2	228	149	2.27722e-09	2.01325e-06	1.0,1.0,1.0	0.395,0.116,0.567	0.641
novel splice site A3SS	24779	ENSMUSG00000021493	Pdlim7	chr13	-	55507859	55508326	55507859	55507880	55508779	55508810	24779	199,92,206	26,27,58	748651498	16,36,17	298	149	1.11022e-16	4.30782e-13	0.793,0.63,0.64	0.959,0.9,0.936	-0.244
novel splice site A3SS	25198	ENSMUSG00000038903	Ccdc68	chr18	+	69944446	69944748	69944637	69944748	69943727	69943862	25198	2,6,4	1,0,1	0,0,0	2,1,3	298	149	9.86355e-12	1.56567e-08	0.5,1.0,0.667	0.0,0.0,0.0	0.722
novel splice site A3SS	25823	ENSMUSG00000021338	Carmil1	chr13	-	24020046	24020326	24020046	24020152	24022495	24022636	25823	2,2,0	3,6,1	5,3,2	1,0,0	298	149	4.78776e-08	2.97235e-05	0.25,0.143,0.0	0.714,1.0,1.0	-0.774
novel splice site A3SS	26163	ENSMUSG00000033799	Fam208b	chr13	-	3591581	3591763	3591581	3591673	3594130	3594193	26163	0,0,0	2,1,3	2,2,3	0,3,0	239	149	1.61592e-07	8.55994e-05	0.0,0.0,0.0	1.0,0.294,1.0	-0.765
novel splice site A3SS	26164	ENSMUSG00000033799	Fam208b	chr13	-	3591581	3591767	3591581	3591673	3594130	3594193	26164	0,0,0	2,1,3	1,10,7	0,3,0	243	149	1.39955e-12	2.57231e-09	0.0,0.0,0.0	1.0,0.671,1.0	-0.89
novel splice site A3SS	26483	ENSMUSG00000039640	Mrpl12	chr11	+	120487893	120488228	120488031	120488228	120485655	120485742	26483	1,2,0	4,2,2	5,3,8	0,1,0	287	149	2.53379e-09	2.21208e-06	0.115,0.342,0.0	1.0,0.609,1.0	-0.717
novel splice site A3SS	26728	ENSMUSG00000025575	Cant1	chr11	-	118414362	118414844	118414362	118414834	118417573	118419086	26728	14,12,3	4,2,0	0,0,0	8,4,3	159	149	2.38698e-14	5.80219e-11	0.766,0.849,1.0	0.0,0.0,0.0	0.872
novel splice site A3SS	26891	ENSMUSG00000090266	Mettl23	chr11	+	116848814	116849053	116849004	116849053	116848253	116848358	26891	44,62,50	38,29,44	48,35,54	97102150	298	149	2.17149e-09	1.94439e-06	0.367,0.517,0.362	0.198,0.146,0.153	0.25
novel splice site A3SS	26893	ENSMUSG00000090266	Mettl23	chr11	+	116848900	116849053	116849004	116849053	116848253	116848358	26893	520565620	38,29,44	526356427	97102150	253	149	0	0	0.89,0.92,0.892	0.762,0.673,0.626	0.214
novel splice site A3SS	26894	ENSMUSG00000090266	Mettl23	chr11	+	116848976	116849053	116849004	116849053	116848253	116848358	26894	44,61,52	38,29,44	48,35,54	97102150	177	149	5.95536e-10	6.02807e-07	0.494,0.639,0.499	0.294,0.224,0.233	0.294
novel splice site A3SS	27436	ENSMUSG00000015542	Nat9	chr11	-	115185006	115185142	115185006	115185116	115186748	115187262	27436	25,27,23	457444639	43,45,41	2,0,2	175	149	0	0	0.045,0.049,0.03	0.948,1.0,0.946	-0.923
novel splice site A3SS	27999	ENSMUSG00000056938	Acbd4	chr11	+	103103899	103104175	103104092	103104175	103103525	103103644	27999	177818542296	850686988	486419727	382255493	298	149	2.23647e-07	0.00011278	0.511,0.575,0.537	0.389,0.451,0.424	0.12
novel splice site A3SS	28243	ENSMUSG00000017724	Etv4	chr11	-	101783966	101784096	101783966	101784003	101784229	101784491	28243	9,6,5	0,0,0	73,73,79	40,19,23	242	149	5.81324e-08	3.5001e-05	1.0,1.0,1.0	0.529,0.703,0.679	0.363
novel splice site A3SS	29904	ENSMUSG00000020679	Hnf1b	chr11	+	83855840	83856071	83855903	83856071	83852959	83853114	29904	1,1,1	0,0,0	2,1,4	4,6,2	212	149	3.01615e-11	3.93749e-08	1.0,1.0,1.0	0.26,0.105,0.584	0.684
novel splice site A3SS	30746	ENSMUSG00000038188	Scarf1	chr11	+	75523627	75523896	75523804	75523896	75522178	75522296	30746	15,1,9	2,2,6	11,6,9	0,0,0	298	149	9.90415e-08	5.62383e-05	0.789,0.2,0.429	1.0,1.0,1.0	-0.527
novel splice site A3SS	30748	ENSMUSG00000038188	Scarf1	chr11	+	75523675	75523896	75523804	75523896	75522178	75522296	30748	15,1,8	2,2,6	11,5,8	0,0,0	278	149	1.22299e-07	6.80611e-05	0.801,0.211,0.417	1.0,1.0,1.0	-0.524
novel splice site A3SS	31006	ENSMUSG00000020790	Ankfy1	chr11	+	72745337	72745504	72745357	72745504	72740401	72740601	31006	2,1,1	0,1,0	0,1,0	2,0,3	169	149	4.55468e-07	0.000207915	1.0,0.469,1.0	0.0,1.0,0.0	0.49
novel splice site A3SS	31420	ENSMUSG00000040746	Rnf167	chr11	+	70650125	70650334	70650129	70650334	70649935	70650017	31420	185526743539	51,65,85	492896366	135,46,99	153	149	0	0	0.973,0.976,0.976	0.78,0.95,0.783	0.137
novel splice site A3SS	31963	ENSMUSG00000018474	Chd3	chr11	-	69348392	69348824	69348392	69348521	69348920	69349056	31963	80,103,84	113122130	29,17,19	67,55,89	298	149	7.54727e-07	0.000317542	0.261,0.297,0.244	0.178,0.134,0.096	0.131
novel splice site A3SS	31966	ENSMUSG00000018474	Chd3	chr11	-	69348920	69349283	69348920	69349056	69349789	69349952	31966	51,48,66	4,6,4	42,34,38	0,0,0	298	149	2.76429e-06	0.000897975	0.864,0.8,0.892	1.0,1.0,1.0	-0.148
novel splice site A3SS	31998	ENSMUSG00000018474	Chd3	chr11	-	69364358	69364832	69364358	69364804	69369135	69369406	31998	27,23,22	55,57,80	2,6,8	78,79,103	177	149	1.50174e-11	2.23161e-08	0.292,0.254,0.188	0.021,0.06,0.061	0.197
novel splice site A3SS	32021	ENSMUSG00000032782	Cntrob	chr11	-	69321355	69321440	69321355	69321419	69322689	69323775	32021	0,0,1	2,2,0	5,2,1	0,1,0	170	149	1.09353e-06	0.000427872	0.0,0.0,1.0	1.0,0.637,1.0	-0.546
novel splice site A3SS	32104	ENSMUSG00000032892	Rangrf	chr11	-	68973440	68973735	68973440	68973557	68975067	68975185	32104	74,46,55	0,2,0	187129163	11,32,26	298	149	4.12792e-09	3.43219e-06	1.0,0.92,1.0	0.895,0.668,0.758	0.2
novel splice site A3SS	33654	ENSMUSG00000018848	Rars	chr11	-	35832254	35832663	35832254	35832449	35833171	35833306	33654	2,8,13	0,0,0	12,8,18	4,1,7	298	149	3.28129e-08	2.20359e-05	1.0,1.0,1.0	0.6,0.8,0.562	0.346
novel splice site A3SS	34186	ENSMUSG00000005980	Dnase1	chr16	+	4037244	4037434	4037356	4037434	4037154	4037174	34186	6152581145	193,65,323	14,13,32	0,0,0	261	149	1.31241e-11	2.01424e-08	0.645,0.694,0.669	1.0,1.0,1.0	-0.331
novel splice site A3SS	34189	ENSMUSG00000005980	Dnase1	chr16	+	4037276	4037434	4037356	4037434	4037154	4037174	34189	6102591136	193,65,323	14,13,31	0,0,0	229	149	1.89384e-11	2.6994e-08	0.673,0.722,0.696	1.0,1.0,1.0	-0.303
novel splice site A3SS	34210	ENSMUSG00000005980	Dnase1	chr16	+	4039546	4040024	4039811	4040024	4039129	4039284	34210	65,41,60	21,14,54	39,33,50	2,0,0	298	149	6.50591e-14	1.37694e-10	0.607,0.594,0.357	0.907,1.0,1.0	-0.45
novel splice site A3SS	34212	ENSMUSG00000005980	Dnase1	chr16	+	4039615	4040024	4039811	4040024	4039129	4039284	34212	65,39,61	21,14,54	39,33,50	2,0,0	298	149	3.4972e-14	8.14178e-11	0.607,0.582,0.361	0.907,1.0,1.0	-0.452
novel splice site A3SS	34213	ENSMUSG00000005980	Dnase1	chr16	+	4039618	4040024	4039811	4040024	4039129	4039284	34213	66,41,66	21,14,54	39,33,50	2,0,0	298	149	4.29656e-14	9.83878e-11	0.611,0.594,0.379	0.907,1.0,1.0	-0.441
novel splice site A3SS	34844	ENSMUSG00000003585	Sec14l2	chr11	-	4108496	4108982	4108496	4108580	4109148	4109261	34844	24,27,34	5,7,5	3,1,3	0,0,0	298	149	2.95386e-06	0.000955114	0.706,0.659,0.773	1.0,1.0,1.0	-0.287
novel splice site A3SS	35845	ENSMUSG00000044791	Setd2	chr9	+	110545272	110545315	110545296	110545315	110532596	110532752	35845	3,2,2	1,0,0	0,0,3	3,1,1	173	149	3.09442e-06	0.000991386	0.721,1.0,1.0	0.0,0.0,0.721	0.667
novel splice site A3SS	35969	ENSMUSG00000025648	Pfkfb4	chr9	+	108998917	108999209	108999112	108999209	108992015	108992112	35969	7,14,9	1,13,4	2,2,6	0,0,0	298	149	1.46903e-08	1.05232e-05	0.778,0.35,0.529	1.0,1.0,1.0	-0.448
novel splice site A3SS	35970	ENSMUSG00000025648	Pfkfb4	chr9	+	108998841	108998975	108998858	108998975	108996543	108996823	35970	40,43,32	6,19,7	16,12,31	0,0,1	166	149	8.27858e-08	4.81831e-05	0.857,0.67,0.804	1.0,1.0,0.965	-0.211
novel splice site A3SS	36445	ENSMUSG00000070284	Gmppb	chr9	+	108049490	108049841	108049760	108049841	108049268	108049361	36445	18,15,20	0,0,1	11,6,10	5,2,3	298	149	3.85878e-07	0.000182099	1.0,1.0,0.909	0.524,0.6,0.625	0.387
novel splice site A3SS	38473	ENSMUSG00000032336	Nptn	chr9	+	58644008	58644194	58644101	58644194	58643528	58643684	38473	0,0,0	4,1,2	7,1,9	1,0,0	242	149	3.33067e-16	1.19293e-12	0.0,0.0,0.0	0.812,1.0,1.0	-0.937
novel splice site A3SS	38953	ENSMUSG00000032454	Rbp2	chr9	+	98490281	98490646	98490542	98490646	98486165	98486246	38953	150165209	0,0,0	63,47,136	4,10,21	298	149	4.44089e-16	1.51299e-12	1.0,1.0,1.0	0.887,0.701,0.764	0.216
novel splice site A3SS	38954	ENSMUSG00000032454	Rbp2	chr9	+	98490281	98490646	98490558	98490646	98486165	98486246	38954	167915931930	2,0,2	5715611159	100267520	298	149	0	0	0.998,1.0,0.998	0.741,0.512,0.527	0.405
novel splice site A3SS	38957	ENSMUSG00000032454	Rbp2	chr9	+	98490520	98490646	98490542	98490646	98486165	98486246	38957	150165211	0,0,0	63,47,129	4,10,21	171	149	9.99201e-16	3.17212e-12	1.0,1.0,1.0	0.932,0.804,0.843	0.14
novel splice site A3SS	38958	ENSMUSG00000032454	Rbp2	chr9	+	98490520	98490646	98490558	98490646	98486165	98486246	38958	167915931932	2,0,2	5715611152	100267520	187	149	0	0	0.999,1.0,0.999	0.82,0.626,0.638	0.305
novel splice site A3SS	38961	ENSMUSG00000032454	Rbp2	chr9	+	98490542	98490646	98490558	98490646	98486165	98486246	38961	152714171716	2,0,2	5125221038	100267520	165	149	0	0	0.999,1.0,0.999	0.822,0.638,0.643	0.298
novel splice site A3SS	39064	ENSMUSG00000032059	Alg9	chr9	+	50792035	50792407	50792301	50792407	50789496	50789632	39064	2,2,3	0,0,0	1,3,0	4,3,1	298	149	2.66531e-12	4.59635e-09	1.0,1.0,1.0	0.111,0.333,0.0	0.852
novel splice site A3SS	39066	ENSMUSG00000032059	Alg9	chr9	+	50792063	50792407	50792301	50792407	50789496	50789632	39066	3,1,3	0,0,0	1,4,0	4,3,1	298	149	1.80429e-11	2.59827e-08	1.0,1.0,1.0	0.111,0.4,0.0	0.83
novel splice site A3SS	40247	ENSMUSG00000032329	Hmg20a	chr9	+	56471802	56471936	56471806	56471936	56467357	56467450	40247	0,0,0	3,2,2	2,6,2	0,8,2	153	149	1.49559e-07	8.03508e-05	0.0,0.0,0.0	1.0,0.422,0.493	-0.638
novel splice site A3SS	41112	ENSMUSG00000048534	Amica1	chr9	+	45104112	45104273	45104189	45104273	45103034	45103095	41112	583556563	462293369	342922862617	527302387	226	149	0	0	0.454,0.556,0.501	0.811,0.833,0.817	-0.317
novel splice site A3SS	41489	ENSMUSG00000044350	Lacc1	chr14	-	77034949	77035405	77034949	77034979	77035811	77036081	41489	108,92,74	2,0,1	157170193	11,14,11	298	149	1.20638e-06	0.00046042	0.964,1.0,0.974	0.877,0.859,0.898	0.101
novel splice site A3SS	41864	ENSMUSG00000034327	Kctd9	chr14	+	67737559	67737711	67737605	67737711	67733346	67733442	41864	30,23,26	34,37,41	21,9,18	65,59,86	195	149	1.13678e-06	0.000442317	0.403,0.322,0.326	0.198,0.104,0.138	0.204
novel splice site A3SS	41972	ENSMUSG00000022040	Ephx2	chr14	-	66086800	66087082	66086800	66087070	66088299	66088333	41972	20,17,13	5,13,6	4,3,4	0,0,0	161	149	5.19434e-07	0.000231074	0.787,0.548,0.667	1.0,1.0,1.0	-0.333
novel splice site A3SS	42690	ENSMUSG00000000958	Slc7a7	chr14	-	54378859	54379271	54378859	54379121	54384125	54384167	42690	44,32,60	11,6,4	11,7,16	0,0,0	298	149	1.32401e-06	0.000493186	0.667,0.727,0.882	1.0,1.0,1.0	-0.241
novel splice site A3SS	43578	ENSMUSG00000041408	Wapl	chr14	+	34729198	34729407	34729250	34729407	34725989	34726011	43578	6,2,5	2,4,2	0,0,0	1,7,3	201	149	4.47104e-09	3.69548e-06	0.69,0.27,0.65	0.0,0.0,0.0	0.537
novel splice site A3SS	44266	ENSMUSG00000021772	Nkiras1	chr14	+	18277392	18277746	18277615	18277746	18276695	18276806	44266	3,5,2	2,4,0	0,0,1	6,6,9	298	149	3.01458e-06	0.000968727	0.429,0.385,1.0	0.0,0.0,0.053	0.587
novel splice site A3SS	45619	ENSMUSG00000031843	Mphosph6	chr8	-	117792678	117792873	117792678	117792794	117794580	117794671	45619	5,6,2	0,0,0	2,5,4	0,6,5	228	149	6.63319e-07	0.000287751	1.0,1.0,1.0	1.0,0.353,0.343	0.435
novel splice site A3SS	47667	ENSMUSG00000040848	Sft2d2	chr1	-	165182865	165183053	165182865	165182974	165183826	165183882	47667	8,5,7	0,0,0	15,22,19	5,1,8	228	149	1.13656e-06	0.000442317	1.0,1.0,1.0	0.662,0.935,0.608	0.265
novel splice site A3SS	47809	ENSMUSG00000030492	Slc7a9	chr7	+	35453748	35453903	35453780	35453903	35453393	35453636	47809	72,68,39	12,11,12	8,10,8	0,0,0	181	149	1.42627e-06	0.000521541	0.832,0.836,0.728	1.0,1.0,1.0	-0.201
novel splice site A3SS	47818	ENSMUSG00000030492	Slc7a9	chr7	+	35453751	35453903	35453780	35453903	35453393	35453636	47818	26,22,16	12,11,12	2,7,1	0,0,0	178	149	2.46992e-07	0.000121912	0.645,0.626,0.527	1.0,1.0,1.0	-0.401
novel splice site A3SS	47921	ENSMUSG00000032235	Ice2	chr9	+	69416746	69417109	69416933	69417109	69415337	69416361	47921	16,14,21	44,32,31	19,9,16	93102125	298	149	1.19891e-06	0.000458821	0.154,0.179,0.253	0.093,0.042,0.06	0.13
novel splice site A3SS	48342	ENSMUSG00000016194	Hsd11b1	chr1	-	193242174	193242464	193242174	193242288	193263947	193264075	48342	14,4,9	22,25,24	29,25,39	18,6,4	298	149	5.79823e-08	3.5001e-05	0.241,0.074,0.158	0.446,0.676,0.83	-0.493
novel splice site A3SS	48609	ENSMUSG00000032899	Styk1	chr6	-	131322324	131322501	131322324	131322381	131353484	131353597	48609	710640564	49,80,49	298308541	0,2,0	269	149	0	0	0.889,0.816,0.864	1.0,0.988,1.0	-0.14
novel splice site A3SS	48922	ENSMUSG00000078713	Tomm5	chr4	-	45106614	45106900	45106614	45106667	45107912	45108114	48922	7,3,4	0,0,0	9,11,15	2,1,6	298	149	8.21967e-07	0.000341716	1.0,1.0,1.0	0.692,0.846,0.556	0.302
novel splice site A3SS	48923	ENSMUSG00000078713	Tomm5	chr4	-	45106614	45106954	45106614	45106667	45107912	45108114	48923	6,2,4	0,0,0	9,9,19	2,1,6	298	149	9.84875e-07	0.000395323	1.0,1.0,1.0	0.692,0.818,0.613	0.292
novel splice site A3SS	49606	ENSMUSG00000025899	Alkbh8	chr9	+	3347261	3347409	3347315	3347409	3345780	3345876	49606	3,3,1	0,0,0	9,5,19	4,3,3	203	149	1.03904e-06	0.000412283	1.0,1.0,1.0	0.623,0.55,0.823	0.335
novel splice site A3SS	49941	ENSMUSG00000028261	Ndufaf4	chr4	+	24903078	24903485	24903131	24903485	24901693	24901781	49941	3,6,1	66,56,35	31,12,20	44,53,98	202	149	1.31402e-06	0.000491628	0.032,0.073,0.021	0.342,0.143,0.131	-0.163
novel splice site A3SS	50922	ENSMUSG00000030871	Ears2	chr7	-	122039711	122039896	122039711	122039847	122044096	122044421	50922	12,14,22	10,36,27	7,14,24	0,0,0	198	149	0	0	0.475,0.226,0.38	1.0,1.0,1.0	-0.64
novel splice site A3SS	50978	ENSMUSG00000032815	Fanca	chr8	-	123269289	123269654	123269289	123269362	123269859	123269965	50978	218169170	166133124	235151169	480367415	298	149	0	0	0.396,0.389,0.407	0.197,0.171,0.169	0.218
novel splice site A3SS	51214	ENSMUSG00000062064	Slc2a7	chr4	+	150149340	150149579	150149450	150149579	150148971	150149022	51214	92,95,135	25,23,22	7,5,20	0,0,0	259	149	8.16034e-08	4.76936e-05	0.679,0.704,0.779	1.0,1.0,1.0	-0.279
novel splice site A3SS	52405	ENSMUSG00000032067	Pts	chr9	-	50524719	50524960	50524719	50524874	50525261	50525284	52405	1,6,6	0,0,0	2,1,3	2,4,1	235	149	2.87471e-08	1.9588e-05	1.0,1.0,1.0	0.388,0.137,0.655	0.607
novel splice site A3SS	52407	ENSMUSG00000032067	Pts	chr9	-	50524719	50525182	50524719	50524874	50525261	50525284	52407	1,6,9	0,0,0	2,1,2	2,4,1	298	149	5.62131e-10	5.77362e-07	1.0,1.0,1.0	0.333,0.111,0.5	0.685
novel splice site A3SS	52861	ENSMUSG00000033916	Chmp2a	chr7	-	13032432	13032824	13032432	13032565	13033828	13034042	52861	290289258	44,44,36	255179267	83,71,134	298	149	2.82482e-11	3.76347e-08	0.767,0.767,0.782	0.606,0.558,0.499	0.218
novel splice site A3SS	52862	ENSMUSG00000033916	Chmp2a	chr7	-	13032432	13032833	13032432	13032565	13033828	13034042	52862	292302257	44,44,36	259179265	83,71,134	298	149	2.9609e-11	3.90182e-08	0.768,0.774,0.781	0.609,0.558,0.497	0.22
novel splice site A3SS	52948	ENSMUSG00000063931	Pepd	chr7	+	34934375	34934542	34934377	34934542	34924380	34924508	52948	6,5,3	15,7,7	0,0,0	2,1,1	151	149	8.03945e-07	0.000335221	0.283,0.413,0.297	0.0,0.0,0.0	0.331
novel splice site A3SS	55257	ENSMUSG00000021280	Exoc3l4	chr12	+	111422097	111422476	111422171	111422476	111421498	111421583	55257	15,11,14	2,2,11	1,2,5	0,0,0	223	149	6.87412e-07	0.000297279	0.834,0.786,0.46	1.0,1.0,1.0	-0.307
novel splice site A3SS	55666	ENSMUSG00000085873	Ttc39aos1	chr4	-	109403793	109404272	109403793	109404269	109404511	109404606	55666	0,0,0	5,11,6	35,70,103	0,0,0	152	149	0	0	0.0,0.0,0.0	1.0,1.0,1.0	-1
novel splice site A3SS	55890	ENSMUSG00000027751	Supt20	chr3	+	54716637	54717645	54717338	54717645	54715533	54715689	55890	117,74,133	110,72,99	125,87,104	225167206	298	149	7.88992e-09	6.15701e-06	0.347,0.339,0.402	0.217,0.207,0.202	0.154
novel splice site A3SS	56890	ENSMUSG00000028692	Akr1a1	chr4	-	116640990	116641341	116640990	116641163	116641857	116641977	56890	7,5,5	0,0,1	1,0,7	2,2,2	298	149	2.43065e-07	0.000120827	1.0,1.0,0.714	0.2,0.0,0.636	0.626
novel splice site A3SS	58795	ENSMUSG00000030982	9030624J02Rik	chr7	+	118743576	118743694	118743594	118743694	118740748	118740775	58795	25,2,26	59206121	2,7,6	191218290	167	149	1.56928e-08	1.11272e-05	0.274,0.009,0.161	0.009,0.028,0.018	0.13
novel splice site A3SS	59101	ENSMUSG00000002395	Use1	chr8	+	71367178	71367297	71367234	71367297	71366941	71367078	59101	27,33,33	41,60,60	38,27,54	174147225	205	149	1.6178e-07	8.55994e-05	0.324,0.286,0.286	0.137,0.118,0.149	0.164
novel splice site A3SS	59411	ENSMUSG00000026005	Rpe	chr1	+	66701275	66701636	66701616	66701636	66700906	66701017	59411	27,42,35	130134115	125,78,160	133144218	298	149	7.69148e-10	7.61975e-07	0.094,0.135,0.132	0.32,0.213,0.268	-0.147
novel splice site A3SS	60307	ENSMUSG00000037533	Rapgef6	chr11	+	54696079	54696486	54696275	54696486	54691431	54691740	60307	14,15,15	3,1,5	18,6,7	0,0,0	298	149	1.70962e-06	0.000603051	0.7,0.882,0.6	1.0,1.0,1.0	-0.273
novel splice site A3SS	61895	ENSMUSG00000103421	Golt1a	chr1	+	133318833	133319137	133319111	133319137	133309889	133309965	61895	3,4,1	0,1,1	0,0,0	2,3,1	298	149	9.94192e-09	7.50668e-06	1.0,0.667,0.333	0.0,0.0,0.0	0.667
novel splice site A3SS	62769	ENSMUSG00000010936	Vac14	chr8	+	110714049	110714215	110714096	110714215	110712747	110712827	62769	1,2,1	0,0,0	0,0,0	3,2,2	196	149	1.4333e-13	2.94427e-10	1.0,1.0,1.0	0.0,0.0,0.0	1
novel splice site A3SS	63453	ENSMUSG00000060224	Pyroxd2	chr19	-	42747346	42747586	42747346	42747420	42749383	42749403	63453	3,3,7	0,0,0	7,1,3	8,3,6	298	149	1.90614e-12	3.45791e-09	1.0,1.0,1.0	0.304,0.143,0.2	0.784
novel splice site A3SS	63526	ENSMUSG00000021546	Hnrnpk	chr13	-	58396826	58396910	58396826	58396899	58399155	58399212	63526	215205198	111111115	435339378	78,77,116	160	149	5.32879e-11	6.70588e-08	0.643,0.632,0.616	0.839,0.804,0.752	-0.168
novel splice site A3SS	63527	ENSMUSG00000021546	Hnrnpk	chr13	-	58396826	58396916	58396826	58396899	58399155	58399212	63527	224212203	111111115	444348387	78,77,116	166	149	8.50668e-11	1.04233e-07	0.644,0.632,0.613	0.836,0.802,0.75	-0.166
novel splice site A3SS	63528	ENSMUSG00000021546	Hnrnpk	chr13	-	58396826	58396919	58396826	58396899	58399155	58399212	63528	225211203	111111115	445343386	78,77,116	169	149	1.28693e-10	1.52343e-07	0.641,0.626,0.609	0.834,0.797,0.746	-0.167
novel splice site A3SS	64000	ENSMUSG00000048720	Tbc1d12	chr19	+	38911213	38911344	38911256	38911344	38911006	38911095	64000	2,4,3	0,0,1	1,4,0	3,2,1	192	149	1.88897e-06	0.000650996	1.0,1.0,0.7	0.206,0.608,0.0	0.629
novel splice site A3SS	64204	ENSMUSG00000027282	Mtch2	chr2	+	90852792	90853062	90853050	90853062	90849597	90849704	64204	157248214	85134109	112,83,101	183,93,150	298	149	2.63123e-14	6.22955e-11	0.48,0.481,0.495	0.234,0.309,0.252	0.22
novel splice site A3SS	64209	ENSMUSG00000027282	Mtch2	chr2	+	90852815	90853062	90853050	90853062	90849597	90849704	64209	170251206	85134109	111,88,99	183,93,150	298	149	2.68674e-13	5.43909e-10	0.5,0.484,0.486	0.233,0.321,0.248	0.223
novel splice site A3SS	64218	ENSMUSG00000027282	Mtch2	chr2	+	90852841	90853062	90853050	90853062	90849597	90849704	64218	142238189	85134109	98,75,89	183,93,150	298	149	1.12133e-14	2.9006e-11	0.455,0.47,0.464	0.211,0.287,0.229	0.221
novel splice site A3SS	64221	ENSMUSG00000027282	Mtch2	chr2	+	90852848	90853062	90853050	90853062	90849597	90849704	64221	143238187	85134109	100,75,90	183,93,150	298	149	1.55431e-14	3.87704e-11	0.457,0.47,0.462	0.215,0.287,0.231	0.219
novel splice site A3SS	65197	ENSMUSG00000020766	Galk1	chr11	-	116008456	116008876	116008456	116008714	116009047	116009198	65197	7,15,6	0,0,0	18,9,15	1,3,5	298	149	1.57773e-06	0.000569469	1.0,1.0,1.0	0.9,0.6,0.6	0.3
novel splice site A3SS	65199	ENSMUSG00000020766	Galk1	chr11	-	116008456	116008947	116008456	116008714	116009047	116009198	65199	6,18,3	0,0,0	17,9,15	1,3,5	298	149	1.39783e-06	0.000513833	1.0,1.0,1.0	0.895,0.6,0.6	0.302
novel splice site A3SS	65288	ENSMUSG00000037400	Atp11b	chr3	+	35829159	35829595	35829416	35829595	35828600	35828703	65288	12,17,20	43,26,32	2,2,5	0,0,1	298	149	4.2008e-07	0.000194946	0.122,0.246,0.238	1.0,1.0,0.714	-0.703
novel splice site A3SS	65429	ENSMUSG00000071533	Pcnp	chr16	-	56022054	56022350	56022054	56022126	56024223	56024637	65429	210216206	101,98,105	88,71,78	146112148	298	149	0	0	0.51,0.524,0.495	0.232,0.241,0.209	0.282
novel splice site A3SS	66079	ENSMUSG00000054662	Ano9	chr7	-	141106762	141106904	141106762	141106874	141107166	141107319	66079	90,81,88	5,3,0	93,82,64	21,9,15	179	149	3.98768e-08	2.55904e-05	0.937,0.957,1.0	0.787,0.884,0.78	0.148
novel splice site A3SS	67251	ENSMUSG00000038712	Fam63a	chr3	+	95282919	95283625	95283285	95283625	95282682	95282744	67251	3,7,1	0,0,0	2,6,7	7,6,0	298	149	8.59074e-07	0.000353982	1.0,1.0,1.0	0.125,0.333,1.0	0.514
novel splice site A3SS	67742	ENSMUSG00000037443	Cep85	chr4	-	134168550	134168829	134168550	134168810	134172812	134172880	67742	0,10,1	1,0,0	0,0,2	3,1,4	168	149	1.5986e-06	0.000571103	0.0,1.0,1.0	0.0,0.0,0.307	0.564
novel splice site A3SS	68448	ENSMUSG00000027111	Itga6	chr2	+	71841072	71841325	71841248	71841325	71840785	71840975	68448	17,13,16	0,0,0	16,11,16	0,7,5	298	149	1.21965e-06	0.000464216	1.0,1.0,1.0	1.0,0.44,0.615	0.315
novel splice site A3SS	68449	ENSMUSG00000027111	Itga6	chr2	+	71841075	71841325	71841248	71841325	71840785	71840975	68449	17,13,16	0,0,0	16,12,14	0,7,5	298	149	9.75995e-07	0.000394023	1.0,1.0,1.0	1.0,0.462,0.583	0.318
novel splice site A3SS	69259	ENSMUSG00000037455	Slc18b1	chr10	+	23804991	23805145	23805033	23805145	23804187	23804261	69259	1,0,0	2,2,2	2,3,1	0,0,1	191	149	5.13608e-10	5.35398e-07	0.281,0.0,0.0	1.0,1.0,0.438	-0.719
novel splice site A3SS	70654	ENSMUSG00000053192	Mllt11	chr3	-	95228083	95228230	95228083	95228156	95229051	95229205	70654	122,148,92	24,38,16	136,75,132	8,2,13	223	149	1.14555e-06	0.000443256	0.773,0.722,0.793	0.919,0.962,0.872	-0.155
novel splice site A3SS	71123	ENSMUSG00000024952	Rps6ka4	chr19	-	6831767	6832066	6831767	6832063	6832255	6832384	71123	13,10,18	8,4,8	10,3,6	0,0,1	152	149	2.75079e-06	0.000895676	0.614,0.71,0.688	1.0,1.0,0.855	-0.281
novel splice site A3SS	71412	ENSMUSG00000082305	Gm2420	chr5	+	32735911	32736194	32736140	32736194	32735327	32735406	71412	44,46,45	11,6,7	61,25,42	0,0,0	298	149	2.81509e-10	3.12084e-07	0.667,0.793,0.763	1.0,1.0,1.0	-0.259
novel splice site A3SS	71966	ENSMUSG00000079491	H2-T10	chr17	-	36119188	36119464	36119188	36119357	36120184	36120432	71966	53,51,61	8,36,28	470,1181,97	4,2,16	256	149	1.05471e-14	2.77976e-11	0.794,0.452,0.559	0.986,0.997,0.779	-0.319
novel splice site A3SS	72086	ENSMUSG00000062012	Zfp13	chr17	-	23581056	23581270	23581056	23581225	23585437	23585574	72086	42,44,36	0,0,0	139,105,99	4,8,18	194	149	8.92636e-07	0.000364584	1.0,1.0,1.0	0.964,0.91,0.809	0.106
novel splice site A3SS	72422	ENSMUSG00000027244	Atg13	chr2	-	91693650	91693741	91693650	91693712	91693924	91694005	72422	1,0,1	1,2,6	4,13,25	1,5,5	178	149	1.371e-06	0.000506708	0.456,0.0,0.122	0.77,0.685,0.807	-0.561
novel splice site A3SS	73435	ENSMUSG00000006728	Cdk4	chr10	+	127063975	127064343	127064204	127064343	127063615	127063759	73435	0,0,1	2,2,0	4,4,1	1,0,0	298	149	8.05998e-08	4.7305e-05	0.0,0.0,1.0	0.667,1.0,1.0	-0.556
novel splice site A3SS	74807	ENSMUSG00000024617	Camk2a	chr18	+	60957032	60957187	60957103	60957187	60955536	60955639	74807	0,1,1	4,1,9	1,3,2	1,0,0	220	149	2.10336e-08	1.46173e-05	0.0,0.404,0.07	0.404,1.0,1.0	-0.643
novel splice site A3SS	75125	ENSMUSG00000036402	Gng12	chr6	+	67015724	67015842	67015732	67015842	66896455	66896515	75125	215210189	37,47,31	78,76,127	48,67,75	157	149	1.31006e-14	3.3272e-11	0.847,0.809,0.853	0.607,0.518,0.616	0.256
novel splice site A3SS	75767	ENSMUSG00000015094	Npdc1	chr2	+	25407453	25407847	25407801	25407847	25406306	25406361	75767	3,9,7	0,0,2	2,1,4	3,4,10	298	149	5.69837e-08	3.47588e-05	1.0,1.0,0.636	0.25,0.111,0.167	0.703
novel splice site A3SS	75771	ENSMUSG00000015094	Npdc1	chr2	+	25407459	25407847	25407801	25407847	25406306	25406361	75771	14,6,13	0,0,2	3,4,11	3,4,10	298	149	5.78071e-08	3.5001e-05	1.0,1.0,0.765	0.333,0.333,0.355	0.581
novel splice site A3SS	75817	ENSMUSG00000009614	Sardh	chr2	-	27246652	27246744	27246652	27246702	27248241	27248337	75817	29,18,32	34,19,23	10,23,34	0,5,4	191	149	8.49249e-08	4.90196e-05	0.4,0.425,0.52	1.0,0.782,0.869	-0.435
novel splice site A3SS	76876	ENSMUSG00000006678	Pola1	chrX	-	93623297	93623618	93623297	93623531	93623818	93623915	76876	0,0,0	2,2,3	2,1,4	1,1,2	236	149	1.76439e-06	0.000615798	0.0,0.0,0.0	0.558,0.387,0.558	-0.501
novel splice site A3SS	77588	ENSMUSG00000031995	St14	chr9	-	31106143	31106582	31106143	31106254	31106716	31106874	77588	339288278	42,24,15	142176227	31,31,60	298	149	3.05279e-07	0.000146539	0.801,0.857,0.903	0.696,0.739,0.654	0.157
novel splice site A3SS	78141	ENSMUSG00000046230	Vps13a	chr19	-	16628171	16628320	16628171	16628270	16635768	16635880	78141	3,4,5	2,3,2	1,2,4	0,0,0	199	149	1.89214e-06	0.000650996	0.529,0.5,0.652	1.0,1.0,1.0	-0.44
novel splice site A3SS	78663	ENSMUSG00000057137	Tmem140	chr6	+	34866922	34867069	34866990	34867069	34863261	34863340	78663	0,0,0	4,2,3	1,6,6	0,2,1	217	149	3.83515e-12	6.53309e-09	0.0,0.0,0.0	1.0,0.673,0.805	-0.826
novel splice site A3SS	78797	ENSMUSG00000030793	Pycard	chr7	-	127991639	127991893	127991639	127991872	127992710	127992965	78797	3,3,3	5,10,5	0,0,0	12,4,1	170	149	2.26365e-06	0.00075465	0.345,0.208,0.345	0.0,0.0,0.0	0.299
novel splice site A3SS	80194	ENSMUSG00000024885	Aldh3b1	chr19	-	3919503	3919834	3919503	3919624	3920796	3920878	80194	7,4,3	3,1,3	1,1,2	0,0,0	298	149	2.79876e-07	0.000134808	0.538,0.667,0.333	1.0,1.0,1.0	-0.487
novel splice site A3SS	80338	ENSMUSG00000048495	Tyw5	chr1	-	57393570	57393694	57393570	57393691	57394046	57394091	80338	17,15,13	0,2,0	5,7,9	2,3,8	152	149	1.16378e-06	0.000449069	1.0,0.88,1.0	0.71,0.696,0.524	0.317
novel splice site A3SS	80750	ENSMUSG00000028041	Adam15	chr3	-	89348517	89348658	89348517	89348624	89349808	89349996	80750	5,2,7	0,0,0	10,15,22	4,8,3	183	149	7.4849e-07	0.00031587	1.0,1.0,1.0	0.671,0.604,0.857	0.289
novel splice site A3SS	80879	ENSMUSG00000029630	Cyp3a25	chr5	-	145992887	145993381	145992887	145993036	145994864	145994978	80879	184599466	344693743	7,0,0	49,13,12	298	149	2.19064e-11	3.05999e-08	0.211,0.302,0.239	0.067,0.0,0.0	0.228
novel splice site A3SS	82544	ENSMUSG00000015405	Ace2	chrX	+	164154127	164154614	164154602	164154614	164153050	164153209	82544	0,1,1	5,1,6	6,1,2	0,0,2	298	149	1.02603e-06	0.000408324	0.0,0.333,0.077	1.0,1.0,0.333	-0.641
novel splice site A3SS	83684	ENSMUSG00000042672	Dcst1	chr3	-	89352329	89352702	89352329	89352580	89353265	89353382	83684	53,75,78	11,25,13	28,11,13	0,0,1	271	149	1.29999e-07	7.14919e-05	0.726,0.623,0.767	1.0,1.0,0.877	-0.254
novel splice site A3SS	83685	ENSMUSG00000042672	Dcst1	chr3	-	89352329	89352753	89352329	89352580	89353265	89353382	83685	69,77,91	11,25,13	34,16,14	0,0,1	298	149	1.04657e-07	5.91865e-05	0.758,0.606,0.778	1.0,1.0,0.875	-0.244
novel splice site A3SS	83686	ENSMUSG00000042672	Dcst1	chr3	-	89352329	89352758	89352329	89352580	89353265	89353382	83686	68,80,90	11,25,13	35,16,14	0,0,1	298	149	8.87062e-08	5.07825e-05	0.756,0.615,0.776	1.0,1.0,0.875	-0.243
novel splice site A3SS	84417	ENSMUSG00000027993	Trim2	chr3	-	84259145	84259621	84259145	84259588	84270633	84270791	84417	0,4,1	6,23,7	6,9,19	6,3,19	182	149	2.509e-06	0.000826581	0.0,0.125,0.105	0.45,0.711,0.45	-0.46
novel splice site A3SS	84679	ENSMUSG00000032449	Slc25a36	chr9	-	97089490	97089840	97089490	97089593	97090092	97090174	84679	18,23,26	7,2,8	6,8,11	0,0,0	298	149	1.98244e-07	0.000101065	0.562,0.852,0.619	1.0,1.0,1.0	-0.322
novel splice site A3SS	84680	ENSMUSG00000032449	Slc25a36	chr9	-	97089490	97089876	97089490	97089593	97090092	97090174	84680	18,22,27	7,2,8	7,8,14	0,0,0	298	149	1.4116e-07	7.6687e-05	0.562,0.846,0.628	1.0,1.0,1.0	-0.321
novel splice site A3SS	84688	ENSMUSG00000032449	Slc25a36	chr9	-	97089701	97092605	97089701	97089876	97093076	97093177	84688	10,9,18	16,16,21	1,1,1	8,7,16	298	149	2.12626e-06	0.000718732	0.238,0.22,0.3	0.059,0.067,0.03	0.201
novel splice site A3SS	84965	ENSMUSG00000079550	Mpp4	chr1	-	59161471	59161717	59161471	59161531	59162707	59163389	84965	2,1,5	0,2,0	0,0,0	1,2,1	298	149	2.47978e-07	0.000121967	1.0,0.2,1.0	0.0,0.0,0.0	0.733
novel splice site A3SS	85087	ENSMUSG00000027406	Idh3b	chr2	-	130279555	130280043	130279555	130279739	130280262	130280323	85087	8,7,6	0,1,0	0,0,2	1,1,8	298	149	3.32068e-13	6.62641e-10	1.0,0.778,1.0	0.0,0.0,0.111	0.889
novel splice site A3SS	85088	ENSMUSG00000027406	Idh3b	chr2	-	130279555	130280043	130279555	130279748	130280262	130280323	85088	8,7,6	9,6,3	0,0,2	3,13,7	298	149	3.53361e-07	0.000167889	0.308,0.368,0.5	0.0,0.0,0.125	0.35
novel splice site A3SS	85773	ENSMUSG00000074129	Rpl13a	chr7	-	45126504	45126827	45126504	45126537	45126990	45127092	85773	615627741	150,99,129	184814231572	568525704	298	149	5.8315e-09	4.70851e-06	0.672,0.76,0.742	0.619,0.575,0.528	0.151
novel splice site A3SS	87085	ENSMUSG00000006333	Rps9	chr7	+	3706613	3706894	3706650	3706894	3706007	3706181	87085	153141140	303208361	389347364	150612301330	186	149	5.22601e-07	0.000231745	0.288,0.352,0.237	0.171,0.184,0.18	0.114
novel splice site A3SS	87120	ENSMUSG00000060791	Gmfg	chr7	+	28441306	28441718	28441668	28441718	28437486	28437574	87120	27,17,17	35,30,36	28,8,22	11,2,8	298	149	5.85602e-07	0.000257232	0.278,0.221,0.191	0.56,0.667,0.579	-0.372
novel splice site A3SS	87725	ENSMUSG00000033852	Gm28042	chr2	+	120035755	120035847	120035809	120035847	120035584	120035625	87725	1,0,0	2,2,1	1,6,12	0,0,1	203	149	1.84671e-10	2.13601e-07	0.268,0.0,0.0	1.0,1.0,0.898	-0.877
novel splice site A3SS	88243	ENSMUSG00000053332	Gas5	chr1	+	161036548	161036851	161036819	161036851	161035982	161036014	88243	448423360	60,56,73	124510041015	110,60,84	298	149	4.41154e-07	0.000202879	0.789,0.791,0.711	0.85,0.893,0.858	-0.103
novel splice site A3SS	88863	ENSMUSG00000025991	Cps1	chr1	+	67198303	67198398	67198304	67198398	67197004	67197068	88863	1,2,2	0,2,0	0,1,0	2,2,1	150	149	2.44986e-07	0.000121351	1.0,0.498,1.0	0.0,0.332,0.0	0.722
novel splice site A3SS	89312	ENSMUSG00000028910	Mecr	chr4	+	131853610	131853813	131853698	131853813	131843504	131843678	89312	2,1,2	0,0,0	15,14,6	5,5,4	237	149	9.66154e-08	5.50846e-05	1.0,1.0,1.0	0.654,0.638,0.485	0.408
novel splice site A3SS	89692	ENSMUSG00000062328	Rpl17	chr18	+	75001331	75001686	75001665	75001686	75001190	75001243	89692	499509570	268323356	1295888979	513237307	298	149	8.46161e-09	6.56644e-06	0.482,0.441,0.445	0.558,0.652,0.615	-0.152
novel splice site A3SS	89697	ENSMUSG00000062328	Rpl17	chr18	+	75001362	75001686	75001665	75001686	75001190	75001243	89697	500510570	268323356	1295887978	513237307	298	149	9.07412e-09	6.92633e-06	0.483,0.441,0.445	0.558,0.652,0.614	-0.152
novel splice site A3SS	89721	ENSMUSG00000060538	Tmem219	chr7	-	126897025	126897248	126897025	126897224	126898796	126898923	89721	39,31,31	126138189	45,32,39	30,16,50	173	149	1.15885e-11	1.81881e-08	0.21,0.162,0.124	0.564,0.633,0.402	-0.368
novel splice site A3SS	91849	ENSMUSG00000026034	Clk1	chr1	-	58420120	58420210	58420120	58420208	58421082	58421308	91849	2,3,3	6,1,2	5,8,4	0,0,0	151	149	1.41642e-07	7.6687e-05	0.248,0.747,0.597	1.0,1.0,1.0	-0.469
novel splice site A3SS	92066	ENSMUSG00000039648	Kyat1	chr2	-	30194053	30194119	30194053	30194112	30197956	30198359	92066	38,21,37	92,64,121	8,6,14	70,57,113	156	149	1.3712e-06	0.000506708	0.283,0.239,0.226	0.098,0.091,0.106	0.151
novel splice site A3SS	92067	ENSMUSG00000039648	Kyat1	chr2	-	30194053	30194363	30194053	30194112	30197956	30198359	92067	249,95,196	92,64,121	11,8,18	70,57,113	298	149	0	0	0.575,0.426,0.447	0.073,0.066,0.074	0.412
novel splice site A3SS	92072	ENSMUSG00000039648	Kyat1	chr2	-	30194053	30194363	30194053	30194112	30205632	30205847	92072	249,95,195	361360439	11,8,18	287239308	298	149	0	0	0.256,0.117,0.182	0.019,0.016,0.028	0.164
novel splice site A3SS	92073	ENSMUSG00000039648	Kyat1	chr2	-	30194053	30194414	30194053	30194112	30205632	30205847	92073	248,95,195	361360439	11,8,22	287239308	298	149	0	0	0.256,0.117,0.182	0.019,0.016,0.034	0.162
novel splice site A3SS	92952	ENSMUSG00000030706	Mrpl48	chr7	-	100571447	100571550	100571447	100571515	100574461	100574514	92952	6,1,1	50,83,76	2,3,2	0,2,0	184	149	1.02278e-08	7.63993e-06	0.089,0.01,0.011	1.0,0.548,1.0	-0.813
novel splice site A3SS	92987	ENSMUSG00000030122	Ptms	chr6	-	124914396	124914488	124914396	124914466	124914634	124914713	92987	129104138	296127603763	200116107	1105641511	171	149	0	0	0.037,0.032,0.031	0.136,0.136,0.154	-0.109
novel splice site A3SS	93911	ENSMUSG00000036890	Gtdc1	chr2	-	44788376	44789043	44788376	44788702	44825350	44825543	93911	1,1,0	1,7,3	2,1,2	0,0,0	298	149	0	0	0.333,0.067,0.0	1.0,1.0,1.0	-0.867
novel splice site A3SS	94699	ENSMUSG00000026921	Egfl7	chr2	+	26592093	26592443	26592417	26592443	26591663	26591728	94699	51,29,22	0,0,1	61,30,31	8,9,5	298	149	3.99377e-08	2.55904e-05	1.0,1.0,0.917	0.792,0.625,0.756	0.248
novel splice site A3SS	94703	ENSMUSG00000026921	Egfl7	chr2	+	26592149	26592443	26592417	26592443	26591663	26591728	94703	51,29,22	0,0,1	60,30,32	8,9,5	298	149	4.03746e-08	2.57522e-05	1.0,1.0,0.917	0.789,0.625,0.762	0.247
novel splice site A3SS	94704	ENSMUSG00000026921	Egfl7	chr2	+	26592169	26592443	26592417	26592443	26591663	26591728	94704	54,29,23	0,0,1	61,30,33	8,9,5	298	149	3.5668e-08	2.33601e-05	1.0,1.0,0.92	0.792,0.625,0.767	0.245
novel splice site A3SS	94708	ENSMUSG00000003423	Pih1d1	chr7	+	45154806	45155093	45154975	45155093	45154348	45154420	94708	7,2,7	0,0,0	8,9,12	1,2,5	298	149	5.81886e-07	0.000256406	1.0,1.0,1.0	0.8,0.692,0.545	0.321
novel splice site A3SS	95278	ENSMUSG00000026209	Dnpep	chr1	-	75316709	75316863	75316709	75316803	75317144	75317382	95278	493509541	46,56,77	218255367	57,82,83	209	149	9.00868e-10	8.73873e-07	0.884,0.866,0.834	0.732,0.689,0.759	0.135
novel splice site A3SS	95986	ENSMUSG00000030533	Unc45a	chr7	-	80339313	80339625	80339313	80339350	80340068	80340517	95986	11,11,12	8,9,7	16,15,15	0,0,0	298	149	6.49925e-13	1.22682e-09	0.407,0.379,0.462	1.0,1.0,1.0	-0.584
novel splice site A3SS	97435	ENSMUSG00000026979	Psd4	chr2	+	24397913	24398021	24397937	24398021	24397210	24397565	97435	0,0,0	2,3,3	5,2,3	0,0,2	173	149	3.39395e-13	6.67724e-10	0.0,0.0,0.0	1.0,1.0,0.564	-0.855
novel splice site A3SS	98597	ENSMUSG00000026766	Mmadhc	chr2	-	50280349	50280418	50280349	50280401	50281102	50281189	98597	3,4,4	0,0,0	3,5,2	4,2,1	166	149	2.50041e-06	0.000826581	1.0,1.0,1.0	0.402,0.692,0.642	0.421
novel splice site A3SS	99836	ENSMUSG00000027297	Ltk	chr2	-	119752925	119753234	119752925	119753023	119753426	119753491	99836	1,9,2	0,0,0	4,1,5	6,4,4	298	149	4.29545e-13	8.33348e-10	1.0,1.0,1.0	0.25,0.111,0.385	0.751
novel splice site A3SS	100245	ENSMUSG00000027423	Snx5	chr2	-	144261443	144261832	144261443	144261539	144261919	144262024	100245	1,2,9	0,0,0	5,2,6	3,2,4	298	149	3.80252e-09	3.19973e-06	1.0,1.0,1.0	0.455,0.333,0.429	0.594
novel splice site A3SS	100249	ENSMUSG00000027423	Snx5	chr2	-	144270376	144270479	144270376	144270459	144270700	144270906	100249	53,60,60	260164123	135,89,118	119614371269	169	149	1.77636e-15	5.39414e-12	0.152,0.244,0.301	0.091,0.052,0.076	0.159
novel splice site A3SS	101500	ENSMUSG00000043323	Fbrsl1	chr5	-	110378239	110378497	110378239	110378255	110378893	110379114	101500	113,78,91	80,99,63	65,42,49	110119117	298	149	1.53355e-07	8.20742e-05	0.414,0.283,0.419	0.228,0.15,0.173	0.188
novel splice site A3SS	101557	ENSMUSG00000023057	Fabp2	chr3	+	122899181	122899506	122899230	122899506	122896736	122896909	101557	753662714	202143125	128,88,185	5,6,20	198	149	1.14075e-08	8.29927e-06	0.737,0.777,0.811	0.951,0.917,0.874	-0.139
novel splice site A3SS	101828	ENSMUSG00000026153	Fam135a	chr1	-	24030412	24030842	24030412	24030528	24032662	24032736	101828	18,29,30	8,8,7	16,16,18	34,21,41	298	149	1.61431e-09	1.51339e-06	0.529,0.644,0.682	0.19,0.276,0.18	0.403
novel splice site A3SS	101829	ENSMUSG00000026153	Fam135a	chr1	-	24030412	24030896	24030412	24030528	24032662	24032736	101829	285273301	8,8,7	311328394	34,21,41	298	149	2.1751e-08	1.5041e-05	0.947,0.945,0.956	0.821,0.886,0.828	0.104
novel splice site A3SS	101830	ENSMUSG00000026153	Fam135a	chr1	-	24030412	24030908	24030412	24030528	24032662	24032736	101830	18,35,31	8,8,7	17,20,21	34,21,41	298	149	1.78174e-08	1.25067e-05	0.529,0.686,0.689	0.2,0.323,0.204	0.392
novel splice site A3SS	102300	ENSMUSG00000026000	Lancl1	chr1	-	67035420	67035532	67035420	67035487	67038494	67038872	102300	1,5,2	1,0,0	1,0,0	2,1,1	194	149	2.0425e-09	1.85264e-06	0.434,1.0,1.0	0.277,0.0,0.0	0.719
novel splice site A3SS	103396	ENSMUSG00000096215	Smim22	chr16	+	5007770	5008054	5007971	5008054	5007358	5007418	103396	193212233	166235220	115114139	278234222	298	149	8.37852e-10	8.18429e-07	0.368,0.311,0.346	0.171,0.196,0.238	0.14
novel splice site A3SS	103399	ENSMUSG00000096215	Smim22	chr16	+	5007782	5008054	5007971	5008054	5007358	5007418	103399	158182201	166235220	100106115	278234222	298	149	9.26378e-09	7.03267e-06	0.322,0.279,0.314	0.152,0.185,0.206	0.124
novel splice site A3SS	103401	ENSMUSG00000096215	Smim22	chr16	+	5007928	5008054	5007971	5008054	5007358	5007418	103401	134150168	166235220	87,96,103	278234222	192	149	3.70107e-07	0.000175249	0.385,0.331,0.372	0.195,0.241,0.265	0.129
novel splice site A3SS	103402	ENSMUSG00000096215	Smim22	chr16	+	5007931	5008054	5007971	5008054	5007358	5007418	103402	136153172	166235220	92,97,106	278234222	189	149	5.34422e-07	0.000236236	0.392,0.339,0.381	0.207,0.246,0.273	0.129
novel splice site A3SS	103940	ENSMUSG00000031765	Mt1	chr8	+	94180054	94180325	94180104	94180325	94179822	94179888	103940	0,0,0	2,2,3	1,2,3	0,0,2	199	149	3.51941e-08	2.31891e-05	0.0,0.0,0.0	1.0,1.0,0.529	-0.843
novel splice site A3SS	106418	ENSMUSG00000028959	Fastk	chr5	-	24441149	24441465	24441149	24441261	24441527	24441663	106418	157162103	1,1,0	157,95,79	7,7,13	298	149	2.46483e-09	2.1654e-06	0.987,0.988,1.0	0.918,0.872,0.752	0.144
novel splice site A3SS	106419	ENSMUSG00000028959	Fastk	chr5	-	24441038	24441402	24441038	24441261	24441527	24441823	106419	74,88,55	1,1,0	85,52,42	7,7,13	290	149	3.62584e-09	3.06955e-06	0.974,0.978,1.0	0.862,0.792,0.624	0.225
novel splice site A3SS	107689	ENSMUSG00000029102	Hgfac	chr5	+	35042299	35042662	35042565	35042662	35041576	35041710	107689	4,4,5	2,2,6	9,5,14	0,0,0	298	149	9.9756e-11	1.20124e-07	0.5,0.5,0.294	1.0,1.0,1.0	-0.569
novel splice site A3SS	107691	ENSMUSG00000029102	Hgfac	chr5	+	35042323	35042662	35042565	35042662	35041576	35041710	107691	4,4,6	2,2,6	9,5,14	0,0,0	298	149	1.96926e-10	2.25472e-07	0.5,0.5,0.333	1.0,1.0,1.0	-0.556
novel splice site A3SS	107692	ENSMUSG00000029102	Hgfac	chr5	+	35042369	35042662	35042565	35042662	35041576	35041710	107692	2,4,5	2,2,6	9,6,14	0,0,0	298	149	2.82897e-11	3.76347e-08	0.333,0.5,0.294	1.0,1.0,1.0	-0.624
novel splice site A3SS	108331	ENSMUSG00000031834	Pik3r2	chr8	-	70773718	70773991	70773718	70773938	70774655	70775352	108331	3,4,12	0,0,0	3,2,4	4,2,4	202	149	1.65841e-09	1.54437e-06	1.0,1.0,1.0	0.356,0.425,0.425	0.598
novel splice site A3SS	108439	ENSMUSG00000039252	Lgi2	chr5	-	52546452	52546617	52546452	52546600	52554402	52554572	108439	15,6,16	4,0,7	15,16,16	0,0,0	166	149	2.6221e-06	0.000855767	0.771,1.0,0.672	1.0,1.0,1.0	-0.186
novel splice site A3SS	109501	ENSMUSG00000071078	Nr2c2ap	chr8	+	70132423	70132654	70132586	70132654	70131917	70132008	109501	172173209	145113139	137116148	368394417	298	149	0	0	0.372,0.434,0.429	0.157,0.128,0.151	0.266
novel splice site A3SS	109666	ENSMUSG00000087431	Gm16054	chr5	-	81794466	81794760	81794466	81794736	81798189	81798426	109666	0,1,0	2,42,8	15,11,15	53,40,97	173	149	6.40086e-07	0.000279408	0.0,0.02,0.0	0.196,0.191,0.118	-0.162
novel splice site A3SS	110694	ENSMUSG00000029322	Plac8	chr5	-	100564458	100564937	100564458	100564540	100572144	100572245	110694	425588568	296424426	210231523	290338760	298	149	9.54115e-12	1.5319e-08	0.418,0.409,0.4	0.266,0.255,0.256	0.15
novel splice site A3SS	110906	ENSMUSG00000031060	Rbm10	chrX	+	20644584	20644732	20644629	20644732	20642743	20642830	110906	4,2,2	0,0,1	0,0,4	6,2,0	194	149	3.01676e-06	0.000968727	1.0,1.0,0.606	0.0,0.0,1.0	0.535
novel splice site A3SS	112013	ENSMUSG00000020238	Ncln	chr10	-	81487339	81487687	81487339	81487605	81487846	81487900	112013	63,72,79	1,1,0	72,56,72	10,11,9	231	149	5.93864e-10	6.02807e-07	0.976,0.979,1.0	0.823,0.767,0.838	0.176
novel splice site A3SS	112014	ENSMUSG00000020238	Ncln	chr10	-	81487339	81487751	81487339	81487605	81487846	81487900	112014	64,72,79	1,1,0	71,56,72	10,11,9	295	149	3.23904e-10	3.56256e-07	0.97,0.973,1.0	0.782,0.72,0.802	0.213
novel splice site A3SS	112208	ENSMUSG00000041827	Oasl1	chr5	+	114923402	114923600	114923474	114923600	114923239	114923332	112208	361269223	4,6,11	63211243	14,13,20	221	149	2.49673e-06	0.000826581	0.984,0.968,0.932	0.752,0.916,0.891	0.108
novel splice site A3SS	112864	ENSMUSG00000029455	Aldh2	chr5	-	121571334	121571453	121571334	121571426	121572016	121572181	112864	2,1,1	1,0,0	1,0,0	4,6,5	176	149	4.10731e-07	0.000191883	0.629,1.0,1.0	0.175,0.0,0.0	0.818
novel splice site A3SS	115167	ENSMUSG00000047443	Fam132b	chr1	+	91370414	91370748	91370624	91370748	91369370	91369473	115167	7,2,3	0,0,0	22,11,10	4,8,7	298	149	3.46388e-08	2.29314e-05	1.0,1.0,1.0	0.733,0.407,0.417	0.481
novel splice site A3SS	115691	ENSMUSG00000073481	2002-03-01	chr1	-	184822229	184822628	184822229	184822550	184827107	184827267	115691	413393422	26,35,30	190165248	157,55,120	227	149	0	0	0.912,0.881,0.902	0.443,0.663,0.576	0.338
novel splice site A3SS	115692	ENSMUSG00000073481	2002-03-01	chr1	-	184822229	184822628	184822229	184822550	184827187	184827257	115692	413393422	15,23,24	188163247	65,28,61	227	149	0	0	0.948,0.918,0.92	0.655,0.793,0.727	0.204
novel splice site A3SS	116156	ENSMUSG00000040407	Akap9	chr5	+	4065120	4065376	4065234	4065376	4064070	4064739	116156	7,6,5	3,3,6	8,5,6	0,0,1	263	149	1.36895e-06	0.000506708	0.569,0.531,0.321	1.0,1.0,0.773	-0.451
novel splice site A3SS	116565	ENSMUSG00000035270	Impg2	chr16	+	56257903	56258213	56258147	56258213	56254162	56254248	116565	7,1,8	0,0,0	22,48,63	5,5,16	298	149	2.55319e-06	0.000835229	1.0,1.0,1.0	0.688,0.828,0.663	0.274
novel splice site A3SS	117861	ENSMUSG00000003072	Atp5d	chr10	+	80145363	80145812	80145422	80145812	80143831	80143985	117861	321372474	142144153	298241361	207231286	208	149	1.32663e-11	2.01424e-08	0.618,0.649,0.689	0.508,0.428,0.475	0.182
novel splice site A3SS	117915	ENSMUSG00000045983	Eif4g1	chr16	+	20673521	20673655	20673598	20673655	20672822	20672876	117915	287320312	603555573	240309394	92811791425	226	149	2.42761e-12	4.29242e-09	0.239,0.275,0.264	0.146,0.147,0.154	0.11
novel splice site A3SS	119611	ENSMUSG00000052631	Sh2d6	chr6	-	72515920	72516215	72515920	72515976	72516388	72516413	119611	17,12,40	6,5,8	1,1,3	0,0,0	298	149	1.26277e-06	0.000478022	0.586,0.545,0.714	1.0,1.0,1.0	-0.385
novel splice site A3SS	119838	ENSMUSG00000020196	Cabin1	chr10	-	75651719	75652090	75651719	75652062	75652874	75653142	119838	0,2,3	4,2,3	5,3,1	0,0,0	177	149	3.5524e-10	3.84665e-07	0.0,0.457,0.457	1.0,1.0,1.0	-0.695
novel splice site A3SS	120345	ENSMUSG00000058454	Dhcr7	chr7	+	143829590	143829739	143829729	143829739	143823166	143823540	120345	0,1,0	5,3,7	8,4,5	8,1,2	288	149	2.05528e-07	0.000104397	0.0,0.147,0.0	0.341,0.674,0.564	-0.477
novel splice site A3SS	120457	ENSMUSG00000071337	Tia1	chr6	+	86423605	86424420	86424344	86424420	86420354	86420411	120457	77,83,72	73,51,63	119,59,82	217190187	298	149	3.38372e-11	4.37643e-08	0.345,0.449,0.364	0.215,0.134,0.18	0.21
novel splice site A3SS	120719	ENSMUSG00000030084	Plxna1	chr6	-	89324253	89324641	89324253	89324638	89329383	89329450	120719	2,1,1	0,0,0	0,10,11	6,6,2	152	149	5.18458e-07	0.000231074	1.0,1.0,1.0	0.0,0.62,0.844	0.512
novel splice site A3SS	121404	ENSMUSG00000029131	Dnajb6	chr5	+	29754736	29754864	29754776	29754864	29754339	29754591	121404	0,0,1	4,1,1	9,6,7	0,1,4	189	149	2.40958e-07	0.000120208	0.0,0.0,0.441	1.0,0.825,0.58	-0.655
novel splice site A3SS	122369	ENSMUSG00000039062	Anpep	chr7	-	79838412	79838799	79838412	79838478	79838887	79839001	122369	14465581065	71,28,47	43,71,79	10,12,10	298	149	3.11842e-06	0.000996789	0.911,0.909,0.919	0.683,0.747,0.798	0.17
novel splice site A3SS	122630	ENSMUSG00000030703	Gdpd3	chr7	+	126768409	126768661	126768569	126768661	126767390	126767436	122630	23,16,20	17,20,13	6,5,10	0,0,0	298	149	1.25321e-10	1.49619e-07	0.404,0.286,0.435	1.0,1.0,1.0	-0.625
novel splice site A3SS	122635	ENSMUSG00000030703	Gdpd3	chr7	+	126768409	126768661	126768569	126768661	126767762	126767852	122635	26,21,30	875668902	6,5,10	23,21,24	298	149	6.6357e-10	6.62976e-07	0.015,0.015,0.016	0.115,0.106,0.172	-0.116
novel splice site A3SS	122643	ENSMUSG00000038774	Ascc3	chr10	+	50728146	50728310	50728181	50728310	50721772	50721941	122643	23,24,22	0,0,0	19,30,25	4,3,6	184	149	1.1861e-06	0.000455164	1.0,1.0,1.0	0.794,0.89,0.771	0.182
novel splice site A3SS	122648	ENSMUSG00000038774	Ascc3	chr10	+	50748463	50748943	50748765	50748943	50735209	50735352	122648	5,8,5	0,0,0	1,2,3	1,2,2	298	149	2.14017e-06	0.00072036	1.0,1.0,1.0	0.333,0.333,0.429	0.635
novel splice site A3SS	122676	ENSMUSG00000000131	Xpo6	chr7	-	126151223	126151351	126151223	126151268	126152825	126153279	122676	6,5,3	0,0,0	3,2,8	0,9,4	232	149	2.87555e-06	0.000931952	1.0,1.0,1.0	1.0,0.125,0.562	0.438
novel splice site A3SS	125905	ENSMUSG00000014418	Hps5	chr7	-	46790916	46791072	46790916	46791048	46795427	46795549	125905	326248272	51,61,67	66,86,126	27,46,57	173	149	8.34902e-07	0.000345782	0.846,0.778,0.778	0.678,0.617,0.656	0.15
novel splice site A3SS	125962	ENSMUSG00000061904	Slc25a3	chr10	-	91116790	91117123	91116790	91117065	91117212	91117323	125962	1,2,0	0,2,7	2,1,1	0,0,0	207	149	6.5269e-07	0.000284022	1.0,0.419,0.0	1.0,1.0,1.0	-0.527
novel splice site A3SS	126036	ENSMUSG00000050860	Phospho1	chr11	+	95830259	95830701	95830475	95830701	95828665	95828775	126036	2,1,1	0,0,0	1,0,0	0,1,4	298	149	2.2125e-07	0.000111976	1.0,1.0,1.0	1.0,0.0,0.0	0.667
novel splice site A3SS	126497	ENSMUSG00000025142	Aspscr1	chr11	+	120705005	120705313	120705214	120705313	120704071	120704124	126497	1,0,0	1,3,3	23,25,5	1,2,0	298	149	6.9903e-12	1.16243e-08	0.333,0.0,0.0	0.92,0.862,1.0	-0.816
novel splice site A3SS	126947	ENSMUSG00000066892	Fbxl12	chr9	-	20642023	20642349	20642023	20642339	20644194	20644767	126947	4,3,1	0,0,0	8,2,1	3,1,5	159	149	4.21786e-07	0.00019509	1.0,1.0,1.0	0.714,0.652,0.158	0.492
novel splice site A3SS	128113	ENSMUSG00000079116	Gm15293	chr8	+	21202336	21202539	21202442	21202539	21201560	21201775	128113	22,14,8	40,3,7	27,21,30	377291315	255	149	5.20234e-09	4.24964e-06	0.243,0.732,0.4	0.04,0.04,0.053	0.414
novel splice site A3SS	128370	ENSMUSG00000030499	Kctd15	chr7	-	34652583	34652682	34652583	34652679	34654246	34654398	128370	5,2,8	0,0,0	7,7,5	3,2,6	152	149	1.24343e-07	6.88687e-05	1.0,1.0,1.0	0.696,0.774,0.45	0.36
novel splice site A3SS	128468	ENSMUSG00000044452	Zfp507	chr7	-	35799548	35799937	35799548	35799616	35801437	35801528	128468	2,1,2	0,0,1	5,0,0	10,16,16	298	149	1.54719e-06	0.000561349	1.0,1.0,0.5	0.2,0.0,0.0	0.767
novel splice site A3SS	129437	ENSMUSG00000089989	Flt3l	chr7	-	45126477	45126578	45126477	45126537	45126990	45127092	129437	569571712	150,99,129	165612991465	568525704	190	149	1.65346e-11	2.40586e-08	0.748,0.819,0.812	0.696,0.66,0.62	0.134
novel splice site A3SS	129835	ENSMUSG00000014402	Tsg101	chr7	-	46908904	46908983	46908904	46908963	46910744	46910810	129835	260265272	67,53,64	329270359	29,37,22	169	149	4.08952e-09	3.42063e-06	0.774,0.815,0.789	0.909,0.865,0.935	-0.11
novel splice site A3SS	131642	ENSMUSG00000097585	E230029C05Rik	chr7	+	90048662	90049069	90048694	90049069	90047879	90047948	131642	10,6,3	4,2,7	74,29,46	0,0,0	181	149	2.18929e-10	2.48627e-07	0.673,0.712,0.261	1.0,1.0,1.0	-0.451
novel splice site A3SS	132157	ENSMUSG00000033685	Ucp2	chr7	+	100495672	100496171	100495809	100496171	100494251	100494375	132157	7,5,6	46,79,48	13,11,15	15,10,30	286	149	6.92241e-09	5.49407e-06	0.073,0.032,0.061	0.311,0.364,0.207	-0.239
novel splice site A3SS	132196	ENSMUSG00000033685	Ucp2	chr7	+	100496558	100496936	100496725	100496936	100496078	100496207	132196	172182162	92283171	192213245	63,63,103	298	149	2.50357e-06	0.000826581	0.483,0.243,0.321	0.604,0.628,0.543	-0.243
novel splice site A3SS	132210	ENSMUSG00000033685	Ucp2	chr7	+	100498568	100498951	100498597	100498951	100498347	100498449	132210	137,74,49	27,30,21	231203227	18,21,25	178	149	2.68299e-07	0.00013013	0.809,0.674,0.661	0.915,0.89,0.884	-0.182
novel splice site A3SS	133708	ENSMUSG00000030869	Ndufab1	chr7	-	122091525	122091922	122091525	122091685	122096608	122096731	133708	116149112	0,7,3	129119121	18,11,21	298	149	8.00865e-08	4.7202e-05	1.0,0.914,0.949	0.782,0.844,0.742	0.165
novel splice site A3SS	134269	ENSMUSG00000000486	2001-09-01	chr7	-	127217986	127218455	127217986	127218231	127232564	127232646	134269	18,7,9	0,1,0	9,6,1	6,11,11	298	149	1.39441e-11	2.09438e-08	1.0,0.778,1.0	0.429,0.214,0.043	0.697
novel splice site A3SS	134270	ENSMUSG00000000486	2001-09-01	chr7	-	127218140	127218530	127218140	127218231	127232564	127232646	134270	18,5,9	0,1,0	10,5,1	6,11,11	298	149	8.76024e-11	1.06406e-07	1.0,0.714,1.0	0.455,0.185,0.043	0.677
novel splice site A3SS	134330	ENSMUSG00000053877	Srcap	chr7	+	127515199	127515310	127515203	127515310	127512300	127512338	134330	1,0,0	4,2,4	1,2,1	0,0,0	153	149	4.44089e-16	1.51299e-12	0.196,0.0,0.0	1.0,1.0,1.0	-0.935
novel splice site A3SS	137979	ENSMUSG00000087352	Gm12999	chr4	+	132533317	132533601	132533347	132533601	132532686	132532907	137979	2,1,3	5,1,3	2,1,4	0,0,0	179	149	6.64471e-10	6.62976e-07	0.25,0.454,0.454	1.0,1.0,1.0	-0.614
novel splice site A3SS	138244	ENSMUSG00000021709	Erbin	chr13	-	103827906	103828216	103827906	103828026	103830187	103830331	138244	17,18,19	2,1,10	11,6,11	0,0,0	298	149	1.27051e-06	0.000479654	0.81,0.9,0.487	1.0,1.0,1.0	-0.268
novel splice site A3SS	138569	ENSMUSG00000020156	Mum1	chr10	+	80237583	80237849	80237741	80237849	80236110	80236181	138569	1,2,1	0,0,0	4,0,3	3,8,1	298	149	2.5005e-11	3.42434e-08	1.0,1.0,1.0	0.4,0.0,0.6	0.667
novel splice site A3SS	139154	ENSMUSG00000020263	Appl2	chr10	-	83636084	83636180	83636084	83636153	83641005	83641104	139154	1,3,1	0,0,0	2,0,0	4,4,1	176	149	4.42979e-14	9.89568e-11	1.0,1.0,1.0	0.297,0.0,0.0	0.901
novel splice site A3SS	139788	ENSMUSG00000034057	Myrfl	chr10	-	116795721	116795958	116795721	116795943	116796059	116796134	139788	1,6,0	0,0,1	0,0,0	1,1,2	164	149	1.86487e-06	0.000646389	1.0,1.0,0.0	0.0,0.0,0.0	0.667
novel splice site A3SS	140143	ENSMUSG00000006731	B4galnt1	chr10	+	127168295	127168665	127168595	127168665	127167700	127167881	140143	41,32,35	7,6,8	31,39,56	0,0,0	298	149	1.85029e-10	2.13601e-07	0.745,0.727,0.686	1.0,1.0,1.0	-0.281
novel splice site A3SS	140788	ENSMUSG00000090841	Myl6	chr10	-	128492222	128492709	128492222	128492535	128493538	128493566	140788	259268287	102,82,94	205210239	143129143	298	149	4.88447e-07	0.000220805	0.559,0.62,0.604	0.418,0.449,0.455	0.154
novel splice site A3SS	141873	ENSMUSG00000061845	Defa35	chr8	+	21065734	21065996	21065798	21065996	21065037	21065237	141873	1,4,0	17,2559,15	13,10,12	51,32,46	213	149	0	0	0.04,0.001,0.0	0.151,0.179,0.154	-0.148
novel splice site A3SS	141903	ENSMUSG00000031708	Tecr	chr8	-	83572251	83572592	83572251	83572455	83573027	83573045	141903	109,96,134	24,15,34	216141117	14,8,6	286	149	4.48441e-08	2.82164e-05	0.703,0.769,0.672	0.889,0.902,0.91	-0.186
novel splice site A3SS	142730	ENSMUSG00000066440	Zfyve26	chr12	-	79270837	79270896	79270837	79270893	79272066	79272285	142730	1,1,0	1,3,3	6,1,7	1,0,0	152	149	5.44929e-10	5.6384e-07	0.495,0.246,0.0	0.855,1.0,1.0	-0.705
novel splice site A3SS	143210	ENSMUSG00000013997	Nit1	chr1	-	171344913	171345026	171344913	171345000	171345190	171345625	143210	35,44,35	65,137,94	26,19,38	197143242	175	149	5.96388e-08	3.57247e-05	0.314,0.215,0.241	0.101,0.102,0.118	0.15
novel splice site A3SS	143450	ENSMUSG00000090137	Uba52	chr8	-	70509487	70509849	70509487	70509634	70510117	70510355	143450	317629023519	13771042961	493149175261	295530903874	298	149	1.99105e-09	1.81778e-06	0.536,0.582,0.647	0.455,0.443,0.404	0.154
novel splice site A3SS	143533	ENSMUSG00000004677	Myo9b	chr8	+	71358615	71359092	71358962	71359092	71358112	71358236	143533	52,31,45	261234228	137133124	286240220	298	149	7.77156e-16	2.52458e-12	0.091,0.062,0.09	0.193,0.217,0.22	-0.129
novel splice site A3SS	145343	ENSMUSG00000031730	Dhodh	chr8	-	109593746	109594157	109593746	109594129	109594619	109594950	145343	0,0,0	5,2,2	4,3,2	3,4,0	177	149	1.37736e-07	7.51551e-05	0.0,0.0,0.0	0.529,0.387,1.0	-0.639

## Sheet: rMATS_WT_APC_A5SS
rMATS_junction_type	ID	GeneID	geneSymbol	chr	strand	longExonStart_0base	longExonEnd	shortES	shortEE	flankingES	flankingEE	ID.1	IJC_SAMPLE_1	SJC_SAMPLE_1	IJC_SAMPLE_2	SJC_SAMPLE_2	IncFormLen	SkipFormLen	PValue	FDR	IncLevel1	IncLevel2	IncLevelDifference
known A5SS	72	ENSMUSG00000052105	Mtcl1	chr17	-	66348218	66348521	66348242	66348521	66346353	66346385	72	1,0,0	6,6,2	16,18,21	25,23,23	173	149	3.9638e-07	0.000107981	0.126,0.0,0.0	0.355,0.403,0.44	-0.357
known A5SS	175	ENSMUSG00000022538	Lsg1	chr16	-	30577798	30577997	30577898	30577997	30574545	30574606	175	2,5,1	0,0,0	8,3,2	4,5,3	249	149	6.8183e-11	5.2095e-08	1.0,1.0,1.0	0.545,0.264,0.285	0.635
known A5SS	266	ENSMUSG00000021268	Meg3	chr12	+	109543699	109543849	109543699	109543805	109544026	109544742	266	18,9,12	21,11,22	237577643	113222286	193	149	7.10246e-07	0.00017585	0.398,0.387,0.296	0.618,0.667,0.634	-0.279
known A5SS	1001	ENSMUSG00000030409	Dmpk	chr7	+	19088000	19088109	19088000	19088100	19088187	19088264	1001	69,36,134	11,0,21	141148102	56,63,50	158	149	2.01625e-07	5.90375e-05	0.855,1.0,0.857	0.704,0.689,0.658	0.22
known A5SS	1560	ENSMUSG00000025007	Aldh18a1	chr19	-	40574210	40574369	40574216	40574369	40573770	40573861	1560	251415464	7918721207	429544628	540748826	155	149	4.47331e-12	4.20655e-09	0.234,0.314,0.27	0.433,0.411,0.422	-0.149
known A5SS	2242	ENSMUSG00000026471	Mr1	chr1	-	155137513	155137774	155137593	155137774	155136574	155136850	2242	19,27,29	6,4,2	16,23,20	0,0,0	229	149	2.04809e-06	0.000403829	0.673,0.815,0.904	1.0,1.0,1.0	-0.203
known A5SS	2565	ENSMUSG00000097145	9230114K14Rik	chr5	+	52192917	52193596	52192917	52192978	52194800	52194890	2565	2,1,4	10,7,6	51,58,89	7,28,34	298	149	1.31699e-07	4.22292e-05	0.091,0.067,0.25	0.785,0.509,0.567	-0.484
known A5SS	2867	ENSMUSG00000027660	Skil	chr3	+	31113407	31113640	31113407	31113502	31116815	31117039	2867	237203231	617513672	176133154	232193244	287	149	3.51973e-08	1.36056e-05	0.166,0.17,0.151	0.283,0.263,0.247	-0.102
known A5SS	2947	ENSMUSG00000013736	Trnt1	chr6	+	106769165	106769256	106769165	106769191	106769829	106770003	2947	90120115	69,80,77	282402406	124131124	214	149	5.36982e-07	0.000137837	0.476,0.511,0.51	0.613,0.681,0.695	-0.164
known A5SS	3266	ENSMUSG00000097277	2900076A07Rik	chr7	+	81523570	81523723	81523570	81523676	81528786	81528940	3266	6,3,1	46,44,28	34,31,41	35,33,32	196	149	0	0	0.09,0.049,0.026	0.425,0.417,0.493	-0.39
known A5SS	3347	ENSMUSG00000030866	Ern2	chr7	-	122170500	122170624	122170504	122170624	122170353	122170421	3347	172126144	19,18,14	130116210	43,45,64	153	149	5.55998e-09	2.74624e-06	0.898,0.872,0.909	0.746,0.715,0.762	0.152
known A5SS	3395	ENSMUSG00000031381	Piga	chrX	+	164422583	164423363	164422583	164422986	164427931	164428064	3395	358453280	46,56,47	5155051054	23,33,88	298	149	2.00087e-06	0.000399285	0.796,0.802,0.749	0.918,0.884,0.857	-0.104
known A5SS	3396	ENSMUSG00000031381	Piga	chrX	+	164422583	164423672	164422583	164422986	164427931	164428064	3396	190241141	46,56,47	288261564	23,33,88	298	149	5.90881e-06	0.0009381	0.674,0.683,0.6	0.862,0.798,0.762	-0.155
novel junction A5SS	115	ENSMUSG00000058392	Rrp1b	chr17	+	32045928	32046229	32045928	32046011	32048552	32048638	115	4,5,3	0,0,0	36,12,21	2,13,6	298	149	4.35728e-07	0.000117559	1.0,1.0,1.0	0.9,0.316,0.636	0.383
novel junction A5SS	395	ENSMUSG00000000804	Usp32	chr11	-	85036479	85036639	85036521	85036639	85032068	85032223	395	195195216	19,27,28	89,88,199	57,43,39	191	149	3.41098e-06	0.000610966	0.889,0.849,0.858	0.549,0.615,0.799	0.211
novel junction A5SS	1660	ENSMUSG00000023995	Tspo2	chr17	-	48450823	48451061	48450871	48451061	48449935	48449977	1660	3,7,4	0,0,0	3,11,4	1,5,2	197	149	2.39051e-06	0.000457508	1.0,1.0,1.0	0.694,0.625,0.602	0.36
novel junction A5SS	1732	ENSMUSG00000087177	E130307A14Rik	chr10	-	39640275	39640511	39640379	39640511	39639563	39639766	1732	24,38,32	2,2,0	32,25,11	16,7,6	253	149	7.28944e-08	2.51019e-05	0.876,0.918,1.0	0.541,0.678,0.519	0.352
novel junction A5SS	1752	ENSMUSG00000000902	Smarcb1	chr10	-	75916772	75916911	75916799	75916911	75915063	75915193	1752	441351360	663519701	1101934985	821853888	176	149	3.3501e-12	3.34319e-09	0.36,0.364,0.303	0.532,0.481,0.484	-0.157
novel junction A5SS	1768	ENSMUSG00000027951	Adar	chr3	+	89745375	89745601	89745375	89745523	89745819	89745991	1768	252217190	612466450	280489434	347563521	227	149	8.12677e-11	6.06703e-08	0.213,0.234,0.217	0.346,0.363,0.353	-0.133
novel junction A5SS	1887	ENSMUSG00000042672	Dcst1	chr3	-	89353221	89353382	89353265	89353382	89352466	89352580	1887	65,53,86	11,25,13	15,11,29	0,0,1	193	149	1.72371e-07	5.24459e-05	0.82,0.621,0.836	1.0,1.0,0.957	-0.227
novel junction A5SS	2331	ENSMUSG00000027297	Ltk	chr2	-	119753113	119753491	119753426	119753491	119752925	119753023	2331	27,19,23	0,0,0	41,9,20	6,4,4	298	149	4.47138e-08	1.64396e-05	1.0,1.0,1.0	0.774,0.529,0.714	0.328
novel junction A5SS	2554	ENSMUSG00000098950	Gm28036	chr2	-	156096417	156098372	156098229	156098372	156079338	156079464	2554	190201140	24,28,19	347320348	8,6,6	298	149	2.33147e-15	4.14569e-12	0.798,0.782,0.787	0.956,0.964,0.967	-0.173
novel junction A5SS	2555	ENSMUSG00000098950	Gm28036	chr2	-	156098184	156098372	156098229	156098372	156079338	156079464	2555	74,80,53	24,28,19	107115113	8,6,6	194	149	3.4891e-12	3.43481e-09	0.703,0.687,0.682	0.911,0.936,0.935	-0.237
novel junction A5SS	2629	ENSMUSG00000035325	Sec31a	chr5	-	100373379	100373715	100373424	100373715	100368293	100368352	2629	147312491503	280218288	10759191158	363354330	194	149	1.61544e-09	9.02783e-07	0.802,0.815,0.8	0.695,0.666,0.729	0.109
novel junction A5SS	3245	ENSMUSG00000099703	Gm28285	chr18	+	35557336	35557405	35557336	35557391	35577557	35577619	3245	27,16,22	0,2,0	63,71,45	9,12,16	163	149	3.63819e-06	0.000645749	1.0,0.88,1.0	0.865,0.844,0.72	0.15
novel junction A5SS	3473	ENSMUSG00000039706	Ldb2	chr5	-	44479092	44479244	44479098	44479244	44476492	44476635	3473	3,4,4	3,1,3	2,6,3	0,0,0	155	149	5.35757e-06	0.000863196	0.49,0.794,0.562	1.0,1.0,1.0	-0.385
novel splice site A5SS	3834	ENSMUSG00000003559	As3mt	chr19	+	46738512	46738897	46738512	46738681	46740460	46741095	3834	7,4,14	5,4,0	10,5,7	0,0,0	298	149	3.69071e-06	0.000650349	0.412,0.333,1.0	1.0,1.0,1.0	-0.418
novel splice site A5SS	3939	ENSMUSG00000025204	Ndufb8	chr19	-	44555226	44555404	44555294	44555404	44554930	44555057	3939	35,22,36	0,0,0	13,11,11	3,6,5	217	149	2.92849e-10	1.96164e-07	1.0,1.0,1.0	0.748,0.557,0.602	0.364
novel splice site A5SS	3940	ENSMUSG00000025204	Ndufb8	chr19	-	44555226	44555404	44555307	44555404	44554930	44555057	3940	35,22,36	6,6,11	13,11,11	13,21,19	230	149	2.4722e-08	1.01587e-05	0.791,0.704,0.68	0.393,0.253,0.273	0.419
novel splice site A5SS	3943	ENSMUSG00000025204	Ndufb8	chr19	-	44555241	44555404	44555294	44555404	44554930	44555057	3943	4,8,8	0,0,0	3,1,1	3,6,5	202	149	3.85247e-14	5.54065e-11	1.0,1.0,1.0	0.425,0.109,0.129	0.779
novel splice site A5SS	3944	ENSMUSG00000025204	Ndufb8	chr19	-	44555241	44555404	44555307	44555404	44554930	44555057	3944	4,8,8	6,6,11	3,1,1	13,21,19	215	149	3.02163e-06	0.000558619	0.316,0.48,0.335	0.138,0.032,0.035	0.309
novel splice site A5SS	3949	ENSMUSG00000025204	Ndufb8	chr19	-	44555294	44555404	44555307	44555404	44554930	44555057	3949	0,0,0	6,6,11	3,6,5	13,21,19	162	149	3.77067e-06	0.000658507	0.0,0.0,0.0	0.175,0.208,0.195	-0.193
novel splice site A5SS	3950	ENSMUSG00000025204	Ndufb8	chr19	-	44555294	44555404	44555318	44555404	44554930	44555057	3950	0,0,0	1,1,2	3,6,5	0,4,0	173	149	4.00446e-12	3.8395e-09	0.0,0.0,0.0	1.0,0.564,1.0	-0.855
novel splice site A5SS	3951	ENSMUSG00000025204	Ndufb8	chr19	-	44555294	44555404	44555326	44555404	44554930	44555057	3951	0,0,0	5,19,15	3,6,5	5,4,7	181	149	7.33573e-10	4.40578e-07	0.0,0.0,0.0	0.331,0.553,0.37	-0.418
novel splice site A5SS	3962	ENSMUSG00000025204	Ndufb8	chr19	-	44555318	44555419	44555407	44555419	44554930	44555057	3962	1,1,2	0,0,0	0,4,0	2,2,2	238	149	9.1135e-09	4.1455e-06	1.0,1.0,1.0	0.0,0.556,0.0	0.815
novel splice site A5SS	4322	ENSMUSG00000024789	Jak2	chr19	+	29291166	29291607	29291166	29291583	29294855	29294943	4322	4,7,4	21,12,3	0,0,0	5,3,2	173	149	1.2927e-06	0.000282826	0.141,0.334,0.535	0.0,0.0,0.0	0.337
novel splice site A5SS	4900	ENSMUSG00000024799	Tm7sf2	chr19	-	6066967	6067152	6067122	6067152	6066498	6066544	4900	7,6,5	2,3,3	11,6,9	1,0,0	298	149	4.83648e-06	0.000807163	0.636,0.5,0.455	0.846,1.0,1.0	-0.418
novel splice site A5SS	5250	ENSMUSG00000024835	Coro1b	chr19	+	4153226	4153451	4153226	4153376	4153596	4154035	5250	9,37,17	0,0,1	19,14,17	6,1,5	224	149	3.57614e-06	0.00063589	1.0,1.0,0.919	0.678,0.903,0.693	0.215
novel splice site A5SS	5251	ENSMUSG00000024835	Coro1b	chr19	+	4153226	4153460	4153226	4153376	4153596	4154035	5251	2,4,1	0,0,1	4,1,0	6,1,5	233	149	2.14505e-06	0.000419563	1.0,1.0,0.39	0.299,0.39,0.0	0.567
novel splice site A5SS	5444	ENSMUSG00000057130	Txnl4a	chr18	+	80206862	80207061	80206862	80206908	80207153	80207343	5444	75,74,64	3,1,0	34,20,74	12,17,17	298	149	2.23699e-12	2.30287e-09	0.926,0.974,1.0	0.586,0.37,0.685	0.42
novel splice site A5SS	5450	ENSMUSG00000057130	Txnl4a	chr18	+	80206893	80206946	80206893	80206908	80207153	80207343	5450	23,26,27	3,1,0	30,26,44	12,17,17	187	149	4.18251e-08	1.56721e-05	0.859,0.954,1.0	0.666,0.549,0.673	0.308
novel splice site A5SS	5471	ENSMUSG00000025428	Atp5a1	chr18	+	77774441	77774925	77774441	77774543	77775776	77775855	5471	3,1,0	25,29,50	5,3,4	6,4,13	298	149	4.99046e-06	0.000827215	0.057,0.017,0.0	0.294,0.273,0.133	-0.209
novel splice site A5SS	5556	ENSMUSG00000036299	BC031181	chr18	+	75005899	75006114	75005899	75005900	75008650	75008826	5556	127912231352	217270263	743542894	221194252	298	149	4.52231e-06	0.000763856	0.747,0.694,0.72	0.627,0.583,0.639	0.104
novel splice site A5SS	5623	ENSMUSG00000024556	Me2	chr18	-	73785576	73785837	73785685	73785837	73781041	73781144	5623	0,2,0	1,1,2	5,1,1	0,0,0	258	149	6.17881e-07	0.000156548	0.0,0.536,0.0	1.0,1.0,1.0	-0.821
novel splice site A5SS	5905	ENSMUSG00000054008	Ndst1	chr18	-	60698359	60698535	60698434	60698535	60697066	60697190	5905	0,3,3	1,5,5	3,1,5	0,1,0	224	149	2.46692e-06	0.000468465	0.0,0.285,0.285	1.0,0.399,1.0	-0.61
novel splice site A5SS	5919	ENSMUSG00000038059	Smim3	chr18	-	60499811	60500161	60500083	60500161	60474192	60475585	5919	6,1,8	0,0,0	6,3,4	0,4,4	298	149	2.57242e-06	0.000484735	1.0,1.0,1.0	1.0,0.273,0.333	0.465
novel splice site A5SS	6640	ENSMUSG00000055660	Mettl4	chr17	-	94749736	94749892	94749829	94749892	94747616	94748417	6640	11,7,7	0,0,0	4,7,21	6,2,2	242	149	8.85794e-07	0.000205769	1.0,1.0,1.0	0.291,0.683,0.866	0.387
novel splice site A5SS	6681	ENSMUSG00000024131	Slc3a1	chr17	+	85028346	85028572	85028346	85028447	85032442	85032622	6681	11,17,16	4,2,4	3,2,8	0,0,0	274	149	8.25556e-07	0.000195019	0.599,0.822,0.685	1.0,1.0,1.0	-0.298
novel splice site A5SS	6948	ENSMUSG00000061950	Ppp4r1	chr17	+	65812965	65813246	65812965	65813137	65813457	65813565	6948	19,3,16	6,2,4	8,12,13	0,1,0	258	149	5.05615e-06	0.000833863	0.646,0.464,0.698	1.0,0.874,1.0	-0.355
novel splice site A5SS	7144	ENSMUSG00000003199	Mpnd	chr17	+	56009043	56009422	56009043	56009256	56010276	56010513	7144	3,8,5	7,8,9	0,0,3	17,13,19	298	149	2.28264e-06	0.000440311	0.176,0.333,0.217	0.0,0.0,0.073	0.218
novel splice site A5SS	7402	ENSMUSG00000003546	Klc4	chr17	-	46644682	46645144	46644885	46645144	46644248	46644512	7402	55,48,52	6,7,6	5,10,23	3,7,17	298	149	3.95457e-07	0.000107981	0.821,0.774,0.812	0.455,0.417,0.404	0.377
novel splice site A5SS	7695	ENSMUSG00000053835	H2-T24	chr17	-	36014556	36014968	36014799	36014968	36005694	36006789	7695	131,98,72	33,15,13	116,44,111	2,0,12	298	149	5.07703e-06	0.000835599	0.665,0.766,0.735	0.967,1.0,0.822	-0.208
novel splice site A5SS	7790	ENSMUSG00000073409	H2-Q6	chr17	+	35428544	35428875	35428544	35428795	35428999	35430055	7790	14,15,17	1,5,6	8,6,5	0,0,0	229	149	6.81142e-07	0.000169072	0.901,0.661,0.648	1.0,1.0,1.0	-0.263
novel splice site A5SS	7796	ENSMUSG00000035929	H2-Q4	chr17	+	35383260	35383587	35383260	35383376	35383994	35385290	7796	13619251104	195213481622	606877496	173826691292	298	149	4.4853e-14	6.26648e-11	0.258,0.255,0.254	0.148,0.141,0.161	0.106
novel splice site A5SS	7867	ENSMUSG00000079507	H2-Q1	chr17	+	35323468	35323812	35323468	35323601	35324000	35324048	7867	143615591267	951925899	242179359	312219318	298	149	3.41608e-07	9.46419e-05	0.43,0.457,0.413	0.279,0.29,0.361	0.123
novel splice site A5SS	7868	ENSMUSG00000079507	H2-Q1	chr17	+	35323468	35323812	35323468	35323601	35324181	35325099	7868	143015541255	125412591095	247177357	407327621	298	149	1.08802e-13	1.40008e-10	0.363,0.382,0.364	0.233,0.213,0.223	0.147
novel splice site A5SS	8173	ENSMUSG00000024340	Btnl2	chr17	+	34355417	34355636	34355417	34355422	34356216	34356300	8173	6,2,8	0,0,0	3,0,6	2,1,6	298	149	5.61469e-10	3.56562e-07	1.0,1.0,1.0	0.429,0.0,0.333	0.746
novel splice site A5SS	8289	ENSMUSG00000061232	H2-K1	chr17	-	33996839	33997088	33997037	33997088	33996615	33996654	8289	164515061495	90,70,58	356,22,740	36,6,117	298	149	1.88351e-07	5.63315e-05	0.901,0.915,0.928	0.832,0.647,0.76	0.168
novel splice site A5SS	8322	ENSMUSG00000041881	Ndufa7	chr17	+	33824590	33824948	33824590	33824724	33825600	33826123	8322	2,0,0	13,5,13	6,6,6	6,2,10	298	149	5.1883e-07	0.000133528	0.071,0.0,0.0	0.333,0.6,0.231	-0.364
novel splice site A5SS	8333	ENSMUSG00000041881	Ndufa7	chr17	+	33825604	33825750	33825604	33825717	33829666	33829816	8333	251243264	91,88,117	366344352	28,9,135	182	149	1.12579e-06	0.00025137	0.693,0.693,0.649	0.915,0.969,0.681	-0.177
novel splice site A5SS	8341	ENSMUSG00000041881	Ndufa7	chr17	+	33829025	33829307	33829025	33829093	33829666	33829816	8341	1,1,0	1,0,4	11,5,4	0,0,0	298	149	2.5781e-06	0.000484872	0.333,1.0,0.0	1.0,1.0,1.0	-0.556
novel splice site A5SS	9333	ENSMUSG00000034681	Rnps1	chr17	+	24414674	24415081	24414674	24414881	24418456	24418612	9333	1,2,8	1,0,0	0,0,5	4,3,1	298	149	1.28865e-06	0.000282573	0.333,1.0,1.0	0.0,0.0,0.714	0.54
novel splice site A5SS	9405	ENSMUSG00000055839	Tceb2	chr17	-	23828581	23828948	23828746	23828948	23827467	23827573	9405	0,0,0	11,10,8	4,7,2	4,8,12	298	149	1.16318e-06	0.000257951	0.0,0.0,0.0	0.333,0.304,0.077	-0.238
novel splice site A5SS	9451	ENSMUSG00000023904	Hcfc1r1	chr17	+	23673595	23673890	23673595	23673703	23673968	23674068	9451	80,75,95	95107117	144154183	78,57,81	298	149	1.11178e-12	1.24977e-09	0.296,0.26,0.289	0.48,0.575,0.53	-0.247
novel splice site A5SS	9634	ENSMUSG00000038141	Tmem181a	chr17	+	6270986	6271086	6270986	6271041	6280597	6280701	9634	0,1,0	2,2,1	2,2,3	0,0,2	194	149	7.09939e-09	3.37042e-06	0.0,0.277,0.0	1.0,1.0,0.535	-0.753
novel splice site A5SS	9635	ENSMUSG00000038141	Tmem181a	chr17	+	6270986	6271090	6270986	6271041	6280597	6280701	9635	0,1,0	2,2,1	3,2,5	0,0,2	198	149	6.88606e-09	3.30119e-06	0.0,0.273,0.0	1.0,1.0,0.653	-0.793
novel splice site A5SS	9728	ENSMUSG00000000159	Igsf5	chr16	+	96397890	96397969	96397890	96397964	96421734	96422121	9728	29,44,42	256356422	16,31,38	92101104	154	149	2.02596e-06	0.000401442	0.099,0.107,0.088	0.144,0.229,0.261	-0.113
novel splice site A5SS	9764	ENSMUSG00000022945	Chaf1b	chr16	+	93892113	93892561	93892113	93892201	93892731	93892825	9764	1,2,1	0,0,0	6,1,6	1,7,2	298	149	4.59167e-08	1.68186e-05	1.0,1.0,1.0	0.75,0.067,0.6	0.528
novel splice site A5SS	9820	ENSMUSG00000022948	Setd4	chr16	-	93603787	93604063	93603973	93604063	93601637	93601798	9820	4,15,9	3,4,4	3,9,2	23,26,23	298	149	3.89932e-08	1.48383e-05	0.4,0.652,0.529	0.061,0.148,0.042	0.443
novel splice site A5SS	9832	ENSMUSG00000058240	Cryzl1	chr16	-	91695228	91695359	91695260	91695359	91692598	91692704	9832	53,41,33	12,8,3	46,20,39	0,0,2	181	149	7.20685e-07	0.000177984	0.784,0.808,0.901	1.0,1.0,0.941	-0.149
novel splice site A5SS	10110	ENSMUSG00000068284	Usf3	chr16	+	44212639	44213072	44212639	44212736	44215414	44227465	10110	2,7,5	35,62,46	24,23,20	40,52,77	298	149	7.69348e-07	0.000186702	0.028,0.053,0.052	0.231,0.181,0.115	-0.131
novel splice site A5SS	10867	ENSMUSG00000005732	Ranbp1	chr16	-	18241388	18241873	18241615	18241873	18240893	18240959	10867	1,5,2	0,0,0	14,6,3	1,4,2	298	149	5.32852e-06	0.000859932	1.0,1.0,1.0	0.875,0.429,0.429	0.422
novel splice site A5SS	10884	ENSMUSG00000005732	Ranbp1	chr16	-	18247997	18248341	18248126	18248341	18247288	18247425	10884	0,0,0	8,1,7	11,11,3	23,22,25	278	149	4.78691e-06	0.000800256	0.0,0.0,0.0	0.204,0.211,0.06	-0.158
novel splice site A5SS	11525	ENSMUSG00000023030	Slc11a2	chr15	-	100395216	100395314	100395269	100395314	100387897	100389161	11525	369414318	12487541065	140987891864	8725071070	202	149	1.96514e-11	1.5753e-08	0.179,0.288,0.18	0.923,0.534,0.562	-0.457
novel splice site A5SS	12580	ENSMUSG00000068246	Apol9b	chr15	+	77729120	77729246	77729120	77729148	77734464	77734590	12580	206139126	278207220	68218163	48179159	247	149	4.76289e-06	0.000797605	0.309,0.288,0.257	0.461,0.424,0.382	-0.138
novel splice site A5SS	12879	ENSMUSG00000022553	Maf1	chr15	+	76352005	76352288	76352005	76352283	76352419	76352552	12879	0,0,0	6,4,5	8,2,4	3,5,4	154	149	3.71712e-09	1.88356e-06	0.0,0.0,0.0	0.721,0.279,0.492	-0.497
novel splice site A5SS	12930	ENSMUSG00000022562	Oplah	chr15	-	76307232	76307389	76307361	76307389	76306486	76306698	12930	2,2,1	1,0,0	0,1,0	2,0,2	278	149	1.44076e-07	4.53065e-05	0.517,1.0,1.0	0.0,1.0,0.0	0.506
novel splice site A5SS	13009	ENSMUSG00000063704	Mapk15	chr15	+	75997541	75997933	75997541	75997707	75998058	75998263	13009	5,6,2	0,1,0	9,2,1	3,3,4	298	149	1.89097e-06	0.000382093	1.0,0.75,1.0	0.6,0.25,0.111	0.596
novel splice site A5SS	13133	ENSMUSG00000022575	Gsdmd	chr15	+	75866545	75866926	75866545	75866902	75866996	75867404	13133	22,12,12	8,6,3	10,3,1	0,0,0	173	149	4.79367e-07	0.000126025	0.703,0.633,0.775	1.0,1.0,1.0	-0.296
novel splice site A5SS	13372	ENSMUSG00000022338	Eny2	chr15	+	44428110	44428242	44428110	44428170	44429559	44429636	13372	150914131594	374427422	198118892345	831841960	221	149	7.3602e-07	0.000180857	0.731,0.691,0.718	0.616,0.602,0.622	0.1
novel splice site A5SS	13642	ENSMUSG00000073411	H2-D1	chr17	+	35263838	35264116	35263838	35264000	35265783	35266059	13642	3,1,2	0,0,0	4,0,4	4,14,0	265	149	1.90012e-07	5.64826e-05	1.0,1.0,1.0	0.36,0.0,1.0	0.547
novel splice site A5SS	13881	ENSMUSG00000024124	Prss30	chr17	-	23973931	23974246	23974219	23974246	23973576	23973848	13881	298,68,114	41,8,43	14,2,8	0,0,0	298	149	6.43074e-07	0.000162091	0.784,0.81,0.57	1.0,1.0,1.0	-0.279
novel splice site A5SS	13883	ENSMUSG00000024124	Prss30	chr17	-	23974036	23974246	23974219	23974246	23973576	23973848	13883	226,49,80	41,8,43	9,2,6	0,0,0	298	149	5.12652e-07	0.000132636	0.734,0.754,0.482	1.0,1.0,1.0	-0.343
novel splice site A5SS	14296	ENSMUSG00000021262	Evl	chr12	+	108683165	108683410	108683165	108683261	108686049	108686116	14296	351246280	277162227	841356373	174611961099	298	149	0	0	0.388,0.432,0.381	0.194,0.13,0.145	0.244
novel splice site A5SS	15249	ENSMUSG00000022545	Ercc4	chr16	+	13125250	13125412	13125250	13125357	13126394	13126827	15249	34,15,29	5,6,15	39,26,55	1,2,2	204	149	2.25989e-06	0.000437649	0.832,0.646,0.585	0.966,0.905,0.953	-0.254
novel splice site A5SS	15578	ENSMUSG00000055762	Eef1d	chr15	-	75909246	75909556	75909459	75909556	75901131	75901252	15578	2,2,4	0,0,1	3,0,1	3,2,6	298	149	1.76021e-07	5.32956e-05	1.0,1.0,0.667	0.333,0.0,0.077	0.752
novel splice site A5SS	15721	ENSMUSG00000062822	4833420G17Rik	chr13	+	119477683	119477853	119477683	119477809	119479427	119479522	15721	77,87,80	42,32,27	120,95,88	0,0,0	193	149	0	0	0.586,0.677,0.696	1.0,1.0,1.0	-0.347
novel splice site A5SS	16333	ENSMUSG00000069206	Zfp874a	chr13	-	67451315	67451580	67451390	67451580	67449349	67449476	16333	0,0,0	1,4,1	2,6,8	2,1,3	224	149	6.59468e-10	4.10794e-07	0.0,0.0,0.0	0.399,0.8,0.639	-0.613
novel splice site A5SS	16344	ENSMUSG00000021518	Ptdss1	chr13	+	66954448	66954620	66954448	66954483	66956381	66956506	16344	2,2,8	2,1,4	2,3,4	0,0,0	286	149	1.63094e-07	5.03474e-05	0.343,0.51,0.51	1.0,1.0,1.0	-0.546
novel splice site A5SS	16345	ENSMUSG00000021518	Ptdss1	chr13	+	66954448	66954638	66954448	66954483	66956381	66956506	16345	3,2,7	2,1,4	1,1,1	0,0,0	298	149	6.00071e-07	0.00015243	0.429,0.5,0.467	1.0,1.0,1.0	-0.535
novel splice site A5SS	16956	ENSMUSG00000073420	Btnl5-ps	chr17	-	34492307	34492395	34492368	34492395	34488069	34488798	16956	149,99,120	65,69,69	18,11,46	56,87,71	210	149	4.6344e-12	4.31653e-09	0.619,0.504,0.552	0.186,0.082,0.315	0.364
novel splice site A5SS	17411	ENSMUSG00000022228	Zscan26	chr13	-	21449436	21449516	21449440	21449516	21447785	21447894	17411	1,0,0	16,7,9	5,6,3	12,15,8	153	149	1.47459e-06	0.000310801	0.057,0.0,0.0	0.289,0.28,0.268	-0.26
novel splice site A5SS	17449	ENSMUSG00000061474	Mrps36	chr13	-	100743397	100743824	100743788	100743824	100741167	100741231	17449	54,54,61	84,121,95	7,2,16	69,26,64	298	149	6.64237e-09	3.21589e-06	0.243,0.182,0.243	0.048,0.037,0.111	0.157
novel splice site A5SS	18015	ENSMUSG00000025575	Cant1	chr11	-	118409706	118410190	118410079	118410190	118408680	118408884	18015	40,26,30	78,85,94	31,32,55	35,36,60	298	149	4.60329e-06	0.000773704	0.204,0.133,0.138	0.307,0.308,0.314	-0.151
novel splice site A5SS	18147	ENSMUSG00000059248	2009-09-01	chr11	+	117331719	117331853	117331719	117331768	117351428	117351620	18147	32,21,29	0,0,0	21,25,42	3,5,3	234	149	5.24116e-06	0.000851698	1.0,1.0,1.0	0.817,0.761,0.899	0.174
novel splice site A5SS	18156	ENSMUSG00000086859	Snhg20	chr11	+	117076789	117076954	117076789	117076898	117077107	117077457	18156	0,0,2	2,6,0	6,7,2	0,2,0	205	149	4.21908e-06	0.000721359	0.0,0.0,1.0	1.0,0.718,1.0	-0.573
novel splice site A5SS	18159	ENSMUSG00000034120	Srsf2	chr11	-	116850700	116850961	116850855	116850961	116850107	116850353	18159	385439372	148014611499	788744768	143010231181	298	149	0	0	0.115,0.131,0.11	0.216,0.267,0.245	-0.124
novel splice site A5SS	18160	ENSMUSG00000034120	Srsf2	chr11	-	116851490	116851679	116851647	116851679	116850855	116850961	18160	780916597	553540609	850536568	287198278	298	149	1.06213e-06	0.000241007	0.414,0.459,0.329	0.597,0.575,0.505	-0.158
novel splice site A5SS	18521	ENSMUSG00000041920	Slc16a6	chr11	-	109472523	109473018	109472937	109473018	109463309	109463548	18521	277263212	505483511	39,69,153	243277582	298	149	2.26106e-11	1.79778e-08	0.215,0.214,0.172	0.074,0.111,0.116	0.1
novel splice site A5SS	18634	ENSMUSG00000020719	Ddx5	chr11	-	106788781	106789185	106789015	106789185	106788272	106788459	18634	108,108,86	123,98,36	124,93,147	249279266	298	149	4.04297e-06	0.000697345	0.305,0.355,0.544	0.199,0.143,0.216	0.215
novel splice site A5SS	18807	ENSMUSG00000056938	Acbd4	chr11	+	103103538	103104020	103103538	103103644	103104092	103104172	18807	204319962515	850686988	492466756	382255493	298	149	4.02206e-08	1.51872e-05	0.546,0.593,0.56	0.392,0.477,0.434	0.132
novel splice site A5SS	19024	ENSMUSG00000063316	Rpl27	chr11	+	101443954	101444086	101443954	101443999	101445219	101445330	19024	14,9,10	0,2,0	20,20,24	10,8,14	236	149	2.02685e-06	0.000401442	1.0,0.74,1.0	0.558,0.612,0.52	0.35
novel splice site A5SS	19303	ENSMUSG00000017493	Igfbp4	chr11	+	99041759	99042128	99041759	99041850	99048225	99048371	19303	6,4,4	0,0,0	28,20,47	8,3,12	298	149	1.14678e-06	0.000255473	1.0,1.0,1.0	0.636,0.769,0.662	0.311
novel splice site A5SS	19660	ENSMUSG00000006057	Atp5g1	chr11	-	96075165	96075581	96075426	96075581	96074986	96075033	19660	436527419	146102123	124124181	137164201	298	149	0	0	0.599,0.721,0.63	0.312,0.274,0.31	0.351
novel splice site A5SS	19665	ENSMUSG00000006057	Atp5g1	chr11	-	96075165	96075581	96075571	96075581	96074986	96075033	19665	455540437	7,2,9	139136195	14,19,11	298	149	1.61238e-12	1.73283e-09	0.97,0.993,0.96	0.832,0.782,0.899	0.137
novel splice site A5SS	19915	ENSMUSG00000020865	Abcc3	chr11	-	94357180	94357406	94357253	94357406	94356972	94357099	19915	11,8,7	0,0,0	0,2,0	2,0,2	222	149	4.01799e-06	0.00069426	1.0,1.0,1.0	0.0,1.0,0.0	0.667
novel splice site A5SS	20602	ENSMUSG00000019437	Tlcd1	chr11	+	78178806	78179221	78178806	78179056	78179369	78179452	20602	37,39,40	96,70,68	48,49,30	236233264	298	149	8.5948e-10	5.09427e-07	0.162,0.218,0.227	0.092,0.095,0.054	0.122
novel splice site A5SS	20637	ENSMUSG00000000631	Myo18a	chr11	+	77821068	77821550	77821068	77821186	77822662	77822674	20637	168158144	121810041089	191231277	282301518	298	149	0	0	0.065,0.073,0.062	0.253,0.277,0.211	-0.18
novel splice site A5SS	20638	ENSMUSG00000000631	Myo18a	chr11	+	77821068	77821550	77821068	77821186	77822665	77822674	20638	75,60,61	6,5,8	36,48,39	1,0,0	298	149	1.93224e-06	0.000388026	0.862,0.857,0.792	0.947,1.0,1.0	-0.145
novel splice site A5SS	20972	ENSMUSG00000040447	Spns2	chr11	-	72456495	72456621	72456511	72456621	72456302	72456368	20972	4,4,4	6,3,5	0,0,0	4,4,1	165	149	2.26454e-08	9.38423e-06	0.376,0.546,0.419	0.0,0.0,0.0	0.447
novel splice site A5SS	21027	ENSMUSG00000017404	Rpl19	chr11	+	98026956	98027454	98026956	98027113	98027822	98028147	21027	8,2,8	0,0,0	11,9,12	1,2,8	298	149	1.9431e-07	5.758e-05	1.0,1.0,1.0	0.846,0.692,0.429	0.344
novel splice site A5SS	21044	ENSMUSG00000025027	Xpnpep1	chr19	-	52999406	52999469	52999436	52999469	52999151	52999212	21044	1,6,2	3,1,0	0,0,0	1,2,1	179	149	1.67224e-07	5.11068e-05	0.217,0.833,1.0	0.0,0.0,0.0	0.683
novel splice site A5SS	21070	ENSMUSG00000025027	Xpnpep1	chr19	-	53038449	53038553	53038518	53038553	53032008	53032097	21070	0,2,2	1,3,8	1,2,5	1,0,0	218	149	5.02564e-07	0.000130371	0.0,0.313,0.146	0.406,1.0,1.0	-0.649
novel splice site A5SS	21371	ENSMUSG00000078812	Eif5a	chr11	-	69920780	69921190	69921181	69921190	69919150	69919336	21371	95,49,17	5,4,4	297343421	2,1,5	298	149	3.65739e-06	0.000647981	0.905,0.86,0.68	0.987,0.994,0.977	-0.171
novel splice site A5SS	21380	ENSMUSG00000078812	Eif5a	chr11	-	69920805	69921190	69921181	69921190	69919150	69919336	21380	82,40,16	5,4,4	269294379	2,1,5	298	149	2.64499e-06	0.000496496	0.891,0.833,0.667	0.985,0.993,0.974	-0.187
novel splice site A5SS	21387	ENSMUSG00000078812	Eif5a	chr11	-	69921013	69921190	69921181	69921190	69919150	69919336	21387	82,38,16	5,4,4	266291378	2,1,5	298	149	2.42914e-06	0.000462189	0.891,0.826,0.667	0.985,0.993,0.974	-0.189
novel splice site A5SS	21392	ENSMUSG00000078812	Eif5a	chr11	-	69921156	69921190	69921181	69921190	69919150	69919336	21392	7,6,3	5,4,4	28,37,48	2,1,5	174	149	3.39774e-06	0.00060971	0.545,0.562,0.391	0.923,0.969,0.892	-0.429
novel splice site A5SS	21504	ENSMUSG00000018752	Tnfsfm13	chr11	-	69684139	69684502	69684484	69684502	69683853	69683992	21504	614609785	35,34,35	105,65,195	13,16,28	298	149	6.25751e-07	0.000158132	0.898,0.9,0.918	0.802,0.67,0.777	0.156
novel splice site A5SS	21509	ENSMUSG00000018752	Tnfsfm13	chr11	-	69684143	69684502	69684484	69684502	69683853	69683992	21509	598584765	35,34,35	105,65,192	13,16,28	298	149	1.02973e-06	0.000234746	0.895,0.896,0.916	0.802,0.67,0.774	0.154
novel splice site A5SS	21516	ENSMUSG00000018752	Tnfsfm13	chr11	-	69684259	69684502	69684484	69684502	69683853	69683992	21516	599584764	35,34,35	105,65,193	13,16,28	298	149	1.09824e-06	0.000247478	0.895,0.896,0.916	0.802,0.67,0.775	0.153
novel splice site A5SS	21518	ENSMUSG00000018752	Tnfsfm13	chr11	-	69684316	69684502	69684484	69684502	69683853	69683992	21518	628621801	35,34,35	113,70,212	13,16,28	298	149	1.88059e-06	0.000380783	0.9,0.901,0.92	0.813,0.686,0.791	0.144
novel splice site A5SS	21779	ENSMUSG00000023007	Prpf40b	chr15	+	99301786	99301998	99301786	99301984	99303282	99303363	21779	6,2,1	0,0,0	7,2,14	2,2,5	163	149	3.09135e-06	0.000567219	1.0,1.0,1.0	0.762,0.478,0.719	0.347
novel splice site A5SS	21788	ENSMUSG00000023007	Prpf40b	chr15	+	99316063	99316380	99316063	99316282	99316460	99317018	21788	101,67,85	0,0,3	226177180	16,14,21	247	149	7.56288e-08	2.58613e-05	1.0,1.0,0.945	0.895,0.884,0.838	0.109
novel splice site A5SS	22217	ENSMUSG00000013646	Sh3bp5l	chr11	+	58337948	58338395	58337948	58338268	58341285	58341447	22217	0,0,4	4,1,1	2,3,1	0,0,0	276	149	2.63106e-08	1.06769e-05	0.0,0.0,0.683	1.0,1.0,1.0	-0.772
novel splice site A5SS	22375	ENSMUSG00000018916	Csf2	chr11	-	54248945	54249363	54249321	54249363	54248437	54248563	22375	17,24,27	25,35,21	4,0,1	18,15,18	298	149	1.34153e-08	5.88337e-06	0.254,0.255,0.391	0.1,0.0,0.027	0.258
novel splice site A5SS	23060	ENSMUSG00000022940	Pigp	chr16	-	94370656	94371015	94370894	94371015	94370088	94370192	23060	15,12,5	18,63,40	28,13,18	11,4,6	298	149	9.95353e-11	7.21063e-08	0.294,0.087,0.059	0.56,0.619,0.6	-0.446
novel splice site A5SS	23066	ENSMUSG00000022940	Pigp	chr16	-	94370690	94371015	94370894	94371015	94370088	94370192	23066	11,12,4	18,63,40	26,12,17	11,4,6	298	149	1.58973e-12	1.72747e-09	0.234,0.087,0.048	0.542,0.6,0.586	-0.453
novel splice site A5SS	23071	ENSMUSG00000022940	Pigp	chr16	-	94370693	94371015	94370894	94371015	94370088	94370192	23071	11,12,4	18,63,40	26,12,17	11,4,6	298	149	1.58973e-12	1.72747e-09	0.234,0.087,0.048	0.542,0.6,0.586	-0.453
novel splice site A5SS	23075	ENSMUSG00000022940	Pigp	chr16	-	94370697	94371015	94370894	94371015	94370088	94370192	23075	24,19,20	18,63,40	33,20,26	11,4,6	298	149	4.94986e-08	1.7863e-05	0.4,0.131,0.2	0.6,0.714,0.684	-0.422
novel splice site A5SS	23478	ENSMUSG00000020473	Aebp1	chr11	+	5870513	5870840	5870513	5870653	5871244	5872088	23478	0,3,1	6,1,1	1,5,4	0,0,0	298	149	1.42442e-10	1.01682e-07	0.0,0.6,0.333	1.0,1.0,1.0	-0.689
novel splice site A5SS	23565	ENSMUSG00000071655	Ubxn1	chr19	+	8871642	8871826	8871642	8871756	8872007	8872114	23565	6,6,6	0,0,0	12,8,10	2,7,1	219	149	2.3332e-06	0.000447416	1.0,1.0,1.0	0.803,0.437,0.872	0.296
novel splice site A5SS	23972	ENSMUSG00000014606	Slc25a11	chr11	-	70646547	70646899	70646850	70646899	70646075	70646228	23972	20,21,25	2,5,5	10,10,10	0,0,0	298	149	6.74249e-07	0.000167787	0.833,0.677,0.714	1.0,1.0,1.0	-0.259
novel splice site A5SS	23975	ENSMUSG00000014606	Slc25a11	chr11	-	70646692	70646899	70646850	70646899	70646075	70646228	23975	19,20,22	2,5,5	10,10,12	0,0,0	298	149	3.6816e-07	0.000101138	0.826,0.667,0.688	1.0,1.0,1.0	-0.273
novel splice site A5SS	24048	ENSMUSG00000032532	Cck	chr9	-	121494194	121494532	121494316	121494532	121493368	121493531	24048	11,19,8	31,33,29	19,12,13	7,4,9	271	149	1.79293e-06	0.000365301	0.163,0.24,0.132	0.599,0.623,0.443	-0.377
novel splice site A5SS	24148	ENSMUSG00000036138	Acaa1a	chr9	+	119344172	119344504	119344172	119344252	119346469	119346568	24148	108138157	19,14,5	72,55,64	27,23,23	298	149	8.05058e-08	2.74331e-05	0.74,0.831,0.94	0.571,0.545,0.582	0.271
novel splice site A5SS	24887	ENSMUSG00000040813	Tex264	chr9	-	106685641	106685919	106685834	106685919	106684946	106684995	24887	21,22,8	238245261	53,87,53	188180213	298	149	0	0	0.042,0.043,0.015	0.124,0.195,0.111	-0.11
novel splice site A5SS	25365	ENSMUSG00000024050	Wiz	chr17	-	32381055	32381156	32381083	32381156	32378839	32379045	25365	2,4,3	0,0,0	1,0,2	2,3,2	177	149	6.23321e-10	3.93287e-07	1.0,1.0,1.0	0.296,0.0,0.457	0.749
novel splice site A5SS	26001	ENSMUSG00000034427	Myo15b	chr11	+	115884903	115885337	115884903	115885188	115886020	115886096	26001	155130180	38,47,47	22,14,34	20,29,25	298	149	2.64979e-07	7.59954e-05	0.671,0.58,0.657	0.355,0.194,0.405	0.318
novel splice site A5SS	26002	ENSMUSG00000034427	Myo15b	chr11	+	115885054	115885451	115885054	115885188	115886020	115886096	26002	155134188	38,47,47	22,14,35	20,29,25	298	149	2.34248e-07	6.79791e-05	0.671,0.588,0.667	0.355,0.194,0.412	0.322
novel splice site A5SS	26004	ENSMUSG00000034427	Myo15b	chr11	+	115885054	115885552	115885054	115885188	115886020	115886096	26004	155134186	38,47,47	24,15,35	20,29,25	298	149	4.52223e-07	0.000120838	0.671,0.588,0.664	0.375,0.205,0.412	0.31
novel splice site A5SS	26833	ENSMUSG00000034908	Sidt2	chr9	-	45946505	45946814	45946744	45946814	45945665	45945784	26833	188917902267	434341439	590586954	527414506	298	149	0	0	0.685,0.724,0.721	0.359,0.414,0.485	0.291
novel splice site A5SS	26839	ENSMUSG00000034908	Sidt2	chr9	-	45946505	45946814	45946744	45946814	45945740	45945766	26839	95,69,86	10,14,5	23,24,28	17,10,18	298	149	1.63195e-07	5.03474e-05	0.826,0.711,0.896	0.404,0.545,0.437	0.349
novel splice site A5SS	27044	ENSMUSG00000032126	Hmbs	chr9	-	44336937	44337167	44337117	44337167	44336351	44336845	27044	19,21,19	0,1,0	20,18,38	5,4,6	298	149	1.36583e-06	0.000292287	1.0,0.913,1.0	0.667,0.692,0.76	0.265
novel splice site A5SS	27808	ENSMUSG00000084786	Ubl5	chr9	+	20645198	20645693	20645198	20645489	20646529	20646769	27808	236114119	4,6,16	116106129	34,23,20	298	149	8.9046e-07	0.000206363	0.967,0.905,0.788	0.63,0.697,0.763	0.19
novel splice site A5SS	28012	ENSMUSG00000044279	Crb3	chr17	+	57065053	57065444	57065053	57065233	57065608	57065917	28012	336333643513	803833865	206320773042	106410041336	298	149	1.33227e-14	2.13595e-11	0.677,0.669,0.67	0.492,0.508,0.532	0.161
novel splice site A5SS	28110	ENSMUSG00000025545	Clybl	chr14	+	122181693	122181901	122181693	122181752	122311243	122311430	28110	0,1,0	2,1,3	1,1,1	0,0,0	298	149	1.93068e-13	2.39008e-10	0.0,0.333,0.0	1.0,1.0,1.0	-0.889
novel splice site A5SS	28143	ENSMUSG00000102112	1810041H14Rik	chr14	-	121879207	121879409	121879285	121879409	121876858	121877011	28143	42,89,70	2,0,2	59,40,24	11,12,4	227	149	5.49565e-09	2.72824e-06	0.932,1.0,0.958	0.779,0.686,0.798	0.209
novel splice site A5SS	28503	ENSMUSG00000005836	Gata6	chr18	+	11065997	11066381	11065997	11066085	11084314	11085635	28503	48,44,35	10,5,4	7,4,6	0,0,0	298	149	5.12158e-06	0.000838995	0.706,0.815,0.814	1.0,1.0,1.0	-0.222
novel splice site A5SS	28737	ENSMUSG00000021972	Hmbox1	chr14	-	64825265	64825370	64825298	64825370	64823168	64823698	28737	7,4,4	0,0,1	8,6,9	6,5,6	182	149	1.32459e-06	0.000288621	1.0,1.0,0.766	0.522,0.496,0.551	0.399
novel splice site A5SS	28926	ENSMUSG00000040472	Rabggta	chr14	-	55721579	55721900	55721843	55721900	55721135	55721260	28926	2,3,1	0,0,0	3,2,4	2,5,2	298	149	9.95143e-11	7.21063e-08	1.0,1.0,1.0	0.429,0.167,0.5	0.635
novel splice site A5SS	28928	ENSMUSG00000040472	Rabggta	chr14	-	55721606	55721900	55721843	55721900	55721135	55721260	28928	2,2,3	0,0,0	3,2,4	2,5,2	298	149	9.74164e-11	7.16326e-08	1.0,1.0,1.0	0.429,0.167,0.5	0.635
novel splice site A5SS	29058	ENSMUSG00000002325	Irf9	chr14	+	55604467	55604965	55604467	55604927	55605051	55605232	29058	1,3,4	3,5,4	3,5,3	0,1,0	187	149	3.69622e-07	0.000101256	0.21,0.323,0.443	1.0,0.799,1.0	-0.608
novel splice site A5SS	29270	ENSMUSG00000000958	Slc7a7	chr14	-	54409852	54410216	54410152	54410216	54408963	54409048	29270	143,72,94	410240344	51100131	58,73,111	298	149	0	0	0.148,0.13,0.12	0.305,0.407,0.371	-0.228
novel splice site A5SS	29279	ENSMUSG00000000958	Slc7a7	chr14	-	54410152	54410600	54410595	54410600	54408963	54409048	29279	410240344	4,3,5	58,73,111	15,8,13	298	149	9.63674e-14	1.27359e-10	0.981,0.976,0.972	0.659,0.82,0.81	0.213
novel splice site A5SS	29282	ENSMUSG00000000958	Slc7a7	chr14	-	54410223	54410600	54410595	54410600	54408963	54409048	29282	144,83,109	4,3,5	36,24,49	15,8,13	298	149	1.14306e-11	9.72081e-09	0.947,0.933,0.916	0.545,0.6,0.653	0.333
novel splice site A5SS	29648	ENSMUSG00000021850	1700011H14Rik	chr14	-	49245347	49245397	49245357	49245397	49245060	49245261	29648	6,7,7	16,40,10	0,0,0	3,1,5	159	149	5.25551e-06	0.000852369	0.26,0.141,0.396	0.0,0.0,0.0	0.266
novel splice site A5SS	29823	ENSMUSG00000034940	Synrg	chr11	+	84039214	84039691	84039214	84039321	84040796	84040928	29823	118152155	179177180	74,92,103	197227284	298	149	5.94212e-09	2.90564e-06	0.248,0.3,0.301	0.158,0.168,0.154	0.123
novel splice site A5SS	30097	ENSMUSG00000032519	Slc25a38	chr9	+	120119864	120119959	120119864	120119955	120120256	120120436	30097	3,1,6	7,9,18	0,0,0	10,9,19	153	149	3.74392e-06	0.000655006	0.294,0.098,0.245	0.0,0.0,0.0	0.212
novel splice site A5SS	30153	ENSMUSG00000025290	Rps24	chr14	+	24491291	24491461	24491291	24491314	24491749	24491815	30153	2,0,0	4,4,1	13,19,11	6,9,8	296	149	4.17691e-06	0.000716655	0.201,0.0,0.0	0.522,0.515,0.409	-0.415
novel splice site A5SS	30492	ENSMUSG00000053453	Thoc7	chr14	-	13957061	13957559	13957553	13957559	13954538	13954656	30492	511650631	83,61,86	396370513	128,89,99	298	149	4.37728e-06	0.000743211	0.755,0.842,0.786	0.607,0.675,0.722	0.126
novel splice site A5SS	30605	ENSMUSG00000024613	Tcof1	chr18	-	60831507	60831995	60831773	60831995	60829013	60829115	30605	4,6,2	0,0,0	16,21,15	2,5,4	298	149	7.48704e-07	0.000182737	1.0,1.0,1.0	0.8,0.677,0.652	0.29
novel splice site A5SS	30626	ENSMUSG00000020594	Pum2	chr12	+	8678169	8678233	8678169	8678231	8698090	8698159	30626	2,1,2	0,0,0	0,1,0	4,0,2	151	149	9.73967e-08	3.22888e-05	1.0,1.0,1.0	0.0,1.0,0.0	0.667
novel splice site A5SS	30682	ENSMUSG00000022248	Rad1	chr15	+	10486017	10486281	10486017	10486026	10486452	10486716	30682	1,1,2	0,0,0	3,2,0	5,2,2	298	149	1.21281e-12	1.34784e-09	1.0,1.0,1.0	0.231,0.333,0.0	0.812
novel splice site A5SS	30796	ENSMUSG00000038775	Vill	chr9	+	119063259	119063702	119063259	119063601	119065458	119065596	30796	15,7,10	48,28,22	110103101	47,30,38	250	149	0	0	0.157,0.13,0.213	0.582,0.672,0.613	-0.456
novel splice site A5SS	30899	ENSMUSG00000001472	Tcf25	chr8	+	123402683	123403043	123402683	123402856	123403149	123403835	30899	5,3,4	1,4,2	5,1,1	0,0,0	298	149	1.85761e-07	5.57271e-05	0.714,0.273,0.5	1.0,1.0,1.0	-0.504
novel splice site A5SS	30925	ENSMUSG00000001065	Zfp276	chr8	+	123254685	123255142	123254685	123254950	123255706	123256010	30925	3,4,3	0,0,0	1,0,0	0,2,1	298	149	3.74116e-06	0.000655006	1.0,1.0,1.0	1.0,0.0,0.0	0.667
novel splice site A5SS	31683	ENSMUSG00000025194	Abcc2	chr19	+	43798165	43798514	43798165	43798195	43800536	43800768	31683	26,20,23	5,2,5	1,13,8	0,0,0	298	149	1.34319e-06	0.000290358	0.722,0.833,0.697	1.0,1.0,1.0	-0.249
novel splice site A5SS	33180	ENSMUSG00000028494	Plin2	chr4	-	86669125	86669560	86669415	86669560	86668649	86668705	33180	5,3,5	4,3,2	0,0,1	8,2,5	298	149	6.56175e-07	0.000164767	0.385,0.333,0.556	0.0,0.0,0.091	0.394
novel splice site A5SS	33605	ENSMUSG00000002032	Tmem25	chr9	-	44795995	44796408	44796323	44796408	44795681	44795712	33605	64,70,81	14,20,27	62,69,62	5,2,1	298	149	1.99869e-09	1.09814e-06	0.696,0.636,0.6	0.861,0.945,0.969	-0.281
novel splice site A5SS	33872	ENSMUSG00000040687	Madd	chr2	-	91182641	91183039	91182970	91183039	91179178	91179321	33872	1,0,0	6,2,5	2,7,4	2,4,2	298	149	5.3939e-07	0.000138092	0.077,0.0,0.0	0.333,0.467,0.5	-0.408
novel splice site A5SS	34200	ENSMUSG00000039202	Abhd2	chr7	+	79321013	79321268	79321013	79321148	79323468	79323644	34200	4,2,3	0,0,0	0,0,3	1,2,4	269	149	9.34686e-12	8.31004e-09	1.0,1.0,1.0	0.0,0.0,0.293	0.902
novel splice site A5SS	34386	ENSMUSG00000028836	Slc30a2	chr4	+	134343465	134343802	134343465	134343626	134344007	134344216	34386	80,46,51	127,76,47	19,12,24	132126162	298	149	0	0	0.24,0.232,0.352	0.067,0.045,0.069	0.214
novel splice site A5SS	34756	ENSMUSG00000038079	Tmem237	chr1	-	59119635	59120094	59119951	59120094	59117974	59118006	34756	20,19,24	4,2,0	19,21,26	20,29,36	298	149	2.236e-10	1.53998e-07	0.714,0.826,1.0	0.322,0.266,0.265	0.562
novel splice site A5SS	34757	ENSMUSG00000038079	Tmem237	chr1	-	59119635	59120112	59119996	59120112	59117974	59118006	34757	22,20,18	13,7,12	24,27,26	64,42,69	298	149	6.67043e-07	0.000166417	0.458,0.588,0.429	0.158,0.243,0.159	0.305
novel splice site A5SS	34760	ENSMUSG00000038079	Tmem237	chr1	-	59119720	59120094	59119951	59120094	59117974	59118006	34760	20,19,24	4,2,0	19,19,28	20,29,36	298	149	2.20897e-10	1.53215e-07	0.714,0.826,1.0	0.322,0.247,0.28	0.564
novel splice site A5SS	34761	ENSMUSG00000038079	Tmem237	chr1	-	59119720	59120112	59119996	59120112	59117974	59118006	34761	22,20,18	13,7,12	24,25,28	64,42,69	298	149	4.64597e-07	0.000122699	0.458,0.588,0.429	0.158,0.229,0.169	0.306
novel splice site A5SS	35043	ENSMUSG00000039182	AW209491	chr13	+	14630244	14630387	14630244	14630284	14636299	14638202	35043	0,0,0	15,8,5	9,8,5	14,21,30	252	149	8.72264e-07	0.000203594	0.0,0.0,0.0	0.275,0.184,0.09	-0.183
novel splice site A5SS	35771	ENSMUSG00000027881	Prpf38b	chr3	-	108906071	108906125	108906075	108906125	108905917	108905988	35771	16,18,10	3,4,6	8,10,13	0,0,0	153	149	8.13994e-07	0.000194163	0.839,0.814,0.619	1.0,1.0,1.0	-0.243
novel splice site A5SS	36281	ENSMUSG00000030409	Dmpk	chr7	+	19091948	19092254	19091948	19092036	19092949	19093821	36281	73,36,94	129102258	164,97,72	44,102,45	298	149	3.29305e-07	9.20154e-05	0.221,0.15,0.154	0.651,0.322,0.444	-0.297
novel splice site A5SS	36389	ENSMUSG00000063931	Pepd	chr7	+	34980504	34980616	34980504	34980536	35020964	35021033	36389	23,11,24	13,10,18	36,48,115	0,0,0	229	149	0	0	0.535,0.417,0.465	1.0,1.0,1.0	-0.528
novel splice site A5SS	36741	ENSMUSG00000032097	Ddx6	chr9	+	44604891	44605148	44604891	44604984	44607122	44607592	36741	10,7,3	61,64,40	22,23,17	37,61,54	298	149	5.52334e-06	0.000884078	0.076,0.052,0.036	0.229,0.159,0.136	-0.12
novel splice site A5SS	37410	ENSMUSG00000028064	Sema4a	chr3	-	88448313	88448630	88448438	88448630	88447990	88448141	37410	3,7,7	0,0,0	2,1,3	0,6,3	274	149	8.20557e-07	0.000195018	1.0,1.0,1.0	1.0,0.083,0.352	0.522
novel splice site A5SS	37413	ENSMUSG00000028064	Sema4a	chr3	-	88448409	88448630	88448438	88448630	88447990	88448141	37413	6,17,2	0,0,0	5,2,2	0,6,3	178	149	4.913e-06	0.000817129	1.0,1.0,1.0	1.0,0.218,0.358	0.475
novel splice site A5SS	37656	ENSMUSG00000028081	Rps3a1	chr3	-	86142244	86142702	86142509	86142702	86141697	86141801	37656	0,0,0	9,13,8	6,6,19	19,16,30	298	149	3.29854e-08	1.29036e-05	0.0,0.0,0.0	0.136,0.158,0.241	-0.178
novel splice site A5SS	37657	ENSMUSG00000028081	Rps3a1	chr3	-	86142244	86142702	86142535	86142702	86141697	86141801	37657	0,0,0	1,7,5	6,6,19	17,5,16	298	149	1.52204e-07	4.77093e-05	0.0,0.0,0.0	0.15,0.375,0.373	-0.299
novel splice site A5SS	37673	ENSMUSG00000028082	Sh3d19	chr3	+	86011605	86011831	86011605	86011706	86040825	86040865	37673	13,8,23	3,7,8	8,8,5	0,0,0	274	149	2.00634e-08	8.45759e-06	0.702,0.383,0.61	1.0,1.0,1.0	-0.435
novel splice site A5SS	37983	ENSMUSG00000021280	Exoc3l4	chr12	+	111427565	111427681	111427565	111427658	111427919	111428034	37983	0,0,0	3,1,3	4,0,8	2,3,5	172	149	3.01899e-06	0.000558619	0.0,0.0,0.0	0.634,0.0,0.581	-0.405
novel splice site A5SS	39127	ENSMUSG00000045027	Prss22	chr17	-	23997692	23998100	23997922	23998100	23997310	23997337	39127	0,0,0	10,6,9	0,7,15	19,6,27	298	149	5.24267e-06	0.000851698	0.0,0.0,0.0	0.0,0.368,0.217	-0.195
novel splice site A5SS	39301	ENSMUSG00000001420	Tmem79	chr3	-	88334099	88334454	88334373	88334454	88333137	88333682	39301	4,3,4	0,0,0	0,11,4	4,1,2	298	149	8.33319e-07	0.000195906	1.0,1.0,1.0	0.0,0.846,0.5	0.551
novel splice site A5SS	39379	ENSMUSG00000027562	Car2	chr3	+	14897030	14897285	14897030	14897089	14897913	14898069	39379	8,11,17	0,0,0	18,18,51	2,4,7	298	149	1.69755e-06	0.000350475	1.0,1.0,1.0	0.818,0.692,0.785	0.235
novel splice site A5SS	40266	ENSMUSG00000019842	Traf3ip2	chr10	+	39621440	39621572	39621440	39621568	39625849	39626659	40266	16,6,4	3,4,2	0,2,1	3,10,4	153	149	4.60826e-07	0.000122135	0.839,0.594,0.661	0.0,0.163,0.196	0.578
novel splice site A5SS	40370	ENSMUSG00000021376	Tpmt	chr13	-	47039915	47040196	47040093	47040196	47035894	47036027	40370	2,3,1	0,0,0	2,1,11	3,2,6	298	149	7.40428e-11	5.57018e-08	1.0,1.0,1.0	0.25,0.2,0.478	0.691
novel splice site A5SS	41031	ENSMUSG00000041476	Smpx	chrX	+	157702597	157702737	157702597	157702672	157702955	157703012	41031	14,5,12	0,0,2	12,6,1	11,2,4	214	149	2.41485e-06	0.000460365	1.0,1.0,0.807	0.432,0.676,0.148	0.517
novel splice site A5SS	41071	ENSMUSG00000020530	Ggnbp2	chr11	-	84870360	84870779	84870689	84870779	84869876	84870072	41071	112,90,71	0,2,3	76,89,79	8,23,10	298	149	5.93517e-09	2.90564e-06	1.0,0.957,0.922	0.826,0.659,0.798	0.199
novel splice site A5SS	41075	ENSMUSG00000020530	Ggnbp2	chr11	-	84870554	84870779	84870689	84870779	84869876	84870072	41075	79,67,49	0,2,3	57,78,67	8,23,10	284	149	6.08208e-08	2.14233e-05	1.0,0.946,0.895	0.789,0.64,0.779	0.211
novel splice site A5SS	41175	ENSMUSG00000025856	Pdgfa	chr5	-	138992979	138993384	138993291	138993384	138988440	138988453	41175	170177220	40,52,74	81,45,82	67,53,50	298	149	1.8087e-08	7.75823e-06	0.68,0.63,0.598	0.377,0.298,0.451	0.261
novel splice site A5SS	41297	ENSMUSG00000003868	Ruvbl2	chr7	-	45434125	45434277	45434254	45434277	45431319	45431374	41297	4,3,2	0,0,0	3,6,4	4,8,7	278	149	3.58873e-10	2.35551e-07	1.0,1.0,1.0	0.287,0.287,0.234	0.731
novel splice site A5SS	41469	ENSMUSG00000041153	Osgin2	chr4	-	16013493	16013796	16013515	16013796	16008600	16008755	41469	0,0,1	11,5,9	9,5,5	9,13,13	171	149	8.56628e-07	0.000200903	0.0,0.0,0.088	0.466,0.251,0.251	-0.293
novel splice site A5SS	41619	ENSMUSG00000074577	Fam65c	chr2	-	167993218	167993401	167993337	167993401	167993016	167993060	41619	0,0,0	10,12,18	31,19,28	7,9,13	268	149	0	0	0.0,0.0,0.0	0.711,0.54,0.545	-0.599
novel splice site A5SS	42018	ENSMUSG00000025161	Slc16a3	chr11	+	120948479	120948819	120948479	120948579	120954173	120954268	42018	22,22,19	17,15,14	5,0,8	27,18,40	298	149	7.11342e-12	6.44147e-09	0.393,0.423,0.404	0.085,0.0,0.091	0.348
novel splice site A5SS	42082	ENSMUSG00000028603	Scp2	chr4	-	108066187	108066449	108066409	108066449	108063885	108063988	42082	1,3,6	2,5,3	6,3,2	0,0,0	298	149	1.92413e-11	1.55517e-08	0.2,0.231,0.5	1.0,1.0,1.0	-0.69
novel splice site A5SS	42273	ENSMUSG00000059842	Zfp341	chr2	+	154641968	154642315	154641968	154642114	154643488	154643600	42273	1,1,3	60,43,40	36,51,19	131,89,94	298	149	1.51326e-11	1.24364e-08	0.008,0.011,0.036	0.121,0.223,0.092	-0.127
novel splice site A5SS	42548	ENSMUSG00000031391	L1cam	chrX	-	73859432	73859772	73859701	73859772	73858041	73858157	42548	0,1,2	1,2,1	1,1,7	1,0,0	298	149	3.44058e-06	0.000615141	0.0,0.2,0.5	0.333,1.0,1.0	-0.544
novel splice site A5SS	42683	ENSMUSG00000003762	Coq8b	chr7	+	27233701	27234042	27233701	27233821	27237377	27237455	42683	5,11,3	1,0,0	9,4,2	5,3,1	298	149	3.05443e-06	0.000563026	0.714,1.0,1.0	0.474,0.4,0.5	0.447
novel splice site A5SS	43192	ENSMUSG00000029001	Fbxo44	chr4	-	148156394	148156724	148156608	148156724	148156145	148156281	43192	373137234	40,13,24	70,63,84	26,26,31	298	149	1.90763e-11	1.55469e-08	0.823,0.84,0.83	0.574,0.548,0.575	0.265
novel splice site A5SS	43573	ENSMUSG00000036985	Zdhhc9	chrX	-	48202051	48202335	48202278	48202335	48194559	48194720	43573	9,5,9	10,2,5	9,4,3	0,0,0	298	149	3.3946e-10	2.2584e-07	0.31,0.556,0.474	1.0,1.0,1.0	-0.553
novel splice site A5SS	43576	ENSMUSG00000036985	Zdhhc9	chrX	-	48202119	48202335	48202278	48202335	48194559	48194720	43576	8,8,11	10,2,5	11,4,10	0,0,0	298	149	9.15759e-10	5.39515e-07	0.286,0.667,0.524	1.0,1.0,1.0	-0.508
novel splice site A5SS	43578	ENSMUSG00000036985	Zdhhc9	chrX	-	48202128	48202335	48202278	48202335	48194559	48194720	43578	6,5,9	10,2,5	9,3,3	0,0,0	298	149	2.26087e-10	1.54621e-07	0.231,0.556,0.474	1.0,1.0,1.0	-0.58
novel splice site A5SS	43650	ENSMUSG00000027809	Etfdh	chr3	-	79628214	79628683	79628653	79628683	79623540	79623678	43650	2,15,14	0,0,0	17,12,14	2,4,2	298	149	3.95576e-06	0.000686882	1.0,1.0,1.0	0.81,0.6,0.778	0.271
novel splice site A5SS	43657	ENSMUSG00000027809	Etfdh	chr3	-	79628480	79628697	79628653	79628697	79623540	79623678	43657	6,6,7	0,0,0	4,10,10	2,4,2	298	149	1.65765e-07	5.09796e-05	1.0,1.0,1.0	0.5,0.556,0.714	0.41
novel splice site A5SS	44224	ENSMUSG00000021546	Hnrnpk	chr13	-	58401859	58402103	58401890	58402103	58400341	58400417	44224	0,0,0	4,4,1	4,5,4	7,9,16	180	149	2.10758e-06	0.00041306	0.0,0.0,0.0	0.321,0.315,0.171	-0.269
novel splice site A5SS	44824	ENSMUSG00000002221	Paxip1	chr5	-	27791458	27791691	27791526	27791691	27788642	27788777	44824	5,1,2	0,1,0	4,1,4	5,3,9	217	149	3.80636e-06	0.000663555	1.0,0.407,1.0	0.355,0.186,0.234	0.544
novel splice site A5SS	45814	ENSMUSG00000031585	Gtf2e2	chr8	+	33732310	33732719	33732310	33732329	33735733	33735906	45814	8,14,6	0,0,0	21,7,17	2,2,4	298	149	5.39709e-06	0.000868132	1.0,1.0,1.0	0.84,0.636,0.68	0.281
novel splice site A5SS	45815	ENSMUSG00000031585	Gtf2e2	chr8	+	33732310	33732798	33732310	33732329	33735733	33735906	45815	8,14,6	0,0,0	22,7,16	2,2,4	298	149	5.15286e-06	0.00084192	1.0,1.0,1.0	0.846,0.636,0.667	0.284
novel splice site A5SS	46051	ENSMUSG00000036781	Rps27l	chr9	+	66946354	66946512	66946354	66946361	66946830	66946939	46051	3,3,2	0,0,0	7,26,47	2,8,8	298	149	1.79092e-06	0.000365301	1.0,1.0,1.0	0.636,0.619,0.746	0.333
novel splice site A5SS	46052	ENSMUSG00000036781	Rps27l	chr9	+	66946354	66946678	66946354	66946361	66946830	66946939	46052	12,13,9	0,0,0	17,23,57	2,8,8	298	149	4.65463e-07	0.000122699	1.0,1.0,1.0	0.81,0.59,0.781	0.273
novel splice site A5SS	46140	ENSMUSG00000025967	Eef1b2	chr1	+	63178027	63178264	63178027	63178208	63178438	63178565	46140	1,0,1	4,7,1	15,8,7	10,5,2	205	149	6.07285e-06	0.000959471	0.154,0.0,0.421	0.522,0.538,0.718	-0.401
novel splice site A5SS	46278	ENSMUSG00000010048	Ifrd2	chr9	+	107591106	107591263	107591106	107591110	107591567	107591705	46278	49,45,49	50,53,69	73,86,92	4,0,13	298	149	0	0	0.329,0.298,0.262	0.901,1.0,0.78	-0.597
novel splice site A5SS	46279	ENSMUSG00000010048	Ifrd2	chr9	+	107591106	107591371	107591106	107591110	107591567	107591705	46279	67,52,72	50,53,69	82,100,96	4,0,13	298	149	0	0	0.401,0.329,0.343	0.911,1.0,0.787	-0.542
novel splice site A5SS	46280	ENSMUSG00000010048	Ifrd2	chr9	+	107591106	107591430	107591106	107591110	107591567	107591705	46280	66,53,62	50,53,69	73,102,95	4,0,13	298	149	0	0	0.398,0.333,0.31	0.901,1.0,0.785	-0.548
novel splice site A5SS	46376	ENSMUSG00000027695	Pld1	chr3	+	28021654	28021859	28021654	28021731	28024162	28024353	46376	0,0,0	2,2,2	3,9,7	0,0,0	277	149	3.33067e-16	6.03209e-13	0.0,0.0,0.0	1.0,1.0,1.0	-1
novel splice site A5SS	46522	ENSMUSG00000026659	Dusp12	chr1	-	170880572	170881020	170880914	170881020	170880129	170880226	46522	357316378	135136157	387358410	69,68,77	298	149	1.45615e-10	1.03195e-07	0.569,0.537,0.546	0.737,0.725,0.727	-0.179
novel splice site A5SS	46705	ENSMUSG00000026687	Aldh9a1	chr1	+	167353916	167354302	167353916	167354051	167354426	167354556	46705	2,4,7	8,4,4	0,1,0	7,11,6	298	149	3.19165e-06	0.00058135	0.111,0.333,0.467	0.0,0.043,0.0	0.289
novel splice site A5SS	46747	ENSMUSG00000020476	Dbnl	chr11	+	5793649	5794111	5793649	5794079	5794236	5794311	46747	2,2,5	0,0,1	3,0,1	2,2,6	181	149	1.61605e-07	5.01734e-05	1.0,1.0,0.805	0.553,0.0,0.121	0.71
novel splice site A5SS	46833	ENSMUSG00000028851	Nudc	chr4	-	133536263	133536452	133536401	133536452	133535667	133535871	46833	2,5,3	8,4,7	0,0,0	14,19,28	287	149	1.59028e-06	0.000332601	0.115,0.394,0.182	0.0,0.0,0.0	0.23
novel splice site A5SS	47531	ENSMUSG00000008683	Rps15a	chr7	-	118115664	118116128	118116096	118116128	118115108	118115246	47531	1,0,1	25,1,14	13,7,11	9,6,16	298	149	7.08265e-10	4.32918e-07	0.02,0.0,0.034	0.419,0.368,0.256	-0.33
novel splice site A5SS	47564	ENSMUSG00000027111	Itga6	chr2	+	71840785	71841115	71840785	71840975	71841248	71841328	47564	35,15,23	0,0,0	29,18,33	0,7,5	289	149	3.98273e-06	0.000689386	1.0,1.0,1.0	1.0,0.57,0.773	0.219
novel splice site A5SS	47565	ENSMUSG00000027111	Itga6	chr2	+	71840785	71841154	71840785	71840975	71841248	71841328	47565	59,26,42	0,0,0	43,31,44	0,7,5	298	149	4.88764e-06	0.000814312	1.0,1.0,1.0	1.0,0.689,0.815	0.165
novel splice site A5SS	48095	ENSMUSG00000010122	Slc47a1	chr11	-	61365116	61365545	61365369	61365545	61363393	61363491	48095	3,11,6	4,1,3	4,1,2	0,0,0	298	149	2.723e-07	7.74651e-05	0.273,0.846,0.5	1.0,1.0,1.0	-0.46
novel splice site A5SS	48224	ENSMUSG00000045757	Zfp764	chr7	-	127406375	127406783	127406653	127406783	127406165	127406279	48224	8,3,2	10,6,3	0,0,0	11,6,10	298	149	1.82042e-07	5.47795e-05	0.286,0.2,0.25	0.0,0.0,0.0	0.245
novel splice site A5SS	48225	ENSMUSG00000045757	Zfp764	chr7	-	127406375	127406783	127406723	127406783	127406165	127406279	48225	8,3,2	3,5,3	0,0,0	6,7,8	298	149	1.09215e-07	3.56035e-05	0.571,0.231,0.25	0.0,0.0,0.0	0.351
novel splice site A5SS	48287	ENSMUSG00000097251	5033417F24Rik	chr1	-	92910421	92910764	92910578	92910764	92908377	92909978	48287	1,1,6	0,0,0	6,1,0	5,0,6	298	149	9.19279e-08	3.07889e-05	1.0,1.0,1.0	0.375,1.0,0.0	0.542
novel splice site A5SS	48297	ENSMUSG00000015120	Ube2i	chr17	-	25273144	25273590	25273481	25273590	25269402	25269479	48297	33,19,9	153143125	112173102	271222257	298	149	9.69558e-13	1.10257e-09	0.097,0.062,0.035	0.171,0.28,0.166	-0.141
novel splice site A5SS	48299	ENSMUSG00000015120	Ube2i	chr17	-	25273259	25273590	25273481	25273590	25269402	25269479	48299	66,47,23	153143125	152237153	271222257	298	149	1.32509e-06	0.000288621	0.177,0.141,0.084	0.219,0.348,0.229	-0.131
novel splice site A5SS	48688	ENSMUSG00000086187	Gm12860	chr4	+	120621570	120621885	120621570	120621688	120622237	120622682	48688	17,5,5	9,2,6	99,99,97	5,1,1	298	149	5.07675e-11	3.90942e-08	0.486,0.556,0.294	0.908,0.98,0.98	-0.511
novel splice site A5SS	48725	ENSMUSG00000045427	Hnrnph2	chrX	+	134602714	134602962	134602714	134602762	134604854	134607054	48725	572610722	770720688	606462676	133614071503	298	149	1.11022e-16	2.21587e-13	0.271,0.298,0.344	0.185,0.141,0.184	0.134
novel splice site A5SS	48981	ENSMUSG00000002015	Bcap31	chrX	-	73715747	73716175	73715870	73716175	73714792	73714928	48981	6,2,3	0,0,0	4,4,3	4,1,2	272	149	1.66473e-07	5.10369e-05	1.0,1.0,1.0	0.354,0.687,0.451	0.503
novel splice site A5SS	49048	ENSMUSG00000024055	Cyp4f13	chr17	-	32925136	32925406	32925362	32925406	32924715	32924954	49048	483540604	1,0,0	343279302	17,53,0	298	149	6.32827e-14	8.71679e-11	0.996,1.0,1.0	0.91,0.725,1.0	0.12
novel splice site A5SS	49488	ENSMUSG00000003458	Ncstn	chr1	-	172082310	172082795	172082530	172082795	172081211	172081316	49488	2,6,9	0,0,0	7,8,12	5,1,3	298	149	2.00556e-07	5.89008e-05	1.0,1.0,1.0	0.412,0.8,0.667	0.374
novel splice site A5SS	50102	ENSMUSG00000079491	H2-T10	chr17	-	36119601	36119705	36119605	36119705	36119188	36119464	50102	1,3,2	0,0,1	2,0,0	2,7,2	153	149	7.91893e-09	3.68788e-06	1.0,1.0,0.661	0.493,0.0,0.0	0.723
novel splice site A5SS	50302	ENSMUSG00000096935	1700113A16Rik	chr3	-	88177586	88177785	88177778	88177785	88175850	88175935	50302	68,64,66	19,10,19	210123141	13,8,12	298	149	3.05698e-06	0.000563026	0.642,0.762,0.635	0.89,0.885,0.855	-0.197
novel splice site A5SS	50363	ENSMUSG00000022749	Tbc1d23	chr16	-	57208189	57208327	57208203	57208327	57198723	57198770	50363	26,39,34	31,41,45	17,12,28	0,0,0	163	149	0	0	0.434,0.465,0.409	1.0,1.0,1.0	-0.564
novel splice site A5SS	50503	ENSMUSG00000023011	Faim2	chr15	-	99512954	99513386	99513348	99513386	99512780	99512868	50503	1,0,0	13,7,14	5,0,9	2,3,4	298	149	3.66832e-06	0.000648318	0.037,0.0,0.0	0.556,0.0,0.529	-0.349
novel splice site A5SS	51351	ENSMUSG00000054387	Mdm4	chr1	-	133008982	133009151	133009136	133009151	133003790	133003890	51351	32,18,18	15,23,12	18,29,34	63123169	298	149	1.19294e-09	6.86278e-07	0.516,0.281,0.429	0.125,0.105,0.091	0.302
novel splice site A5SS	51794	ENSMUSG00000019312	Grb7	chr11	+	98447047	98447508	98447047	98447406	98450765	98450922	51794	4,1,2	0,0,0	4,0,3	2,3,1	251	149	1.42275e-06	0.000301454	1.0,1.0,1.0	0.543,0.0,0.64	0.606
novel splice site A5SS	52009	ENSMUSG00000026082	Rev1	chr1	-	38074898	38075153	38075076	38075153	38074314	38074443	52009	14,7,20	0,0,0	24,8,13	3,1,5	298	149	1.59162e-06	0.000332601	1.0,1.0,1.0	0.8,0.8,0.565	0.278
novel splice site A5SS	52515	ENSMUSG00000023723	Mrps23	chr11	+	88204387	88204737	88204387	88204465	88205188	88205359	52515	6,9,6	0,0,0	4,10,24	3,2,3	298	149	2.07317e-06	0.000407951	1.0,1.0,1.0	0.4,0.714,0.8	0.362
novel splice site A5SS	52676	ENSMUSG00000034595	Ppp1r18	chr17	+	35866055	35866526	35866055	35866228	35867229	35868785	52676	5,12,5	16,10,16	0,0,1	27,10,21	298	149	3.33077e-08	1.29778e-05	0.135,0.375,0.135	0.0,0.0,0.023	0.207
novel splice site A5SS	52768	ENSMUSG00000018171	Vmp1	chr11	-	86683332	86683821	86683735	86683821	86665776	86665878	52768	117133145	29,45,25	20,17,32	15,26,23	298	149	7.33226e-07	0.000180625	0.669,0.596,0.744	0.4,0.246,0.41	0.318
novel splice site A5SS	54003	ENSMUSG00000035000	Dpp4	chr2	-	62345203	62345350	62345214	62345350	62345055	62345120	54003	28,19,22	10,7,6	9,9,8	0,1,0	160	149	3.07863e-06	0.000565946	0.723,0.717,0.773	1.0,0.893,1.0	-0.227
novel splice site A5SS	54383	ENSMUSG00000036427	Gpi1	chr7	-	34212971	34213436	34213401	34213436	34207856	34207900	54383	1,4,1	0,0,0	1,0,0	0,2,1	298	149	3.74116e-06	0.000655006	1.0,1.0,1.0	1.0,0.0,0.0	0.667
novel splice site A5SS	54739	ENSMUSG00000025726	Slc28a1	chr7	+	81114798	81115235	81114798	81114931	81115522	81115634	54739	6,23,33	25,50,64	0,0,0	2,3,5	298	149	2.9026e-06	0.000541734	0.107,0.187,0.205	0.0,0.0,0.0	0.166
novel splice site A5SS	55312	ENSMUSG00000092564	BC051226	chr17	-	33908788	33909178	33909134	33909178	33908293	33908586	55312	1,3,2	0,0,0	3,6,2	3,7,0	298	149	1.11127e-06	0.000249838	1.0,1.0,1.0	0.333,0.3,1.0	0.456
novel splice site A5SS	55315	ENSMUSG00000092564	BC051226	chr17	-	33909134	33909317	33909180	33909317	33908293	33908586	55315	0,0,0	70,42,49	8,13,4	38,1,55	195	149	6.33193e-06	0.000993981	0.0,0.0,0.0	0.139,0.909,0.053	-0.367
novel splice site A5SS	55501	ENSMUSG00000058239	Usf2	chr7	-	30955799	30956238	30956148	30956238	30955105	30955193	55501	14,26,18	0,0,1	37,34,38	8,6,3	298	149	5.97831e-06	0.000947597	1.0,1.0,0.9	0.698,0.739,0.864	0.2
novel splice site A5SS	55557	ENSMUSG00000052752	Traf7	chr17	-	24527045	24527489	24527454	24527489	24519130	24519246	55557	0,0,0	4,4,2	2,2,6	3,4,2	298	149	2.08052e-06	0.000408575	0.0,0.0,0.0	0.25,0.2,0.6	-0.35
novel splice site A5SS	55665	ENSMUSG00000037339	Fam53a	chr5	-	33614393	33614834	33614602	33614834	33608214	33608227	55665	8,8,8	1,4,2	7,12,12	0,0,0	298	149	4.73085e-06	0.000793598	0.8,0.5,0.667	1.0,1.0,1.0	-0.344
novel splice site A5SS	56094	ENSMUSG00000086641	Gm13663	chr2	+	71747506	71747895	71747506	71747566	71748868	71748932	56094	2,3,2	0,0,0	3,6,4	1,2,4	298	149	1.94881e-07	5.758e-05	1.0,1.0,1.0	0.6,0.6,0.333	0.489
novel splice site A5SS	57322	ENSMUSG00000015405	Ace2	chrX	+	164154602	164154981	164154602	164154614	164156506	164156600	57322	7,2,8	3,3,5	0,0,1	5,2,3	298	149	1.66657e-06	0.000346782	0.538,0.25,0.444	0.0,0.0,0.143	0.363
novel splice site A5SS	57462	ENSMUSG00000052926	Rnaseh2a	chr8	-	84965831	84965961	84965903	84965961	84965606	84965642	57462	3,3,9	0,0,0	6,8,15	3,3,7	221	149	1.28616e-07	4.13763e-05	1.0,1.0,1.0	0.574,0.643,0.591	0.397
novel splice site A5SS	57487	ENSMUSG00000037157	Il22ra1	chr4	+	135732977	135733346	135732977	135733114	135734101	135734280	57487	4,8,6	6,1,3	0,0,0	1,8,6	298	149	9.07713e-09	4.1455e-06	0.25,0.8,0.5	0.0,0.0,0.0	0.517
novel splice site A5SS	57728	ENSMUSG00000018126	Baiap2l2	chr15	-	79261056	79261287	79261073	79261287	79259187	79259395	57728	20,29,30	0,1,0	16,12,23	1,4,8	166	149	1.69866e-06	0.000350475	1.0,0.963,1.0	0.935,0.729,0.721	0.193
novel splice site A5SS	58058	ENSMUSG00000042672	Dcst1	chr3	-	89353045	89353382	89353221	89353382	89352466	89352580	58058	3,5,1	6,1,5	4,1,1	0,0,0	298	149	1.41759e-10	1.01682e-07	0.2,0.714,0.091	1.0,1.0,1.0	-0.665
novel splice site A5SS	58059	ENSMUSG00000042672	Dcst1	chr3	-	89353045	89353382	89353265	89353382	89352466	89352580	58059	62,57,82	11,25,13	19,12,30	0,0,1	298	149	4.30914e-08	1.60625e-05	0.738,0.533,0.759	1.0,1.0,0.938	-0.303
novel splice site A5SS	58140	ENSMUSG00000020978	Klhdc2	chr12	+	69307219	69307708	69307219	69307299	69308957	69309045	58140	8,3,15	0,0,0	19,18,29	3,6,5	298	149	2.54156e-07	7.31057e-05	1.0,1.0,1.0	0.76,0.6,0.744	0.299
novel splice site A5SS	58300	ENSMUSG00000026159	Agfg1	chr1	+	82886113	82886467	82886113	82886187	82893423	82893582	58300	178215951666	381366459	121812471524	167174209	298	149	2.52687e-08	1.02968e-05	0.7,0.685,0.645	0.785,0.782,0.785	-0.107
novel splice site A5SS	59318	ENSMUSG00000074129	Rpl13a	chr7	-	45126727	45127066	45126990	45127066	45126477	45126537	59318	102310001095	150,99,129	225821012425	568525704	298	149	7.88258e-15	1.28483e-11	0.773,0.835,0.809	0.665,0.667,0.633	0.151
novel splice site A5SS	59320	ENSMUSG00000074129	Rpl13a	chr7	-	45126757	45127066	45126990	45127066	45126477	45126537	59320	102310001095	150,99,129	225821002426	568525704	298	149	7.88258e-15	1.28483e-11	0.773,0.835,0.809	0.665,0.667,0.633	0.151
novel splice site A5SS	59570	ENSMUSG00000005682	Pan2	chr10	+	128320247	128320411	128320247	128320366	128320733	128321358	59570	102,73,100	14,7,21	74,58,77	0,0,0	194	149	2.4073e-12	2.45238e-09	0.848,0.889,0.785	1.0,1.0,1.0	-0.159
novel splice site A5SS	59572	ENSMUSG00000005682	Pan2	chr10	+	128320247	128320480	128320247	128320366	128320733	128321358	59572	96,70,98	14,7,21	75,58,77	0,0,0	263	149	4.78284e-13	5.50297e-10	0.795,0.85,0.726	1.0,1.0,1.0	-0.21
novel splice site A5SS	59983	ENSMUSG00000035885	Cox8a	chr19	-	7217370	7217616	7217500	7217616	7215157	7215484	59983	1,1,0	2,0,2	2,2,1	1,0,0	279	149	4.23375e-06	0.000722605	0.211,1.0,0.0	0.516,1.0,1.0	-0.435
novel splice site A5SS	60489	ENSMUSG00000001909	Trmt1	chr8	+	84699119	84699508	84699119	84699258	84699602	84699808	60489	20,18,9	0,0,0	26,15,25	1,2,11	298	149	1.0843e-06	0.000245469	1.0,1.0,1.0	0.929,0.789,0.532	0.25
novel splice site A5SS	61067	ENSMUSG00000030801	Kat8	chr7	+	127915227	127915618	127915227	127915302	127920235	127920289	61067	9,1,2	6,1,2	6,4,7	0,0,0	298	149	3.46647e-09	1.77494e-06	0.429,0.333,0.333	1.0,1.0,1.0	-0.635
novel splice site A5SS	61381	ENSMUSG00000031229	Atrx	chrX	-	105819968	105820063	105819970	105820063	105819342	105819520	61381	0,11,3	20,4,1	2,2,2	0,0,0	151	149	5.56467e-08	1.99345e-05	0.0,0.731,0.747	1.0,1.0,1.0	-0.507
novel splice site A5SS	61821	ENSMUSG00000026577	Blzf1	chr1	-	164303847	164303924	164303903	164303924	164302956	164303064	61821	11,8,24	5,2,4	7,20,17	0,0,0	205	149	4.9732e-07	0.000129698	0.615,0.744,0.813	1.0,1.0,1.0	-0.276
novel splice site A5SS	61979	ENSMUSG00000021947	Cryl1	chr14	-	57312775	57313096	57312963	57313096	57303592	57303787	61979	2,3,3	0,0,3	0,0,0	2,3,2	298	149	8.08368e-08	2.74503e-05	1.0,1.0,0.333	0.0,0.0,0.0	0.778
novel splice site A5SS	62138	ENSMUSG00000094651	Gal3st2	chr1	+	93861527	93861957	93861527	93861619	93872454	93872541	62138	9291104993	369443695108	377316414	5134921497	298	149	1.71838e-08	7.43602e-06	0.112,0.112,0.089	0.269,0.243,0.121	-0.107
novel splice site A5SS	62482	ENSMUSG00000017664	Slc35c2	chr2	-	165281488	165281616	165281578	165281616	165281307	165281380	62482	3,2,1	0,3,7	1,1,4	0,0,0	239	149	1.04756e-06	0.000238254	1.0,0.294,0.082	1.0,1.0,1.0	-0.541
novel splice site A5SS	62553	ENSMUSG00000048473	Sult6b2	chr6	-	142798893	142799291	142799211	142799291	142797841	142797968	62553	4,3,3	5,1,0	0,0,0	3,4,8	298	149	3.17434e-07	8.89526e-05	0.286,0.6,1.0	0.0,0.0,0.0	0.629
novel splice site A5SS	62605	ENSMUSG00000039110	Mycbpap	chr11	-	94504049	94504165	94504131	94504165	94501346	94501520	62605	21,17,33	0,10,5	31,15,20	0,0,0	231	149	2.96766e-06	0.000552822	1.0,0.523,0.81	1.0,1.0,1.0	-0.222
novel splice site A5SS	62878	ENSMUSG00000053483	Usp21	chr1	-	171283696	171284026	171283961	171284026	171283354	171283441	62878	15,21,19	1,0,2	16,7,13	8,2,8	298	149	3.1726e-06	0.000579951	0.882,1.0,0.826	0.5,0.636,0.448	0.375
novel splice site A5SS	62887	ENSMUSG00000092356	Gm20532	chr2	+	26632603	26633005	26632603	26632729	26634787	26634895	62887	2,6,2	0,0,0	25,22,16	5,10,14	298	149	2.28592e-07	6.65352e-05	1.0,1.0,1.0	0.714,0.524,0.364	0.466
novel splice site A5SS	62936	ENSMUSG00000038260	Trpm4	chr7	-	45308241	45308651	45308543	45308651	45305373	45305494	62936	30,32,29	10,19,9	15,12,13	19,21,38	298	149	4.36346e-07	0.000117559	0.6,0.457,0.617	0.283,0.222,0.146	0.341
novel splice site A5SS	62938	ENSMUSG00000038260	Trpm4	chr7	-	45308403	45308651	45308543	45308651	45305373	45305494	62938	36,38,35	10,19,9	13,10,18	19,21,38	289	149	3.31936e-09	1.70856e-06	0.65,0.508,0.667	0.261,0.197,0.196	0.39
novel splice site A5SS	63032	ENSMUSG00000045917	Tmem268	chr4	+	63560226	63560725	63560226	63560405	63560881	63560995	63032	1,3,4	0,0,1	4,2,2	8,5,1	298	149	2.17053e-06	0.0004237	1.0,1.0,0.667	0.2,0.167,0.5	0.6
novel splice site A5SS	63722	ENSMUSG00000030651	Art2b	chr7	-	101585253	101585600	101585550	101585600	101581110	101581179	63722	8,17,21	9,16,11	0,0,0	17,4,6	298	149	4.86011e-12	4.48182e-09	0.308,0.347,0.488	0.0,0.0,0.0	0.381
novel splice site A5SS	63751	ENSMUSG00000035877	Zhx3	chr2	-	160872386	160872829	160872790	160872829	160832296	160832418	63751	0,0,0	16,18,17	4,8,6	26,20,12	298	149	4.93488e-07	0.000129043	0.0,0.0,0.0	0.071,0.167,0.2	-0.146
novel splice site A5SS	63938	ENSMUSG00000026853	Crat	chr2	-	30415194	30415465	30415311	30415465	30412982	30413246	63938	96610921463	171714982004	106,83,219	5456061128	266	149	0	0	0.24,0.29,0.29	0.098,0.071,0.098	0.184
novel splice site A5SS	63946	ENSMUSG00000026853	Crat	chr2	-	30415194	30415465	30415311	30415465	30414594	30414822	63946	134154184	13,13,4	39,33,78	10,6,20	266	149	4.59324e-06	0.000773704	0.852,0.869,0.963	0.686,0.755,0.686	0.186
novel splice site A5SS	64251	ENSMUSG00000002546	Golga2	chr2	+	32297544	32297834	32297544	32297577	32298599	32298638	64251	638680685	48,21,42	310349585	39,55,55	298	149	3.31992e-07	9.2502e-05	0.869,0.942,0.891	0.799,0.76,0.842	0.1
novel splice site A5SS	64500	ENSMUSG00000022747	St3gal6	chr16	-	58523075	58523423	58523316	58523423	58507447	58507614	64500	241225202	45,49,45	345399448	4,10,2	298	149	0	0	0.728,0.697,0.692	0.977,0.952,0.991	-0.268
novel splice site A5SS	64909	ENSMUSG00000059005	Hnrnpa3	chr2	+	75662525	75662865	75662525	75662756	75663570	75663714	64909	247186227	34,30,40	566453465	28,38,21	258	149	1.18395e-08	5.2964e-06	0.808,0.782,0.766	0.921,0.873,0.927	-0.122
novel splice site A5SS	64910	ENSMUSG00000059005	Hnrnpa3	chr2	+	75662525	75662898	75662525	75662756	75663570	75663714	64910	250187229	34,30,40	566455471	28,38,21	291	149	1.28883e-08	5.70339e-06	0.79,0.761,0.746	0.912,0.86,0.92	-0.132
novel splice site A5SS	64911	ENSMUSG00000059005	Hnrnpa3	chr2	+	75662525	75662919	75662525	75662756	75663570	75663714	64911	253196233	34,30,40	580474498	28,38,21	298	149	7.3731e-09	3.45012e-06	0.788,0.766,0.744	0.912,0.862,0.922	-0.133
novel splice site A5SS	65015	ENSMUSG00000029004	Kmt2e	chr5	+	23498635	23499006	23498635	23498699	23499281	23499592	65015	7,14,17	4,5,2	6,10,15	0,0,0	298	149	4.87766e-08	1.76676e-05	0.467,0.583,0.81	1.0,1.0,1.0	-0.38
novel splice site A5SS	65058	ENSMUSG00000034928	Rnf44	chr13	-	54687086	54687253	54687088	54687253	54684337	54684488	65058	3,4,4	0,0,0	11,15,7	3,7,2	151	149	1.99308e-06	0.000399285	1.0,1.0,1.0	0.783,0.679,0.775	0.254
novel splice site A5SS	65224	ENSMUSG00000036249	Rbm43	chr2	-	51934551	51935007	51934831	51935007	51929659	51929849	65224	1,3,0	7,12,8	2,11,18	2,0,8	298	149	2.98519e-06	0.000553977	0.067,0.111,0.0	0.333,1.0,0.529	-0.561
novel splice site A5SS	65788	ENSMUSG00000007850	Hnrnph1	chr11	+	50383830	50383929	50383830	50383890	50384643	50384736	65788	551445450	188171153	987800850	499477518	188	149	3.17198e-06	0.000579951	0.699,0.673,0.7	0.611,0.571,0.565	0.108
novel splice site A5SS	65817	ENSMUSG00000037461	Ints7	chr1	+	191609656	191610105	191609656	191609734	191610363	191610501	65817	8,5,2	0,0,0	1,1,1	3,0,2	298	149	3.55823e-06	0.000633858	1.0,1.0,1.0	0.143,1.0,0.2	0.552
novel splice site A5SS	66226	ENSMUSG00000021279	Cdc42bpb	chr12	-	111305588	111305802	111305613	111305802	111304971	111305111	66226	0,0,0	1,1,1	1,2,4	1,0,0	174	149	1.03186e-11	9.0102e-09	0.0,0.0,0.0	0.461,1.0,1.0	-0.82
novel splice site A5SS	66431	ENSMUSG00000027315	Spint1	chr2	+	119245638	119246084	119245638	119245907	119246358	119246484	66431	243281289	6,7,3	111131137	13,16,22	298	149	1.96088e-12	2.08445e-09	0.953,0.953,0.98	0.81,0.804,0.757	0.172
novel splice site A5SS	66949	ENSMUSG00000042472	Zfp410	chr12	+	84316858	84317174	84316858	84317045	84321811	84321991	66949	297430342	51,59,58	242234325	15,8,27	278	149	8.97757e-08	3.01714e-05	0.757,0.796,0.76	0.896,0.94,0.866	-0.13
novel splice site A5SS	67087	ENSMUSG00000064090	Vrk2	chr11	-	26593385	26593763	26593589	26593763	26591586	26591727	67087	38,1,0	42,55,52	3,0,0	125,85,108	298	149	5.09582e-06	0.000836177	0.311,0.009,0.0	0.012,0.0,0.0	0.103
novel splice site A5SS	68051	ENSMUSG00000015766	Eps8	chr6	-	137483400	137483718	137483543	137483718	137482151	137482281	68051	4,1,3	2,0,0	0,0,2	2,1,1	292	149	3.93291e-06	0.000684396	0.505,1.0,1.0	0.0,0.0,0.505	0.667
novel splice site A5SS	68085	ENSMUSG00000096727	Psmb9	chr17	-	34187057	34187338	34187234	34187338	34185729	34185797	68085	253216281	92,57,80	356536208	46,72,36	298	149	4.76381e-08	1.73194e-05	0.579,0.655,0.637	0.795,0.788,0.743	-0.152
novel splice site A5SS	68508	ENSMUSG00000020528	Prpsap2	chr11	-	61761953	61762062	61762032	61762062	61756581	61756677	68508	43,43,32	0,0,0	70,59,96	4,10,6	228	149	1.42407e-06	0.000301454	1.0,1.0,1.0	0.92,0.794,0.913	0.124
novel splice site A5SS	70342	ENSMUSG00000027613	Eif6	chr2	-	155823300	155823365	155823302	155823365	155822836	155823018	70342	161153124	55,93,94	120128175	22,35,29	151	149	9.08348e-07	0.000210011	0.743,0.619,0.566	0.843,0.783,0.856	-0.185
novel splice site A5SS	70537	ENSMUSG00000028089	Chd1l	chr3	-	97580978	97581172	97581002	97581172	97572560	97572709	70537	211,90,108	0,52,75	0,0,209	240247137	173	149	4.39759e-12	4.17549e-09	1.0,0.599,0.554	0.0,0.0,0.568	0.528
novel splice site A5SS	70834	ENSMUSG00000037643	Prkci	chr3	+	31039028	31039119	31039028	31039115	31041441	31041529	70834	6,12,4	6,10,7	31,22,22	0,0,0	153	149	2.55351e-15	4.45944e-12	0.493,0.539,0.358	1.0,1.0,1.0	-0.537
novel splice site A5SS	71099	ENSMUSG00000018765	Fxr2	chr11	+	69643369	69643719	69643369	69643432	69643837	69643954	71099	4,4,1	2,1,3	6,6,7	0,1,0	298	149	1.92575e-06	0.00038752	0.5,0.667,0.143	1.0,0.75,1.0	-0.48
novel splice site A5SS	71673	ENSMUSG00000024160	Spsb3	chr17	+	24887164	24887445	24887164	24887245	24887779	24887917	71673	4,2,4	0,0,0	5,7,7	1,4,5	298	149	3.56105e-09	1.81387e-06	1.0,1.0,1.0	0.714,0.467,0.412	0.469
novel splice site A5SS	72058	ENSMUSG00000027931	Npr1	chr3	-	90451260	90451397	90451322	90451397	90450709	90451182	72058	8,3,9	0,0,0	11,9,6	1,2,8	211	149	1.74237e-06	0.000357233	1.0,1.0,1.0	0.886,0.761,0.346	0.336
novel splice site A5SS	72436	ENSMUSG00000020220	Vps13d	chr4	-	145079940	145080083	145079991	145080083	145075709	145075833	72436	11,12,5	0,0,2	4,2,2	3,2,6	200	149	1.12294e-06	0.00025137	1.0,1.0,0.651	0.498,0.427,0.199	0.509
novel splice site A5SS	72639	ENSMUSG00000078578	Ube2d3	chr3	+	135441504	135441726	135441504	135441565	135455185	135455249	72639	7,1,3	2,7,7	4,4,2	1,0,0	298	149	1.67174e-06	0.000347119	0.636,0.067,0.176	0.667,1.0,1.0	-0.596
novel splice site A5SS	73283	ENSMUSG00000026437	Cdk18	chr1	-	132116447	132116689	132116595	132116689	132115861	132115952	73283	109,144,84	31,48,56	53,32,64	50,48,76	297	149	4.18778e-06	0.000717261	0.638,0.601,0.429	0.347,0.251,0.297	0.258
novel splice site A5SS	73505	ENSMUSG00000039814	Xkr5	chr8	-	18950535	18950916	18950768	18950916	18948558	18948742	73505	2,4,5	0,0,0	5,2,14	2,2,4	298	149	1.38698e-07	4.39023e-05	1.0,1.0,1.0	0.556,0.333,0.636	0.492
novel splice site A5SS	73997	ENSMUSG00000030346	Rad51ap1	chr6	-	126939380	126939546	126939507	126939546	126935952	126936008	73997	0,0,0	6,2,2	1,9,3	4,2,3	276	149	1.09366e-06	0.000247016	0.0,0.0,0.0	0.119,0.708,0.351	-0.393
novel splice site A5SS	74146	ENSMUSG00000075703	Selenoi	chr5	+	30257711	30257952	30257711	30257761	30263070	30263119	74146	919600601	258145159	239288573	27,55,73	298	149	3.67255e-06	0.000648318	0.64,0.674,0.654	0.816,0.724,0.797	-0.123
novel splice site A5SS	74152	ENSMUSG00000040771	Oard1	chr17	+	48410013	48410372	48410013	48410094	48410827	48410904	74152	576581650	69,54,60	881693752	24,22,29	298	149	2.32592e-13	2.84338e-10	0.807,0.843,0.844	0.948,0.94,0.928	-0.107
novel splice site A5SS	74155	ENSMUSG00000040771	Oard1	chr17	+	48410079	48410237	48410079	48410094	48410827	48410904	74155	314279348	69,54,60	261252363	24,22,29	292	149	3.16295e-07	8.88879e-05	0.699,0.725,0.747	0.847,0.854,0.865	-0.132
novel splice site A5SS	74156	ENSMUSG00000040771	Oard1	chr17	+	48410079	48410553	48410079	48410094	48410827	48410904	74156	22,20,14	69,54,60	29,19,31	24,22,29	298	149	1.06149e-07	3.48361e-05	0.138,0.156,0.104	0.377,0.302,0.348	-0.21
novel splice site A5SS	74176	ENSMUSG00000029165	Agbl5	chr5	+	30888955	30889447	30888955	30889081	30890119	30890380	74176	0,2,0	19,19,22	8,11,7	32,26,28	298	149	1.35149e-06	0.000291067	0.0,0.05,0.0	0.111,0.175,0.111	-0.116
novel splice site A5SS	74208	ENSMUSG00000029162	Khk	chr5	+	30926657	30927154	30926657	30926822	30928442	30928515	74208	286365255	457447508	45,25,51	151158167	298	149	1.04824e-11	9.07219e-09	0.238,0.29,0.201	0.13,0.073,0.132	0.131
novel splice site A5SS	74387	ENSMUSG00000106918	Mrpl33	chr5	+	31613971	31614156	31613971	31614022	31616380	31616487	74387	2,4,0	51,40,42	23,16,6	42,42,55	283	149	8.14389e-08	2.7559e-05	0.02,0.05,0.0	0.224,0.167,0.054	-0.125
novel splice site A5SS	74528	ENSMUSG00000093574	Gm20671	chr5	-	32739157	32739373	32739166	32739373	32738781	32738920	74528	16,7,18	1,0,5	2,5,2	6,6,11	158	149	6.11545e-08	2.14365e-05	0.938,1.0,0.772	0.239,0.44,0.146	0.628
novel splice site A5SS	74542	ENSMUSG00000035852	Misp	chr10	+	79822534	79822740	79822534	79822735	79825695	79827434	74542	412436474	135144162	339398461	203201255	154	149	4.45976e-06	0.000754595	0.747,0.746,0.739	0.618,0.657,0.636	0.107
novel splice site A5SS	74660	ENSMUSG00000021179	Nrde2	chr12	-	100132150	100132316	100132166	100132316	100129294	100129433	74660	4,4,3	0,0,0	2,7,1	3,5,4	165	149	3.87478e-10	2.50958e-07	1.0,1.0,1.0	0.376,0.558,0.184	0.627
novel splice site A5SS	75327	ENSMUSG00000097145	9230114K14Rik	chr5	+	52192917	52193093	52192917	52192978	52194800	52194890	75327	0,0,2	10,7,6	8,16,19	7,28,34	264	149	3.22706e-06	0.000585528	0.0,0.0,0.158	0.392,0.244,0.24	-0.239
novel splice site A5SS	75453	ENSMUSG00000046709	Mapk10	chr5	-	103058293	103058386	103058320	103058386	103038518	103038688	75453	1,4,2	1,2,3	0,0,0	1,1,2	176	149	1.40877e-06	0.000299511	0.458,0.629,0.361	0.0,0.0,0.0	0.483
novel splice site A5SS	75672	ENSMUSG00000020610	Amz2	chr11	+	109425945	109426390	109425945	109426039	109426485	109426575	75672	0,0,0	1,2,1	2,2,2	1,0,1	298	149	8.09419e-07	0.000193544	0.0,0.0,0.0	0.5,1.0,0.5	-0.667
novel splice site A5SS	76396	ENSMUSG00000035780	Ugt2a3	chr5	-	87336442	87337195	87337007	87337195	87331217	87331366	76396	178232593045	146303299	445245433	12,5,13	298	149	1.98341e-12	2.08574e-09	0.859,0.843,0.836	0.949,0.961,0.943	-0.105
novel splice site A5SS	76680	ENSMUSG00000093674	Rpl41	chr10	-	128548818	128548971	128548933	128548971	128548657	128548680	76680	50,47,34	0,0,0	124,88,124	11,8,12	264	149	6.82515e-08	2.35861e-05	1.0,1.0,1.0	0.864,0.861,0.854	0.14
novel splice site A5SS	76821	ENSMUSG00000054766	Set	chr2	+	30067192	30067726	30067192	30067305	30068268	30068326	76821	1,5,7	0,0,0	13,18,14	4,4,1	298	149	2.31734e-06	0.000445247	1.0,1.0,1.0	0.619,0.692,0.875	0.271
novel splice site A5SS	76831	ENSMUSG00000035107	Dcbld2	chr16	+	58455845	58456157	58455845	58456151	58456282	58456546	76831	28,22,20	0,1,2	27,21,35	24,20,25	155	149	3.29736e-14	4.96116e-11	1.0,0.955,0.906	0.52,0.502,0.574	0.422
novel splice site A5SS	77099	ENSMUSG00000029322	Plac8	chr5	-	100564458	100564937	100564808	100564937	100562624	100562762	77099	104515331483	567847804	8549862408	175277420	298	149	0	0	0.48,0.475,0.48	0.709,0.64,0.741	-0.218
novel splice site A5SS	77113	ENSMUSG00000029322	Plac8	chr5	-	100570006	100570159	100570064	100570159	100562624	100562762	77113	2,6,8	1,3,1	0,0,2	1,2,8	207	149	4.3793e-07	0.000117661	0.59,0.59,0.852	0.0,0.0,0.153	0.626
novel splice site A5SS	77145	ENSMUSG00000008668	Rps18	chr17	-	33955265	33955652	33955396	33955652	33955077	33955176	77145	3,6,1	0,0,0	18,24,22	1,8,2	280	149	6.12629e-06	0.000966354	1.0,1.0,1.0	0.905,0.615,0.854	0.209
novel splice site A5SS	77147	ENSMUSG00000008668	Rps18	chr17	-	33955291	33955652	33955396	33955652	33955077	33955176	77147	1,2,1	0,0,0	19,13,9	1,8,2	254	149	2.40303e-06	0.000459006	1.0,1.0,1.0	0.918,0.488,0.725	0.29
novel splice site A5SS	77396	ENSMUSG00000076432	Ywhaq	chr12	-	21417393	21417560	21417454	21417560	21416797	21417131	77396	1,1,0	3,11,8	9,7,15	18,3,15	210	149	2.04347e-06	0.000403732	0.191,0.061,0.0	0.262,0.623,0.415	-0.349
novel splice site A5SS	77468	ENSMUSG00000033021	Gmppa	chr1	+	75438177	75438470	75438177	75438366	75438841	75439028	77468	8,12,8	2,5,1	5,4,9	0,0,0	253	149	1.34494e-06	0.000290358	0.702,0.586,0.825	1.0,1.0,1.0	-0.296
novel splice site A5SS	77544	ENSMUSG00000018919	Tm4sf5	chr11	+	70506748	70506875	70506748	70506872	70509793	70509874	77544	8,6,7	3,0,2	0,0,1	1,3,2	152	149	1.58914e-07	4.94951e-05	0.723,1.0,0.774	0.0,0.0,0.329	0.723
novel splice site A5SS	78250	ENSMUSG00000022199	Slc22a17	chr14	-	54908230	54908647	54908501	54908647	54907518	54907630	78250	2,1,2	0,0,0	9,10,3	6,1,9	298	149	1.29575e-08	5.70819e-06	1.0,1.0,1.0	0.429,0.833,0.143	0.532
novel splice site A5SS	79390	ENSMUSG00000073399	Trim40	chr17	-	36883247	36883364	36883250	36883364	36881844	36882462	79390	18,9,16	5,12,5	1,2,14	15,55,28	152	149	4.93136e-07	0.000129043	0.779,0.424,0.758	0.061,0.034,0.329	0.512
novel splice site A5SS	79564	ENSMUSG00000027793	Ccna1	chr3	-	55049677	55049901	55049749	55049901	55048407	55048612	79564	8,10,6	1,3,4	7,10,5	0,0,0	221	149	1.33359e-06	0.000289828	0.844,0.692,0.503	1.0,1.0,1.0	-0.32
novel splice site A5SS	79913	ENSMUSG00000029718	Pcolce	chr5	-	137612099	137612229	137612152	137612229	137610396	137610505	79913	0,0,0	2,1,2	2,2,7	0,3,10	202	149	2.5335e-06	0.000479053	0.0,0.0,0.0	1.0,0.33,0.341	-0.557
novel splice site A5SS	80118	ENSMUSG00000029551	Psmg3	chr5	-	139826717	139826843	139826808	139826843	139826127	139826364	80118	145125204	104,95,73	43,32,49	219206211	240	149	0	0	0.464,0.45,0.634	0.109,0.088,0.126	0.408
novel splice site A5SS	80218	ENSMUSG00000001270	Ckb	chr12	-	111670370	111670611	111670474	111670611	111670161	111670285	80218	3,2,8	2,1,5	0,0,1	2,9,10	253	149	2.89294e-08	1.15749e-05	0.469,0.541,0.485	0.0,0.0,0.056	0.48
novel splice site A5SS	80605	ENSMUSG00000038690	Atp5j2	chr5	-	145187844	145188258	145188192	145188258	145187125	145187233	80605	51,63,64	291273316	170141275	292285417	298	149	0	0	0.081,0.103,0.092	0.225,0.198,0.248	-0.132
novel splice site A5SS	81194	ENSMUSG00000030364	Clec2h	chr6	+	128674077	128674541	128674077	128674160	128675780	128677374	81194	9751058951	150196195	131152253	55,46,80	298	149	2.2263e-06	0.000431999	0.765,0.73,0.709	0.544,0.623,0.613	0.141
novel splice site A5SS	81325	ENSMUSG00000057969	Sema3b	chr9	-	107605415	107605457	107605446	107605457	107605090	107605155	81325	98,90,137	214143331	101,64,49	452303338	180	149	1.21533e-11	1.02463e-08	0.275,0.343,0.255	0.156,0.149,0.107	0.154
novel splice site A5SS	82086	ENSMUSG00000068587	Mgam	chr6	+	40642978	40643154	40642978	40643102	40644819	40644947	82086	252267337	315627924402	99147235	2375261543	201	149	3.33067e-16	6.03209e-13	0.056,0.066,0.054	0.236,0.172,0.101	-0.111
novel splice site A5SS	82088	ENSMUSG00000068587	Mgam	chr6	+	40642978	40643220	40642978	40643102	40644819	40644947	82088	295323411	315627924402	160224298	2375261543	267	149	0	0	0.05,0.061,0.05	0.274,0.192,0.097	-0.134
novel splice site A5SS	82286	ENSMUSG00000029864	Gstk1	chr6	+	42245934	42246190	42245934	42246130	42246549	42246631	82286	6,2,3	0,4,4	1,4,8	0,0,0	209	149	5.49785e-06	0.000881441	1.0,0.263,0.348	1.0,1.0,1.0	-0.463
novel splice site A5SS	82392	ENSMUSG00000037031	Tspan15	chr10	-	62218867	62219124	62219059	62219124	62203079	62203265	82392	17,9,12	4,2,5	47,59,49	0,0,0	298	149	1.29319e-09	7.396e-07	0.68,0.692,0.545	1.0,1.0,1.0	-0.361
novel splice site A5SS	83414	ENSMUSG00000008690	Ncaph2	chr15	+	89355762	89356024	89355762	89355926	89360355	89360457	83414	277235314	292267280	383316322	522617620	247	149	5.0019e-07	0.0001301	0.364,0.347,0.404	0.307,0.236,0.239	0.111
novel splice site A5SS	83529	ENSMUSG00000040952	Rps19	chr7	+	24888737	24888970	24888737	24888968	24889740	24889806	83529	3,2,8	1,0,0	3,1,4	2,3,8	151	149	4.18737e-07	0.000113755	0.747,1.0,1.0	0.597,0.248,0.33	0.524
novel splice site A5SS	84303	ENSMUSG00000030017	Reg3g	chr6	-	78468456	78468562	78468493	78468562	78467798	78467917	84303	10,5,9	0,0,0	2,4,7	2,1,4	186	149	4.60435e-06	0.000773704	1.0,1.0,1.0	0.445,0.762,0.584	0.403
novel splice site A5SS	84721	ENSMUSG00000029994	Anxa4	chr6	-	86761447	86761708	86761540	86761708	86760673	86760761	84721	0,0,0	9,1,3	7,4,1	6,9,4	242	149	1.35417e-06	0.000291067	0.0,0.0,0.0	0.418,0.215,0.133	-0.255
novel splice site A5SS	84764	ENSMUSG00000030060	Hmces	chr6	+	87916662	87917127	87916662	87916767	87917838	87917982	84764	5,2,1	1,1,0	1,0,0	2,1,2	298	149	5.6779e-08	2.02659e-05	0.714,0.5,1.0	0.2,0.0,0.0	0.671
novel splice site A5SS	85087	ENSMUSG00000030064	Frmd4b	chr6	-	97311893	97312380	97312326	97312380	97310662	97310739	85087	26,18,19	23,23,27	58,66,68	20,24,30	298	149	2.2136e-06	0.000430389	0.361,0.281,0.26	0.592,0.579,0.531	-0.267
novel splice site A5SS	85358	ENSMUSG00000038239	Hrc	chr7	+	45338153	45338474	45338153	45338208	45338688	45338961	85358	2,2,2	3,9,6	5,2,4	0,0,0	298	149	4.45199e-14	6.26648e-11	0.25,0.1,0.143	1.0,1.0,1.0	-0.836
novel splice site A5SS	86327	ENSMUSG00000030703	Gdpd3	chr7	+	126767537	126767878	126767537	126767685	126768569	126768703	86327	19,13,21	10,9,5	3,4,4	0,0,0	298	149	1.38713e-07	4.39023e-05	0.487,0.419,0.677	1.0,1.0,1.0	-0.472
novel splice site A5SS	86519	ENSMUSG00000016624	Phf21b	chr15	-	84791697	84791941	84791810	84791941	84791353	84791429	86519	2,5,1	0,0,0	27,9,15	2,6,4	262	149	8.62965e-07	0.000201905	1.0,1.0,1.0	0.885,0.46,0.681	0.325
novel splice site A5SS	86521	ENSMUSG00000016624	Phf21b	chr15	-	84791780	84791941	84791810	84791941	84791353	84791429	86521	3,3,1	0,0,0	21,8,17	2,6,4	179	149	4.25991e-06	0.000725802	1.0,1.0,1.0	0.897,0.526,0.78	0.266
novel splice site A5SS	86710	ENSMUSG00000032083	Apoa1	chr9	+	46228579	46228735	46228579	46228617	46228937	46228999	86710	26,3,4	5,4,7	1,2,4	0,0,0	267	149	7.22614e-09	3.39761e-06	0.744,0.295,0.242	1.0,1.0,1.0	-0.573
novel splice site A5SS	87171	ENSMUSG00000040370	Lyrm5	chr6	+	145211133	145211476	145211133	145211400	145214521	145215271	87171	3,2,5	0,0,0	6,6,6	4,2,3	225	149	1.01743e-07	3.35026e-05	1.0,1.0,1.0	0.498,0.665,0.57	0.422
novel splice site A5SS	87488	ENSMUSG00000020184	Mdm2	chr10	-	117709653	117710062	117709945	117710062	117705154	117705229	87488	40,25,21	62,55,41	15,24,35	60109202	298	149	1.22201e-06	0.000269775	0.244,0.185,0.204	0.111,0.099,0.08	0.114
novel splice site A5SS	87589	ENSMUSG00000055809	Dnaaf3	chr7	-	4527281	4527624	4527441	4527624	4526866	4526989	87589	0,1,0	2,0,1	1,2,2	1,0,0	298	149	4.07214e-06	0.000701139	0.0,1.0,0.0	0.333,1.0,1.0	-0.444
novel splice site A5SS	88420	ENSMUSG00000025503	Taldo1	chr7	+	141392198	141392505	141392198	141392430	141396048	141396172	88420	1,2,8	4,2,1	9,12,14	1,0,0	224	149	5.32673e-06	0.000859932	0.143,0.399,0.842	0.857,1.0,1.0	-0.491
novel splice site A5SS	88661	ENSMUSG00000006395	Hyi	chr4	+	118359998	118360439	118359998	118360231	118361615	118361730	88661	10,4,3	291399329	15,16,14	35,17,24	298	149	0	0	0.017,0.005,0.005	0.176,0.32,0.226	-0.232
novel splice site A5SS	88667	ENSMUSG00000006395	Hyi	chr4	+	118360305	118360499	118360305	118360389	118361615	118361730	88667	4,5,5	1,3,2	0,0,0	332313488	259	149	2.22045e-16	4.25794e-13	0.697,0.489,0.59	0.0,0.0,0.0	0.592
novel splice site A5SS	89142	ENSMUSG00000025142	Aspscr1	chr11	+	120707904	120708279	120707904	120707957	120708657	120708709	89142	4,1,2	21,10,21	442404266	20,28,22	298	149	0	0	0.087,0.048,0.045	0.917,0.878,0.858	-0.824
novel splice site A5SS	89144	ENSMUSG00000025142	Aspscr1	chr11	+	120707904	120708275	120707904	120707996	120708657	120708709	89144	0,0,0	5,1,2	12,11,9	11,9,13	298	149	2.19615e-07	6.41133e-05	0.0,0.0,0.0	0.353,0.379,0.257	-0.33
novel splice site A5SS	89145	ENSMUSG00000025142	Aspscr1	chr11	+	120707904	120708279	120707904	120707996	120708657	120708709	89145	3,0,2	5,1,2	438400264	11,9,13	298	149	3.03192e-08	1.20535e-05	0.231,0.0,0.333	0.952,0.957,0.91	-0.752
novel splice site A5SS	89166	ENSMUSG00000025354	Dnajc14	chr10	+	128805675	128805726	128805675	128805714	128806167	128807620	89166	4,6,14	56,33,51	27,14,26	42,27,36	161	149	1.79046e-06	0.000365301	0.062,0.144,0.203	0.373,0.324,0.401	-0.23
novel splice site A5SS	89409	ENSMUSG00000027955	Fam198b	chr3	+	79885987	79887130	79885987	79886460	79908588	79908803	89409	34,55,54	0,0,0	58,63,108	0,12,9	298	149	7.88174e-07	0.000190326	1.0,1.0,1.0	1.0,0.724,0.857	0.14
novel splice site A5SS	90421	ENSMUSG00000029614	Rpl6	chr5	+	121206688	121207177	121206688	121206810	121208390	121208575	90421	331229286	0,0,0	724639665	43,24,84	298	149	0	0	1.0,1.0,1.0	0.894,0.93,0.798	0.126
novel splice site A5SS	91504	ENSMUSG00000057342	Sphk2	chr7	-	45717242	45717408	45717274	45717408	45716992	45717063	91504	1,5,3	0,0,1	0,1,8	2,3,3	181	149	5.88329e-06	0.000935568	1.0,1.0,0.712	0.0,0.215,0.687	0.603
novel splice site A5SS	91539	ENSMUSG00000002778	Kdelr1	chr7	+	45873126	45873235	45873126	45873174	45873758	45873859	91539	36,36,67	53,63,55	13,12,22	88,67,89	210	149	2.151e-09	1.16223e-06	0.325,0.288,0.464	0.095,0.113,0.149	0.24
novel splice site A5SS	91540	ENSMUSG00000002778	Kdelr1	chr7	+	45873126	45873261	45873126	45873174	45873758	45873859	91540	115101150	53,63,55	45,30,52	88,67,89	236	149	2.9976e-15	5.14315e-12	0.578,0.503,0.633	0.244,0.22,0.269	0.327
novel splice site A5SS	91964	ENSMUSG00000029049	Morn1	chr4	+	155086576	155087054	155086576	155086681	155087420	155087492	91964	1,3,1	22,22,16	16,17,14	20,12,38	298	149	1.88949e-07	5.6338e-05	0.022,0.064,0.03	0.286,0.415,0.156	-0.247
novel splice site A5SS	92949	ENSMUSG00000023010	Tmbim6	chr15	+	99393218	99393479	99393218	99393383	99393694	99393730	92949	0,0,0	3,2,4	4,0,8	3,2,2	245	149	6.27609e-06	0.000986799	0.0,0.0,0.0	0.448,0.0,0.709	-0.386
novel splice site A5SS	93350	ENSMUSG00000033685	Ucp2	chr7	+	100495709	100496207	100495709	100495734	100496725	100496948	93350	94288174	23,29,24	65,68,106	31,36,39	298	149	2.40632e-07	6.94198e-05	0.671,0.832,0.784	0.512,0.486,0.576	0.238
novel splice site A5SS	93361	ENSMUSG00000033685	Ucp2	chr7	+	100498078	100498473	100498078	100498449	100498568	100498916	93361	366330330	121,63,41	346326423	208170202	173	149	1.44063e-09	8.11873e-07	0.723,0.819,0.874	0.589,0.623,0.643	0.187
novel splice site A5SS	93394	ENSMUSG00000030704	Rab6a	chr7	+	100629670	100629943	100629670	100629771	100631741	100631853	93394	221226252574	10689621017	179217122462	495277701	298	149	3.22581e-06	0.000585528	0.509,0.577,0.559	0.644,0.756,0.637	-0.131
novel splice site A5SS	93991	ENSMUSG00000046364	Rpl27a	chr7	+	109519584	109519917	109519584	109519648	109520467	109520642	93991	6,1,0	32,22,44	26,36,39	69,84,84	298	149	8.76037e-09	4.02229e-06	0.086,0.022,0.0	0.159,0.176,0.188	-0.138
novel splice site A5SS	93992	ENSMUSG00000046364	Rpl27a	chr7	+	109519584	109519980	109519584	109519648	109520467	109520642	93992	6,1,0	32,22,44	27,36,35	69,84,84	298	149	1.60388e-08	6.97141e-06	0.086,0.022,0.0	0.164,0.176,0.172	-0.135
novel splice site A5SS	93993	ENSMUSG00000046364	Rpl27a	chr7	+	109519584	109519987	109519584	109519648	109520467	109520642	93993	7,1,0	32,22,44	28,40,38	69,84,84	298	149	1.98363e-08	8.39804e-06	0.099,0.022,0.0	0.169,0.192,0.184	-0.141
novel splice site A5SS	94263	ENSMUSG00000030650	Tmc5	chr7	+	118627153	118627257	118627153	118627236	118628752	118628842	94263	82,1817,78	1292,0,1266	5326661237	0,0,0	170	149	1.17738e-09	6.81331e-07	0.053,1.0,0.051	1.0,1.0,1.0	-0.632
novel splice site A5SS	94264	ENSMUSG00000030650	Tmc5	chr7	+	118627153	118627388	118627153	118627236	118628752	118628842	94264	80,250,81	1292,0,1266	69109149	0,0,0	298	149	4.1483e-10	2.66905e-07	0.03,1.0,0.031	1.0,1.0,1.0	-0.646
novel splice site A5SS	94286	ENSMUSG00000030980	Knop1	chr7	-	118848444	118848574	118848496	118848574	118845500	118846094	94286	85,92,60	63,0,36	325353394	0,0,0	201	149	4.37428e-13	5.09281e-10	0.5,1.0,0.553	1.0,1.0,1.0	-0.316
novel splice site A5SS	94287	ENSMUSG00000030980	Knop1	chr7	-	118848448	118848574	118848496	118848574	118845500	118846094	94287	261356242	63,0,36	136113661658	0,0,0	197	149	0	0	0.758,1.0,0.836	1.0,1.0,1.0	-0.135
novel splice site A5SS	94461	ENSMUSG00000030865	Chp2	chr7	+	122221572	122221994	122221572	122221953	122222121	122222824	94461	89113140	0,1,3	31,21,51	4,3,6	190	149	4.10099e-06	0.000704865	1.0,0.989,0.973	0.859,0.846,0.87	0.129
novel splice site A5SS	94690	ENSMUSG00000049436	Upk1b	chr16	-	38800069	38800203	38800147	38800203	38787974	38788062	94690	0,0,0	55,17,70	10,37,103	1,1,13	227	149	0	0	0.0,0.0,0.0	0.868,0.96,0.839	-0.889
novel splice site A5SS	94691	ENSMUSG00000049436	Upk1b	chr16	-	38800069	38800203	38800149	38800203	38787974	38788062	94691	0,0,0	9,2,2	10,37,103	0,0,0	229	149	0	0	0.0,0.0,0.0	1.0,1.0,1.0	-1
novel splice site A5SS	94905	ENSMUSG00000030811	Fbxl19	chr7	+	127745135	127745627	127745135	127745332	127748249	127748450	94905	0,0,0	2,2,2	2,4,2	3,1,1	298	149	1.33817e-06	0.000290179	0.0,0.0,0.0	0.25,0.667,0.5	-0.472
novel splice site A5SS	95263	ENSMUSG00000031808	Slc27a1	chr8	+	71584632	71584841	71584632	71584770	71585345	71585492	95263	16,3,14	0,0,0	42,24,33	9,8,6	220	149	2.37024e-07	6.85812e-05	1.0,1.0,1.0	0.76,0.67,0.788	0.261
novel splice site A5SS	95264	ENSMUSG00000031808	Slc27a1	chr8	+	71584632	71585076	71584632	71584770	71585345	71585492	95264	32,20,28	0,0,0	90,49,45	9,8,6	298	149	1.20503e-07	3.90231e-05	1.0,1.0,1.0	0.833,0.754,0.789	0.208
novel splice site A5SS	95270	ENSMUSG00000025381	Cnpy2	chr10	+	128322458	128322718	128322458	128322530	128323329	128323442	95270	28,33,23	182138202	42,31,59	76,88,88	298	149	2.15913e-10	1.50827e-07	0.071,0.107,0.054	0.216,0.15,0.251	-0.128
novel splice site A5SS	95281	ENSMUSG00000025381	Cnpy2	chr10	+	128322458	128322816	128322458	128322718	128323329	128323442	95281	123110142	28,33,23	75,60,99	42,31,59	247	149	1.55347e-06	0.000326162	0.726,0.668,0.788	0.519,0.539,0.503	0.207
novel splice site A5SS	95310	ENSMUSG00000015980	Lrrc27	chr7	+	139213010	139213444	139213010	139213174	139214674	139214959	95310	9,1,7	0,0,1	0,3,4	6,0,5	298	149	5.80612e-06	0.0009248	1.0,1.0,0.778	0.0,1.0,0.286	0.497
novel splice site A5SS	95472	ENSMUSG00000025466	Fuom	chr7	-	140101794	140102183	140102080	140102183	140101600	140101669	95472	878561395	80,50,81	463429826	130108197	298	149	1.72156e-06	0.000354454	0.846,0.849,0.709	0.64,0.665,0.677	0.141
novel splice site A5SS	95768	ENSMUSG00000025497	Cdhr5	chr7	-	141273716	141274056	141273946	141274056	141273014	141273105	95768	121511341094	63,28,30	410399789	29,71,94	298	149	2.70006e-13	3.26001e-10	0.906,0.953,0.948	0.876,0.738,0.808	0.128
novel splice site A5SS	95769	ENSMUSG00000025497	Cdhr5	chr7	-	141273738	141274056	141273946	141274056	141273014	141273105	95769	120711321093	63,28,30	409399788	29,71,94	298	149	2.84661e-13	3.39504e-10	0.905,0.953,0.948	0.876,0.738,0.807	0.128
novel splice site A5SS	96112	ENSMUSG00000037772	Mrpl23	chr7	+	142533011	142533191	142533011	142533166	142535004	142535127	96112	2,4,1	0,0,0	0,1,0	1,0,4	174	149	1.9967e-06	0.000399285	1.0,1.0,1.0	0.0,1.0,0.0	0.667
novel splice site A5SS	97318	ENSMUSG00000022890	Atp5j	chr16	-	84834512	84834832	84834544	84834832	84833819	84833874	97318	3,1,2	0,3,6	1,1,4	0,0,0	181	149	3.31019e-06	0.000597287	1.0,0.215,0.215	1.0,1.0,1.0	-0.523
novel splice site A5SS	97482	ENSMUSG00000019873	Reep3	chr10	-	67029342	67029686	67029550	67029686	67021748	67021893	97482	0,0,1	3,2,0	1,5,3	0,1,1	298	149	1.45362e-06	0.000307043	0.0,0.0,1.0	1.0,0.714,0.6	-0.438
novel splice site A5SS	97561	ENSMUSG00000021771	Vdac2	chr14	+	21837990	21838486	21837990	21838043	21840418	21840569	97561	167124151	11,5,5	84,46,119	14,17,25	298	149	3.14456e-08	1.24005e-05	0.884,0.925,0.938	0.75,0.575,0.704	0.239
novel splice site A5SS	97723	ENSMUSG00000006345	Ggt1	chr10	+	75568714	75568969	75568714	75568766	75573610	75573748	97723	7,9,16	0,0,0	5,7,33	4,1,18	298	149	4.78204e-09	2.39833e-06	1.0,1.0,1.0	0.385,0.778,0.478	0.453
novel splice site A5SS	98172	ENSMUSG00000056133	Gm9992	chr17	-	7384826	7385305	7385281	7385305	7379573	7379627	98172	1,0,3	50,30,52	10,7,3	14,11,21	298	149	3.29754e-08	1.29036e-05	0.01,0.0,0.028	0.263,0.241,0.067	-0.178
novel splice site A5SS	98174	ENSMUSG00000056133	Gm9992	chr17	-	7385281	7385305	7385291	7385305	7379573	7379627	98174	50,30,52	2,0,0	14,11,21	3,5,11	159	149	3.67306e-10	2.39479e-07	0.959,1.0,1.0	0.814,0.673,0.641	0.277
novel splice site A5SS	98341	ENSMUSG00000004933	Matk	chr10	+	81261630	81261892	81261630	81261715	81261960	81262156	98341	34,33,43	2,4,6	31,19,23	0,0,0	298	149	3.96124e-06	0.000686882	0.895,0.805,0.782	1.0,1.0,1.0	-0.173
novel splice site A5SS	100041	ENSMUSG00000003808	Farsa	chr8	+	84861830	84862041	84861830	84861915	84864057	84864150	100041	1,1,1	0,0,0	3,3,1	4,3,0	275	149	2.20063e-06	0.000428719	1.0,1.0,1.0	0.289,0.351,1.0	0.453
novel splice site A5SS	100107	ENSMUSG00000031799	Tpm4	chr8	+	72134974	72135452	72134974	72135049	72138587	72138721	100107	2,0,0	32,40,23	6,12,2	25,19,27	298	149	1.12389e-06	0.00025137	0.03,0.0,0.0	0.107,0.24,0.036	-0.118
novel splice site A5SS	100314	ENSMUSG00000038482	Tfdp1	chr8	+	13338750	13339146	13338750	13338806	13339664	13339739	100314	62,27,30	126116101	148165199	224219268	298	149	4.52062e-07	0.000120838	0.197,0.104,0.129	0.248,0.274,0.271	-0.121
novel splice site A5SS	100508	ENSMUSG00000031708	Tecr	chr8	-	83572551	83573045	83573027	83573045	83572397	83572455	100508	101,92,101	24,15,34	160,90,110	14,8,6	298	149	6.00928e-06	0.000950964	0.678,0.754,0.598	0.851,0.849,0.902	-0.191
novel splice site A5SS	100514	ENSMUSG00000031708	Tecr	chr8	-	83572840	83573142	83573027	83573142	83572397	83572455	100514	102,92,105	24,15,34	161,92,111	14,8,6	298	149	4.99905e-06	0.000827237	0.68,0.754,0.607	0.852,0.852,0.902	-0.188
novel splice site A5SS	100975	ENSMUSG00000067274	Rplp0	chr5	+	115559786	115560208	115559786	115559885	115560740	115561074	100975	15,15,8	3,4,2	41,43,37	0,0,2	298	149	5.72391e-06	0.000914685	0.714,0.652,0.667	1.0,1.0,0.902	-0.29
novel splice site A5SS	100976	ENSMUSG00000067274	Rplp0	chr5	+	115559786	115560212	115559786	115559885	115560740	115561074	100976	6,6,0	3,4,2	10,8,16	0,0,2	298	149	4.45723e-06	0.000754595	0.5,0.429,0.0	1.0,1.0,0.8	-0.624
novel splice site A5SS	101660	ENSMUSG00000031813	Mvb12a	chr8	+	71543108	71543482	71543108	71543231	71545223	71545350	101660	19,19,14	74,56,64	19,33,26	23,28,18	298	149	7.06747e-09	3.37042e-06	0.114,0.145,0.099	0.292,0.371,0.419	-0.241
novel splice site A5SS	101863	ENSMUSG00000037022	Mmaa	chr8	-	79271357	79271744	79271689	79271744	79270889	79270975	101863	5,1,1	0,0,0	3,6,1	4,1,2	298	149	1.15061e-07	3.73846e-05	1.0,1.0,1.0	0.273,0.75,0.2	0.592

## Sheet: rMATS_WT_APC_MXE
rMATS_junction_type	ID	GeneID	geneSymbol	chr	strand	X1stExonStart_0base	X1stExonEnd	X2ndExonStart_0base	X2ndExonEnd	upstreamES	upstreamEE	downstreamES	downstreamEE	ID.1	IJC_SAMPLE_1	SJC_SAMPLE_1	IJC_SAMPLE_2	SJC_SAMPLE_2	IncFormLen	SkipFormLen	PValue	FDR	IncLevel1	IncLevel2	IncLevelDifference
known MXE	243	ENSMUSG00000024843	Chka	chr19	+	3875734	3875788	3882009	3882120	3864647	3864759	3884471	3884585	243	400276312	111,93,114	325219274	49,25,38	203	260	7.7007e-10	1.30788e-07	0.822,0.792,0.778	0.895,0.918,0.902	-0.108
known MXE	1628	ENSMUSG00000015143	Actn1	chr12	-	80170182	80170248	80170685	80170766	80168857	80169016	80171728	80171875	1628	1301733963	344171488	358431673436	365508233	230	215	3.68594e-14	1.13646e-11	0.78,0.8,0.648	0.902,0.854,0.932	-0.153
known MXE	1945	ENSMUSG00000015937	H2afy	chr13	-	56088251	56088342	56089757	56089857	56084195	56084285	56096123	56096234	1945	326926192684	140016501872	752162606322	147913221602	249	240	0	0	0.692,0.605,0.58	0.831,0.82,0.792	-0.189
known MXE	1949	ENSMUSG00000021493	Pdlim7	chr13	-	55507863	55507880	55508207	55508326	55507487	55507624	55508779	55508810	1949	289151333	31,27,67	11811063844	16,36,20	268	166	0	0	0.852,0.776,0.755	0.979,0.948,0.963	-0.169
known MXE	3352	ENSMUSG00000092137	Gcom1	chr9	-	71481341	71481546	71515068	71515169	71479324	71479540	71524781	71524865	3352	573463432	163413461525	114106156	285124313113	250	298	0	0	0.295,0.291,0.252	0.045,0.049,0.056	0.229
known MXE	5029	ENSMUSG00000027506	Tpd52	chr3	-	8936438	8936480	8943550	8943577	8934991	8935040	8944610	8944712	5029	88,90,97	113109124	66,58,69	148142176	176	191	4.4393e-06	0.000283831	0.458,0.473,0.459	0.326,0.307,0.298	0.153
known MXE	5814	ENSMUSG00000026074	Map4k4	chr1	+	40001429	40001591	40003756	40003987	40000530	40000749	40004806	40004913	5814	219210249	260207252	279246267	528569532	298	298	4.88295e-10	8.76874e-08	0.457,0.504,0.497	0.346,0.302,0.334	0.159
known MXE	8209	ENSMUSG00000031508	Ankrd10	chr8	-	11620261	11620373	11623696	11623858	11619061	11619297	11628438	11628530	8209	78,57,63	70,70,68	49,50,85	143119149	298	261	3.03982e-06	0.000205094	0.494,0.416,0.448	0.231,0.269,0.333	0.175
known MXE	8423	ENSMUSG00000058835	Abi1	chr2	-	22950183	22950270	22953434	22953608	22946575	22946761	22957017	22957118	8423	224520672194	161159129	187415902109	278335511	298	236	0	0	0.917,0.911,0.931	0.842,0.79,0.766	0.12
known MXE	8424	ENSMUSG00000058835	Abi1	chr2	-	22950183	22950270	22953434	22953611	22946575	22946761	22957017	22957118	8424	216720552124	161159129	172014692124	278335511	298	236	0	0	0.914,0.911,0.929	0.831,0.776,0.767	0.127
known MXE	8475	ENSMUSG00000026414	Tnnt2	chr1	+	135842014	135842026	135843784	135843814	135841900	135841911	135845554	135845644	8475	3,2,3	7,3,0	0,0,0	7,7,4	161	179	2.27904e-07	2.24333e-05	0.323,0.426,1.0	0.0,0.0,0.0	0.583
known MXE	10889	ENSMUSG00000054252	Fgfr3	chr5	+	33731280	33731431	33732116	33732261	33730143	33730334	33732721	33732912	10889	121139161	39,113,80	111,61,150	25,10,17	298	294	3.59175e-07	3.33251e-05	0.754,0.548,0.665	0.814,0.858,0.897	-0.201
known MXE	11163	ENSMUSG00000038371	Sbf2	chr7	-	110341289	110341364	110347886	110347982	110339889	110340074	110348854	110348995	11163	95,94,112	237248287	67,54,118	92,86,146	245	224	4.5484e-06	0.000290116	0.268,0.257,0.263	0.4,0.365,0.425	-0.134
known MXE	11357	ENSMUSG00000030447	Cyfip1	chr7	+	55897824	55897972	55898237	55898391	55896667	55896815	55899914	55900071	11357	130010271405	733635705	492419846	130813001440	297	298	0	0	0.64,0.619,0.667	0.274,0.244,0.371	0.346
known MXE	13586	ENSMUSG00000033335	Dnm2	chr9	+	21478898	21479037	21480406	21480545	21478280	21478348	21481332	21481419	13586	166217411921	202216701888	137012641720	6617071084	288	288	4.89164e-13	1.28653e-10	0.451,0.51,0.504	0.675,0.641,0.613	-0.155
known MXE	13639	ENSMUSG00000030849	Fgfr2	chr7	-	130198418	130198563	130199757	130199905	130196171	130196374	130200982	130201173	13639	104,62,80	364359357	343317268	261249331	297	294	0	0	0.22,0.146,0.182	0.565,0.558,0.445	-0.34
known MXE	14002	ENSMUSG00000019843	Fyn	chr10	+	39529436	39529601	39529918	39530074	39526780	39526930	39532015	39532195	14002	56,48,70	352415427	159122112	469135167	298	298	1.14022e-11	2.50683e-09	0.137,0.104,0.141	0.253,0.475,0.401	-0.249
known MXE	14039	ENSMUSG00000040774	Cept1	chr3	-	106512802	106512887	106520008	106520093	106505720	106505852	106531136	106531278	14039	261128672654	284267233	91810401809	839612676	234	234	0	0	0.902,0.915,0.919	0.522,0.63,0.728	0.285
novel junction MXE	112	ENSMUSG00000040451	Sgms1	chr19	-	32142745	32142863	32159523	32160363	32129540	32129694	32210827	32210990	112	65,25,25	351347384	107141211	486454569	298	267	2.03837e-13	5.80269e-11	0.142,0.061,0.055	0.165,0.218,0.249	-0.125
novel junction MXE	115	ENSMUSG00000052595	A1cf	chr19	+	31934627	31934833	31944963	31945100	31932424	31932698	31945785	31945937	115	99113119	484583663	66,76,114	137146277	298	286	6.27931e-12	1.42036e-09	0.164,0.157,0.147	0.316,0.333,0.283	-0.155
novel junction MXE	125	ENSMUSG00000046138	9930021J03Rik	chr19	-	29743532	29743612	29753599	29755017	29735115	29735205	29786248	29786449	125	38,44,29	114,104,99	51,34,73	57,43,81	298	229	1.39454e-07	1.44359e-05	0.204,0.245,0.184	0.407,0.378,0.409	-0.187
novel junction MXE	242	ENSMUSG00000024843	Chka	chr19	+	3875734	3875788	3881997	3882120	3864647	3864759	3884471	3884585	242	400276312	113103122	325219274	50,26,39	203	272	9.77518e-11	1.9094e-08	0.826,0.782,0.774	0.897,0.919,0.904	-0.113
novel junction MXE	408	ENSMUSG00000024331	Dsc2	chr18	-	20033061	20033322	20034584	20034709	20032489	20032535	20035275	20035512	408	287422102419	401280334	214921092911	711815862	274	298	0	0	0.886,0.896,0.887	0.767,0.738,0.786	0.126
novel junction MXE	660	ENSMUSG00000061232	H2-K1	chr17	-	33996615	33996654	33996826	33996859	33996052	33996503	33997037	33997157	660	178201552316793	248192261724157	34022738257	111661304111756	182	188	2.32596e-06	0.000162647	0.426,0.415,0.418	0.239,0.021,0.42	0.193
novel junction MXE	765	ENSMUSG00000034681	Rnps1	chr17	+	24415040	24415162	24418037	24418218	24414674	24414734	24418456	24418612	765	219240280	494374320	301435410	120411861356	271	298	6.85569e-07	5.78749e-05	0.328,0.414,0.49	0.216,0.287,0.25	0.16
novel junction MXE	838	ENSMUSG00000040681	Hmgn1	chr16	-	96124722	96124845	96127152	96127203	96120617	96122417	96127310	96127340	838	555264112	226415461668	192617051739	742154376044	200	272	2.57442e-06	0.000177796	0.25,0.188,0.084	0.261,0.299,0.281	-0.106
novel junction MXE	839	ENSMUSG00000040681	Hmgn1	chr16	-	96127152	96127203	96127310	96127340	96124722	96124845	96127431	96127461	839	176,90,25	598392408	824684588	191213251508	179	200	6.98279e-08	7.72307e-06	0.247,0.204,0.064	0.325,0.366,0.303	-0.16
novel junction MXE	872	ENSMUSG00000022892	App	chr16	-	84971407	84971461	84978063	84978285	84965669	84965770	85013626	85013726	872	11263847810682	144710321236	185741707020452	407243675229	298	203	2.22045e-16	9.11884e-14	0.841,0.848,0.855	0.757,0.727,0.727	0.111
novel junction MXE	920	ENSMUSG00000022664	Slc35a5	chr16	-	45152576	45152675	45157460	45157678	45151452	45151586	45158381	45158644	920	2,3,0	627567616	262212340	250228364	298	248	0	0	0.003,0.004,0.0	0.466,0.436,0.437	-0.444
novel junction MXE	921	ENSMUSG00000022664	Slc35a5	chr16	-	45152576	45152675	45157460	45157646	45151452	45151586	45158381	45158706	921	817744803	627567616	0,0,0	250228364	298	248	0	0	0.52,0.522,0.52	0.0,0.0,0.0	0.521
novel junction MXE	1013	ENSMUSG00000022884	Eif4a2	chr16	+	23111502	23111592	23111816	23111896	23111125	23111263	23112350	23112457	1013	270631533425	556581506	325020352602	112211411205	239	229	0	0	0.823,0.839,0.866	0.735,0.631,0.674	0.163
novel junction MXE	1209	ENSMUSG00000023030	Slc11a2	chr15	-	100395269	100395323	100397663	100397817	100387897	100389161	100399413	100399487	1209	179017291533	464315385	3471223095502	361201421	298	203	0	0	0.724,0.789,0.731	0.985,0.887,0.899	-0.176
novel junction MXE	1210	ENSMUSG00000023030	Slc11a2	chr15	-	100395269	100395323	100399413	100399487	100387897	100389161	100401267	100401417	1210	9701030845	465315388	1913511373222	357202423	223	203	0	0	0.655,0.749,0.665	0.98,0.837,0.874	-0.207
novel junction MXE	1278	ENSMUSG00000024236	Svil	chr18	+	5055979	5056849	5057274	5057439	5048884	5049494	5058124	5058159	1278	5,1,21	8,3,6	6,16,3	0,2,0	298	298	1.07689e-05	0.000597194	0.385,0.25,0.778	1.0,0.889,1.0	-0.492
novel junction MXE	1517	ENSMUSG00000017843	Ppp2r5c	chr12	+	110522490	110522690	110544074	110544185	110485738	110485952	110545594	110545687	1517	767737737	161717821594	159416701751	130011541602	298	260	0	0	0.293,0.265,0.287	0.517,0.558,0.488	-0.239
novel junction MXE	1530	ENSMUSG00000021262	Evl	chr12	+	108681490	108681554	108683194	108683261	108679828	108679889	108686049	108686116	1530	227141191	124,72,95	930550511	757471465	213	216	9.81291e-06	0.000553973	0.65,0.665,0.671	0.555,0.542,0.527	0.121
novel junction MXE	1531	ENSMUSG00000067212	H2-T23	chr17	-	36031637	36031913	36032152	36032422	36030821	36031097	36032608	36032855	1531	147251386013877	282252762930596	2710,21,7137	7049213313707	298	298	7.16e-06	0.000422646	0.343,0.334,0.312	0.278,0.01,0.342	0.12
novel junction MXE	1650	ENSMUSG00000021065	Fut8	chr12	+	77277360	77277455	77323844	77323937	77239064	77239253	77331895	77332329	1650	168,109,59	400379432	154210210	216212347	244	242	4.75657e-09	6.83834e-07	0.294,0.222,0.119	0.414,0.496,0.375	-0.217
novel junction MXE	1651	ENSMUSG00000021065	Fut8	chr12	+	77277360	77277455	77331895	77332329	77239064	77239253	77364968	77365084	1651	118,72,22	102210311047	125181150	545602894	244	298	0	0	0.124,0.079,0.025	0.219,0.269,0.17	-0.143
novel junction MXE	1718	ENSMUSG00000023031	Cela1	chr15	-	100675323	100675473	100681142	100681288	100674424	100674717	100682886	100683023	1718	65,103,87	667853889	538447322012	9131107836245	295	298	0	0	0.09,0.109,0.09	0.373,0.307,0.38	-0.257
novel junction MXE	1847	ENSMUSG00000021687	Scamp1	chr13	-	94224894	94225054	94252992	94253070	94210576	94210678	94285219	94285829	1847	186221265	121214801695	194140266	531571837	227	298	3.23592e-11	6.71337e-09	0.168,0.164,0.17	0.324,0.243,0.294	-0.12
novel junction MXE	1848	ENSMUSG00000021687	Scamp1	chr13	-	94233081	94233180	94252992	94253070	94232071	94232180	94285219	94285829	1848	186228266	7579571225	199147271	341355534	227	248	4.07008e-13	1.07895e-10	0.212,0.207,0.192	0.389,0.311,0.357	-0.149
novel junction MXE	2020	ENSMUSG00000021377	Dek	chr13	-	47101972	47102074	47105571	47105737	47101486	47101732	47106072	47106154	2020	258,169,44	705632536	704787629	135514211482	298	251	6.5805e-08	7.33481e-06	0.236,0.184,0.065	0.304,0.318,0.263	-0.133
novel junction MXE	2111	ENSMUSG00000057554	Lgals8	chr13	-	12453257	12453404	12454734	12454945	12452721	12452778	12459173	12459316	2111	34,28,46	127149138	8,9,18	73,87,171	298	296	1.95406e-05	0.000988422	0.21,0.157,0.249	0.098,0.093,0.095	0.11
novel junction MXE	2194	ENSMUSG00000017132	Cyth1	chr11	-	118170825	118170897	118177219	118177296	118169015	118169170	118182219	118182331	2194	98100124	479367433	32,36,37	343264369	226	221	1.40905e-09	2.281e-07	0.167,0.21,0.219	0.084,0.118,0.089	0.102
novel junction MXE	2254	ENSMUSG00000020604	Arsg	chr11	+	109548013	109548122	109557950	109558071	109543753	109543828	109563181	109563272	2254	94,84,169	203181353	6,7,14	51,34,69	258	270	1.90508e-06	0.000137541	0.326,0.327,0.334	0.11,0.177,0.175	0.175
novel junction MXE	2299	ENSMUSG00000018412	Kansl1	chr11	-	104378684	104378826	104423921	104425293	104368679	104368778	104467638	104467752	2299	31,36,32	226180216	92,85,90	234215256	298	291	5.40448e-09	7.57421e-07	0.118,0.163,0.126	0.277,0.279,0.256	-0.135
novel junction MXE	2425	ENSMUSG00000018381	Abi3	chr11	-	95835777	95835954	95837069	95837237	95834305	95834391	95842020	95842409	2425	298263389	660547649	366125106	856497599	298	298	1.2336e-05	0.000666736	0.311,0.325,0.375	0.3,0.201,0.15	0.12
novel junction MXE	2525	ENSMUSG00000000631	Myo18a	chr11	+	77821529	77821550	77822665	77822674	77821041	77821186	77823275	77823446	2525	17,16,13	53,44,54	28,45,36	13,30,29	170	158	3.12892e-11	6.53195e-09	0.23,0.253,0.183	0.667,0.582,0.536	-0.373
novel junction MXE	2932	ENSMUSG00000020456	Ogdh	chr11	+	6316764	6316855	6316977	6317080	6296951	6297199	6334532	6334648	2932	581861326714	221123682555	139219253014	102111371566	240	252	1.37303e-07	1.42427e-05	0.734,0.731,0.734	0.589,0.64,0.669	0.1
novel junction MXE	3227	ENSMUSG00000040433	Zbtb38	chr9	-	96718209	96718309	96731291	96731742	96682769	96689029	96732247	96732313	3227	16,13,17	43,46,72	99,70,86	48,49,79	298	249	2.0639e-13	5.85874e-11	0.237,0.191,0.165	0.633,0.544,0.476	-0.353
novel junction MXE	3228	ENSMUSG00000040433	Zbtb38	chr9	-	96718209	96718309	96732247	96732313	96682769	96689029	96751301	96751383	3228	8,8,7	56,51,83	48,42,46	59,76,92	215	249	2.83759e-11	5.93612e-09	0.142,0.154,0.089	0.485,0.39,0.367	-0.286
novel junction MXE	3265	ENSMUSG00000049493	Pls1	chr9	-	95786932	95787096	95795761	95795866	95785489	95785619	95815245	95815406	3265	493745666461	699272169091	5433961186	145415003394	254	298	0	0	0.453,0.426,0.455	0.305,0.236,0.291	0.167
novel junction MXE	3380	ENSMUSG00000032382	Snx1	chr9	-	66098330	66098472	66101340	66101384	66097398	66097477	66104872	66104936	3380	365332378	178318231730	0,0,1	238020382391	193	291	0	0	0.236,0.215,0.248	0.0,0.0,0.001	0.233
novel junction MXE	3520	ENSMUSG00000034908	Sidt2	chr9	-	45946505	45946568	45946744	45946816	45945665	45945784	45946983	45947055	3520	172614451747	9328711072	112310131306	282294497	221	212	1.86862e-12	4.53377e-10	0.64,0.614,0.61	0.793,0.768,0.716	-0.138
novel junction MXE	3521	ENSMUSG00000034908	Sidt2	chr9	-	45946744	45946816	45946983	45947055	45945665	45945784	45947835	45947888	3521	807662863	235186230	335305479	283210246	221	221	2.33957e-12	5.64908e-10	0.774,0.781,0.79	0.542,0.592,0.661	0.183
novel junction MXE	3595	ENSMUSG00000032038	St3gal4	chr9	-	35054701	35054782	35055197	35055282	35054434	35054532	35055573	35055649	3595	454142485324	131491518218059	11757381803	228412311979	234	230	5.24053e-10	9.31076e-08	0.253,0.216,0.225	0.336,0.371,0.472	-0.162
novel junction MXE	3596	ENSMUSG00000032038	St3gal4	chr9	-	35055197	35055282	35055573	35055649	35054701	35054782	35116697	35116873	3596	532206208	127311483217137	277263414	214911602137	225	234	0	0	0.042,0.014,0.012	0.118,0.191,0.168	-0.136
novel junction MXE	3704	ENSMUSG00000044279	Crb3	chr17	+	57062594	57062766	57063636	57063698	57062230	57062373	57065089	57065918	3704	95510291160	161215771625	138312441487	118111741593	298	211	5.52354e-08	6.23998e-06	0.296,0.316,0.336	0.453,0.429,0.398	-0.111
novel junction MXE	3763	ENSMUSG00000036461	Elf1	chr14	+	79536122	79536422	79560746	79560927	79515673	79515770	79565461	79565572	3763	141168131	721795675	246248321	555628774	298	298	3.12261e-12	7.36841e-10	0.164,0.174,0.163	0.307,0.283,0.293	-0.127
novel junction MXE	3967	ENSMUSG00000021910	Nisch	chr14	-	31179835	31179885	31180821	31180949	31177391	31177712	31182498	31182640	3967	94,39,115	283245312	48,17,15	286264342	277	199	4.22118e-12	9.83682e-10	0.193,0.103,0.209	0.108,0.044,0.031	0.107
novel junction MXE	4090	ENSMUSG00000025809	Itgb1	chr8	+	128705412	128705479	128707073	128707159	128685653	128685959	128710252	128710475	4090	369321212	815777792	568763743	82910531237	216	235	1.51948e-07	1.56608e-05	0.33,0.31,0.226	0.427,0.441,0.395	-0.132
novel junction MXE	4603	ENSMUSG00000022514	Il1rap	chr16	+	26701087	26701236	26710480	26710630	26698826	26698953	26712116	26712260	4603	77,87,80	21,20,16	71,75,105	30,47,63	298	298	1.01811e-05	0.000569306	0.786,0.813,0.833	0.703,0.615,0.625	0.163
novel junction MXE	4662	ENSMUSG00000057933	Gsta2	chr9	-	78338644	78338696	78341829	78341938	78337558	78337691	78347088	78347158	4662	270268121	44,116,31	21,37,82	16,34,85	258	201	3.01474e-09	4.54957e-07	0.827,0.643,0.753	0.506,0.459,0.429	0.276
novel junction MXE	4908	ENSMUSG00000101031	Ms4a12	chr19	-	11216046	11216163	11225563	11225701	11215286	11215397	11230279	11230540	4908	563734621	81711881084	293298429	7248271118	287	266	2.00884e-07	2.00929e-05	0.39,0.364,0.347	0.273,0.25,0.262	0.105
novel junction MXE	5014	ENSMUSG00000045636	Mtus1	chr8	-	41002304	41002519	41015387	41015454	41000760	41000866	41022379	41022594	5014	115115121	152917841744	244234282	135412701875	216	298	0	0	0.094,0.082,0.087	0.199,0.203,0.172	-0.104
novel junction MXE	5193	ENSMUSG00000032497	Lrrfip2	chr9	+	111141189	111141332	111161302	111161389	111119639	111119711	111188761	111188806	5193	632583543	357291259	462523693	507513600	292	236	5.66948e-11	1.13622e-08	0.589,0.618,0.629	0.424,0.452,0.483	0.159
novel junction MXE	5198	ENSMUSG00000032497	Lrrfip2	chr9	+	111167199	111167244	111188761	111188806	111161302	111161389	111199664	111199835	5198	190208245	79,83,75	94,59,85	136120182	194	194	0	0	0.706,0.715,0.766	0.409,0.33,0.318	0.377
novel junction MXE	5326	ENSMUSG00000033526	Ppip5k1	chr2	-	121332241	121332391	121334412	121334577	121331557	121331648	121336395	121336503	5326	82,51,72	419429499	85,81,102	181180196	298	298	0	0	0.164,0.106,0.126	0.32,0.31,0.342	-0.192
novel junction MXE	5433	ENSMUSG00000040904	Gm21988	chr11	-	70236876	70236978	70237783	70238470	70236023	70236211	70238937	70239014	5433	541353525925	709530660	448239375862	140412781365	298	251	0	0	0.865,0.895,0.883	0.729,0.722,0.783	0.136
novel junction MXE	5771	ENSMUSG00000028603	Scp2	chr4	-	108047589	108047669	108063885	108063988	108043838	108044845	108071256	108071410	5771	8288823810966	194171981325940	421533614774	626348727062	252	229	8.73375e-09	1.17788e-06	0.279,0.274,0.278	0.379,0.385,0.381	-0.105
novel junction MXE	5772	ENSMUSG00000028603	Scp2	chr4	-	108063885	108063988	108071256	108071410	108055438	108055568	108074355	108074442	5772	203419812413	229612306530688	333326213654	684451417953	298	252	0	0	0.07,0.068,0.062	0.292,0.301,0.28	-0.224
novel junction MXE	5785	ENSMUSG00000073771	Btbd19	chr4	-	117121197	117121329	117121413	117121482	117120970	117121096	117122218	117122278	5785	5,9,1	22,15,11	56,95,106	51,44,67	218	281	1.95523e-05	0.000988517	0.227,0.436,0.105	0.586,0.736,0.671	-0.408
novel junction MXE	5813	ENSMUSG00000026074	Map4k4	chr1	+	40000623	40000749	40003756	40003987	39997020	39997182	40004806	40004913	5813	329268285	210164220	391372349	441465429	275	298	3.45158e-08	4.09793e-06	0.629,0.639,0.584	0.49,0.464,0.469	0.143
novel junction MXE	5873	ENSMUSG00000044477	Zfand3	chr17	+	30060809	30060850	30135322	30135505	30005086	30005308	30192562	30192730	5873	59,21,19	187206199	59,85,63	156161172	190	298	1.02845e-05	0.000573808	0.331,0.138,0.13	0.372,0.453,0.365	-0.197
novel junction MXE	5940	ENSMUSG00000029053	Prkcz	chr4	-	155356426	155356516	155357480	155357602	155354653	155354704	155361151	155361361	5940	621524606	692616827	387348507	286234382	271	239	1.23084e-07	1.28878e-05	0.442,0.429,0.393	0.544,0.567,0.539	-0.129
novel junction MXE	6313	ENSMUSG00000092203	1110038B12Rik	chr17	-	34951884	34951925	34952135	34952173	34950240	34950475	34952351	34952471	6313	39,40,21	84,83,94	32,3,86	284202383	187	190	5.20392e-07	4.60357e-05	0.321,0.329,0.185	0.103,0.015,0.186	0.177
novel junction MXE	6327	ENSMUSG00000026976	Pax8	chr2	-	24429526	24429628	24436447	24436568	24422968	24423055	24440639	24440815	6327	110,85,135	62,40,98	22,1,1	71,100,66	270	251	0	0	0.623,0.664,0.562	0.224,0.009,0.014	0.534
novel junction MXE	6383	ENSMUSG00000017631	Abr	chr11	-	76472488	76472596	76478994	76479180	76468715	76468776	76486437	76486536	6383	531597627	146014921581	527540718	470517845	298	257	0	0	0.239,0.257,0.255	0.492,0.474,0.423	-0.213
novel junction MXE	6384	ENSMUSG00000017631	Abr	chr11	-	76478994	76479180	76486437	76486536	76472488	76472596	76508887	76508995	6384	38,58,61	174816731737	83,79,107	503521830	248	298	0	0	0.025,0.04,0.04	0.165,0.154,0.134	-0.116
novel junction MXE	6485	ENSMUSG00000038578	Susd1	chr4	-	59324867	59324907	59329462	59329721	59315711	59315805	59332936	59333033	6485	46,28,48	30,30,39	309154161	92,61,45	298	189	1.16414e-06	9.02182e-05	0.493,0.372,0.438	0.681,0.616,0.694	-0.229
novel junction MXE	6784	ENSMUSG00000028232	Tmem68	chr4	-	3569630	3569752	3570320	3570372	3569361	3569463	3574703	3574804	6784	23,21,22	3,3,5	9,16,16	8,16,14	201	271	1.40347e-06	0.000106059	0.912,0.904,0.856	0.603,0.574,0.606	0.296
novel junction MXE	7139	ENSMUSG00000054387	Mdm4	chr1	-	133004653	133004721	133009136	133009192	133003790	133003890	133011064	133011198	7139	60,54,76	52,59,69	115205259	73,72,72	205	217	4.31445e-06	0.000277265	0.55,0.492,0.538	0.625,0.751,0.792	-0.196
novel junction MXE	7140	ENSMUSG00000054387	Mdm4	chr1	-	133009136	133009192	133011064	133011198	133003790	133003890	133012636	133012714	7140	130,101,94	12,9,3	143178230	25,55,80	283	205	7.84858e-09	1.07294e-06	0.887,0.89,0.958	0.806,0.701,0.676	0.184
novel junction MXE	7231	ENSMUSG00000037503	Fam168b	chr1	-	34828766	34828847	34836732	34836813	34819866	34820009	34842827	34842964	7231	48,22,7	548448538	158190138	790814842	230	230	0	0	0.081,0.047,0.013	0.167,0.189,0.141	-0.119
novel junction MXE	7589	ENSMUSG00000025816	Sec61a2	chr2	-	5891289	5891355	5893153	5893221	5886498	5886577	5895256	5895319	7589	4,6,6	104,59,60	27,31,25	103127155	217	215	1.44439e-05	0.000763371	0.037,0.092,0.09	0.206,0.195,0.138	-0.107
novel junction MXE	7610	ENSMUSG00000025903	Lypla1	chr1	+	4808454	4808486	4828583	4828649	4807897	4807982	4832310	4832381	7610	105,128,94	3,7,5	50,46,85	11,10,20	181	215	9.04939e-08	9.76097e-06	0.977,0.956,0.957	0.844,0.845,0.835	0.122
novel junction MXE	7655	ENSMUSG00000026655	Fam107b	chr2	+	3772795	3772979	3778417	3778568	3713457	3713636	3779500	3782142	7655	159192108	439568492	439320253	785437532	298	298	1.04418e-07	1.10684e-05	0.266,0.253,0.18	0.359,0.423,0.322	-0.135
novel junction MXE	7920	ENSMUSG00000052833	Sae1	chr7	-	16370286	16370460	16378364	16378476	16368508	16368651	16387640	16387785	7920	813640648	223923852481	196417611965	403636594210	261	298	2.43907e-08	2.98787e-06	0.293,0.235,0.23	0.357,0.355,0.348	-0.101
novel junction MXE	8074	ENSMUSG00000033060	Lmo7	chr14	+	101915687	101915744	101917630	101917656	101914276	101914337	101917939	101918044	8074	894869772	134111761474	649502829	707464776	206	175	3.70129e-07	3.41517e-05	0.362,0.386,0.308	0.438,0.479,0.476	-0.112
novel junction MXE	8135	ENSMUSG00000031681	Smad1	chr8	-	79356211	79356469	79371783	79372364	79353329	79353446	79399252	79399518	8135	125,81,73	958683794	135188204	518567539	298	298	0	0	0.115,0.106,0.084	0.207,0.249,0.275	-0.142
novel junction MXE	8281	ENSMUSG00000049411	Tmem241	chr18	-	12105853	12106003	12118403	12118450	12104098	12104180	12121380	12121537	8281	29,42,32	15,36,23	22,24,20	3,1,1	196	298	4.72638e-10	8.50282e-08	0.746,0.639,0.679	0.918,0.973,0.968	-0.265
novel junction MXE	8468	ENSMUSG00000019432	Ddx39b	chr17	+	35243112	35243450	35244135	35244263	35241745	35241852	35244455	35244548	8468	1191864963	280423132429	11591832093	524647714846	298	277	3.28485e-06	0.000219001	0.283,0.258,0.269	0.17,0.034,0.286	0.107
novel junction MXE	8569	ENSMUSG00000026610	Esrrg	chr1	+	187793324	187793412	188043333	188043749	187609028	187609205	188066340	188066457	8569	10,2,6	53,64,34	9,6,13	664522660	237	298	4.72883e-07	4.22328e-05	0.192,0.038,0.182	0.017,0.014,0.024	0.119
novel junction MXE	8570	ENSMUSG00000026610	Esrrg	chr1	+	188043333	188043749	188066340	188066457	187793324	187793412	188146312	188146423	8570	24,28,14	20,30,26	40,43,34	500323447	298	266	0	0	0.517,0.454,0.325	0.067,0.106,0.064	0.353
novel junction MXE	8571	ENSMUSG00000026610	Esrrg	chr1	+	188043333	188043749	188066340	188066457	187997826	187998052	188146312	188146423	8571	9,5,2	19,30,26	530384508	502325447	298	266	2.24914e-08	2.77239e-06	0.297,0.13,0.064	0.485,0.513,0.504	-0.337
novel junction MXE	8770	ENSMUSG00000053332	Gas5	chr1	+	161036207	161036244	161037504	161038037	161035982	161036014	161038224	161038272	8770	55,38,62	217165179	91,86,103	785569656	186	298	3.04146e-06	0.000205094	0.289,0.27,0.357	0.157,0.195,0.201	0.121
novel junction MXE	8932	ENSMUSG00000060538	Tmem219	chr7	-	126888890	126889060	126898796	126898923	126886219	126886315	126922809	126922915	8932	377380544	635608927	51,46,110	659548729	276	298	0	0	0.391,0.403,0.388	0.077,0.083,0.14	0.294
novel junction MXE	8936	ENSMUSG00000060538	Tmem219	chr7	-	126896748	126896938	126897025	126897227	126891602	126891832	126898796	126898923	8936	511551820	136312871840	103,58,168	146312561658	298	298	0	0	0.273,0.3,0.308	0.066,0.044,0.092	0.226
novel junction MXE	8937	ENSMUSG00000060538	Tmem219	chr7	-	126897025	126897227	126898796	126898923	126896748	126896938	126922809	126922900	8937	386401568	142211991858	54,46,124	137812271697	276	298	0	0	0.227,0.265,0.248	0.041,0.039,0.073	0.196
novel junction MXE	9252	ENSMUSG00000039648	Kyat1	chr2	-	30191924	30192072	30194053	30194112	30188214	30188364	30205632	30205816	9252	146157160	11127691062	128,95,127	367315462	208	297	8.59445e-09	1.16222e-06	0.158,0.226,0.177	0.332,0.301,0.282	-0.118
novel junction MXE	9318	ENSMUSG00000030706	Mrpl48	chr7	-	100565193	100565279	100571251	100571289	100559747	100559917	100574461	100574514	9318	458422487	744932987	615540660	704511683	187	235	3.64025e-11	7.44432e-09	0.436,0.363,0.383	0.523,0.57,0.548	-0.153
novel junction MXE	9338	ENSMUSG00000037279	Ovol2	chr2	-	144317710	144317900	144330903	144331121	144305174	144305919	144331760	144332146	9338	170,106,97	467385477	216234234	369349391	298	298	2.21665e-11	4.72594e-09	0.267,0.216,0.169	0.369,0.401,0.374	-0.164
novel junction MXE	9353	ENSMUSG00000079557	2002-03-01	chr17	-	33703012	33703208	33709744	33709972	33694216	33696246	33718545	33718657	9353	444450367	121212051726	733671812	136011291524	298	298	5.42362e-08	6.13402e-06	0.268,0.272,0.175	0.35,0.373,0.348	-0.119
novel junction MXE	9457	ENSMUSG00000111187	RP23-386F15.2	chr7	+	112351324	112351427	112368279	112368458	112349393	112349482	112376014	112376089	9457	513427476	439374418	210219320	118109172	252	298	6.83845e-06	0.000409592	0.58,0.574,0.574	0.678,0.704,0.688	-0.114
novel junction MXE	9590	ENSMUSG00000085057	Gm13415	chr2	+	24451260	24451349	24461040	24461257	24442834	24443026	24462798	24465389	9590	0,0,0	24,42,29	2,5,4	41,23,24	238	298	1.03521e-05	0.00057686	0.0,0.0,0.0	0.058,0.214,0.173	-0.148
novel junction MXE	9840	ENSMUSG00000040033	Stat2	chr10	+	128283232	128283316	128283483	128283582	128283112	128283157	128283683	128283819	9840	366179306	581572415	0,0,0	253482465	233	248	0	0	0.401,0.25,0.44	0.0,0.0,0.0	0.364
novel junction MXE	9886	ENSMUSG00000050565	Tor1aip2	chr1	+	156051293	156051623	156059410	156059587	156041074	156041134	156061587	156062169	9886	119512401171	87410131029	121116412025	318503683	298	298	0	0	0.578,0.55,0.532	0.792,0.765,0.748	-0.215
novel junction MXE	9940	ENSMUSG00000070738	Dgkd	chr1	+	87881858	87881939	87915099	87915204	87880367	87880478	87915491	87915624	9940	133123121	121013041129	322250304	8719051173	230	254	0	0	0.108,0.094,0.106	0.29,0.234,0.223	-0.146
novel junction MXE	10067	ENSMUSG00000027333	Smox	chr2	+	131522147	131522219	131524243	131524333	131520094	131520268	131524742	131525172	10067	173,74,93	76,30,54	556511543	122124118	221	239	3.25458e-07	3.05647e-05	0.711,0.727,0.651	0.831,0.817,0.833	-0.131
novel junction MXE	10226	ENSMUSG00000036902	Neto2	chr8	-	85663386	85663431	85669533	85669782	85663178	85663306	85670389	85670530	10226	15,6,6	0,0,1	102121102	14,23,30	298	194	1.5024e-05	0.000789394	1.0,1.0,0.796	0.826,0.774,0.689	0.169
novel junction MXE	10255	ENSMUSG00000049422	Chchd10	chr10	+	75936237	75936445	75937306	75937454	75935572	75936004	75937574	75937725	10255	867443552452	232492005122435	82591013810783	155531540121676	298	297	2.81208e-12	6.74126e-10	0.271,0.178,0.098	0.346,0.396,0.331	-0.175
novel junction MXE	10432	ENSMUSG00000068547	Clca4a	chr3	-	144961842	144962020	144963600	144963828	144960616	144960723	144966219	144966438	10432	14306731711178	208271045316899	77,85,138	190277374	298	298	6.92876e-10	1.1909e-07	0.407,0.412,0.398	0.288,0.235,0.27	0.141
novel junction MXE	10636	ENSMUSG00000019790	Stxbp5	chr10	-	9778020	9778071	9784187	9784235	9770449	9770689	9784340	9784400	10636	80,56,92	162154188	24,35,37	130138167	197	200	4.66018e-06	0.000295857	0.334,0.27,0.332	0.158,0.205,0.184	0.13
novel junction MXE	10740	ENSMUSG00000003123	Lipe	chr7	-	25385436	25385527	25388117	25388653	25385179	25385325	25395500	25396379	10740	448423681	101810071371	163123175	168,97,171	298	240	8.65974e-15	2.84508e-12	0.262,0.253,0.286	0.439,0.505,0.452	-0.198
novel junction MXE	10756	ENSMUSG00000038295	Atg9b	chr5	-	24387386	24387543	24387688	24388443	24386947	24387127	24389780	24389922	10756	2,0,0	12,9,14	254253469	455459637	298	298	4.58653e-09	6.62237e-07	0.143,0.0,0.0	0.358,0.355,0.424	-0.331
novel junction MXE	10859	ENSMUSG00000093574	Gm20671	chr5	-	32739136	32739373	32764772	32764948	32738781	32738920	32774395	32774466	10859	781935879	364634564314	131715801828	343230013508	298	298	0	0	0.176,0.213,0.169	0.277,0.345,0.343	-0.136
novel junction MXE	10995	ENSMUSG00000098950	Gm28036	chr2	-	156098229	156098372	156103348	156103429	156079423	156079464	156111785	156111931	10995	69,78,66	28,27,19	162154145	12,10,13	230	292	1.75679e-11	3.79396e-09	0.758,0.786,0.815	0.945,0.951,0.934	-0.157
novel junction MXE	11077	ENSMUSG00000070780	Rbm47	chr5	-	66026129	66027289	66046086	66046213	66022627	66022833	66097706	66097788	11077	131,154,98	149123121	89,82,120	30,47,42	276	298	1.83207e-07	1.84876e-05	0.487,0.575,0.467	0.762,0.653,0.755	-0.214
novel junction MXE	11164	ENSMUSG00000038371	Sbf2	chr7	-	110348854	110348995	110351592	110351789	110339889	110340074	110362039	110362238	11164	442449547	164123145	320328403	208219174	298	290	2.81057e-07	2.68734e-05	0.724,0.78,0.786	0.6,0.593,0.693	0.135
novel junction MXE	11264	ENSMUSG00000054611	Kdm2a	chr19	-	4328952	4329222	4331185	4331269	4328127	4328259	4342846	4343241	11264	341355386	688710758	197197224	710640819	233	298	1.95666e-08	2.46625e-06	0.388,0.39,0.394	0.262,0.282,0.259	0.123
novel junction MXE	11287	ENSMUSG00000035325	Sec31a	chr5	-	100373424	100373715	100375207	100375331	100368293	100368352	100378827	100379001	11287	265624453182	280218288	132212551840	364354330	273	298	0	0	0.912,0.924,0.923	0.799,0.795,0.859	0.102
novel junction MXE	11438	ENSMUSG00000042096	Dao	chr5	+	114009829	114010029	114012527	114012642	114003702	114003936	114013928	114014005	11438	8327011035	131312331624	10,15,46	66,86,228	298	264	3.33067e-16	1.34576e-13	0.36,0.335,0.361	0.118,0.134,0.152	0.217
novel junction MXE	11549	ENSMUSG00000049550	Clip1	chr5	-	123635173	123635278	123638955	123638988	123630224	123631169	123640493	123640554	11549	6,2,9	64,58,50	0,0,0	41,60,102	182	254	2.45465e-07	2.38804e-05	0.116,0.046,0.201	0.0,0.0,0.0	0.121
novel junction MXE	11821	ENSMUSG00000062995	Ica1	chr6	-	8754588	8754751	8758365	8758458	8749694	8749767	8778372	8778487	11821	19,15,17	122105117	9,21,13	290255440	242	298	2.4499e-07	2.38574e-05	0.161,0.15,0.152	0.037,0.092,0.035	0.1
novel junction MXE	11904	ENSMUSG00000013643	Lypd8	chr11	+	58379644	58379709	58382284	58382387	58379042	58379098	58384609	58384768	11904	1124851792	573482395	171413464	192509493	214	252	3.55271e-15	1.21502e-12	0.698,0.675,0.702	0.512,0.489,0.526	0.183
novel junction MXE	11920	ENSMUSG00000030590	Fam98c	chr7	-	29155151	29155357	29155674	29155809	29154615	29154693	29155884	29156203	11920	347248106	228424613158	276241271	1087815980	284	298	0	0	0.137,0.096,0.034	0.21,0.237,0.225	-0.135
novel junction MXE	12017	ENSMUSG00000025477	Inpp5a	chr7	+	139454053	139454095	139477994	139478095	139389108	139389464	139481631	139481719	12017	136,82,33	865647783	67107113	362411538	191	250	1.95488e-07	1.96084e-05	0.171,0.142,0.052	0.195,0.254,0.216	-0.1
novel junction MXE	12018	ENSMUSG00000025477	Inpp5a	chr7	+	139454053	139454095	139481631	139481719	139389108	139389464	139511407	139511471	12018	136,84,37	791614659	68109113	340314476	191	237	2.2583e-07	2.22949e-05	0.176,0.145,0.065	0.199,0.301,0.228	-0.114
novel junction MXE	12309	ENSMUSG00000031865	Dctn1	chr6	+	83183935	83183956	83187763	83187784	83183298	83183333	83189076	83189153	12309	5,2,2	2,2,5	0,0,0	2,2,4	170	170	5.7466e-08	6.47009e-06	0.714,0.5,0.286	0.0,0.0,0.0	0.5
novel junction MXE	12466	ENSMUSG00000030852	Tacc2	chr7	+	130663015	130663141	130674601	130674739	130645480	130645566	130716702	130716771	12466	83,75,99	249295240	40,24,61	237252261	275	287	9.35962e-06	0.000532282	0.258,0.21,0.301	0.15,0.09,0.196	0.111
novel junction MXE	12496	ENSMUSG00000029064	Gnb1	chr4	+	155527412	155527509	155533696	155533735	155491363	155491580	155535357	155535464	12496	14031036445	414135694135	89610011189	192520792739	246	188	2.30012e-09	3.56786e-07	0.206,0.182,0.076	0.262,0.269,0.249	-0.105
novel junction MXE	12543	ENSMUSG00000057666	Gapdh	chr6	-	125162477	125162708	125162842	125163040	125162211	125162393	125163138	125163321	12543	756027485780642	1.65205e+17	219541780329900	1.32786e+17	298	298	0	0	0.314,0.315,0.317	0.142,0.139,0.148	0.172
novel junction MXE	12606	ENSMUSG00000030325	Klrb1c	chr6	-	128783663	128783779	128784104	128784259	128779458	128780426	128784736	128784811	12606	3,9,5	8,6,12	0,0,0	2,4,2	298	265	2.48018e-07	2.41054e-05	0.25,0.572,0.27	0.0,0.0,0.0	0.364
novel junction MXE	12654	ENSMUSG00000030223	Ptpro	chr6	+	137420323	137420407	137426764	137426800	137418208	137418277	137430671	137430753	12654	1,0,1	21,2,2	12,14,16	12,17,23	233	185	1.17518e-06	9.09331e-05	0.036,0.0,0.284	0.443,0.395,0.356	-0.291
novel junction MXE	12714	ENSMUSG00000044252	Osbpl1a	chr18	-	12819504	12819661	12841183	12841346	12788319	12788395	12871077	12871184	12714	44,75,58	404318339	80,72,98	176130247	298	298	1.60261e-12	3.8978e-10	0.098,0.191,0.146	0.312,0.356,0.284	-0.172
novel junction MXE	12755	ENSMUSG00000003452	Bicd1	chr6	+	149520352	149520546	149550349	149550425	149518905	149519223	149556643	149556731	12755	4,3,6	0,2,0	5,5,12	9,23,13	298	225	3.90438e-06	0.000254547	1.0,0.531,1.0	0.296,0.141,0.411	0.561
novel junction MXE	13267	ENSMUSG00000030452	Nipa2	chr7	-	55942979	55943036	55961451	55961572	55937571	55937662	55962199	55962476	13267	315371220	398501427	598593820	531460647	270	206	4.89121e-08	5.58227e-06	0.377,0.361,0.282	0.462,0.496,0.492	-0.143
novel junction MXE	13337	ENSMUSG00000058690	Ccser2	chr14	-	36909016	36909212	36918433	36918596	36900761	36900845	36926838	36926929	13337	555416551	600534597	133125206	248300436	298	298	4.30839e-09	6.25684e-07	0.481,0.438,0.48	0.349,0.294,0.321	0.145
novel junction MXE	13557	ENSMUSG00000030882	Dnhd1	chr7	+	105685716	105685844	105692641	105692767	105683847	105684124	105693112	105693210	13557	0,0,1	3,1,0	4,1,4	0,0,0	277	275	9.49629e-06	0.000538222	0.0,0.0,1.0	1.0,1.0,1.0	-0.667
novel junction MXE	13631	ENSMUSG00000090862	Rps13	chr7	-	116332378	116332479	116332928	116333098	116331504	116331583	116333695	116333774	13631	178141630217450	16,2293,13	449293909945590	689059706551	298	250	0	0	0.999,0.856,0.999	0.845,0.846,0.854	0.103
novel junction MXE	13655	ENSMUSG00000030980	Knop1	chr7	-	118848448	118848574	118850620	118850689	118842221	118846094	118852402	118853340	13655	0,83,0	172247176	292326373	9559461172	218	275	1.68592e-08	2.15482e-06	0.0,0.298,0.0	0.278,0.303,0.286	-0.19
novel junction MXE	13961	ENSMUSG00000040613	Apobec1	chr6	-	122591086	122591204	122596631	122596777	122588144	122588172	122600057	122600125	13961	357296327	197816201631	284240276	510491815	295	267	3.77476e-15	1.28656e-12	0.14,0.142,0.154	0.335,0.307,0.235	-0.147
novel junction MXE	13991	ENSMUSG00000032536	Trak1	chr9	+	121364000	121364299	121391856	121392051	121297501	121297833	121431478	121431555	13991	331284119	987830920	372487610	8987911213	298	298	1.65508e-06	0.000121859	0.251,0.255,0.115	0.293,0.381,0.335	-0.129
novel junction MXE	14038	ENSMUSG00000040774	Cept1	chr3	-	106512802	106512870	106531136	106531278	106505720	106505852	106533354	106533502	14038	210719972035	110,97,83	117311411680	278209231	291	217	0	0	0.935,0.939,0.948	0.759,0.803,0.844	0.139
novel junction MXE	14161	ENSMUSG00000021709	Erbin	chr13	-	103827906	103828023	103830187	103830331	103823313	103823406	103833497	103835028	14161	146914821539	380381450	6447321051	331382383	293	266	1.10674e-07	1.16615e-05	0.778,0.779,0.756	0.639,0.635,0.714	0.108
novel junction MXE	14211	ENSMUSG00000020250	Txnrd1	chr10	+	82874612	82874735	82877265	82877385	82860523	82860630	82879205	82879348	14211	16741539947	439048914260	197521132669	368736435488	272	269	9.84129e-10	1.63812e-07	0.274,0.237,0.18	0.346,0.365,0.325	-0.115
novel junction MXE	14476	ENSMUSG00000050002	Idnk	chr13	+	58160151	58160238	58162837	58162881	58157648	58157736	58163432	58164693	14476	774809839	184253308	871826790	114103160	236	193	1.83913e-10	3.49696e-08	0.775,0.723,0.69	0.862,0.868,0.802	-0.115
novel junction MXE	14629	ENSMUSG00000070003	Ssbp4	chr8	-	70602400	70602462	70602573	70602646	70602231	70602316	70608124	70608268	14629	69,32,24	249248259	207274167	603549584	222	211	3.65342e-07	3.37722e-05	0.208,0.109,0.081	0.246,0.322,0.214	-0.128
novel junction MXE	14637	ENSMUSG00000031813	Mvb12a	chr8	+	71543132	71543231	71543386	71543483	71542942	71543057	71543956	71544123	14637	823603282	133,72,148	106312001263	38,49,68	248	246	8.05578e-13	2.04362e-10	0.86,0.893,0.654	0.965,0.96,0.949	-0.156
novel junction MXE	14796	ENSMUSG00000031901	Dus2	chr8	+	106048652	106048774	106050316	106050466	106045900	106046069	106051801	106051889	14796	77,87,80	217234332	211157206	242262329	271	298	4.95742e-09	7.07633e-07	0.281,0.29,0.209	0.489,0.397,0.408	-0.171
novel splice site MXE	14926	ENSMUSG00000024981	Acsl5	chr19	+	55268643	55268828	55272829	55272877	55253368	55254166	55277906	55277971	14926	123410481088	1165584689893	170516722140	498833517473	298	197	0	0	0.065,0.076,0.068	0.184,0.248,0.159	-0.127
novel splice site MXE	15062	ENSMUSG00000047731	Wbp1l	chr19	+	46612692	46612800	46637425	46637696	46606711	46606759	46644352	46644567	15062	6,5,1	2,3,4	17,8,15	0,0,1	257	298	2.25824e-06	0.000159021	0.777,0.659,0.225	1.0,1.0,0.946	-0.428
novel splice site MXE	15095	ENSMUSG00000025224	Gbf1	chr19	+	46193037	46193094	46220124	46220174	46170656	46170723	46246088	46246220	15095	2,0,1	0,1,0	0,1,0	1,0,2	206	199	2.02296e-06	0.000145	1.0,0.0,1.0	0.0,1.0,0.0	0.333
novel splice site MXE	15363	ENSMUSG00000024899	Papss2	chr19	+	32646328	32646343	32651895	32652099	32641299	32641411	32660578	32660714	15363	554362204237	186520611311	4024301361	5386911514	164	298	0	0	0.844,0.846,0.854	0.576,0.531,0.62	0.272
novel splice site MXE	15364	ENSMUSG00000024899	Papss2	chr19	+	32646328	32646343	32651895	32652100	32641299	32641411	32660578	32660714	15364	554362204237	182920271280	4024301361	5326931505	164	298	0	0	0.846,0.848,0.857	0.579,0.53,0.622	0.273
novel splice site MXE	16169	ENSMUSG00000024818	Slc25a45	chr19	+	5878606	5878691	5880084	5880152	5877825	5878095	5880439	5880625	16169	6,16,4	7,12,14	23,20,31	5,0,4	234	217	2.68357e-07	2.58565e-05	0.443,0.553,0.209	0.81,1.0,0.878	-0.494
novel splice site MXE	16556	ENSMUSG00000024558	Mapk4	chr18	-	74046734	74047091	74060390	74060576	73971169	73971276	74064839	74064929	16556	3,3,2	0,0,0	15,12,7	2,2,6	298	298	1.26948e-05	0.000680985	1.0,1.0,1.0	0.882,0.857,0.538	0.241
novel splice site MXE	16710	ENSMUSG00000024576	Csnk1a1	chr18	+	61557051	61557217	61560163	61560331	61556502	61556609	61568263	61568390	16710	11,10,10	0,0,0	11,3,27	1,4,8	298	298	4.32408e-06	0.000277397	1.0,1.0,1.0	0.917,0.429,0.771	0.294
novel splice site MXE	16871	ENSMUSG00000043079	Synpo	chr18	-	60605361	60605435	60618029	60618116	60604259	60604490	60629451	60630085	16871	5,11,16	1,3,6	3,1,5	0,0,0	236	223	8.4705e-06	0.000487528	0.825,0.776,0.716	1.0,1.0,1.0	-0.228
novel splice site MXE	16872	ENSMUSG00000043079	Synpo	chr18	-	60605361	60605435	60624880	60624988	60604259	60604490	60629451	60630085	16872	1,10,4	1,3,6	2,2,7	0,0,0	257	223	8.07153e-08	8.76281e-06	0.465,0.743,0.366	1.0,1.0,1.0	-0.475
novel splice site MXE	16878	ENSMUSG00000043079	Synpo	chr18	-	60606751	60607024	60624880	60624988	60604259	60604490	60629451	60630085	16878	1,10,4	16,6,21	2,2,7	0,2,0	257	298	7.2719e-06	0.00042763	0.068,0.659,0.181	1.0,0.537,1.0	-0.543
novel splice site MXE	16881	ENSMUSG00000043079	Synpo	chr18	-	60606835	60607024	60618029	60618116	60604259	60604490	60629451	60630085	16881	5,11,16	14,6,20	3,1,5	0,1,0	236	298	5.6699e-06	0.000349848	0.311,0.698,0.503	1.0,0.558,1.0	-0.349
novel splice site MXE	16882	ENSMUSG00000043079	Synpo	chr18	-	60606835	60607024	60624880	60624988	60604259	60604490	60629451	60630085	16882	1,10,4	14,6,20	2,2,7	0,1,0	257	298	8.47005e-08	9.17558e-06	0.076,0.659,0.188	1.0,0.699,1.0	-0.592
novel splice site MXE	17044	ENSMUSG00000024487	Yipf5	chr18	-	40211310	40211504	40211803	40211882	40210747	40210893	40212042	40212215	17044	13,14,12	5,2,7	13,9,8	0,1,0	228	298	1.17074e-05	0.000639188	0.773,0.901,0.691	1.0,0.922,1.0	-0.186
novel splice site MXE	17074	ENSMUSG00000060450	Rnf14	chr18	+	38297252	38297575	38298706	38299020	38296634	38296798	38299753	38299926	17074	40,28,22	2,6,3	21,26,32	11,13,19	298	298	9.37245e-06	0.000532709	0.952,0.824,0.88	0.656,0.667,0.627	0.235
novel splice site MXE	17094	ENSMUSG00000060450	Rnf14	chr18	+	38297271	38297575	38298706	38299020	38296634	38296798	38299753	38299926	17094	40,32,22	2,6,3	23,27,35	11,13,19	298	298	1.01879e-05	0.000569369	0.952,0.842,0.88	0.676,0.675,0.648	0.225
novel splice site MXE	17442	ENSMUSG00000024331	Dsc2	chr18	-	20054623	20054913	20058489	20058662	20051175	20051260	20059183	20059554	17442	1,2,3	0,0,0	1,0,0	0,2,2	298	298	1.55921e-06	0.000116078	1.0,1.0,1.0	1.0,0.0,0.0	0.667
novel splice site MXE	17598	ENSMUSG00000024589	Nedd4l	chr18	+	65198635	65198726	65203875	65203917	65195914	65195985	65205632	65205693	17598	0,0,0	1,1,2	5,1,4	0,1,0	240	191	1.2379e-13	3.61643e-11	0.0,0.0,0.0	1.0,0.443,1.0	-0.814
novel splice site MXE	17633	ENSMUSG00000024140	Epas1	chr17	+	86758249	86758289	86760667	86760864	86753906	86754308	86797115	86797306	17633	0,0,0	1,1,1	2,0,3	0,2,0	189	298	4.52903e-07	4.06659e-05	0.0,0.0,0.0	1.0,0.0,1.0	-0.667
novel splice site MXE	17670	ENSMUSG00000024254	Abcg8	chr17	+	84685657	84685707	84686276	84686431	84683130	84683294	84686619	84686721	17670	10,5,11	10,9,9	0,0,0	2,1,1	199	298	2.39023e-07	2.34128e-05	0.6,0.454,0.647	0.0,0.0,0.0	0.567
novel splice site MXE	17789	ENSMUSG00000032624	Eml4	chr17	+	83430241	83430409	83433617	83433921	83428215	83428248	83440030	83440154	17789	1,0,0	5,4,2	1,2,4	4,0,0	298	298	2.53049e-07	2.44993e-05	0.167,0.0,0.0	0.2,1.0,1.0	-0.678
novel splice site MXE	17794	ENSMUSG00000054640	Slc8a1	chr17	-	81442202	81442223	81444868	81444972	81441772	81441790	81445486	81445593	17794	9,13,23	3,0,9	20,13,6	0,0,0	253	170	2.83467e-06	0.000192837	0.668,1.0,0.632	1.0,1.0,1.0	-0.233
novel splice site MXE	17796	ENSMUSG00000054640	Slc8a1	chr17	-	81444868	81444972	81445486	81445593	81442202	81442223	81647808	81649607	17796	3,0,10	14,15,16	0,0,0	11,3,10	256	253	1.24288e-05	0.000671031	0.175,0.0,0.382	0.0,0.0,0.0	0.186
novel splice site MXE	17873	ENSMUSG00000039770	Ypel5	chr17	+	72837708	72837819	72846037	72846172	72836703	72836791	72846278	72846443	17873	7,4,9	2,7,2	14,5,11	0,0,1	260	284	1.03995e-05	0.000578936	0.793,0.384,0.831	1.0,1.0,0.923	-0.305
novel splice site MXE	17999	ENSMUSG00000003199	Mpnd	chr17	+	56009043	56009256	56009329	56009422	56005710	56005814	56010276	56010513	17999	13,10,22	129,84,117	17,13,19	4,18,19	298	242	4.42518e-08	5.11448e-06	0.076,0.088,0.132	0.775,0.37,0.448	-0.432
novel splice site MXE	18000	ENSMUSG00000003199	Mpnd	chr17	+	56009043	56009256	56009329	56009557	56005710	56005814	56010276	56010513	18000	13,10,22	186118147	17,13,19	7,32,36	298	298	1.3864e-06	0.000104848	0.065,0.078,0.13	0.708,0.289,0.345	-0.356
novel splice site MXE	18001	ENSMUSG00000003199	Mpnd	chr17	+	56009172	56009256	56009329	56009422	56005710	56005814	56010276	56010513	18001	7,8,9	129,84,117	17,13,19	4,18,19	233	242	2.95186e-12	7.02592e-10	0.053,0.09,0.074	0.815,0.429,0.509	-0.512
novel splice site MXE	18002	ENSMUSG00000003199	Mpnd	chr17	+	56009172	56009256	56009329	56009557	56005710	56005814	56010276	56010513	18002	7,8,9	186118147	17,13,19	7,32,36	233	298	4.97373e-10	8.91579e-08	0.046,0.08,0.073	0.756,0.342,0.403	-0.434
novel splice site MXE	18164	ENSMUSG00000023971	Rrp36	chr17	-	46672524	46672844	46673155	46673339	46670110	46670185	46674196	46674255	18164	5,5,3	27,30,56	12,14,31	16,26,47	298	298	3.84975e-08	4.51186e-06	0.156,0.143,0.051	0.429,0.35,0.397	-0.275
novel splice site MXE	18166	ENSMUSG00000023971	Rrp36	chr17	-	46672524	46672955	46673155	46673339	46670110	46670185	46674196	46674255	18166	5,5,3	16,18,41	12,14,31	5,10,22	298	298	2.93098e-09	4.44998e-07	0.238,0.217,0.068	0.706,0.583,0.585	-0.45
novel splice site MXE	18392	ENSMUSG00000053835	H2-T24	chr17	-	36014556	36014696	36014799	36014968	36005694	36006789	36015383	36015656	18392	33,15,15	62,35,36	2,0,12	92,36,49	298	289	1.8216e-08	2.31631e-06	0.34,0.294,0.288	0.021,0.0,0.192	0.236
novel splice site MXE	18393	ENSMUSG00000053835	H2-T24	chr17	-	36014556	36014696	36014799	36015017	36005694	36006789	36015383	36015656	18393	33,16,13	62,35,36	2,0,12	92,36,49	298	289	2.79046e-08	3.38111e-06	0.34,0.307,0.259	0.021,0.0,0.192	0.231
novel splice site MXE	18854	ENSMUSG00000062638	Btnl1	chr17	+	34377925	34377976	34379493	34379846	34377131	34377392	34380960	34381242	18854	1,3,0	0,0,1	0,0,1	1,4,3	200	298	2.04566e-06	0.000146313	1.0,1.0,0.0	0.0,0.0,0.332	0.556
novel splice site MXE	19027	ENSMUSG00000061232	H2-K1	chr17	-	33996615	33996654	33996691	33996859	33996456	33996503	33997037	33997157	19027	201991779019001	248192261724157	3741,67,9198	111661304111756	298	188	1.99011e-10	3.76262e-08	0.339,0.332,0.332	0.174,0.003,0.33	0.165
novel splice site MXE	19112	ENSMUSG00000041881	Ndufa7	chr17	+	33826518	33826689	33829025	33829093	33825600	33825650	33829666	33829816	19112	1,2,4	3,1,4	1,2,3	0,0,0	298	217	8.72322e-09	1.17788e-06	0.195,0.593,0.421	1.0,1.0,1.0	-0.597
novel splice site MXE	19548	ENSMUSG00000002250	Ppard	chr17	+	28272970	28273051	28276123	28276309	28237011	28237095	28286260	28286467	19548	8,17,24	60,60,48	2,0,0	11,14,19	230	298	8.76115e-06	0.000502237	0.147,0.269,0.393	0.191,0.0,0.0	0.206
novel splice site MXE	19549	ENSMUSG00000002250	Ppard	chr17	+	28272970	28273051	28276154	28276309	28237011	28237095	28286260	28286467	19549	8,17,24	61,62,49	2,0,0	11,14,19	230	298	9.99754e-06	0.000560606	0.145,0.262,0.388	0.191,0.0,0.0	0.201
novel splice site MXE	19562	ENSMUSG00000002250	Ppard	chr17	+	28276154	28276309	28280222	28280320	28272200	28272244	28286260	28286467	19562	82,83,93	103137169	17,25,42	8,18,18	298	247	2.00844e-06	0.000144063	0.398,0.334,0.313	0.638,0.535,0.659	-0.262
novel splice site MXE	20038	ENSMUSG00000025728	Pigq	chr17	-	25938641	25939039	25939131	25939244	25937263	25937462	25941814	25942048	20038	7,5,0	9,7,5	16,12,19	1,2,4	262	298	7.08619e-06	0.000419664	0.469,0.448,0.0	0.948,0.872,0.844	-0.582
novel splice site MXE	20039	ENSMUSG00000025728	Pigq	chr17	-	25938641	25939039	25939131	25939327	25937263	25937462	25941814	25942048	20039	3,4,0	9,7,5	8,10,16	1,2,4	298	298	5.92903e-07	5.13943e-05	0.25,0.364,0.0	0.889,0.833,0.8	-0.636
novel splice site MXE	20040	ENSMUSG00000025728	Pigq	chr17	-	25938641	25939039	25939131	25939499	25937263	25937462	25941814	25942048	20040	3,4,0	9,7,5	10,10,12	1,2,4	298	298	1.24921e-06	9.58476e-05	0.25,0.364,0.0	0.909,0.833,0.75	-0.626
novel splice site MXE	20048	ENSMUSG00000025728	Pigq	chr17	-	25938683	25939039	25939131	25939327	25937263	25937462	25941814	25942048	20048	3,4,0	10,21,10	8,10,16	5,7,13	298	298	1.63677e-06	0.000120775	0.231,0.16,0.0	0.615,0.588,0.552	-0.455
novel splice site MXE	20049	ENSMUSG00000025728	Pigq	chr17	-	25938683	25939039	25939131	25939499	25937263	25937462	25941814	25942048	20049	3,4,0	10,21,10	10,10,12	5,7,13	298	298	6.37039e-06	0.000385474	0.231,0.16,0.0	0.667,0.588,0.48	-0.448
novel splice site MXE	20129	ENSMUSG00000033200	Tpsg1	chr17	+	25370460	25370520	25372443	25372648	25369288	25369417	25373174	25373440	20129	34,12,26	186155231	3,1,1	81,47,132	209	298	1.95519e-08	2.46625e-06	0.207,0.099,0.138	0.05,0.029,0.011	0.118
novel splice site MXE	20130	ENSMUSG00000033200	Tpsg1	chr17	+	25370460	25370520	25372476	25372648	25369288	25369417	25373174	25373440	20130	34,12,26	199169244	3,1,1	84,48,135	209	298	3.47778e-08	4.12416e-06	0.196,0.092,0.132	0.048,0.029,0.01	0.111
novel splice site MXE	20131	ENSMUSG00000033200	Tpsg1	chr17	+	25370460	25370520	25372493	25372648	25369288	25369417	25373174	25373440	20131	34,12,26	187154226	3,1,1	81,47,132	209	298	1.64696e-08	2.11854e-06	0.206,0.1,0.141	0.05,0.029,0.011	0.119
novel splice site MXE	20133	ENSMUSG00000033200	Tpsg1	chr17	+	25370460	25370560	25372443	25372648	25369288	25369417	25373174	25373440	20133	53,34,51	186155231	6,2,1	81,47,132	249	298	9.96536e-13	2.49645e-10	0.254,0.208,0.209	0.081,0.048,0.009	0.178
novel splice site MXE	20134	ENSMUSG00000033200	Tpsg1	chr17	+	25370460	25370560	25372476	25372648	25369288	25369417	25373174	25373440	20134	53,34,51	199169244	6,2,1	84,48,135	249	298	2.911e-12	6.94517e-10	0.242,0.194,0.2	0.079,0.047,0.009	0.167
novel splice site MXE	20135	ENSMUSG00000033200	Tpsg1	chr17	+	25370460	25370560	25372493	25372648	25369288	25369417	25373174	25373440	20135	53,34,51	187154226	6,2,1	81,47,132	249	298	7.90923e-13	2.01153e-10	0.253,0.209,0.213	0.081,0.048,0.009	0.179
novel splice site MXE	20843	ENSMUSG00000044533	Rps2	chr17	+	24721019	24721110	24721112	24721487	24720533	24720731	24721622	24721727	20843	2,4,5	0,0,0	7,5,7	1,4,4	240	298	5.66033e-06	0.000349688	1.0,1.0,1.0	0.897,0.608,0.685	0.27
novel splice site MXE	21175	ENSMUSG00000034681	Rnps1	chr17	+	24415040	24415162	24418037	24418217	24414674	24414734	24418456	24418612	21175	219240280	85,51,45	301435410	215252235	271	298	4.70766e-10	8.48437e-08	0.739,0.838,0.872	0.606,0.655,0.657	0.177
novel splice site MXE	21176	ENSMUSG00000034681	Rnps1	chr17	+	24415040	24415162	24418037	24418228	24414674	24414734	24418456	24418612	21176	219240280	86,51,45	301435410	215257239	271	298	4.567e-10	8.2457e-08	0.737,0.838,0.872	0.606,0.651,0.654	0.179
novel splice site MXE	21212	ENSMUSG00000024121	Atp6v0c	chr17	-	24165400	24165480	24168548	24168865	24164698	24164882	24169205	24169461	21212	0,5,1	3,0,3	4,10,11	0,0,0	298	229	1.7236e-05	0.000886165	0.0,1.0,0.204	1.0,1.0,1.0	-0.599
novel splice site MXE	21261	ENSMUSG00000055839	Tceb2	chr17	-	23827471	23827573	23828843	23829004	23824739	23824979	23829082	23829109	21261	1,0,3	1,1,4	4,3,1	0,0,0	298	251	1.67589e-06	0.000123241	0.457,0.0,0.387	1.0,1.0,1.0	-0.719
novel splice site MXE	21576	ENSMUSG00000000385	Tmprss2	chr16	-	97568978	97569069	97570374	97570525	97568407	97568503	97572004	97572048	21576	0,0,0	2,3,2	0,3,7	2,0,0	298	240	2.99864e-07	2.85084e-05	0.0,0.0,0.0	0.0,1.0,1.0	-0.667
novel splice site MXE	21579	ENSMUSG00000000385	Tmprss2	chr16	-	97568987	97569069	97570374	97570525	97568407	97568503	97572004	97572048	21579	0,0,0	1,4,3	0,3,7	4,0,1	298	231	1.23575e-05	0.00066754	0.0,0.0,0.0	0.0,1.0,0.844	-0.615
novel splice site MXE	21638	ENSMUSG00000023147	Wrb	chr16	+	96153430	96153479	96153608	96153762	96152970	96153038	96154080	96154775	21638	0,0,0	4,2,1	4,0,4	5,6,3	198	298	6.53484e-06	0.00039376	0.0,0.0,0.0	0.546,0.0,0.667	-0.404
novel splice site MXE	21640	ENSMUSG00000023147	Wrb	chr16	+	96153430	96153479	96153658	96153762	96152970	96153038	96154080	96154775	21640	0,0,0	4,1,3	4,0,4	3,7,3	198	253	8.80163e-06	0.000504269	0.0,0.0,0.0	0.63,0.0,0.63	-0.42
novel splice site MXE	21642	ENSMUSG00000023147	Wrb	chr16	+	96153430	96153479	96153674	96153762	96152970	96153038	96154080	96154775	21642	0,0,0	4,1,1	4,0,4	2,5,2	198	237	7.14937e-06	0.000422407	0.0,0.0,0.0	0.705,0.0,0.705	-0.47
novel splice site MXE	21662	ENSMUSG00000040820	Hlcs	chr16	-	94172702	94172846	94210043	94210127	94141348	94141416	94231063	94231335	21662	1,0,0	0,5,1	8,2,4	0,0,0	233	293	5.21288e-06	0.000325456	1.0,0.0,0.0	1.0,1.0,1.0	-0.667
novel splice site MXE	21703	ENSMUSG00000022946	Dopey2	chr16	+	93787324	93787536	93788675	93788763	93782411	93782478	93793086	93793231	21703	14,5,7	3,1,4	1,0,0	3,1,2	298	237	3.0306e-07	2.87305e-05	0.788,0.799,0.582	0.21,0.0,0.0	0.653
novel splice site MXE	21755	ENSMUSG00000022951	Rcan1	chr16	-	92397974	92398471	92398675	92398860	92397262	92397436	92399895	92400077	21755	2,0,0	2,1,2	4,4,5	2,0,0	298	298	1.06302e-06	8.36649e-05	0.5,0.0,0.0	0.667,1.0,1.0	-0.722
novel splice site MXE	21836	ENSMUSG00000022892	App	chr16	-	85040250	85040307	85043575	85043741	85030231	85030365	85056323	85056526	21836	320224843265	506395475	420742434872	97011931505	298	206	1.32351e-10	2.55535e-08	0.814,0.813,0.826	0.75,0.711,0.691	0.1
novel splice site MXE	21933	ENSMUSG00000025068	Gsto1	chr19	+	47863375	47863516	47863558	47863627	47859431	47859530	47864296	47864790	21933	12,20,15	0,0,0	18,19,8	5,5,5	290	218	1.98949e-08	2.49821e-06	1.0,1.0,1.0	0.73,0.741,0.546	0.328
novel splice site MXE	21939	ENSMUSG00000025068	Gsto1	chr19	+	47863396	47863516	47863558	47863627	47859431	47859530	47864296	47864790	21939	11,17,15	0,0,0	11,19,6	5,5,5	269	218	8.44403e-09	1.14371e-06	1.0,1.0,1.0	0.641,0.755,0.493	0.37
novel splice site MXE	21940	ENSMUSG00000025068	Gsto1	chr19	+	47863456	47863479	47863558	47863627	47859431	47859530	47864296	47864790	21940	9,4,10	0,0,0	4,4,9	5,5,5	172	218	3.30795e-09	4.96217e-07	1.0,1.0,1.0	0.503,0.503,0.695	0.433
novel splice site MXE	21942	ENSMUSG00000025068	Gsto1	chr19	+	47863456	47863516	47863558	47863627	47859431	47859530	47864296	47864790	21942	16,12,21	0,0,0	11,17,13	5,5,5	209	218	3.04379e-08	3.63966e-06	1.0,1.0,1.0	0.696,0.78,0.731	0.264
novel splice site MXE	21982	ENSMUSG00000055447	Cd47	chr16	+	49908053	49908078	49908702	49908735	49906780	49906812	49910868	49915010	21982	745730893	413401454	560639691	449565536	174	182	8.52444e-06	0.00049007	0.654,0.656,0.673	0.566,0.542,0.574	0.1
novel splice site MXE	22075	ENSMUSG00000022809	Nr1i2	chr16	-	38255766	38255891	38265624	38265814	38254248	38254382	38265913	38266129	22075	4,2,3	4,0,4	4,6,5	0,0,0	298	274	5.38891e-06	0.000335193	0.479,1.0,0.408	1.0,1.0,1.0	-0.371
novel splice site MXE	22080	ENSMUSG00000022809	Nr1i2	chr16	-	38271491	38271610	38294138	38294223	38265913	38266129	38294517	38294824	22080	5,4,5	99111107	3,9,27	33,40,91	234	268	7.88563e-07	6.52973e-05	0.055,0.04,0.051	0.094,0.205,0.254	-0.136
novel splice site MXE	22081	ENSMUSG00000022809	Nr1i2	chr16	-	38271491	38271610	38294138	38294355	38265913	38266129	38294517	38294824	22081	17,18,25	99111107	21,18,44	33,40,91	298	268	2.66355e-06	0.000183311	0.134,0.127,0.174	0.364,0.288,0.303	-0.173
novel splice site MXE	22085	ENSMUSG00000022809	Nr1i2	chr16	-	38271491	38271973	38294138	38294223	38265913	38266129	38294517	38294824	22085	5,4,5	52,47,60	3,9,27	15,22,52	234	298	1.20415e-05	0.000653642	0.109,0.098,0.096	0.203,0.343,0.398	-0.214
novel splice site MXE	22127	ENSMUSG00000075229	Ccdc58	chr16	+	36082690	36082702	36082870	36082940	36071659	36072137	36085016	36085163	22127	11,5,5	0,0,0	7,8,8	2,2,6	161	219	3.99226e-06	0.000258761	1.0,1.0,1.0	0.826,0.845,0.645	0.228
novel splice site MXE	22133	ENSMUSG00000075229	Ccdc58	chr16	+	36086044	36086466	36087232	36087335	36085016	36085163	36089900	36089960	22133	0,0,2	4,4,4	2,4,4	1,2,1	298	252	3.17699e-06	0.000212659	0.0,0.0,0.297	0.628,0.628,0.772	-0.577
novel splice site MXE	22140	ENSMUSG00000075229	Ccdc58	chr16	+	36087232	36087335	36088488	36088602	36085016	36085163	36089900	36089960	22140	4,4,4	0,0,3	1,2,1	4,8,2	252	263	6.49728e-06	0.000392441	1.0,1.0,0.582	0.207,0.207,0.343	0.608
novel splice site MXE	22397	ENSMUSG00000022824	Muc13	chr16	+	33810857	33811007	33811765	33811890	33807867	33808034	33812878	33812916	22397	75,26,45	69,51,40	36,51,79	14,11,20	298	274	5.04921e-08	5.74297e-06	0.5,0.319,0.508	0.703,0.81,0.784	-0.323
novel splice site MXE	22399	ENSMUSG00000022824	Muc13	chr16	+	33810857	33811007	33811765	33812036	33807867	33808034	33812878	33812916	22399	75,26,45	70,53,48	36,51,79	14,17,19	298	298	1.66978e-08	2.14091e-06	0.517,0.329,0.484	0.72,0.75,0.806	-0.315
novel splice site MXE	22409	ENSMUSG00000022824	Muc13	chr16	+	33810886	33811007	33811765	33811890	33807867	33808034	33812878	33812916	22409	75,26,44	69,51,40	36,51,79	14,11,20	270	274	3.59931e-08	4.25819e-06	0.525,0.341,0.527	0.723,0.825,0.8	-0.318
novel splice site MXE	22411	ENSMUSG00000022824	Muc13	chr16	+	33810886	33811007	33811765	33812036	33807867	33808034	33812878	33812916	22411	75,26,44	70,53,48	36,51,79	14,17,19	270	298	1.26359e-08	1.66166e-06	0.542,0.351,0.503	0.739,0.768,0.821	-0.311
novel splice site MXE	22416	ENSMUSG00000022824	Muc13	chr16	+	33810917	33811007	33811765	33811890	33807867	33808034	33812878	33812916	22416	62,29,44	69,51,40	29,39,62	14,11,20	239	274	4.69471e-07	4.2003e-05	0.507,0.395,0.558	0.704,0.803,0.78	-0.276
novel splice site MXE	22418	ENSMUSG00000022824	Muc13	chr16	+	33810917	33811007	33811765	33812036	33807867	33808034	33812878	33812916	22418	62,29,44	70,53,48	29,39,62	14,17,19	239	298	1.52068e-07	1.56608e-05	0.525,0.406,0.533	0.721,0.741,0.803	-0.267
novel splice site MXE	22476	ENSMUSG00000035629	Rubcn	chr16	-	32858468	32858919	32866797	32866838	32856891	32857045	32868092	32868366	22476	15,24,34	1,0,3	12,0,0	4,3,6	190	298	1.22799e-06	9.43642e-05	0.959,1.0,0.947	0.825,0.0,0.0	0.694
novel splice site MXE	22477	ENSMUSG00000035629	Rubcn	chr16	-	32858468	32858919	32866797	32866838	32856891	32857045	32877262	32877766	22477	3,5,13	1,0,2	2,0,0	3,2,2	190	298	1.37468e-06	0.000104119	0.825,1.0,0.911	0.511,0.0,0.0	0.742
novel splice site MXE	22551	ENSMUSG00000035699	Slc51a	chr16	-	32478873	32478909	32479289	32479345	32478715	32478789	32479649	32479804	22551	3,6,1	5,12,11	0,0,0	2,6,7	205	185	5.93668e-06	0.0003634	0.351,0.311,0.076	0.0,0.0,0.0	0.246
novel splice site MXE	22552	ENSMUSG00000035699	Slc51a	chr16	-	32478873	32478912	32479289	32479345	32478715	32478789	32479649	32479804	22552	3,6,1	5,14,6	0,0,0	1,3,1	205	188	4.1256e-06	0.00026637	0.355,0.282,0.133	0.0,0.0,0.0	0.257
novel splice site MXE	22734	ENSMUSG00000022884	Eif4a2	chr16	+	23111773	23111896	23112350	23112461	23111502	23111592	23113166	23114136	22734	176122052453	294221195	17968601294	587539593	272	260	0	0	0.851,0.905,0.923	0.745,0.604,0.676	0.218
novel splice site MXE	22740	ENSMUSG00000022884	Eif4a2	chr16	+	23111816	23111903	23112350	23112461	23111502	23111592	23113166	23114136	22740	246628153102	294221195	309618792290	587539593	236	260	0	0	0.902,0.933,0.946	0.853,0.793,0.81	0.108
novel splice site MXE	22742	ENSMUSG00000022884	Eif4a2	chr16	+	23111841	23111896	23112350	23112461	23111502	23111592	23113166	23114136	22742	125515011668	294221195	1208591839	587539593	204	260	0	0	0.845,0.896,0.916	0.724,0.583,0.643	0.236
novel splice site MXE	22874	ENSMUSG00000022843	Clcn2	chr16	-	20709159	20709315	20709573	20709629	20708633	20708767	20709879	20709949	22874	5,1,1	7,2,1	0,0,1	2,3,12	205	298	8.04844e-06	0.000466721	0.509,0.421,0.592	0.0,0.0,0.108	0.471
novel splice site MXE	23175	ENSMUSG00000022761	Lztr1	chr16	+	17524281	17524619	17525238	17525340	17524095	17524222	17525422	17526331	23175	2,2,1	4,1,3	1,8,1	0,0,1	298	251	7.70214e-06	0.000448717	0.296,0.627,0.219	1.0,1.0,0.457	-0.438
novel splice site MXE	23177	ENSMUSG00000022761	Lztr1	chr16	+	17524283	17524431	17525238	17525340	17524095	17524222	17525422	17526331	23177	0,0,1	4,1,3	5,1,0	0,0,1	297	251	4.47489e-06	0.000285791	0.0,0.0,0.22	1.0,1.0,0.0	-0.593
novel splice site MXE	23182	ENSMUSG00000022761	Lztr1	chr16	+	17524283	17524619	17525238	17525340	17524095	17524222	17525422	17526331	23182	2,1,0	4,1,3	3,5,1	0,0,1	298	251	2.18536e-07	2.16601e-05	0.296,0.457,0.0	1.0,1.0,0.457	-0.568
novel splice site MXE	23234	ENSMUSG00000041774	Ydjc	chr16	+	17147793	17147974	17148155	17148325	17147597	17147697	17150800	17151701	23234	54,38,33	9,6,9	32,53,74	21,30,46	298	298	3.24084e-06	0.000216499	0.857,0.864,0.786	0.604,0.639,0.617	0.216
novel splice site MXE	23296	ENSMUSG00000022677	Fopnl	chr16	-	14311958	14311997	14313260	14313400	14311046	14311131	14313815	14314013	23296	3,2,1	7,15,7	9,10,20	3,5,11	289	188	2.65512e-07	2.56069e-05	0.218,0.08,0.085	0.661,0.565,0.542	-0.462
novel splice site MXE	23297	ENSMUSG00000022677	Fopnl	chr16	-	14311958	14312016	14313260	14313400	14311046	14311131	14313815	14314013	23297	3,2,1	5,8,4	9,10,20	2,4,5	289	207	3.61534e-06	0.000237557	0.301,0.152,0.152	0.763,0.642,0.741	-0.514
novel splice site MXE	23685	ENSMUSG00000046434	Hnrnpa1	chr15	+	103242386	103242472	103242921	103243002	103242205	103242298	103243624	103243780	23685	0,0,0	2,4,1	4,3,4	1,1,7	235	230	2.31579e-09	3.58392e-07	0.0,0.0,0.0	0.797,0.746,0.359	-0.634
novel splice site MXE	23694	ENSMUSG00000046434	Hnrnpa1	chr15	+	103242418	103242472	103242921	103243002	103242205	103242298	103243624	103243780	23694	0,0,0	2,4,1	3,2,2	1,1,7	203	230	1.07155e-06	8.41498e-05	0.0,0.0,0.0	0.773,0.694,0.245	-0.571
novel splice site MXE	23720	ENSMUSG00000024780	Cdc37l1	chr19	+	28996929	28997100	28998743	28998930	28995040	28995322	28999260	28999351	23720	12,4,9	0,0,0	9,4,16	1,5,8	298	298	3.64997e-07	3.37715e-05	1.0,1.0,1.0	0.9,0.444,0.667	0.33
novel splice site MXE	23721	ENSMUSG00000024780	Cdc37l1	chr19	+	28996929	28997100	28998743	28998934	28995040	28995322	28999260	28999351	23721	12,4,9	0,0,0	9,4,16	1,6,11	298	298	1.07336e-07	1.13456e-05	1.0,1.0,1.0	0.9,0.4,0.593	0.369
novel splice site MXE	23722	ENSMUSG00000024780	Cdc37l1	chr19	+	28996929	28997100	28998743	28998962	28995040	28995322	28999260	28999351	23722	12,4,9	0,0,0	9,4,16	3,5,8	298	298	2.80521e-08	3.38671e-06	1.0,1.0,1.0	0.75,0.444,0.667	0.38
novel splice site MXE	24040	ENSMUSG00000022479	Vdr	chr15	-	97877501	97877582	97884256	97884533	97876847	97876854	97884793	97884941	24040	16,23,14	3,3,4	20,4,13	0,0,0	298	230	7.02791e-06	0.000416952	0.805,0.855,0.73	1.0,1.0,1.0	-0.203
novel splice site MXE	24136	ENSMUSG00000015363	Trabd	chr15	+	89076503	89076658	89079343	89079477	89076093	89076141	89080979	89081044	24136	19,32,24	0,0,0	16,10,18	3,3,4	298	283	3.68918e-06	0.000241617	1.0,1.0,1.0	0.835,0.76,0.81	0.198
novel splice site MXE	24137	ENSMUSG00000015363	Trabd	chr15	+	89076503	89076658	89079363	89079477	89076093	89076141	89080979	89081044	24137	19,32,24	0,0,0	16,10,18	1,4,5	298	263	2.50745e-06	0.000174002	1.0,1.0,1.0	0.934,0.688,0.761	0.206
novel splice site MXE	24487	ENSMUSG00000009585	Apobec3	chr15	+	79900321	79900408	79901664	79901788	79898110	79898225	79905443	79906602	24487	0,0,0	3,3,2	2,3,2	6,1,3	236	273	1.92282e-06	0.000138516	0.0,0.0,0.0	0.278,0.776,0.435	-0.496
novel splice site MXE	24707	ENSMUSG00000059323	Tonsl	chr15	-	76623108	76623272	76623388	76623803	76622654	76622708	76624085	76624175	24707	1,2,1	5,1,1	4,3,2	0,0,1	298	298	1.63427e-06	0.00012068	0.167,0.667,0.5	1.0,1.0,0.667	-0.444
novel splice site MXE	25220	ENSMUSG00000025041	Nt5c2	chr19	-	46909489	46909548	46924261	46924317	46904974	46905092	46950845	46950965	25220	99,143,79	16,31,31	199183259	9,18,24	205	208	6.4899e-07	5.52994e-05	0.863,0.824,0.721	0.957,0.912,0.916	-0.126
novel splice site MXE	25226	ENSMUSG00000025041	Nt5c2	chr19	-	46934974	46935010	46937291	46937373	46924261	46924335	46950845	46950965	25226	0,0,0	2,7,5	0,5,7	2,5,1	231	185	6.79565e-06	0.000407516	0.0,0.0,0.0	0.0,0.445,0.849	-0.431
novel splice site MXE	25351	ENSMUSG00000022575	Gsdmd	chr15	+	75866549	75866690	75866772	75866902	75866295	75866471	75866996	75867404	25351	21,23,17	6,3,3	5,12,8	0,0,0	290	279	1.44129e-05	0.000762136	0.771,0.881,0.845	1.0,1.0,1.0	-0.168
novel splice site MXE	25355	ENSMUSG00000022575	Gsdmd	chr15	+	75866549	75866690	75866789	75866902	75866295	75866471	75866996	75867404	25355	21,23,17	6,3,3	5,12,8	0,0,0	290	262	1.17335e-05	0.000640039	0.76,0.874,0.837	1.0,1.0,1.0	-0.176
novel splice site MXE	25359	ENSMUSG00000022575	Gsdmd	chr15	+	75866549	75866694	75866772	75866902	75866295	75866471	75866996	75867404	25359	10,8,9	6,3,3	2,1,1	0,0,0	294	279	8.95469e-07	7.25535e-05	0.613,0.717,0.74	1.0,1.0,1.0	-0.31
novel splice site MXE	25363	ENSMUSG00000022575	Gsdmd	chr15	+	75866549	75866694	75866789	75866902	75866295	75866471	75866996	75867404	25363	10,8,9	6,3,3	2,1,1	0,0,0	294	262	6.02573e-07	5.19417e-05	0.598,0.704,0.728	1.0,1.0,1.0	-0.323
novel splice site MXE	25367	ENSMUSG00000022575	Gsdmd	chr15	+	75866554	75866690	75866772	75866902	75866295	75866471	75866996	75867404	25367	10,18,9	6,3,3	3,11,7	0,0,0	285	279	1.09901e-06	8.57679e-05	0.62,0.855,0.746	1.0,1.0,1.0	-0.26
novel splice site MXE	25371	ENSMUSG00000022575	Gsdmd	chr15	+	75866554	75866690	75866789	75866902	75866295	75866471	75866996	75867404	25371	10,18,9	6,3,3	3,11,7	0,0,0	285	262	7.89133e-07	6.52973e-05	0.605,0.847,0.734	1.0,1.0,1.0	-0.271
novel splice site MXE	25478	ENSMUSG00000022378	Fam49b	chr15	-	63956599	63956682	63957584	63957667	63950005	63950127	63970929	63970968	25478	153152151	614511599	91,96,100	1300913945	232	232	0	0	0.199,0.229,0.201	0.065,0.095,0.096	0.124
novel splice site MXE	25480	ENSMUSG00000022378	Fam49b	chr15	-	63956599	63956682	63957584	63957667	63950005	63950127	63997897	63997969	25480	77,67,76	365295326	24,35,48	748538555	232	232	0	0	0.174,0.185,0.189	0.031,0.061,0.08	0.125
novel splice site MXE	25484	ENSMUSG00000022378	Fam49b	chr15	-	63956599	63956691	63957584	63957662	63950005	63950127	63970929	63970968	25484	68,62,70	361298335	21,33,45	747524548	227	241	0	0	0.167,0.181,0.182	0.029,0.063,0.08	0.119
novel splice site MXE	25485	ENSMUSG00000022378	Fam49b	chr15	-	63956599	63956691	63957584	63957667	63950005	63950127	63970929	63970968	25485	153152151	361298335	91,96,100	747524548	232	241	0	0	0.306,0.346,0.319	0.112,0.16,0.159	0.18
novel splice site MXE	25487	ENSMUSG00000022378	Fam49b	chr15	-	63956599	63956863	63957584	63957662	63950005	63950127	63970929	63970968	25487	68,62,70	363298337	21,33,45	745524548	227	298	0	0	0.197,0.215,0.214	0.036,0.076,0.097	0.139
novel splice site MXE	25488	ENSMUSG00000022378	Fam49b	chr15	-	63956599	63956863	63957584	63957667	63950005	63950127	63970929	63970968	25488	153152151	363298337	91,96,100	745524548	232	298	0	0	0.351,0.396,0.365	0.136,0.19,0.19	0.199
novel splice site MXE	25499	ENSMUSG00000022378	Fam49b	chr15	-	63957584	63957667	63970929	63970964	63950005	63950127	63997897	63997969	25499	24,25,16	77,67,76	45,30,48	24,35,48	184	232	3.73879e-08	4.40242e-06	0.282,0.32,0.21	0.703,0.519,0.558	-0.323
novel splice site MXE	25500	ENSMUSG00000022378	Fam49b	chr15	-	63957584	63957667	63970929	63970968	63950005	63950127	63997897	63997969	25500	68,82,60	77,67,76	92,85,110	24,35,48	188	232	8.4461e-09	1.14371e-06	0.521,0.602,0.493	0.825,0.75,0.739	-0.233
novel splice site MXE	25501	ENSMUSG00000022378	Fam49b	chr15	-	63957584	63957667	63970929	63970998	63950005	63950127	63997897	63997969	25501	30,29,20	77,67,76	51,33,50	24,35,48	218	232	3.66817e-07	3.38774e-05	0.293,0.315,0.219	0.693,0.501,0.526	-0.298
novel splice site MXE	25857	ENSMUSG00000024388	Myo7b	chr18	-	32024774	32025268	32029086	32029175	32021534	32021575	32036872	32036961	25857	6,0,9	33,47,59	0,0,0	35,23,57	238	298	5.25034e-06	0.00032759	0.185,0.0,0.16	0.0,0.0,0.0	0.115
novel splice site MXE	25858	ENSMUSG00000024388	Myo7b	chr18	-	32024774	32025268	32029086	32029179	32021534	32021575	32036872	32036961	25858	18,13,21	33,47,59	0,2,3	35,23,57	242	298	5.13777e-09	7.27162e-07	0.402,0.254,0.305	0.0,0.097,0.061	0.268
novel splice site MXE	25859	ENSMUSG00000024388	Myo7b	chr18	-	32024963	32025268	32029086	32029175	32021534	32021575	32036872	32036961	25859	6,0,9	33,46,59	0,0,0	35,23,61	238	298	4.61652e-06	0.000293527	0.185,0.0,0.16	0.0,0.0,0.0	0.115
novel splice site MXE	25860	ENSMUSG00000024388	Myo7b	chr18	-	32024963	32025268	32029086	32029179	32021534	32021575	32036872	32036961	25860	18,13,21	33,46,59	0,2,3	35,23,61	242	298	2.42837e-09	3.74361e-07	0.402,0.258,0.305	0.0,0.097,0.057	0.27
novel splice site MXE	25861	ENSMUSG00000024388	Myo7b	chr18	-	32025051	32025268	32029086	32029175	32021534	32021575	32036872	32036961	25861	6,0,9	33,46,60	0,0,0	35,23,57	238	298	5.28336e-06	0.000329446	0.185,0.0,0.158	0.0,0.0,0.0	0.114
novel splice site MXE	25862	ENSMUSG00000024388	Myo7b	chr18	-	32025051	32025268	32029086	32029179	32021534	32021575	32036872	32036961	25862	18,13,21	33,46,60	0,2,3	35,23,57	242	298	4.87023e-09	6.99171e-07	0.402,0.258,0.301	0.0,0.097,0.061	0.268
novel splice site MXE	25864	ENSMUSG00000024388	Myo7b	chr18	-	32025104	32025268	32029086	32029179	32021534	32021575	32036872	32036961	25864	18,13,21	74,95,112	0,2,3	64,67,133	242	298	3.39104e-11	6.9774e-09	0.23,0.144,0.188	0.0,0.035,0.027	0.167
novel splice site MXE	25865	ENSMUSG00000024388	Myo7b	chr18	-	32025163	32025268	32029086	32029175	32021534	32021575	32036872	32036961	25865	6,0,9	25,35,41	0,0,0	23,9,42	238	254	5.35709e-06	0.000333421	0.204,0.0,0.19	0.0,0.0,0.0	0.131
novel splice site MXE	25866	ENSMUSG00000024388	Myo7b	chr18	-	32025163	32025268	32029086	32029179	32021534	32021575	32036872	32036961	25866	18,13,21	25,35,41	0,2,3	23,9,42	242	254	2.82168e-07	2.69539e-05	0.43,0.28,0.35	0.0,0.189,0.07	0.267
novel splice site MXE	25867	ENSMUSG00000024388	Myo7b	chr18	-	32025210	32025268	32029086	32029175	32021534	32021575	32036872	32036961	25867	6,0,9	8,14,11	0,0,0	7,1,9	238	207	2.76609e-06	0.00018907	0.395,0.0,0.416	0.0,0.0,0.0	0.27
novel splice site MXE	25901	ENSMUSG00000073411	H2-D1	chr17	+	35263294	35263648	35263838	35264051	35262729	35263186	35265783	35266059	25901	16,2,2	5,15,13	81,218,7	1,1,8	298	298	2.46685e-06	0.000171899	0.762,0.118,0.133	0.988,0.995,0.467	-0.479
novel splice site MXE	25904	ENSMUSG00000073411	H2-D1	chr17	+	35263294	35263648	35263838	35264116	35262729	35263186	35265783	35266059	25904	16,2,2	3,16,14	81,218,7	1,0,8	298	298	9.23557e-06	0.000526123	0.842,0.111,0.125	0.988,1.0,0.467	-0.459
novel splice site MXE	25912	ENSMUSG00000073411	H2-D1	chr17	+	35263327	35263648	35263838	35264051	35262729	35263186	35265783	35266059	25912	16,4,2	5,15,13	78,220,7	1,1,8	298	298	4.18733e-06	0.000270007	0.762,0.211,0.133	0.987,0.995,0.467	-0.448
novel splice site MXE	25915	ENSMUSG00000073411	H2-D1	chr17	+	35263327	35263648	35263838	35264116	35262729	35263186	35265783	35266059	25915	16,4,2	3,16,14	78,220,7	1,0,8	298	298	1.5369e-05	0.000804203	0.842,0.2,0.125	0.987,1.0,0.467	-0.429
novel splice site MXE	25933	ENSMUSG00000073411	H2-D1	chr17	+	35263490	35263648	35263838	35264051	35262729	35263186	35265783	35266059	25933	19,2,2	5,15,13	78,218,7	1,1,8	298	298	5.67387e-06	0.000349877	0.792,0.118,0.133	0.987,0.995,0.467	-0.469
novel splice site MXE	25936	ENSMUSG00000073411	H2-D1	chr17	+	35263490	35263648	35263838	35264116	35262729	35263186	35265783	35266059	25936	19,2,2	3,16,14	78,218,7	1,0,8	298	298	1.74704e-05	0.000896373	0.864,0.111,0.125	0.987,1.0,0.467	-0.451
novel splice site MXE	25948	ENSMUSG00000073411	H2-D1	chr17	+	35263858	35264339	35265783	35266014	35263378	35263648	35266186	35266319	25948	15,22,17	29,28,6	3,0,16	85,237,16	298	298	7.29365e-06	0.000428406	0.341,0.44,0.739	0.034,0.0,0.5	0.329
novel splice site MXE	25950	ENSMUSG00000073411	H2-D1	chr17	+	35263912	35264339	35265783	35266014	35263378	35263648	35266186	35266319	25950	11,12,4	29,28,6	7,0,8	85,237,16	298	298	1.53395e-05	0.00080308	0.275,0.3,0.4	0.076,0.0,0.333	0.189
novel splice site MXE	26111	ENSMUSG00000006360	Crip1	chr12	+	113153301	113153375	113153454	113153516	113152081	113152153	113153617	113153879	26111	6,4,3	4,3,8	0,0,0	2,1,2	223	211	2.31003e-08	2.8402e-06	0.587,0.558,0.262	0.0,0.0,0.0	0.469
novel splice site MXE	26226	ENSMUSG00000073421	H2-Ab1	chr17	+	34267340	34267617	34267922	34268028	34264760	34265033	34268460	34268484	26226	25,24,30	0,0,0	24,11,3	16,16,3	298	255	1.11022e-16	4.79525e-14	1.0,1.0,1.0	0.562,0.37,0.461	0.536
novel splice site MXE	26227	ENSMUSG00000073421	H2-Ab1	chr17	+	34267340	34267617	34267922	34268032	34264760	34265033	34268460	34268484	26227	25,24,30	0,0,0	24,11,3	16,18,4	298	259	0	0	1.0,1.0,1.0	0.566,0.347,0.395	0.564
novel splice site MXE	26229	ENSMUSG00000073421	H2-Ab1	chr17	+	34267366	34267617	34267922	34268028	34264760	34265033	34268460	34268484	26229	4,1,1	0,0,0	6,0,1	16,16,3	298	255	5.41502e-11	1.08819e-08	1.0,1.0,1.0	0.243,0.0,0.222	0.845
novel splice site MXE	26230	ENSMUSG00000073421	H2-Ab1	chr17	+	34267366	34267617	34267922	34268032	34264760	34265033	34268460	34268484	26230	4,1,1	0,0,0	6,0,1	16,18,4	298	259	6.93101e-11	1.37257e-08	1.0,1.0,1.0	0.246,0.0,0.178	0.859
novel splice site MXE	26232	ENSMUSG00000073421	H2-Ab1	chr17	+	34267371	34267617	34267922	34268028	34264760	34265033	34268460	34268484	26232	37,28,17	0,0,0	16,3,4	16,16,3	298	255	4.44089e-16	1.7451e-13	1.0,1.0,1.0	0.461,0.138,0.533	0.623
novel splice site MXE	26233	ENSMUSG00000073421	H2-Ab1	chr17	+	34267371	34267617	34267922	34268032	34264760	34265033	34268460	34268484	26233	37,28,17	0,0,0	16,3,4	16,18,4	298	259	0	0	1.0,1.0,1.0	0.465,0.127,0.465	0.648
novel splice site MXE	26235	ENSMUSG00000073421	H2-Ab1	chr17	+	34267407	34267617	34267922	34268028	34264760	34265033	34268460	34268484	26235	69,64,79	0,0,0	18,0,28	16,16,3	298	255	2.58558e-10	4.78905e-08	1.0,1.0,1.0	0.49,0.0,0.889	0.54
novel splice site MXE	26236	ENSMUSG00000073421	H2-Ab1	chr17	+	34267407	34267617	34267922	34268032	34264760	34265033	34268460	34268484	26236	69,64,79	0,0,0	18,0,28	16,18,4	298	259	4.10413e-11	8.34187e-09	1.0,1.0,1.0	0.494,0.0,0.859	0.549
novel splice site MXE	26238	ENSMUSG00000073421	H2-Ab1	chr17	+	34267413	34267617	34267922	34268028	34264760	34265033	34268460	34268484	26238	3,1,1	0,0,0	7,8,1	16,16,3	298	255	1.49582e-08	1.94156e-06	1.0,1.0,1.0	0.272,0.3,0.222	0.735
novel splice site MXE	26239	ENSMUSG00000073421	H2-Ab1	chr17	+	34267413	34267617	34267922	34268032	34264760	34265033	34268460	34268484	26239	3,1,1	0,0,0	7,8,1	16,18,4	298	259	1.90157e-08	2.40589e-06	1.0,1.0,1.0	0.275,0.279,0.178	0.756
novel splice site MXE	26365	ENSMUSG00000067212	H2-T23	chr17	-	36031637	36031913	36032161	36032422	36030821	36031097	36032608	36032855	26365	147251385813877	282252762930596	2710,23,7136	7049213313707	298	298	9.22934e-06	0.000526067	0.343,0.334,0.312	0.278,0.011,0.342	0.119
novel splice site MXE	26835	ENSMUSG00000057963	Itpk1	chr12	-	102685504	102685627	102696126	102696203	102675442	102675467	102704721	102704930	26835	20,28,64	31,44,55	40,13,27	6,4,13	226	272	2.33088e-06	0.000162877	0.437,0.434,0.583	0.889,0.796,0.714	-0.315
novel splice site MXE	26836	ENSMUSG00000057963	Itpk1	chr12	-	102685504	102685627	102696126	102696530	102675442	102675467	102704721	102704930	26836	29,26,71	31,44,55	45,13,35	6,4,13	298	272	1.60658e-06	0.00011881	0.461,0.35,0.541	0.873,0.748,0.711	-0.327
novel splice site MXE	26847	ENSMUSG00000057963	Itpk1	chr12	-	102685504	102685696	102696126	102696203	102675442	102675467	102704721	102704930	26847	20,28,64	30,44,50	40,13,27	3,3,12	226	298	4.60764e-07	4.12977e-05	0.468,0.456,0.628	0.946,0.851,0.748	-0.331
novel splice site MXE	26848	ENSMUSG00000057963	Itpk1	chr12	-	102685504	102685696	102696126	102696530	102675442	102675467	102704721	102704930	26848	29,26,71	30,44,50	45,13,35	3,3,12	298	298	3.92362e-07	3.59439e-05	0.492,0.371,0.587	0.938,0.812,0.745	-0.348
novel splice site MXE	27070	ENSMUSG00000022555	Dgat1	chr15	-	76502951	76503001	76503105	76503211	76502818	76502884	76503273	76503315	27070	12,5,13	3,3,5	4,2,1	0,0,0	255	199	4.74642e-07	4.23145e-05	0.757,0.565,0.67	1.0,1.0,1.0	-0.336
novel splice site MXE	27076	ENSMUSG00000022555	Dgat1	chr15	-	76502951	76503001	76503119	76503211	76502818	76502884	76503273	76503315	27076	9,4,11	3,3,5	4,1,1	0,0,0	241	199	2.02872e-07	2.02478e-05	0.712,0.524,0.645	1.0,1.0,1.0	-0.373
novel splice site MXE	27081	ENSMUSG00000022555	Dgat1	chr15	-	76502951	76503001	76503153	76503211	76502818	76502884	76503273	76503315	27081	11,6,16	3,3,5	4,1,4	0,0,0	207	199	3.83917e-06	0.000250622	0.779,0.658,0.755	1.0,1.0,1.0	-0.269
novel splice site MXE	27082	ENSMUSG00000022555	Dgat1	chr15	-	76502951	76503001	76503153	76503220	76502818	76502884	76503273	76503315	27082	9,2,8	3,3,5	1,1,3	0,0,0	216	199	1.14153e-07	1.20028e-05	0.734,0.38,0.596	1.0,1.0,1.0	-0.43
novel splice site MXE	27219	ENSMUSG00000022555	Dgat1	chr15	-	76502958	76503001	76503153	76503211	76502643	76502731	76503273	76503315	27219	6,4,10	3,3,3	3,1,1	0,0,0	207	192	1.4346e-06	0.000108167	0.65,0.553,0.756	1.0,1.0,1.0	-0.347
novel splice site MXE	27847	ENSMUSG00000052392	Acot4	chr12	+	84040638	84040774	84041691	84042017	84038706	84038967	84043190	84044723	27847	3,13,6	5,10,4	0,0,1	2,4,3	285	298	2.57454e-06	0.000177796	0.386,0.576,0.611	0.0,0.0,0.258	0.438
novel splice site MXE	27957	ENSMUSG00000042700	Sipa1l1	chr12	+	82260372	82260494	82286609	82286696	82234462	82234528	82311348	82311409	27957	4,6,1	1,0,0	0,1,2	10,0,5	271	236	5.20517e-07	4.60357e-05	0.777,1.0,1.0	0.0,1.0,0.258	0.506
novel splice site MXE	28071	ENSMUSG00000021139	Gm20498	chr12	-	81377617	81377929	81472103	81472171	81358859	81359344	81474586	81474649	28071	125166115	41,59,43	93118161	11,12,21	217	298	1.06466e-08	1.41491e-06	0.807,0.794,0.786	0.921,0.931,0.913	-0.126
novel splice site MXE	28076	ENSMUSG00000021139	Gm20498	chr12	-	81377617	81377929	81472132	81472171	81358859	81359344	81474586	81474649	28076	96,112,83	41,59,43	71,91,119	11,12,21	188	298	4.94499e-09	7.06865e-07	0.788,0.751,0.754	0.911,0.923,0.9	-0.147
novel splice site MXE	28155	ENSMUSG00000021139	Gm20498	chr12	-	81386172	81386220	81472103	81472171	81358859	81359344	81474586	81474649	28155	125166115	57,81,63	93118161	19,31,32	217	197	9.76732e-07	7.78627e-05	0.666,0.65,0.624	0.816,0.776,0.82	-0.157
novel splice site MXE	28160	ENSMUSG00000021139	Gm20498	chr12	-	81386172	81386220	81472132	81472171	81358859	81359344	81474586	81474649	28160	96,112,83	57,81,63	71,91,119	19,31,32	188	197	4.51163e-07	4.0546e-05	0.638,0.592,0.58	0.797,0.755,0.796	-0.179
novel splice site MXE	28207	ENSMUSG00000021139	Gm20498	chr12	-	81413388	81413590	81434008	81434362	81358859	81359344	81474586	81474649	28207	2,1,1	4,2,1	3,3,1	0,0,0	298	298	4.98644e-08	5.68449e-06	0.333,0.333,0.5	1.0,1.0,1.0	-0.611
novel splice site MXE	28557	ENSMUSG00000022253	Nadk2	chr15	+	9072260	9072369	9075084	9075389	9071686	9071765	9083269	9083358	28557	5,3,6	0,1,0	4,5,6	2,8,7	258	298	7.97223e-07	6.59123e-05	1.0,0.776,1.0	0.698,0.419,0.497	0.387
novel splice site MXE	28640	ENSMUSG00000058624	Gda	chr19	-	21445065	21445170	21458156	21458255	21434220	21434309	21472367	21472672	28640	1,6,8	15,14,14	0,0,0	2,8,2	248	254	2.15704e-06	0.000152632	0.064,0.305,0.369	0.0,0.0,0.0	0.246
novel splice site MXE	29215	ENSMUSG00000020671	Rab10	chr12	-	3265681	3265775	3292111	3292169	3264688	3264749	3309291	3309969	29215	1,2,2	1,0,0	0,1,0	1,1,3	207	243	1.58467e-08	2.04366e-06	0.54,1.0,1.0	0.0,0.54,0.0	0.667
novel splice site MXE	29216	ENSMUSG00000020671	Rab10	chr12	-	3291183	3291283	3292097	3292169	3264688	3264749	3309291	3309969	29216	1,1,5	0,1,0	1,2,1	1,3,7	221	249	1.68218e-06	0.000123399	1.0,0.53,1.0	0.53,0.429,0.139	0.477
novel splice site MXE	29217	ENSMUSG00000020671	Rab10	chr12	-	3291183	3291283	3292111	3292169	3264688	3264749	3309291	3309969	29217	1,2,2	0,1,0	0,1,0	1,3,7	207	249	5.75451e-10	1.01341e-07	1.0,0.706,1.0	0.0,0.286,0.0	0.807
novel splice site MXE	29358	ENSMUSG00000021759	Plpp1	chr13	+	112801625	112801730	112805319	112805702	112800922	112801266	112834858	112835013	29358	0,1,1	1,5,2	4,0,4	0,2,0	254	298	1.50308e-05	0.000789394	0.0,0.19,0.37	1.0,0.0,1.0	-0.48
novel splice site MXE	29542	ENSMUSG00000042167	Papd4	chr13	-	93161503	93161714	93165045	93165150	93154924	93155061	93167925	93168054	29542	1,0,0	1,2,2	5,1,3	0,0,0	254	298	6.91172e-09	9.52667e-07	0.54,0.0,0.0	1.0,1.0,1.0	-0.82
novel splice site MXE	29675	ENSMUSG00000036123	Slc9a3	chr13	+	74121957	74122197	74126712	74126780	74121514	74121710	74150659	74150962	29675	5,6,2	2,2,7	0,0,0	2,5,1	298	217	6.10352e-08	6.8412e-06	0.645,0.686,0.172	0.0,0.0,0.0	0.501
novel splice site MXE	29677	ENSMUSG00000036123	Slc9a3	chr13	+	74121957	74122197	74133635	74133769	74121514	74121710	74150659	74150962	29677	5,6,2	4,1,9	0,0,0	4,4,18	298	283	2.80402e-08	3.38671e-06	0.543,0.851,0.174	0.0,0.0,0.0	0.523
novel splice site MXE	29678	ENSMUSG00000036123	Slc9a3	chr13	+	74121957	74122197	74133655	74133769	74121514	74121710	74150659	74150962	29678	5,6,2	4,1,6	0,0,0	6,4,18	298	263	8.18799e-09	1.11478e-06	0.525,0.841,0.227	0.0,0.0,0.0	0.531
novel splice site MXE	29679	ENSMUSG00000036123	Slc9a3	chr13	+	74121957	74122197	74133667	74133769	74121514	74121710	74150659	74150962	29679	5,6,2	16,9,19	0,0,0	18,11,26	298	251	7.32893e-07	6.1353e-05	0.208,0.36,0.081	0.0,0.0,0.0	0.216
novel splice site MXE	29680	ENSMUSG00000036123	Slc9a3	chr13	+	74121957	74122197	74133688	74133769	74121514	74121710	74150659	74150962	29680	5,6,2	3,6,9	0,0,0	5,5,15	298	230	7.43837e-08	8.17283e-06	0.563,0.436,0.146	0.0,0.0,0.0	0.382
novel splice site MXE	29736	ENSMUSG00000036123	Slc9a3	chr13	+	74133655	74133769	74147722	74147933	74121514	74121710	74150659	74150962	29736	4,1,6	5,2,1	6,4,18	0,0,1	263	298	1.25411e-05	0.000675997	0.475,0.362,0.872	1.0,1.0,0.953	-0.415
novel splice site MXE	30004	ENSMUSG00000015937	H2afy	chr13	-	56088251	56088342	56089757	56089831	56084195	56084285	56096123	56096234	30004	907751816	140016501872	216518071764	147913221602	223	240	0	0	0.411,0.329,0.319	0.612,0.595,0.542	-0.23
novel splice site MXE	30005	ENSMUSG00000015937	H2afy	chr13	-	56088251	56088342	56089757	56089840	56084195	56084285	56096123	56096234	30005	1024864913	140016501872	248120171991	147913221602	232	240	0	0	0.431,0.351,0.335	0.634,0.612,0.562	-0.23
novel splice site MXE	30006	ENSMUSG00000015937	H2afy	chr13	-	56088251	56088342	56089757	56089854	56084195	56084285	56096123	56096234	30006	117210081033	140016501872	283123282294	147913221602	246	240	0	0	0.45,0.373,0.35	0.651,0.632,0.583	-0.231
novel splice site MXE	30007	ENSMUSG00000015937	H2afy	chr13	-	56088251	56088342	56089757	56090134	56084195	56084285	56096123	56096234	30007	125110511096	140016501872	305024692459	147913221602	298	240	0	0	0.418,0.339,0.32	0.624,0.601,0.553	-0.234
novel splice site MXE	30008	ENSMUSG00000015937	H2afy	chr13	-	56088255	56088342	56089757	56089831	56084195	56084285	56096123	56096234	30008	907751816	485522673	216518071764	571492549	223	236	1.11022e-16	4.79525e-14	0.664,0.604,0.562	0.801,0.795,0.773	-0.18
novel splice site MXE	30009	ENSMUSG00000015937	H2afy	chr13	-	56088255	56088342	56089757	56089840	56084195	56084285	56096123	56096234	30009	1024864913	485522673	248120171991	571492549	232	236	1.11022e-16	4.79525e-14	0.682,0.627,0.58	0.815,0.807,0.787	-0.173
novel splice site MXE	30010	ENSMUSG00000015937	H2afy	chr13	-	56088255	56088342	56089757	56089854	56084195	56084285	56096123	56096234	30010	117210081033	485522673	283123282294	571492549	246	236	1.11022e-16	4.79525e-14	0.699,0.649,0.596	0.826,0.819,0.8	-0.167
novel splice site MXE	30012	ENSMUSG00000015937	H2afy	chr13	-	56088255	56088342	56089757	56090134	56084195	56084285	56096123	56096234	30012	125110511096	485522673	305024692459	571492549	298	236	1.11022e-16	4.79525e-14	0.671,0.615,0.563	0.809,0.799,0.78	-0.18
novel splice site MXE	30013	ENSMUSG00000015937	H2afy	chr13	-	56088263	56088342	56089757	56089831	56084195	56084285	56096123	56096234	30013	907751816	419457597	216518071764	494430486	223	228	4.44089e-16	1.7451e-13	0.689,0.627,0.583	0.818,0.811,0.788	-0.173
novel splice site MXE	30014	ENSMUSG00000015937	H2afy	chr13	-	56088263	56088342	56089757	56089840	56084195	56084285	56096123	56096234	30014	1024864913	419457597	248120171991	494430486	232	228	3.33067e-16	1.34576e-13	0.706,0.65,0.6	0.832,0.822,0.801	-0.166
novel splice site MXE	30015	ENSMUSG00000015937	H2afy	chr13	-	56088263	56088342	56089757	56089854	56084195	56084285	56096123	56096234	30015	117210081033	419457597	283123282294	494430486	246	228	2.22045e-16	9.11884e-14	0.722,0.672,0.616	0.842,0.834,0.814	-0.16
novel splice site MXE	30017	ENSMUSG00000015937	H2afy	chr13	-	56088263	56088342	56089757	56090134	56084195	56084285	56096123	56096234	30017	125110511096	419457597	305024692459	494430486	298	228	6.66134e-16	2.56731e-13	0.696,0.638,0.584	0.825,0.815,0.795	-0.172
novel splice site MXE	30022	ENSMUSG00000021506	Pitx1	chr13	-	55827605	55827869	55827970	55828265	55825050	55826611	55828439	55828675	30022	2,1,3	0,0,0	7,4,3	2,2,3	298	298	1.61067e-05	0.000836864	1.0,1.0,1.0	0.778,0.667,0.5	0.352
novel splice site MXE	30033	ENSMUSG00000021497	Txndc15	chr13	+	55718026	55718267	55721578	55721738	55714649	55714844	55724507	55724638	30033	0,0,0	2,4,3	1,2,5	7,5,3	298	298	5.01234e-06	0.000314306	0.0,0.0,0.0	0.125,0.286,0.625	-0.345
novel splice site MXE	30089	ENSMUSG00000034918	Cdhr2	chr13	+	54701776	54701953	54702156	54702472	54701460	54701569	54712616	54712679	30089	0,6,1	5,1,3	1,4,3	0,0,1	298	298	8.07779e-06	0.000468152	0.0,0.857,0.25	1.0,1.0,0.75	-0.548
novel splice site MXE	30092	ENSMUSG00000034918	Cdhr2	chr13	+	54701776	54701953	54702396	54702472	54701460	54701569	54712616	54712679	30092	0,6,1	5,1,2	1,4,3	0,0,0	298	225	7.96462e-08	8.67494e-06	0.0,0.819,0.274	1.0,1.0,1.0	-0.636
novel splice site MXE	30094	ENSMUSG00000034918	Cdhr2	chr13	+	54701776	54701953	54708931	54709219	54701460	54701569	54712616	54712679	30094	0,6,1	6,2,13	1,4,3	1,0,0	298	298	8.95651e-07	7.25535e-05	0.0,0.75,0.071	0.5,1.0,1.0	-0.56
novel splice site MXE	30243	ENSMUSG00000034918	Cdhr2	chr13	+	54730807	54731132	54731132	54731185	54728477	54728527	54733236	54733325	30243	8,1,3	1,3,3	1,1,4	0,0,0	298	202	1.48709e-06	0.000111527	0.844,0.184,0.404	1.0,1.0,1.0	-0.523
novel splice site MXE	30310	ENSMUSG00000034918	Cdhr2	chr13	+	54730970	54731132	54731132	54731185	54728477	54728527	54733236	54733325	30310	1,0,1	1,3,3	1,1,1	0,0,0	298	202	1.48948e-12	3.66715e-10	0.404,0.0,0.184	1.0,1.0,1.0	-0.804
novel splice site MXE	30383	ENSMUSG00000034918	Cdhr2	chr13	+	54733790	54733903	54734002	54734060	54733668	54733737	54734146	54734271	30383	15,2,7	2,2,4	6,10,8	0,0,0	262	207	3.51954e-06	0.000232176	0.856,0.441,0.58	1.0,1.0,1.0	-0.374
novel splice site MXE	30392	ENSMUSG00000034918	Cdhr2	chr13	+	54733837	54733903	54734002	54734060	54733668	54733737	54734146	54734271	30392	12,5,6	2,2,4	4,8,5	0,0,0	215	207	7.27999e-06	0.000427854	0.852,0.706,0.591	1.0,1.0,1.0	-0.284
novel splice site MXE	30492	ENSMUSG00000038903	Ccdc68	chr18	+	69930138	69930233	69935442	69935680	69925575	69925620	69938711	69938952	30492	2,0,0	3,1,6	26,45,61	0,0,0	244	298	6.00631e-14	1.82382e-11	0.449,0.0,0.0	1.0,1.0,1.0	-0.85
novel splice site MXE	30493	ENSMUSG00000038903	Ccdc68	chr18	+	69930138	69930233	69935446	69935680	69925575	69925620	69938711	69938952	30493	2,0,0	2,1,3	26,45,61	0,0,0	244	298	2.42763e-08	2.97748e-06	0.55,0.0,0.0	1.0,1.0,1.0	-0.817
novel splice site MXE	30494	ENSMUSG00000038903	Ccdc68	chr18	+	69930138	69930233	69936169	69936632	69925575	69925620	69938711	69938952	30494	2,0,0	5,2,5	26,45,61	1,0,0	244	298	0	0	0.328,0.0,0.0	0.969,1.0,1.0	-0.88
novel splice site MXE	30495	ENSMUSG00000038903	Ccdc68	chr18	+	69930138	69930233	69933018	69933108	69925575	69925620	69938841	69938970	30495	2,0,0	6,2,2	62,73,141	2,4,3	244	239	2.51132e-13	7.00967e-11	0.246,0.0,0.0	0.968,0.947,0.979	-0.883
novel splice site MXE	30496	ENSMUSG00000038903	Ccdc68	chr18	+	69930138	69930233	69935442	69935680	69925575	69925620	69938841	69938970	30496	2,0,0	4,2,4	62,73,141	0,0,0	244	298	2.10942e-15	7.44277e-13	0.379,0.0,0.0	1.0,1.0,1.0	-0.874
novel splice site MXE	30497	ENSMUSG00000038903	Ccdc68	chr18	+	69930138	69930233	69935446	69935680	69925575	69925620	69938841	69938970	30497	2,0,0	3,2,1	62,73,141	0,0,0	244	298	1.63307e-08	2.10336e-06	0.449,0.0,0.0	1.0,1.0,1.0	-0.85
novel splice site MXE	30498	ENSMUSG00000038903	Ccdc68	chr18	+	69930138	69930233	69936169	69936632	69925575	69925620	69938841	69938970	30498	2,0,0	15,4,11	62,73,141	6,2,2	244	298	0	0	0.14,0.0,0.0	0.927,0.978,0.989	-0.918
novel splice site MXE	30499	ENSMUSG00000038903	Ccdc68	chr18	+	69933018	69933108	69935442	69935680	69925575	69925620	69938841	69938970	30499	6,2,2	4,2,4	2,4,3	0,0,0	239	298	4.78272e-08	5.47294e-06	0.652,0.555,0.384	1.0,1.0,1.0	-0.47
novel splice site MXE	30503	ENSMUSG00000038903	Ccdc68	chr18	+	69935442	69935680	69936169	69936632	69925575	69925620	69938841	69938970	30503	4,2,4	15,4,11	0,0,0	6,2,2	298	298	7.51929e-06	0.000439598	0.211,0.333,0.267	0.0,0.0,0.0	0.27
novel splice site MXE	30534	ENSMUSG00000037960	Card19	chr13	-	49203942	49203988	49205191	49205339	49203717	49203789	49208003	49208146	30534	15,10,9	11,21,18	21,19,23	4,7,4	297	195	4.22241e-06	0.000271919	0.472,0.238,0.247	0.775,0.641,0.791	-0.417
novel splice site MXE	30535	ENSMUSG00000037960	Card19	chr13	-	49203942	49203988	49205191	49205344	49203717	49203789	49208003	49208146	30535	15,12,9	11,21,18	20,19,23	4,7,4	298	195	6.67992e-06	0.000401537	0.472,0.272,0.247	0.766,0.64,0.79	-0.402
novel splice site MXE	30537	ENSMUSG00000037960	Card19	chr13	-	49203942	49203988	49205191	49205368	49203717	49203789	49208003	49208146	30537	16,12,10	11,21,18	20,20,28	4,7,4	298	195	4.59081e-06	0.000292078	0.488,0.272,0.267	0.766,0.652,0.821	-0.404
novel splice site MXE	30538	ENSMUSG00000037960	Card19	chr13	-	49203942	49203988	49205191	49205381	49203717	49203789	49208003	49208146	30538	15,12,9	11,21,18	20,19,23	4,7,4	298	195	6.67992e-06	0.000401537	0.472,0.272,0.247	0.766,0.64,0.79	-0.402
novel splice site MXE	30761	ENSMUSG00000073420	Btnl5-ps	chr17	-	34492307	34492395	34493018	34493225	34490856	34490883	34494104	34494455	30761	12,7,19	13,23,32	0,0,1	8,1,11	298	237	6.51246e-07	5.53973e-05	0.423,0.195,0.321	0.0,0.0,0.067	0.291
novel splice site MXE	30938	ENSMUSG00000021432	Slc35b3	chr13	-	38947843	38947952	38950653	38950734	38943058	38943166	38954108	38954230	30938	4,0,2	0,2,0	0,0,0	4,1,2	230	258	1.19819e-06	9.23578e-05	1.0,0.0,1.0	0.0,0.0,0.0	0.667
novel splice site MXE	31070	ENSMUSG00000022300	Dcaf13	chr15	+	39113617	39113683	39116588	39116723	39112864	39113051	39118710	39118910	31070	2,4,2	1,4,3	0,0,0	7,2,16	215	284	4.99334e-09	7.09727e-07	0.725,0.569,0.468	0.0,0.0,0.0	0.587
novel splice site MXE	31603	ENSMUSG00000025575	Cant1	chr11	-	118414181	118414290	118414362	118414844	118410852	118411511	118415729	118415794	31603	27,36,26	4,5,9	1,2,0	4,1,11	298	258	2.68447e-06	0.000184371	0.854,0.862,0.714	0.178,0.634,0.0	0.539
novel splice site MXE	31607	ENSMUSG00000025575	Cant1	chr11	-	118414181	118414290	118414362	118414844	118410852	118411511	118417573	118419086	31607	14,14,4	4,6,7	1,2,0	3,4,17	298	258	4.5637e-06	0.000290537	0.752,0.669,0.331	0.224,0.302,0.0	0.409
novel splice site MXE	31668	ENSMUSG00000093485	Gm20708	chr11	+	117812548	117812696	117828078	117828169	117809667	117809803	117832344	117832576	31668	76,68,62	26,23,28	101112146	22,10,12	297	240	1.50322e-06	0.000112327	0.703,0.705,0.641	0.788,0.901,0.908	-0.183
novel splice site MXE	31742	ENSMUSG00000020778	Ten1	chr11	+	116211951	116212246	116214033	116214210	116210933	116211046	116214838	116215318	31742	5,10,4	0,0,1	9,5,9	5,5,3	298	298	6.24239e-06	0.000379102	1.0,1.0,0.8	0.643,0.5,0.75	0.302
novel splice site MXE	31743	ENSMUSG00000020778	Ten1	chr11	+	116211951	116212311	116214033	116214210	116210933	116211046	116214838	116215318	31743	5,14,6	0,0,1	13,6,9	5,5,3	298	298	4.90551e-06	0.000309155	1.0,1.0,0.857	0.722,0.545,0.75	0.28
novel splice site MXE	31959	ENSMUSG00000034586	Hid1	chr11	-	115360345	115360492	115361638	115361844	115359694	115359808	115367543	115367756	31959	0,0,0	1,14,6	8,2,4	9,7,6	298	296	2.06439e-08	2.57611e-06	0.0,0.0,0.0	0.469,0.221,0.398	-0.363
novel splice site MXE	31962	ENSMUSG00000034586	Hid1	chr11	-	115360352	115360492	115361638	115361844	115359694	115359811	115367543	115367756	31962	0,0,0	1,14,5	8,2,6	9,7,7	298	289	1.4872e-08	1.93288e-06	0.0,0.0,0.0	0.463,0.217,0.454	-0.378
novel splice site MXE	32031	ENSMUSG00000020604	Arsg	chr11	+	109548013	109548122	109557702	109558071	109543753	109543828	109563181	109563272	32031	94,84,169	197179348	6,7,14	51,33,66	258	298	3.45104e-06	0.000228711	0.355,0.352,0.359	0.12,0.197,0.197	0.184
novel splice site MXE	32098	ENSMUSG00000041920	Slc16a6	chr11	-	109472523	109472675	109472937	109473018	109463309	109463548	109473247	109473598	32098	369319345	269252204	157164378	28,62,137	230	298	4.70462e-09	6.77337e-07	0.64,0.621,0.687	0.879,0.774,0.781	-0.162
novel splice site MXE	32100	ENSMUSG00000041920	Slc16a6	chr11	-	109472523	109472770	109472937	109473018	109463309	109463548	109473247	109473598	32100	369319345	271264207	157164378	29,64,143	230	298	9.88277e-09	1.32927e-06	0.638,0.61,0.683	0.875,0.769,0.774	-0.162
novel splice site MXE	32480	ENSMUSG00000034993	Vat1	chr11	-	101461004	101461110	101461178	101461263	101460376	101460618	101462197	101462287	32480	1,4,2	0,0,1	3,0,0	1,4,5	234	255	1.73805e-07	1.76813e-05	1.0,1.0,0.685	0.766,0.0,0.0	0.64
novel splice site MXE	32527	ENSMUSG00000001552	Jup	chr11	-	100386495	100386591	100395885	100396105	100386172	100386388	100397620	100397749	32527	5,4,12	1,0,0	3,1,10	6,6,8	298	245	5.5649e-09	7.76644e-07	0.804,1.0,1.0	0.291,0.121,0.507	0.628
novel splice site MXE	32530	ENSMUSG00000001552	Jup	chr11	-	100386495	100386591	100397064	100397164	100386172	100386388	100397620	100397749	32530	4,3,5	1,0,0	10,8,10	6,6,8	249	245	3.49455e-06	0.000231136	0.797,1.0,1.0	0.621,0.567,0.552	0.352
novel splice site MXE	32532	ENSMUSG00000001552	Jup	chr11	-	100386495	100386591	100395885	100396105	100386172	100386388	100397635	100397763	32532	6,8,20	1,0,0	15,7,21	8,4,8	298	245	1.78031e-07	1.80563e-05	0.831,1.0,1.0	0.607,0.59,0.683	0.317
novel splice site MXE	32534	ENSMUSG00000001552	Jup	chr11	-	100386495	100386591	100396991	100397164	100386172	100386388	100397635	100397763	32534	7,9,1	1,0,0	7,10,12	8,4,8	298	245	9.77663e-07	7.7875e-05	0.852,1.0,1.0	0.418,0.673,0.552	0.403
novel splice site MXE	32535	ENSMUSG00000001552	Jup	chr11	-	100386495	100386591	100397064	100397164	100386172	100386388	100397635	100397763	32535	3,3,6	1,0,0	10,8,10	8,4,8	249	245	4.91859e-06	0.000309711	0.747,1.0,1.0	0.552,0.663,0.552	0.327
novel splice site MXE	32537	ENSMUSG00000001552	Jup	chr11	-	100386495	100386642	100395885	100396105	100386172	100386388	100397635	100397763	32537	6,8,20	1,2,1	15,7,21	8,7,18	298	296	1.87684e-05	0.000952247	0.856,0.799,0.952	0.651,0.498,0.537	0.307
novel splice site MXE	32610	ENSMUSG00000037992	Rara	chr11	+	98964003	98964081	98965152	98965236	98960411	98961133	98966346	98966495	32610	0,0,0	21,13,17	4,2,5	10,17,6	227	233	5.3606e-07	4.71568e-05	0.0,0.0,0.0	0.291,0.108,0.461	-0.287
novel splice site MXE	32825	ENSMUSG00000013418	B4galnt2	chr11	-	95876685	95876777	95881116	95881320	95876097	95876278	95883942	95883980	32825	5,9,9	1,2,0	6,1,9	4,6,14	298	241	6.52816e-06	0.00039376	0.802,0.784,1.0	0.548,0.119,0.342	0.526
novel splice site MXE	32827	ENSMUSG00000013418	B4galnt2	chr11	-	95876685	95876777	95881230	95881320	95876097	95876278	95883942	95883980	32827	10,17,13	1,2,0	8,1,15	4,6,14	239	241	1.89349e-06	0.000136896	0.91,0.896,1.0	0.669,0.144,0.519	0.491
novel splice site MXE	32829	ENSMUSG00000013418	B4galnt2	chr11	-	95876685	95876790	95881116	95881320	95876097	95876278	95883942	95883980	32829	5,9,9	1,2,0	6,1,9	4,4,15	298	254	8.61904e-06	0.000495224	0.81,0.793,1.0	0.561,0.176,0.338	0.509
novel splice site MXE	32831	ENSMUSG00000013418	B4galnt2	chr11	-	95876685	95876790	95881230	95881320	95876097	95876278	95883942	95883980	32831	10,17,13	1,2,0	8,1,15	4,4,15	239	254	2.77703e-06	0.000189559	0.914,0.9,1.0	0.68,0.21,0.515	0.47
novel splice site MXE	32835	ENSMUSG00000013418	B4galnt2	chr11	-	95876685	95876792	95881230	95881320	95876097	95876278	95883942	95883980	32835	10,17,13	2,4,1	8,1,15	9,8,22	239	256	2.41557e-06	0.00016856	0.843,0.82,0.933	0.488,0.118,0.422	0.523
novel splice site MXE	32869	ENSMUSG00000057522	Spop	chr11	+	95414792	95415106	95456349	95456398	95414331	95414404	95470521	95470665	32869	2,2,2	2,4,1	4,2,1	1,0,0	298	198	9.85637e-06	0.000555176	0.399,0.249,0.571	0.727,1.0,1.0	-0.503
novel splice site MXE	32873	ENSMUSG00000057522	Spop	chr11	+	95418333	95418432	95456349	95456398	95414331	95414404	95470521	95470665	32873	2,0,0	2,4,1	0,1,7	1,0,0	248	198	9.68116e-06	0.000547461	0.444,0.0,0.0	0.0,1.0,1.0	-0.519
novel splice site MXE	33083	ENSMUSG00000002477	Snrpd1	chr18	+	10623597	10623707	10626825	10626992	10617795	10617926	10627793	10628230	33083	4,1,2	1,1,5	1,0,0	7,3,3	259	298	3.28326e-06	0.000219001	0.822,0.535,0.315	0.141,0.0,0.0	0.51
novel splice site MXE	33220	ENSMUSG00000017677	Wsb1	chr11	-	79242498	79242521	79242606	79242640	79241983	79242156	79243399	79243575	33220	2,2,7	8,7,14	0,0,0	4,12,4	183	172	1.48807e-06	0.000111527	0.19,0.212,0.32	0.0,0.0,0.0	0.241
novel splice site MXE	33337	ENSMUSG00000037593	BC030499	chr11	+	78291423	78291776	78292404	78292474	78290893	78290939	78292693	78293818	33337	0,0,1	3,4,4	1,8,6	2,2,5	298	219	1.56197e-06	0.000116197	0.0,0.0,0.155	0.269,0.746,0.469	-0.443
novel splice site MXE	33648	ENSMUSG00000022615	Tymp	chr15	-	89374863	89374995	89374995	89375103	89374250	89374413	89375501	89375600	33648	20,7,30	7,7,7	5,6,6	0,0,1	257	281	1.95854e-05	0.000989192	0.758,0.522,0.824	1.0,1.0,0.868	-0.255
novel splice site MXE	33769	ENSMUSG00000020798	Spns3	chr11	-	72502251	72502399	72505055	72505121	72499637	72499736	72536527	72536680	33769	8,3,6	75,76,107	30,56,54	119117111	215	297	5.9881e-12	1.36372e-09	0.128,0.052,0.072	0.258,0.398,0.402	-0.269
novel splice site MXE	33851	ENSMUSG00000025027	Xpnpep1	chr19	-	53029215	53029269	53031861	53032097	53025258	53025383	53038513	53040214	33851	153147135	32,24,42	104,96,141	6,4,16	298	203	3.74766e-06	0.000244967	0.765,0.807,0.686	0.922,0.942,0.857	-0.154
novel splice site MXE	33853	ENSMUSG00000025027	Xpnpep1	chr19	-	53029215	53029269	53031929	53032097	53025258	53025383	53038513	53040214	33853	159147134	32,24,42	104,96,141	6,4,16	298	203	5.06845e-06	0.000317626	0.772,0.807,0.685	0.922,0.942,0.857	-0.152
novel splice site MXE	33857	ENSMUSG00000025027	Xpnpep1	chr19	-	53029215	53029269	53032009	53032097	53025258	53025383	53038513	53040214	33857	152142130	32,24,42	101,93,134	6,4,16	237	203	3.17355e-06	0.000212571	0.803,0.835,0.726	0.935,0.952,0.878	-0.134
novel splice site MXE	34165	ENSMUSG00000085683	9130409J20Rik	chr11	+	66959055	66959104	66963062	66963208	66956652	66956978	66963965	66964069	34165	7,4,6	68,47,47	0,0,0	13,14,15	198	295	1.53366e-05	0.00080308	0.133,0.113,0.16	0.0,0.0,0.0	0.135
novel splice site MXE	34166	ENSMUSG00000085683	9130409J20Rik	chr11	+	66959055	66959104	66963062	66963547	66956652	66956978	66963965	66964069	34166	7,4,6	41,19,21	0,0,0	1,7,7	198	298	3.18877e-06	0.000213305	0.204,0.241,0.301	0.0,0.0,0.0	0.249
novel splice site MXE	34173	ENSMUSG00000033352	Map2k4	chr11	-	65736056	65736141	65743322	65743465	65735191	65735366	65756268	65756371	34173	5,2,1	1,2,4	3,3,8	0,0,0	292	234	1.22438e-06	9.41587e-05	0.8,0.445,0.167	1.0,1.0,1.0	-0.529
novel splice site MXE	34177	ENSMUSG00000033352	Map2k4	chr11	-	65743322	65743465	65752238	65752384	65735191	65735366	65756268	65756371	34177	3,10,1	5,2,1	0,0,1	3,3,8	295	292	3.59126e-07	3.33251e-05	0.373,0.832,0.497	0.0,0.0,0.11	0.531
novel splice site MXE	34281	ENSMUSG00000010025	Aldh3a2	chr11	-	61247928	61248041	61248418	61248482	61244852	61246321	61248861	61249097	34281	60,68,35	129143189	19,18,25	179151185	213	262	2.12046e-06	0.000150803	0.364,0.369,0.186	0.115,0.128,0.143	0.178
novel splice site MXE	34282	ENSMUSG00000010025	Aldh3a2	chr11	-	61247928	61248041	61248435	61248482	61244852	61246321	61248861	61249097	34282	36,26,17	129143189	8,6,14	179151185	196	262	3.42837e-06	0.000227359	0.272,0.196,0.107	0.056,0.05,0.092	0.126
novel splice site MXE	34511	ENSMUSG00000037145	2210407C18Rik	chr11	-	58611146	58611219	58611705	58611754	58610677	58610812	58611978	58612134	34511	5,3,3	195169232	9,9,22	5,4,11	198	222	0	0	0.028,0.02,0.014	0.669,0.716,0.692	-0.672
novel splice site MXE	34525	ENSMUSG00000037145	2210407C18Rik	chr11	-	58611705	58612134	58612805	58612946	58610677	58610812	58613415	58613492	34525	28,25,14	2,1,0	26,30,34	8,4,17	290	298	5.66449e-06	0.000349729	0.935,0.963,1.0	0.77,0.885,0.673	0.19
novel splice site MXE	34541	ENSMUSG00000037145	2210407C18Rik	chr11	-	58612008	58612134	58612513	58612606	58610677	58610812	58612805	58612895	34541	9,2,0	68,75,71	15,18,26	75129107	242	275	1.08328e-05	0.000600055	0.131,0.029,0.0	0.185,0.137,0.216	-0.126
novel splice site MXE	34545	ENSMUSG00000037145	2210407C18Rik	chr11	-	58612008	58612134	58612513	58612885	58610677	58610812	58613415	58613492	34545	9,3,1	41,41,43	16,21,24	39,49,45	298	275	1.09499e-06	8.55947e-05	0.168,0.063,0.021	0.275,0.283,0.33	-0.212
novel splice site MXE	34546	ENSMUSG00000037145	2210407C18Rik	chr11	-	58612008	58612134	58612513	58612898	58610677	58610812	58613415	58613492	34546	9,3,1	41,41,43	16,21,22	39,49,45	298	275	2.03744e-06	0.00014583	0.168,0.063,0.021	0.275,0.283,0.311	-0.206
novel splice site MXE	34547	ENSMUSG00000037145	2210407C18Rik	chr11	-	58612008	58612134	58612513	58612907	58610677	58610812	58613415	58613492	34547	9,3,1	41,41,43	16,22,22	39,49,45	298	275	1.48976e-06	0.000111571	0.168,0.063,0.021	0.275,0.293,0.311	-0.209
novel splice site MXE	34555	ENSMUSG00000037145	2210407C18Rik	chr11	-	58612008	58612456	58612513	58612606	58610677	58610812	58612805	58612895	34555	9,2,0	43,48,51	15,18,26	41,73,52	242	298	5.68658e-06	0.00035023	0.205,0.049,0.0	0.311,0.233,0.381	-0.224
novel splice site MXE	34625	ENSMUSG00000032745	Gpbp1	chr13	-	111442879	111443004	111443325	111443406	111440741	111440816	111447895	111447955	34625	8,5,4	0,0,0	3,5,1	4,0,7	230	274	8.13079e-06	0.000470679	1.0,1.0,1.0	0.472,1.0,0.145	0.461
novel splice site MXE	34964	ENSMUSG00000021565	Slc6a19	chr13	-	73686067	73686194	73689044	73689250	73685764	73685921	73689500	73689611	34964	14,6,3	22,29,25	0,0,0	1,11,10	298	276	1.92225e-06	0.000138516	0.371,0.161,0.1	0.0,0.0,0.0	0.211
novel splice site MXE	35009	ENSMUSG00000018848	Rars	chr11	-	35830082	35830144	35832152	35832449	35828624	35828813	35832570	35832663	35009	0,0,0	7,8,11	3,5,4	6,13,9	298	211	1.37146e-06	0.000103954	0.0,0.0,0.0	0.261,0.214,0.239	-0.238
novel splice site MXE	35012	ENSMUSG00000018848	Rars	chr11	-	35830082	35830144	35832152	35832449	35828624	35828813	35833171	35833306	35012	0,0,0	11,17,18	7,1,8	14,27,23	298	211	2.62914e-06	0.000181317	0.0,0.0,0.0	0.261,0.026,0.198	-0.162
novel splice site MXE	35020	ENSMUSG00000018848	Rars	chr11	-	35830093	35830144	35832152	35832449	35828624	35828813	35833171	35833306	35020	0,0,0	3,6,2	7,1,8	3,9,5	298	200	4.07187e-07	3.70698e-05	0.0,0.0,0.0	0.61,0.069,0.518	-0.399
novel splice site MXE	35026	ENSMUSG00000018848	Rars	chr11	-	35832152	35832449	35832570	35832663	35828624	35828813	35833171	35833306	35026	7,8,14	0,0,0	20,14,23	7,1,8	242	298	2.49605e-06	0.000173451	1.0,1.0,1.0	0.779,0.945,0.78	0.165
novel splice site MXE	35354	ENSMUSG00000051355	Commd1	chr11	-	22957970	22958186	22970143	22970212	22956410	22956692	22982078	22982382	35354	6,7,5	1,3,5	0,1,0	3,1,6	218	298	1.30371e-06	9.94741e-05	0.891,0.761,0.578	0.0,0.578,0.0	0.551
novel splice site MXE	35359	ENSMUSG00000051355	Commd1	chr11	-	22970143	22970212	22973872	22973995	22956410	22956692	22982078	22982382	35359	8,6,8	6,7,5	3,2,11	0,1,0	272	218	2.12972e-06	0.000151353	0.517,0.407,0.562	1.0,0.616,1.0	-0.377
novel splice site MXE	35360	ENSMUSG00000051355	Commd1	chr11	-	22970143	22970212	22973899	22973995	22956410	22956692	22982078	22982382	35360	24,15,14	6,7,5	14,6,23	0,1,0	245	218	6.79844e-07	5.74884e-05	0.781,0.656,0.714	1.0,0.842,1.0	-0.23
novel splice site MXE	35361	ENSMUSG00000051355	Commd1	chr11	-	22970143	22970212	22978316	22978507	22956410	22956692	22982078	22982382	35361	4,0,5	6,7,5	9,3,5	0,1,0	298	218	1.24297e-08	1.63668e-06	0.328,0.0,0.422	1.0,0.687,1.0	-0.646
novel splice site MXE	35407	ENSMUSG00000045671	Spred2	chr11	+	19945128	19945293	19981988	19982101	19924441	19924956	19998119	19998297	35407	23,7,17	27,13,22	23,26,42	2,9,3	298	262	1.25148e-09	2.05244e-07	0.428,0.321,0.405	0.91,0.718,0.925	-0.466
novel splice site MXE	35409	ENSMUSG00000045671	Spred2	chr11	+	19945128	19945295	19981988	19982101	19924441	19924956	19998119	19998297	35409	23,8,15	27,13,22	25,26,42	2,9,3	298	262	3.90701e-10	7.07959e-08	0.428,0.351,0.375	0.917,0.718,0.925	-0.469
novel splice site MXE	35411	ENSMUSG00000045671	Spred2	chr11	+	19945128	19945303	19981988	19982101	19924441	19924956	19998119	19998297	35411	24,8,15	27,13,22	24,26,42	2,9,3	298	262	7.56485e-10	1.28918e-07	0.439,0.351,0.375	0.913,0.718,0.925	-0.464
novel splice site MXE	35511	ENSMUSG00000020456	Ogdh	chr11	+	6316764	6316833	6316977	6317080	6313787	6313979	6334532	6334648	35511	349634294082	466049295467	81010991909	208922783323	218	252	3.37891e-06	0.000224674	0.464,0.446,0.463	0.309,0.358,0.399	0.102
novel splice site MXE	35515	ENSMUSG00000020456	Ogdh	chr11	+	6316764	6316851	6316977	6317080	6313787	6313979	6334532	6334648	35515	447144455173	466049295467	103614202390	208922783323	236	252	1.96403e-06	0.000141185	0.506,0.491,0.503	0.346,0.4,0.434	0.107
novel splice site MXE	35525	ENSMUSG00000020456	Ogdh	chr11	+	6316764	6316869	6316977	6317080	6313787	6313979	6334532	6334648	35525	469747045430	466049295467	107514852496	208922783323	254	252	1.29118e-06	9.88411e-05	0.5,0.486,0.496	0.338,0.393,0.427	0.108
novel splice site MXE	35530	ENSMUSG00000020456	Ogdh	chr11	+	6317071	6317080	6324877	6324922	6316764	6316855	6334532	6334648	35530	317346389	268349302	157158229	81,70,126	158	194	3.94177e-06	0.000255985	0.592,0.549,0.613	0.704,0.735,0.691	-0.125
novel splice site MXE	35721	ENSMUSG00000009090	Ap1b1	chr11	+	5002724	5002780	5006352	5006419	4986933	4987051	5009529	5009592	35721	3,1,1	0,4,0	0,0,0	2,2,2	205	216	1.92664e-05	0.000976032	1.0,0.208,1.0	0.0,0.0,0.0	0.736
novel splice site MXE	35860	ENSMUSG00000034543	Morc2a	chr11	+	3657183	3657244	3657849	3657987	3650307	3650447	3658671	3658725	35860	3,4,3	0,0,0	8,8,4	0,8,6	210	287	3.39849e-06	0.00022579	1.0,1.0,1.0	1.0,0.577,0.477	0.315
novel splice site MXE	35871	ENSMUSG00000020451	Limk2	chr11	-	3347840	3347985	3348405	3348489	3347573	3347748	3348593	3348659	35871	2,2,0	0,0,2	1,0,0	2,2,4	233	294	1.22386e-05	0.000661831	1.0,1.0,0.0	0.387,0.0,0.0	0.538
novel splice site MXE	36264	ENSMUSG00000024308	Tapbp	chr17	+	33925983	33926349	33926427	33926501	33925409	33925808	33926626	33926706	36264	6,3,2	1,0,0	0,0,5	1,4,1	298	223	2.48242e-06	0.000172864	0.818,1.0,1.0	0.0,0.0,0.789	0.676
novel splice site MXE	36564	ENSMUSG00000022961	Son	chr16	+	91671947	91672341	91672487	91672568	91671348	91671465	91673984	91674022	36564	28,21,19	4,3,7	30,28,71	3,0,0	298	230	1.10551e-05	0.00061102	0.844,0.844,0.677	0.885,1.0,1.0	-0.173
novel splice site MXE	36581	ENSMUSG00000006673	Qrich1	chr9	+	108529542	108530015	108532327	108532438	108528588	108528918	108533586	108534618	36581	13,12,26	0,0,0	18,17,20	1,8,17	298	260	2.93045e-08	3.51251e-06	1.0,1.0,1.0	0.94,0.65,0.507	0.301
novel splice site MXE	36583	ENSMUSG00000006673	Qrich1	chr9	+	108529887	108530015	108532327	108532438	108528588	108528918	108533586	108534618	36583	29,19,47	0,0,0	33,44,39	1,8,17	277	260	3.664e-08	4.32451e-06	1.0,1.0,1.0	0.969,0.838,0.683	0.17
novel splice site MXE	36722	ENSMUSG00000023262	Acy1	chr9	-	106433341	106433422	106433566	106433863	106433076	106433245	106434529	106434829	36722	6,0,6	7,8,2	0,0,0	2,2,1	298	230	1.47396e-05	0.000775724	0.398,0.0,0.698	0.0,0.0,0.0	0.365
novel splice site MXE	37031	ENSMUSG00000049493	Pls1	chr9	-	95800321	95800421	95804972	95805158	95795761	95795866	95815245	95815406	37031	0,1,1	2,4,1	1,5,3	0,0,0	298	249	1.73399e-11	3.7528e-09	0.0,0.173,0.455	1.0,1.0,1.0	-0.791
novel splice site MXE	37038	ENSMUSG00000049493	Pls1	chr9	-	95803510	95803728	95804972	95805158	95795761	95795866	95815245	95815406	37038	0,1,1	6,5,4	1,5,3	0,2,2	298	298	1.99643e-06	0.000143407	0.0,0.167,0.2	1.0,0.714,0.6	-0.649
novel splice site MXE	37042	ENSMUSG00000049493	Pls1	chr9	-	95803510	95803787	95804972	95805158	95795761	95795866	95815245	95815406	37042	0,1,1	8,1,4	1,5,3	0,2,2	298	298	1.16926e-05	0.000638852	0.0,0.5,0.2	1.0,0.714,0.6	-0.538
novel splice site MXE	37048	ENSMUSG00000049493	Pls1	chr9	-	95804972	95805158	95814887	95814955	95795761	95795866	95815245	95815406	37048	5,4,2	0,1,1	3,0,0	1,5,3	217	298	3.10984e-06	0.000209002	1.0,0.846,0.733	0.805,0.0,0.0	0.591
novel splice site MXE	37145	ENSMUSG00000021504	B4galt7	chr13	+	55604119	55604382	55607210	55607422	55600064	55600192	55608697	55608802	37145	20,31,21	0,0,0	14,11,10	5,2,2	298	298	8.23541e-06	0.000475703	1.0,1.0,1.0	0.737,0.846,0.833	0.195
novel splice site MXE	37204	ENSMUSG00000037742	Eef1a1	chr9	-	78479478	78479532	78479623	78479759	78478957	78479192	78479851	78480499	37204	3,2,2	0,0,0	6,8,1	4,4,0	285	203	3.51761e-06	0.000232176	1.0,1.0,1.0	0.517,0.588,1.0	0.298
novel splice site MXE	37302	ENSMUSG00000075595	Zfp652	chr11	+	95828934	95829059	95829725	95829825	95828665	95828775	95830432	95835115	37302	13,5,8	36,14,28	0,0,0	2,1,7	274	249	3.71005e-06	0.000242667	0.247,0.245,0.206	0.0,0.0,0.0	0.233
novel splice site MXE	37303	ENSMUSG00000075595	Zfp652	chr11	+	95828934	95829059	95829725	95829847	95828665	95828775	95830432	95835115	37303	13,5,8	79,32,53	0,0,0	3,2,15	274	271	1.88819e-05	0.000957519	0.14,0.134,0.13	0.0,0.0,0.0	0.135
novel splice site MXE	37393	ENSMUSG00000033543	Gtf2a2	chr9	+	70017143	70017191	70018679	70018818	70016818	70016923	70019388	70019515	37393	35,58,47	108,135,98	86,65,113	119,66,141	197	288	1.16253e-05	0.000636217	0.321,0.386,0.412	0.514,0.59,0.54	-0.175
novel splice site MXE	37936	ENSMUSG00000032312	Csk	chr9	-	57634205	57634257	57634867	57634919	57633994	57634045	57651831	57651992	37936	3,3,9	4,5,10	0,1,0	7,12,9	201	201	4.02525e-08	4.67382e-06	0.429,0.375,0.474	0.0,0.077,0.0	0.4
novel splice site MXE	38115	ENSMUSG00000032454	Rbp2	chr9	+	98490281	98490682	98498715	98498888	98486165	98486246	98507788	98507890	38115	23,11,22	0,2,2	6,2,8	1,14,14	298	298	9.73613e-06	0.000550259	1.0,0.846,0.917	0.857,0.125,0.364	0.472
novel splice site MXE	38118	ENSMUSG00000032454	Rbp2	chr9	+	98490281	98490682	98498715	98498968	98486165	98486246	98507788	98507890	38118	23,11,22	0,0,1	6,2,8	1,14,16	298	298	4.99038e-09	7.09727e-07	1.0,1.0,0.957	0.857,0.125,0.333	0.547
novel splice site MXE	38119	ENSMUSG00000032454	Rbp2	chr9	+	98490281	98490682	98498715	98498988	98486165	98486246	98507788	98507890	38119	23,11,22	1,0,0	6,2,8	1,14,15	298	298	5.62393e-09	7.83791e-07	0.958,1.0,1.0	0.857,0.125,0.348	0.543
novel splice site MXE	38120	ENSMUSG00000032454	Rbp2	chr9	+	98490520	98490682	98498715	98498888	98486165	98486246	98507788	98507890	38120	23,11,24	0,2,2	6,2,1	1,14,14	298	298	1.84858e-06	0.000134133	1.0,0.846,0.923	0.857,0.125,0.067	0.573
novel splice site MXE	38123	ENSMUSG00000032454	Rbp2	chr9	+	98490520	98490682	98498715	98498968	98486165	98486246	98507788	98507890	38123	23,11,24	0,0,1	6,2,1	1,14,16	298	298	1.29042e-09	2.1094e-07	1.0,1.0,0.96	0.857,0.125,0.059	0.64
novel splice site MXE	38124	ENSMUSG00000032454	Rbp2	chr9	+	98490520	98490682	98498715	98498988	98486165	98486246	98507788	98507890	38124	23,11,24	1,0,0	6,2,1	1,14,15	298	298	1.47239e-09	2.37586e-07	0.958,1.0,1.0	0.857,0.125,0.062	0.638
novel splice site MXE	38128	ENSMUSG00000032454	Rbp2	chr9	+	98490542	98490682	98498715	98498968	98486165	98486246	98507788	98507890	38128	23,11,22	0,0,1	10,10,22	1,14,16	289	298	2.16022e-08	2.68234e-06	1.0,1.0,0.958	0.912,0.424,0.586	0.345
novel splice site MXE	38129	ENSMUSG00000032454	Rbp2	chr9	+	98490542	98490682	98498715	98498988	98486165	98486246	98507788	98507890	38129	23,11,22	1,0,0	10,10,22	1,14,15	289	298	2.59559e-08	3.1671e-06	0.96,1.0,1.0	0.912,0.424,0.602	0.341
novel splice site MXE	38141	ENSMUSG00000032454	Rbp2	chr9	+	98490573	98490682	98498715	98498968	98486165	98486246	98507788	98507890	38141	22,11,20	0,0,1	13,28,72	1,14,16	258	298	5.6807e-07	4.95849e-05	1.0,1.0,0.959	0.938,0.698,0.839	0.161
novel splice site MXE	38142	ENSMUSG00000032454	Rbp2	chr9	+	98490573	98490682	98498715	98498988	98486165	98486246	98507788	98507890	38142	22,11,20	1,0,0	13,28,72	1,14,15	258	298	7.58216e-07	6.30514e-05	0.962,1.0,1.0	0.938,0.698,0.847	0.16
novel splice site MXE	38143	ENSMUSG00000032454	Rbp2	chr9	+	98490598	98490682	98498715	98498888	98486165	98486246	98507788	98507890	38143	17,9,13	0,2,2	3,1,1	1,14,14	233	298	6.48335e-07	5.52906e-05	1.0,0.852,0.893	0.793,0.084,0.084	0.595
novel splice site MXE	38146	ENSMUSG00000032454	Rbp2	chr9	+	98490598	98490682	98498715	98498968	98486165	98486246	98507788	98507890	38146	17,9,13	0,0,1	3,1,1	1,14,16	233	298	2.39539e-10	4.46984e-08	1.0,1.0,0.943	0.793,0.084,0.074	0.664
novel splice site MXE	38147	ENSMUSG00000032454	Rbp2	chr9	+	98490598	98490682	98498715	98498988	98486165	98486246	98507788	98507890	38147	17,9,13	1,0,0	3,1,1	1,14,15	233	298	2.56808e-10	4.76545e-08	0.956,1.0,1.0	0.793,0.084,0.079	0.667
novel splice site MXE	38467	ENSMUSG00000034908	Sidt2	chr9	-	45946505	45946568	45946744	45946814	45945665	45945784	45946983	45947055	38467	231182227	9328711072	279207240	282294497	219	212	1.5421e-13	4.47902e-11	0.194,0.168,0.17	0.489,0.405,0.319	-0.227
novel splice site MXE	38468	ENSMUSG00000034908	Sidt2	chr9	-	45946505	45946568	45946744	45946815	45945665	45945784	45946983	45947055	38468	233185229	9328711072	281209242	282294497	220	212	1.64646e-13	4.75457e-11	0.194,0.17,0.171	0.49,0.407,0.319	-0.227
novel splice site MXE	38469	ENSMUSG00000034908	Sidt2	chr9	-	45946505	45946568	45946744	45946901	45945665	45945784	45946983	45947055	38469	241191236	9328711072	281213251	282294497	298	212	2.55351e-15	8.88454e-13	0.155,0.135,0.135	0.415,0.34,0.264	-0.198
novel splice site MXE	38586	ENSMUSG00000032091	Tmprss4	chr9	-	45200987	45201131	45201993	45202143	45190128	45190162	45203784	45204092	38586	95,79,59	4,0,4	72103132	21,15,18	298	293	2.26371e-07	2.23043e-05	0.959,1.0,0.935	0.771,0.871,0.878	0.125
novel splice site MXE	38598	ENSMUSG00000038717	Atp5l	chr9	-	44917848	44917935	44919248	44919311	44914650	44914811	44920609	44920742	38598	1,2,1	0,0,0	2,2,3	11,4,4	212	236	2.50824e-10	4.66305e-08	1.0,1.0,1.0	0.168,0.358,0.455	0.673
novel splice site MXE	38599	ENSMUSG00000038717	Atp5l	chr9	-	44917848	44917935	44919248	44919315	44914650	44914811	44920609	44920742	38599	1,2,2	0,0,0	1,1,3	11,4,4	216	236	1.32496e-11	2.89886e-09	1.0,1.0,1.0	0.09,0.215,0.45	0.748
novel splice site MXE	38818	ENSMUSG00000032038	St3gal4	chr9	-	35054434	35054532	35055202	35055282	35054062	35054123	35055573	35055649	38818	418438044839	154781684321162	10817071754	234413122355	229	247	6.66134e-16	2.56731e-13	0.226,0.196,0.198	0.332,0.368,0.445	-0.175
novel splice site MXE	38820	ENSMUSG00000032038	St3gal4	chr9	-	35054434	35054762	35055202	35055282	35054062	35054123	35055573	35055794	38820	418438044839	160201743821899	10817071754	243213532421	229	298	3.55271e-15	1.21502e-12	0.254,0.221,0.223	0.366,0.405,0.485	-0.186
novel splice site MXE	38880	ENSMUSG00000032038	St3gal4	chr9	-	35054701	35054762	35055209	35055282	35054471	35054532	35055573	35055794	38880	324225503541	104911210714393	9376351639	18779861559	222	210	1.05612e-11	2.33617e-09	0.226,0.166,0.189	0.321,0.379,0.499	-0.206
novel splice site MXE	38885	ENSMUSG00000032038	St3gal4	chr9	-	35054701	35054782	35055209	35055282	35054471	35054532	35055573	35055649	38885	324225503541	131491518218059	9376351639	228412311979	222	230	2.63234e-13	7.29271e-11	0.203,0.148,0.169	0.298,0.348,0.462	-0.196
novel splice site MXE	38918	ENSMUSG00000032038	St3gal4	chr9	-	35055884	35056148	35056286	35056352	35055573	35055649	35098898	35099116	38918	13,10,19	23,26,43	0,0,2	5,9,14	215	298	4.05376e-06	0.000262407	0.439,0.348,0.38	0.0,0.0,0.165	0.334
novel splice site MXE	38922	ENSMUSG00000032038	St3gal4	chr9	-	35055884	35056148	35060439	35060490	35055573	35055649	35098898	35099116	38922	18,22,37	23,26,43	2,1,0	5,9,14	200	298	1.20087e-05	0.000652567	0.538,0.558,0.562	0.373,0.142,0.0	0.381
novel splice site MXE	38952	ENSMUSG00000032038	St3gal4	chr9	-	35055884	35056290	35060439	35060490	35055573	35055649	35098898	35099116	38952	18,22,37	23,26,44	2,1,0	5,9,14	200	298	1.28781e-05	0.000690082	0.538,0.558,0.556	0.373,0.142,0.0	0.379
novel splice site MXE	38962	ENSMUSG00000032038	St3gal4	chr9	-	35055884	35056352	35060439	35060490	35055573	35055649	35098898	35099116	38962	18,22,37	23,26,42	2,1,0	5,9,14	200	298	1.11838e-05	0.000616431	0.538,0.558,0.568	0.373,0.142,0.0	0.383
novel splice site MXE	39013	ENSMUSG00000032038	St3gal4	chr9	-	35056286	35056352	35106559	35106779	35055573	35055649	35116697	35116873	39013	9,5,6	11,10,19	4,6,9	0,0,3	298	215	1.1414e-06	8.87999e-05	0.371,0.265,0.186	1.0,1.0,0.684	-0.621
novel splice site MXE	39014	ENSMUSG00000032038	St3gal4	chr9	-	35056286	35056352	35106574	35106779	35055573	35055649	35116697	35116873	39014	64,53,72	11,10,19	22,23,38	0,0,3	298	215	2.71414e-06	0.000186156	0.808,0.793,0.732	1.0,1.0,0.901	-0.189
novel splice site MXE	39016	ENSMUSG00000032038	St3gal4	chr9	-	35056286	35056352	35115780	35116111	35055573	35055649	35116697	35116873	39016	110,55,101	11,10,19	37,48,69	0,0,3	298	215	1.04603e-07	1.10684e-05	0.878,0.799,0.793	1.0,1.0,0.943	-0.158
novel splice site MXE	39017	ENSMUSG00000032038	St3gal4	chr9	-	35056286	35056352	35116006	35116111	35055573	35055649	35116697	35116873	39017	108,53,99	11,10,19	37,48,67	0,0,3	254	215	9.65453e-08	1.03358e-05	0.893,0.818,0.815	1.0,1.0,0.95	-0.141
novel splice site MXE	39018	ENSMUSG00000032038	St3gal4	chr9	-	35056286	35056352	35116006	35116406	35055573	35055649	35116697	35116873	39018	6,6,5	11,10,19	9,5,6	0,0,3	298	215	6.02846e-07	5.19417e-05	0.282,0.302,0.16	1.0,1.0,0.591	-0.616
novel splice site MXE	39020	ENSMUSG00000032038	St3gal4	chr9	-	35056286	35056352	35116018	35116406	35055573	35055649	35116697	35116873	39020	160,74,158	11,10,19	54,36,94	0,0,3	298	215	1.04397e-06	8.24064e-05	0.913,0.842,0.857	1.0,1.0,0.958	-0.115
novel splice site MXE	39021	ENSMUSG00000032038	St3gal4	chr9	-	35056286	35056352	35116275	35116406	35055573	35055649	35116697	35116873	39021	15,10,12	11,10,19	11,15,13	0,0,3	280	215	1.82383e-08	2.31631e-06	0.511,0.434,0.327	1.0,1.0,0.769	-0.499
novel splice site MXE	39053	ENSMUSG00000032038	St3gal4	chr9	-	35056286	35056531	35106574	35106779	35055573	35055649	35119002	35119183	39053	56,51,68	16,14,25	18,17,33	0,1,2	298	298	2.63977e-07	2.54834e-05	0.778,0.785,0.731	1.0,0.944,0.943	-0.198
novel splice site MXE	39058	ENSMUSG00000032038	St3gal4	chr9	-	35056418	35056531	35063435	35063494	35055573	35055649	35098898	35099116	39058	118134121	7038961188	9,4,0	143,74,104	208	262	1.92662e-07	1.93638e-05	0.175,0.159,0.114	0.073,0.064,0.0	0.104
novel splice site MXE	39068	ENSMUSG00000032038	St3gal4	chr9	-	35056418	35056531	35098898	35098966	35055573	35055649	35116697	35116873	39068	818371668	6878861169	295133677	137,88,104	217	262	1.62094e-07	1.6591e-05	0.59,0.336,0.408	0.722,0.646,0.887	-0.307
novel splice site MXE	39069	ENSMUSG00000032038	St3gal4	chr9	-	35056418	35056531	35098898	35099106	35055573	35055649	35116697	35116873	39069	16207581383	6878861169	6092891320	137,88,104	298	262	7.31297e-10	1.2505e-07	0.675,0.429,0.51	0.796,0.743,0.918	-0.281
novel splice site MXE	39070	ENSMUSG00000032038	St3gal4	chr9	-	35056418	35056531	35098898	35099162	35055573	35055649	35116697	35116873	39070	16207581381	6878861169	6102871320	137,88,104	298	262	8.19166e-10	1.37957e-07	0.675,0.429,0.509	0.797,0.741,0.918	-0.281
novel splice site MXE	39072	ENSMUSG00000032038	St3gal4	chr9	-	35056418	35056531	35106574	35106779	35055573	35055649	35116697	35116873	39072	64,53,72	6878861169	22,23,38	137,88,104	298	262	8.55627e-12	1.90529e-09	0.076,0.05,0.051	0.124,0.187,0.243	-0.126
novel splice site MXE	39074	ENSMUSG00000032038	St3gal4	chr9	-	35056418	35056531	35115780	35116111	35055573	35055649	35116697	35116873	39074	110,55,101	6878861169	37,48,69	137,88,104	298	262	4.44089e-16	1.7451e-13	0.123,0.052,0.071	0.192,0.324,0.368	-0.213
novel splice site MXE	39075	ENSMUSG00000032038	St3gal4	chr9	-	35056418	35056531	35116006	35116111	35055573	35055649	35116697	35116873	39075	108,53,99	6878861169	37,48,67	137,88,104	254	262	1.55431e-15	5.60251e-13	0.14,0.058,0.08	0.218,0.36,0.399	-0.233
novel splice site MXE	39077	ENSMUSG00000032038	St3gal4	chr9	-	35056418	35056531	35116018	35116111	35055573	35055649	35116697	35116873	39077	286122285	6878861169	79,88,161	137,88,104	242	262	1.4364e-08	1.87414e-06	0.311,0.13,0.209	0.384,0.52,0.626	-0.293
novel splice site MXE	39078	ENSMUSG00000032038	St3gal4	chr9	-	35056418	35056531	35116018	35116406	35055573	35055649	35116697	35116873	39078	160,74,158	6878861169	54,36,94	137,88,104	298	262	1.57706e-10	3.02737e-08	0.17,0.068,0.106	0.257,0.265,0.443	-0.207
novel splice site MXE	39084	ENSMUSG00000032038	St3gal4	chr9	-	35056418	35056531	35106574	35106779	35055573	35055649	35119002	35119183	39084	56,51,68	6618731135	18,17,33	135,70,78	298	262	2.99741e-09	4.5371e-07	0.069,0.049,0.05	0.105,0.176,0.271	-0.128
novel splice site MXE	39105	ENSMUSG00000032038	St3gal4	chr9	-	35060918	35060969	35106559	35106779	35055573	35055649	35116697	35116873	39105	9,5,6	28,51,26	4,6,9	5,2,3	298	200	1.32594e-05	0.000708615	0.177,0.062,0.134	0.349,0.668,0.668	-0.437
novel splice site MXE	39108	ENSMUSG00000032038	St3gal4	chr9	-	35060918	35060969	35115780	35116111	35055573	35055649	35116697	35116873	39108	110,55,101	28,51,26	37,48,69	5,2,3	298	200	2.14743e-06	0.000152288	0.725,0.42,0.723	0.832,0.942,0.939	-0.282
novel splice site MXE	39109	ENSMUSG00000032038	St3gal4	chr9	-	35060918	35060969	35116006	35116111	35055573	35055649	35116697	35116873	39109	108,53,99	28,51,26	37,48,67	5,2,3	254	200	1.37672e-06	0.000104195	0.752,0.45,0.75	0.854,0.95,0.946	-0.266
novel splice site MXE	39110	ENSMUSG00000032038	St3gal4	chr9	-	35060918	35060969	35116006	35116406	35055573	35055649	35116697	35116873	39110	6,6,5	28,51,26	9,5,6	5,2,3	298	200	2.93529e-08	3.51411e-06	0.126,0.073,0.114	0.547,0.627,0.573	-0.478
novel splice site MXE	39111	ENSMUSG00000032038	St3gal4	chr9	-	35060918	35060969	35116018	35116111	35055573	35055649	35116697	35116873	39111	286122285	28,51,26	79,88,161	5,2,3	242	200	5.44328e-07	4.77204e-05	0.894,0.664,0.901	0.929,0.973,0.978	-0.14
novel splice site MXE	39112	ENSMUSG00000032038	St3gal4	chr9	-	35060918	35060969	35116018	35116406	35055573	35055649	35116697	35116873	39112	160,74,158	28,51,26	54,36,94	5,2,3	298	200	1.25528e-05	0.000676264	0.793,0.493,0.803	0.879,0.924,0.955	-0.223
novel splice site MXE	39113	ENSMUSG00000032038	St3gal4	chr9	-	35060918	35060969	35116275	35116406	35055573	35055649	35116697	35116873	39113	15,10,12	28,51,26	11,15,13	5,2,3	280	200	4.41496e-09	6.40234e-07	0.277,0.123,0.248	0.611,0.843,0.756	-0.521
novel splice site MXE	39140	ENSMUSG00000032038	St3gal4	chr9	-	35063435	35063494	35098898	35098966	35055573	35055649	35116697	35116873	39140	818371668	110135119	295133677	8,4,3	217	208	0	0	0.877,0.725,0.843	0.972,0.97,0.995	-0.164
novel splice site MXE	39141	ENSMUSG00000032038	St3gal4	chr9	-	35063435	35063494	35098898	35099106	35055573	35055649	35116697	35116873	39141	16207581383	110135119	6092891320	8,4,3	298	208	0	0	0.911,0.797,0.89	0.982,0.981,0.997	-0.121
novel splice site MXE	39142	ENSMUSG00000032038	St3gal4	chr9	-	35063435	35063494	35098898	35099162	35055573	35055649	35116697	35116873	39142	16207581381	110135119	6102871320	8,4,3	298	208	0	0	0.911,0.797,0.89	0.982,0.98,0.997	-0.12
novel splice site MXE	39143	ENSMUSG00000032038	St3gal4	chr9	-	35063435	35063494	35106559	35106779	35055573	35055649	35116697	35116873	39143	9,5,6	110135119	4,6,9	8,4,3	298	208	3.49252e-09	5.18471e-07	0.054,0.025,0.034	0.259,0.511,0.677	-0.445
novel splice site MXE	39144	ENSMUSG00000032038	St3gal4	chr9	-	35063435	35063494	35106574	35106779	35055573	35055649	35116697	35116873	39144	64,53,72	110135119	22,23,38	8,4,3	298	208	8.65974e-14	2.57492e-11	0.289,0.215,0.297	0.657,0.801,0.898	-0.518
novel splice site MXE	39146	ENSMUSG00000032038	St3gal4	chr9	-	35063435	35063494	35115780	35116111	35055573	35055649	35116697	35116873	39146	110,55,101	110135119	37,48,69	8,4,3	298	208	0	0	0.411,0.221,0.372	0.763,0.893,0.941	-0.531
novel splice site MXE	39147	ENSMUSG00000032038	St3gal4	chr9	-	35063435	35063494	35116006	35116111	35055573	35055649	35116697	35116873	39147	108,53,99	110135119	37,48,67	8,4,3	254	208	0	0	0.446,0.243,0.405	0.791,0.908,0.948	-0.518
novel splice site MXE	39148	ENSMUSG00000032038	St3gal4	chr9	-	35063435	35063494	35116006	35116406	35055573	35055649	35116697	35116873	39148	6,6,5	110135119	9,5,6	8,4,3	298	208	1.67089e-13	4.81124e-11	0.037,0.03,0.028	0.44,0.466,0.583	-0.465
novel splice site MXE	39149	ENSMUSG00000032038	St3gal4	chr9	-	35063435	35063494	35116018	35116111	35055573	35055649	35116697	35116873	39149	286122285	110135119	79,88,161	8,4,3	242	208	3.33067e-16	1.34576e-13	0.691,0.437,0.673	0.895,0.95,0.979	-0.341
novel splice site MXE	39150	ENSMUSG00000032038	St3gal4	chr9	-	35063435	35063494	35116018	35116406	35055573	35055649	35116697	35116873	39150	160,74,158	110135119	54,36,94	8,4,3	298	208	1.33227e-15	4.89011e-13	0.504,0.277,0.481	0.825,0.863,0.956	-0.461
novel splice site MXE	39151	ENSMUSG00000032038	St3gal4	chr9	-	35063435	35063494	35116275	35116406	35055573	35055649	35116697	35116873	39151	15,10,12	110135119	11,15,13	8,4,3	280	208	0	0	0.092,0.052,0.07	0.505,0.736,0.763	-0.597
novel splice site MXE	39152	ENSMUSG00000032038	St3gal4	chr9	-	35063435	35063494	35116340	35116406	35055573	35055649	35116697	35116873	39152	2,9,2	110135119	6,4,1	8,4,3	215	208	8.32329e-07	6.82324e-05	0.017,0.061,0.016	0.42,0.492,0.244	-0.354
novel splice site MXE	39154	ENSMUSG00000032038	St3gal4	chr9	-	35063435	35063494	35106574	35106779	35055573	35055649	35119002	35119183	39154	56,51,68	103129117	18,17,33	8,5,3	298	208	2.96451e-10	5.45063e-08	0.275,0.216,0.289	0.611,0.704,0.885	-0.473
novel splice site MXE	39344	ENSMUSG00000041737	Tmem45b	chr9	-	31431350	31431405	31460903	31461033	31429173	31429179	31464165	31464462	39344	4,7,5	5,5,11	7,7,6	0,0,1	279	204	9.01926e-09	1.21475e-06	0.369,0.506,0.249	1.0,1.0,0.814	-0.563
novel splice site MXE	39345	ENSMUSG00000041737	Tmem45b	chr9	-	31431350	31431506	31460903	31461033	31429173	31429179	31464165	31464462	39345	4,7,5	12,11,18	7,7,6	0,0,3	279	298	6.20711e-08	6.94178e-06	0.263,0.405,0.229	1.0,1.0,0.681	-0.595
novel splice site MXE	39622	ENSMUSG00000054469	Lclat1	chr17	+	73142565	73142775	73147210	73147298	73107987	73108156	73161822	73161991	39622	6,1,0	0,4,4	2,7,8	0,0,1	298	237	1.86129e-05	0.000945751	1.0,0.166,0.0	1.0,1.0,0.864	-0.566
novel splice site MXE	39789	ENSMUSG00000025888	Casp1	chr9	+	5299279	5299320	5299363	5299546	5298516	5298723	5302416	5302529	39789	18,25,19	22,18,13	35,25,45	9,7,8	190	298	1.30714e-05	0.000699318	0.562,0.685,0.696	0.859,0.849,0.898	-0.221
novel splice site MXE	39800	ENSMUSG00000025888	Casp1	chr9	+	5299279	5299320	5302416	5302613	5298516	5298723	5302997	5303171	39800	19,26,20	8,5,7	35,25,47	2,0,2	190	298	1.82808e-06	0.000132837	0.788,0.891,0.818	0.965,1.0,0.974	-0.147
novel splice site MXE	39860	ENSMUSG00000041625	Ggact	chr14	-	122903638	122903707	122910810	122910911	122900475	122900532	122913100	122913162	39860	0,1,5	6,2,9	9,8,13	2,2,3	250	218	6.05294e-06	0.000369669	0.0,0.304,0.326	0.797,0.777,0.791	-0.578
novel splice site MXE	40274	ENSMUSG00000005836	Gata6	chr18	+	11065997	11066085	11066266	11066381	11064687	11064791	11084314	11085635	40274	10,14,6	92,68,63	0,0,0	9,7,8	237	264	1.79252e-05	0.000915026	0.108,0.187,0.096	0.0,0.0,0.0	0.13
novel splice site MXE	40276	ENSMUSG00000005836	Gata6	chr18	+	11065997	11066085	11073947	11074022	11064687	11064791	11084314	11085635	40276	10,14,6	8,1,1	0,0,0	1,1,2	237	224	6.21107e-10	1.08429e-07	0.542,0.93,0.85	0.0,0.0,0.0	0.774
novel splice site MXE	40277	ENSMUSG00000005836	Gata6	chr18	+	11065997	11066085	11073947	11074027	11064687	11064791	11084314	11085635	40277	10,14,6	5,2,4	0,0,0	1,2,4	237	229	6.49437e-10	1.1259e-07	0.659,0.871,0.592	0.0,0.0,0.0	0.707
novel splice site MXE	40278	ENSMUSG00000005836	Gata6	chr18	+	11065997	11066085	11073947	11074076	11064687	11064791	11084314	11085635	40278	10,14,6	3,3,1	0,0,0	2,1,2	237	278	3.99929e-10	7.23373e-08	0.796,0.846,0.876	0.0,0.0,0.0	0.839
novel splice site MXE	40279	ENSMUSG00000005836	Gata6	chr18	+	11065997	11066085	11081911	11082018	11064687	11064791	11084314	11085635	40279	10,14,6	9,1,14	0,0,0	4,4,3	237	256	1.82206e-09	2.87527e-07	0.545,0.938,0.316	0.0,0.0,0.0	0.6
novel splice site MXE	40280	ENSMUSG00000005836	Gata6	chr18	+	11065997	11066085	11081911	11082238	11064687	11064791	11084314	11085635	40280	10,14,6	11,0,7	0,0,0	3,3,4	237	298	2.23185e-10	4.18023e-08	0.533,1.0,0.519	0.0,0.0,0.0	0.684
novel splice site MXE	40754	ENSMUSG00000092232	Gm20521	chr14	+	54884350	54884624	54892596	54892738	54883796	54883884	54894847	54894962	40754	1,3,4	2,2,4	0,1,0	9,2,15	298	291	4.66202e-06	0.000295857	0.328,0.594,0.494	0.0,0.328,0.0	0.363
novel splice site MXE	40898	ENSMUSG00000000958	Slc7a7	chr14	-	54405803	54405916	54406966	54407136	54374547	54374671	54408502	54409048	40898	4,5,9	9,4,3	0,0,0	3,1,3	298	262	1.67077e-08	2.14091e-06	0.281,0.524,0.725	0.0,0.0,0.0	0.51
novel splice site MXE	40951	ENSMUSG00000021944	Gata4	chr14	-	63243685	63243814	63245068	63245314	63241114	63241645	63271583	63271692	40951	0,1,0	12,10,15	5,2,2	1,7,6	298	278	1.08644e-05	0.000601471	0.0,0.085,0.0	0.823,0.21,0.237	-0.395
novel splice site MXE	40983	ENSMUSG00000038425	Poli	chr18	-	70520107	70520231	70520672	70521047	70517376	70517504	70521849	70521941	40983	2,1,3	0,0,0	3,4,2	6,1,9	298	273	3.28398e-09	4.9336e-07	1.0,1.0,1.0	0.314,0.786,0.169	0.577
novel splice site MXE	40984	ENSMUSG00000038425	Poli	chr18	-	70528572	70528824	70529750	70529819	70526556	70526721	70530187	70530620	40984	0,0,0	5,4,8	6,12,8	9,4,9	218	298	3.23668e-10	5.92928e-08	0.0,0.0,0.0	0.477,0.804,0.549	-0.61
novel splice site MXE	40989	ENSMUSG00000038425	Poli	chr18	-	70528701	70529011	70529750	70529819	70526556	70526721	70530187	70530620	40989	0,0,0	36,30,49	6,12,8	86,112,90	218	298	7.53567e-07	6.27691e-05	0.0,0.0,0.0	0.087,0.128,0.108	-0.108
novel splice site MXE	41038	ENSMUSG00000018569	Cldn7	chr11	+	69965158	69965632	69965923	69966285	69964834	69964920	69966942	69967107	41038	4,0,0	1,2,3	1,1,1	0,0,0	298	298	4.79195e-07	4.26824e-05	0.8,0.0,0.0	1.0,1.0,1.0	-0.733
novel splice site MXE	41048	ENSMUSG00000018569	Cldn7	chr11	+	69965158	69965632	69966053	69966285	69964834	69964920	69966942	69967107	41048	4,0,0	1,2,2	1,1,1	0,0,0	298	298	6.92631e-06	0.000413125	0.8,0.0,0.0	1.0,1.0,1.0	-0.733
novel splice site MXE	41062	ENSMUSG00000018569	Cldn7	chr11	+	69965273	69965632	69965923	69966285	69964834	69964920	69966942	69967107	41062	2,2,0	1,2,3	4,1,10	0,0,0	298	298	4.92675e-06	0.000309715	0.667,0.5,0.0	1.0,1.0,1.0	-0.611
novel splice site MXE	41683	ENSMUSG00000037722	Gnpnat1	chr14	-	45378671	45378753	45378877	45378953	45376333	45378486	45380936	45380998	41683	0,1,0	5,10,4	5,9,9	10,29,27	225	231	9.88613e-06	0.000555915	0.0,0.093,0.0	0.339,0.242,0.255	-0.248
novel splice site MXE	41688	ENSMUSG00000037722	Gnpnat1	chr14	-	45378671	45378774	45378877	45378953	45376333	45378486	45380936	45380998	41688	0,1,0	3,12,2	5,9,9	7,25,13	225	252	2.29701e-06	0.000161184	0.0,0.085,0.0	0.444,0.287,0.437	-0.361
novel splice site MXE	41711	ENSMUSG00000017615	Tnfaip1	chr11	-	78530962	78531067	78535317	78535423	78530027	78530347	78536085	78536332	41711	0,3,0	3,1,1	3,5,3	0,0,0	255	254	7.71942e-06	0.000449462	0.0,0.749,0.0	1.0,1.0,1.0	-0.75
novel splice site MXE	41834	ENSMUSG00000021792	Fam213a	chr14	-	41005119	41005184	41008704	41008882	41004040	41004203	41013697	41013788	41834	41,80,79	9,6,10	9,2,11	0,0,0	298	214	1.85246e-05	0.000941784	0.766,0.905,0.85	1.0,1.0,1.0	-0.16
novel splice site MXE	41835	ENSMUSG00000021792	Fam213a	chr14	-	41005119	41005184	41008704	41009079	41004040	41004203	41013697	41013788	41835	41,79,78	9,6,10	9,2,11	0,0,0	298	214	1.77109e-05	0.00090593	0.766,0.904,0.849	1.0,1.0,1.0	-0.16
novel splice site MXE	41896	ENSMUSG00000050103	Agmo	chr12	+	37415938	37416075	37474138	37474202	37414883	37414989	37581443	37582202	41896	21,28,20	12,2,3	4,7,6	0,0,0	286	213	4.05233e-06	0.000262407	0.566,0.912,0.832	1.0,1.0,1.0	-0.23
novel splice site MXE	41897	ENSMUSG00000050103	Agmo	chr12	+	37415938	37416075	37563230	37563351	37414883	37414989	37581443	37582202	41897	21,28,20	4,9,5	4,7,6	0,0,0	286	270	2.93252e-06	0.000198601	0.832,0.746,0.791	1.0,1.0,1.0	-0.21
novel splice site MXE	41928	ENSMUSG00000050103	Agmo	chr12	+	37466362	37466532	37474138	37474202	37414883	37414989	37581443	37582202	41928	24,7,20	12,2,3	2,7,5	0,0,0	298	213	5.84867e-07	5.08297e-05	0.588,0.714,0.827	1.0,1.0,1.0	-0.29
novel splice site MXE	41929	ENSMUSG00000050103	Agmo	chr12	+	37466362	37466532	37563230	37563351	37414883	37414989	37581443	37582202	41929	24,7,20	4,9,5	2,7,5	0,0,0	298	270	1.03839e-06	8.21897e-05	0.845,0.413,0.784	1.0,1.0,1.0	-0.319
novel splice site MXE	41941	ENSMUSG00000050103	Agmo	chr12	+	37474138	37474202	37571630	37572032	37414883	37414989	37581443	37582202	41941	12,2,3	26,30,14	0,0,0	4,2,8	213	298	3.60954e-06	0.000237332	0.392,0.085,0.231	0.0,0.0,0.0	0.236
novel splice site MXE	41949	ENSMUSG00000050103	Agmo	chr12	+	37563230	37563351	37571630	37572032	37414883	37414989	37581443	37582202	41949	4,9,5	26,30,14	0,0,0	4,2,8	270	298	3.93209e-06	0.000255688	0.145,0.249,0.283	0.0,0.0,0.0	0.226
novel splice site MXE	41995	ENSMUSG00000021798	Ldb3	chr14	-	34552178	34552322	34555342	34555528	34543972	34544417	34566856	34566893	41995	436347386	69,63,67	94,78,141	63,37,65	298	293	3.11529e-13	8.4828e-11	0.861,0.844,0.85	0.595,0.675,0.681	0.201
novel splice site MXE	42017	ENSMUSG00000021936	Mapk8	chr14	-	33390241	33390250	33390672	33390744	33388799	33388982	33392941	33393107	42017	4,16,10	23,31,27	26,16,38	18,13,24	221	158	1.76073e-06	0.000128503	0.111,0.27,0.209	0.508,0.468,0.531	-0.306
novel splice site MXE	42069	ENSMUSG00000021910	Nisch	chr14	-	31182498	31182623	31184321	31184397	31180849	31180949	31184941	31185050	42069	143129168	99,42,121	151143172	48,16,14	225	274	2.33153e-08	2.86313e-06	0.638,0.789,0.628	0.793,0.916,0.937	-0.197
novel splice site MXE	42070	ENSMUSG00000021910	Nisch	chr14	-	31182498	31182636	31184321	31184397	31180849	31180949	31184941	31185050	42070	143129168	107,46,137	151143172	57,20,14	225	287	1.5619e-07	1.60359e-05	0.63,0.782,0.61	0.772,0.901,0.94	-0.197
novel splice site MXE	42071	ENSMUSG00000021910	Nisch	chr14	-	31182498	31182653	31184321	31184397	31180849	31180949	31184941	31185050	42071	143129168	107,49,141	151143172	60,20,13	225	298	7.66333e-08	8.3924e-06	0.639,0.777,0.612	0.769,0.904,0.946	-0.197
novel splice site MXE	42072	ENSMUSG00000021910	Nisch	chr14	-	31182498	31182723	31184321	31184397	31180849	31180949	31184941	31185050	42072	143129168	107,48,141	151143172	60,20,19	225	298	3.10165e-07	2.93208e-05	0.639,0.781,0.612	0.769,0.904,0.923	-0.188
novel splice site MXE	42111	ENSMUSG00000015970	Chdh	chr14	+	30021257	30021334	30026770	30026985	30009170	30009233	30027098	30027203	42111	1,4,7	2,3,0	1,0,0	2,1,2	226	298	5.80609e-06	0.000356572	0.397,0.637,1.0	0.397,0.0,0.0	0.546
novel splice site MXE	42498	ENSMUSG00000021772	Nkiras1	chr14	+	18277392	18277565	18277615	18277746	18276695	18276806	18277843	18278101	42498	4,5,2	7,7,7	0,0,1	8,11,13	298	280	1.70269e-06	0.000124539	0.349,0.402,0.212	0.0,0.0,0.067	0.299
novel splice site MXE	42565	ENSMUSG00000053453	Thoc7	chr14	-	13957061	13957101	13957459	13957631	13954538	13954656	13961184	13961225	42565	195238183	93109114	332202248	68,58,86	298	189	1.35063e-05	0.000719892	0.571,0.581,0.504	0.756,0.688,0.647	-0.145
novel splice site MXE	42573	ENSMUSG00000053453	Thoc7	chr14	-	13957061	13957101	13957553	13957672	13954538	13954656	13961184	13961225	42573	59,41,50	93109114	94,68,67	68,58,86	268	189	1.20958e-05	0.000654815	0.309,0.21,0.236	0.494,0.453,0.355	-0.182
novel splice site MXE	42585	ENSMUSG00000053453	Thoc7	chr14	-	13957061	13957180	13957459	13957631	13954538	13954656	13961184	13961225	42585	195238183	413520526	332202248	269274391	298	268	1.28361e-05	0.000688196	0.298,0.292,0.238	0.526,0.399,0.363	-0.153
novel splice site MXE	42586	ENSMUSG00000053453	Thoc7	chr14	-	13957061	13957180	13957459	13957672	13954538	13954656	13961184	13961225	42586	139148128	413520526	231131177	269274391	298	268	7.16185e-06	0.000422646	0.232,0.204,0.18	0.436,0.301,0.289	-0.137
novel splice site MXE	42592	ENSMUSG00000053453	Thoc7	chr14	-	13957061	13957180	13957553	13957631	13954538	13954656	13961184	13961225	42592	79,56,79	413520526	117,79,88	269274391	227	268	1.20523e-06	9.28287e-05	0.184,0.113,0.151	0.339,0.254,0.21	-0.118
novel splice site MXE	42593	ENSMUSG00000053453	Thoc7	chr14	-	13957061	13957180	13957553	13957672	13954538	13954656	13961184	13961225	42593	59,41,50	413520526	94,68,67	269274391	268	268	7.27516e-09	9.9864e-07	0.125,0.073,0.087	0.259,0.199,0.146	-0.106
novel splice site MXE	42600	ENSMUSG00000053453	Thoc7	chr14	-	13957061	13957535	13957553	13957631	13954538	13954656	13961184	13961225	42600	79,56,79	406521524	117,79,88	259263397	227	298	2.99535e-06	0.00020253	0.203,0.124,0.165	0.372,0.283,0.225	-0.129
novel splice site MXE	42601	ENSMUSG00000053453	Thoc7	chr14	-	13957061	13957535	13957553	13957672	13954538	13954656	13961184	13961225	42601	59,41,50	406521524	94,68,67	259263397	268	298	2.07315e-08	2.58383e-06	0.139,0.08,0.096	0.288,0.223,0.158	-0.118
novel splice site MXE	42927	ENSMUSG00000021752	Kctd6	chr14	+	8216005	8216108	8218528	8218911	8214147	8214342	8220150	8220220	42927	1,2,0	4,19,7	7,10,7	5,19,9	252	298	1.52699e-05	0.000800689	0.228,0.111,0.0	0.623,0.384,0.479	-0.382
novel splice site MXE	42931	ENSMUSG00000033885	Pxk	chr14	+	8099616	8099708	8112886	8112985	8098212	8098416	8119820	8119871	42931	37,29,27	0,0,1	26,14,50	5,6,5	241	248	2.08498e-06	0.000148596	1.0,1.0,0.965	0.843,0.706,0.911	0.168
novel splice site MXE	42932	ENSMUSG00000033885	Pxk	chr14	+	8099616	8099708	8112890	8112985	8098212	8098416	8119820	8119871	42932	37,29,27	0,0,1	26,14,50	8,10,14	241	244	1.14081e-10	2.21541e-08	1.0,1.0,0.965	0.767,0.586,0.783	0.276
novel splice site MXE	42935	ENSMUSG00000033885	Pxk	chr14	+	8099616	8099720	8112886	8112985	8098212	8098416	8119820	8119871	42935	16,10,5	0,0,1	11,7,13	5,6,5	253	248	5.65997e-07	4.9447e-05	1.0,1.0,0.831	0.683,0.533,0.718	0.299
novel splice site MXE	42936	ENSMUSG00000033885	Pxk	chr14	+	8099616	8099720	8112890	8112985	8098212	8098416	8119820	8119871	42936	16,10,5	0,0,1	11,7,13	8,10,14	253	244	3.02637e-10	5.55417e-08	1.0,1.0,0.828	0.57,0.403,0.472	0.461
novel splice site MXE	42966	ENSMUSG00000020594	Pum2	chr12	+	8675036	8675189	8692417	8692609	8674469	8674480	8698090	8698159	42966	0,0,0	7,2,4	2,2,7	7,7,12	298	298	8.04736e-07	6.63692e-05	0.0,0.0,0.0	0.222,0.222,0.368	-0.271
novel splice site MXE	42967	ENSMUSG00000020594	Pum2	chr12	+	8675036	8675189	8692507	8692609	8674469	8674480	8698090	8698159	42967	0,0,0	6,4,4	2,2,7	8,8,8	298	251	1.59773e-06	0.000118505	0.0,0.0,0.0	0.174,0.174,0.424	-0.257
novel splice site MXE	42980	ENSMUSG00000006715	Gmnn	chr13	-	24757987	24758176	24759598	24759764	24757595	24757673	24760159	24760217	42980	2,1,5	0,0,0	1,4,1	3,2,5	298	298	1.65476e-09	2.63617e-07	1.0,1.0,1.0	0.25,0.667,0.167	0.639
novel splice site MXE	42984	ENSMUSG00000102047	2010010A06Rik	chr18	-	75291821	75292080	75296709	75296741	75288654	75289169	75297182	75297329	42984	4,5,13	3,5,9	4,1,0	37,6,33	181	298	5.02585e-10	8.99313e-08	0.687,0.622,0.704	0.151,0.215,0.0	0.549
novel splice site MXE	42985	ENSMUSG00000102047	2010010A06Rik	chr18	-	75291821	75292080	75296709	75296758	75288654	75289169	75297182	75297329	42985	10,7,12	3,5,9	7,4,2	37,6,33	198	298	1.09809e-05	0.000607588	0.834,0.678,0.667	0.222,0.501,0.084	0.457
novel splice site MXE	42986	ENSMUSG00000102047	2010010A06Rik	chr18	-	75291821	75292080	75296709	75296790	75288654	75289169	75297182	75297329	42986	15,20,29	3,5,9	17,5,5	37,6,33	230	298	2.50052e-08	3.05566e-06	0.866,0.838,0.807	0.373,0.519,0.164	0.485
novel splice site MXE	43019	ENSMUSG00000031851	Ntpcr	chr8	+	125737329	125737425	125738054	125738159	125736067	125736230	125745235	125745445	43019	0,0,5	4,1,2	1,1,6	0,0,0	245	254	3.74228e-07	3.44664e-05	0.0,0.0,0.722	1.0,1.0,1.0	-0.759
novel splice site MXE	43040	ENSMUSG00000039163	Cmc1	chr9	-	118139365	118139470	118141488	118141545	118115339	118115429	118150016	118150177	43040	1,10,4	0,0,0	2,1,3	0,5,4	206	254	9.80105e-06	0.000553616	1.0,1.0,1.0	1.0,0.198,0.48	0.441
novel splice site MXE	43331	ENSMUSG00000001472	Tcf25	chr8	+	123401083	123401185	123402696	123402752	123400624	123400697	123403146	123403806	43331	0,0,2	1,2,1	2,2,0	0,0,1	251	205	1.83427e-05	0.000933959	0.0,0.0,0.62	1.0,1.0,0.0	-0.46
novel splice site MXE	43392	ENSMUSG00000001472	Tcf25	chr8	+	123401083	123401380	123402683	123402860	123400624	123400697	123403146	123403806	43392	2,0,2	26,15,34	11,4,5	12,7,28	298	298	1.52128e-05	0.00079853	0.071,0.0,0.056	0.478,0.364,0.152	-0.289
novel splice site MXE	43395	ENSMUSG00000001472	Tcf25	chr8	+	123401083	123401380	123402696	123402860	123400624	123400697	123403146	123403806	43395	2,0,2	26,14,34	11,4,5	12,7,27	298	298	1.44069e-05	0.000762136	0.071,0.0,0.056	0.478,0.364,0.156	-0.29
novel splice site MXE	43398	ENSMUSG00000001472	Tcf25	chr8	+	123401083	123401380	123402708	123402860	123400624	123400697	123403146	123403806	43398	2,0,2	26,14,34	11,4,5	12,8,27	298	298	1.69295e-05	0.000874206	0.071,0.0,0.056	0.478,0.333,0.156	-0.28
novel splice site MXE	43400	ENSMUSG00000001472	Tcf25	chr8	+	123401083	123401380	123402804	123402860	123400624	123400697	123403146	123403806	43400	2,0,2	43,32,43	11,4,5	19,14,35	298	205	1.93046e-06	0.000138967	0.031,0.0,0.031	0.285,0.164,0.089	-0.159
novel splice site MXE	43401	ENSMUSG00000001472	Tcf25	chr8	+	123401083	123401380	123402804	123403043	123400624	123400697	123403146	123403806	43401	2,0,2	12,14,12	11,4,5	10,4,7	298	298	4.12334e-06	0.00026637	0.143,0.0,0.143	0.524,0.5,0.417	-0.385
novel splice site MXE	43677	ENSMUSG00000031835	Mbtps1	chr8	-	119537152	119537263	119537944	119537990	119535274	119535377	119538126	119538194	43677	0,3,4	2,5,3	0,0,0	12,4,12	195	260	1.72092e-05	0.000885407	0.0,0.444,0.64	0.0,0.0,0.0	0.361
novel splice site MXE	43930	ENSMUSG00000025194	Abcc2	chr19	+	43786419	43786533	43798406	43798514	43784182	43784356	43799089	43799145	43930	204342287	205222952182	176,93,237	4294671036	263	257	1.29027e-08	1.6923e-06	0.089,0.127,0.114	0.286,0.163,0.183	-0.101
novel splice site MXE	43936	ENSMUSG00000025194	Abcc2	chr19	+	43786419	43786561	43807009	43807264	43784182	43784356	43808649	43808715	43936	237409332	223026342610	203105272	4065031189	291	298	4.12986e-07	3.74171e-05	0.098,0.137,0.115	0.339,0.176,0.19	-0.118
novel splice site MXE	44089	ENSMUSG00000028882	Ppp1r8	chr4	-	132842057	132842147	132842808	132842920	132840643	132840704	132843056	132843169	44089	19,9,16	0,0,0	18,27,43	9,5,12	261	239	2.70217e-08	3.28208e-06	1.0,1.0,1.0	0.647,0.832,0.766	0.252
novel splice site MXE	44090	ENSMUSG00000028882	Ppp1r8	chr4	-	132842057	132842147	132842808	132842924	132840643	132840704	132843056	132843169	44090	15,15,12	0,0,0	20,38,60	9,5,12	265	239	2.86324e-07	2.72729e-05	1.0,1.0,1.0	0.667,0.873,0.818	0.214
novel splice site MXE	44091	ENSMUSG00000028882	Ppp1r8	chr4	-	132842057	132842147	132842808	132842944	132840643	132840704	132843056	132843169	44091	13,7,13	0,0,0	19,23,37	9,5,12	285	239	3.79826e-08	4.46196e-06	1.0,1.0,1.0	0.639,0.794,0.721	0.282
novel splice site MXE	44365	ENSMUSG00000028894	Inpp5b	chr4	+	124795373	124795469	124797824	124798055	124793173	124793409	124799767	124799879	44365	7,9,11	10,4,4	6,3,2	0,0,0	245	298	2.16513e-07	2.15022e-05	0.46,0.732,0.77	1.0,1.0,1.0	-0.346
novel splice site MXE	44591	ENSMUSG00000028719	Cmpk1	chr4	-	114964918	114965035	114969217	114969363	114963355	114963432	114986965	114987241	44591	7,3,4	1,3,3	3,4,5	0,1,0	295	266	1.60781e-05	0.000836161	0.863,0.474,0.546	1.0,0.783,1.0	-0.3
novel splice site MXE	44715	ENSMUSG00000034853	Acot11	chr4	-	106771934	106772076	106804094	106804189	106771342	106771556	106804905	106804998	44715	21,16,8	0,0,0	18,14,50	5,5,12	244	291	1.25727e-07	1.31234e-05	1.0,1.0,1.0	0.811,0.77,0.832	0.196
novel splice site MXE	44878	ENSMUSG00000030492	Slc7a9	chr7	+	35453393	35453441	35453505	35453903	35449835	35449886	35454053	35454179	44878	136122129	91,70,82	28,36,53	11,5,11	197	298	1.19667e-05	0.000650638	0.693,0.725,0.704	0.794,0.916,0.879	-0.156
novel splice site MXE	45025	ENSMUSG00000020777	Acox1	chr11	-	116183458	116183551	116187674	116187793	116181912	116182020	116189414	116189575	45025	6,7,10	3,13,0	0,0,1	2,2,3	268	242	1.90517e-06	0.000137541	0.644,0.327,1.0	0.0,0.0,0.231	0.58
novel splice site MXE	45049	ENSMUSG00000020777	Acox1	chr11	-	116183458	116183724	116187674	116187793	116181912	116182020	116189414	116189575	45049	6,7,10	3,2,0	0,0,1	2,3,4	268	298	3.44755e-09	5.12555e-07	0.69,0.796,1.0	0.0,0.0,0.218	0.756
novel splice site MXE	45267	ENSMUSG00000035203	Epn1	chr7	+	5081948	5082179	5083026	5083183	5080292	5080477	5083662	5083982	45267	0,1,1	3,4,1	3,2,2	0,0,3	298	298	7.46182e-06	0.000437003	0.0,0.2,0.5	1.0,1.0,0.4	-0.567
novel splice site MXE	45269	ENSMUSG00000035203	Epn1	chr7	+	5081948	5082179	5083083	5083183	5080292	5080477	5083662	5083982	45269	0,1,1	3,0,3	3,2,2	0,0,1	298	249	2.13655e-06	0.000151731	0.0,1.0,0.218	1.0,1.0,0.626	-0.469
novel splice site MXE	45372	ENSMUSG00000035203	Epn1	chr7	+	5091636	5091785	5092475	5092499	5090002	5090168	5092840	5092965	45372	4,7,3	6,6,3	0,0,1	11,9,12	298	173	5.2585e-08	5.96748e-06	0.279,0.404,0.367	0.0,0.0,0.046	0.335
novel splice site MXE	45389	ENSMUSG00000001247	Lsr	chr7	-	30962097	30962244	30965968	30966087	30959152	30959314	30971867	30972212	45389	136412591445	402334364180	287225992733	457346825327	268	296	2.0441e-08	2.55398e-06	0.272,0.288,0.276	0.41,0.38,0.362	-0.105
novel splice site MXE	45390	ENSMUSG00000001247	Lsr	chr7	-	30962097	30962244	30965968	30966094	30959152	30959314	30971867	30972212	45390	140012851474	402334364180	295226572813	457346825327	275	296	1.52371e-08	1.97265e-06	0.273,0.287,0.275	0.41,0.379,0.362	-0.105
novel splice site MXE	45504	ENSMUSG00000059810	Rgs3	chr4	+	62674110	62674310	62680292	62680454	62668891	62669023	62689498	62690626	45504	22,18,19	5,11,3	32,36,34	0,2,1	298	298	8.82554e-07	7.17245e-05	0.815,0.621,0.864	1.0,0.947,0.971	-0.206
novel splice site MXE	45506	ENSMUSG00000059810	Rgs3	chr4	+	62674283	62674310	62680292	62680454	62668891	62669023	62689498	62690626	45506	7,4,4	5,11,3	6,10,10	0,2,1	176	298	1.048e-05	0.000582769	0.703,0.381,0.693	1.0,0.894,0.944	-0.354
novel splice site MXE	45508	ENSMUSG00000059810	Rgs3	chr4	+	62674286	62674310	62680292	62680454	62668891	62669023	62689498	62690626	45508	9,4,3	5,11,3	6,8,12	0,2,1	173	298	1.25756e-05	0.000676608	0.756,0.385,0.633	1.0,0.873,0.954	-0.351
novel splice site MXE	45587	ENSMUSG00000032899	Styk1	chr6	-	131309858	131310064	131310932	131311205	131307070	131307154	131312450	131312585	45587	0,2,1	35,27,20	2,2,8	5,11,9	298	298	9.92603e-06	0.000557845	0.0,0.069,0.048	0.286,0.154,0.471	-0.265
novel splice site MXE	45613	ENSMUSG00000032899	Styk1	chr6	-	131312997	131313074	131322335	131322381	131312450	131312585	131353484	131353597	45613	18,23,17	38,46,29	0,0,0	14,9,22	195	226	4.20641e-12	9.83682e-10	0.354,0.367,0.405	0.0,0.0,0.0	0.375
novel splice site MXE	45628	ENSMUSG00000032899	Styk1	chr6	-	131316218	131316542	131322000	131322381	131312918	131313074	131353484	131353597	45628	12,25,19	7,8,3	0,2,0	4,4,10	298	298	3.00246e-09	4.53788e-07	0.632,0.758,0.864	0.0,0.333,0.0	0.64
novel splice site MXE	45779	ENSMUSG00000028337	Coro2a	chr4	-	46568610	46568886	46598957	46599016	46562894	46563095	46601816	46602202	45779	5,3,9	10,16,10	0,0,1	12,1,5	208	298	8.71711e-06	0.000499999	0.417,0.212,0.563	0.0,0.0,0.223	0.323
novel splice site MXE	45784	ENSMUSG00000028337	Coro2a	chr4	-	46593102	46593200	46598957	46599016	46562894	46563095	46601816	46602202	45784	5,3,9	3,10,11	0,0,1	12,4,10	208	247	2.87975e-07	2.74041e-05	0.664,0.263,0.493	0.0,0.0,0.106	0.438
novel splice site MXE	45785	ENSMUSG00000028337	Coro2a	chr4	-	46593102	46593200	46598957	46599225	46562894	46563095	46601816	46602202	45785	14,11,18	3,10,11	1,0,4	12,4,10	298	247	5.32201e-06	0.000331443	0.795,0.477,0.576	0.065,0.0,0.249	0.511
novel splice site MXE	46008	ENSMUSG00000028405	Aco1	chr4	+	40143669	40143840	40157603	40157698	40143080	40143541	40163718	40163845	46008	13,15,13	5,9,5	5,9,8	0,0,0	298	244	2.86193e-08	3.44273e-06	0.68,0.577,0.68	1.0,1.0,1.0	-0.354
novel splice site MXE	46010	ENSMUSG00000028405	Aco1	chr4	+	40143669	40143846	40157603	40157698	40143080	40143541	40163718	40163845	46010	34,46,43	5,9,5	16,12,14	0,0,0	298	244	2.81869e-06	0.000192018	0.848,0.807,0.876	1.0,1.0,1.0	-0.156
novel splice site MXE	46012	ENSMUSG00000028405	Aco1	chr4	+	40143669	40143883	40157603	40157698	40143080	40143541	40163718	40163845	46012	9,12,8	5,9,5	4,6,5	0,0,0	298	244	1.53502e-08	1.98473e-06	0.596,0.522,0.567	1.0,1.0,1.0	-0.438
novel splice site MXE	46116	ENSMUSG00000039202	Abhd2	chr7	+	79321013	79321148	79321219	79321268	79297007	79297207	79323468	79323644	46116	0,0,0	4,3,4	1,2,6	0,0,0	284	198	4.44089e-16	1.7451e-13	0.0,0.0,0.0	1.0,1.0,1.0	-1
novel splice site MXE	46117	ENSMUSG00000039202	Abhd2	chr7	+	79321027	79321148	79321219	79321268	79297007	79297207	79323468	79323644	46117	0,0,0	4,3,4	3,2,8	0,0,0	270	198	0	0	0.0,0.0,0.0	1.0,1.0,1.0	-1
novel splice site MXE	46440	ENSMUSG00000028034	Fubp1	chr3	+	152233286	152233348	152233602	152233702	152231876	152232022	152234523	152234570	46440	0,0,0	8,12,1	3,4,2	23,7,8	211	249	1.13297e-05	0.000623579	0.0,0.0,0.0	0.133,0.403,0.228	-0.255
novel splice site MXE	46552	ENSMUSG00000030871	Ears2	chr7	-	122044096	122044432	122046623	122046732	122039711	122039847	122048101	122048574	46552	181128199	10,36,27	324319319	0,0,2	258	298	0	0	0.954,0.804,0.895	1.0,1.0,0.995	-0.114
novel splice site MXE	46962	ENSMUSG00000023235	Ccl25	chr8	+	4347713	4347913	4348502	4348877	4327756	4327893	4349605	4349655	46962	4,1,7	0,0,1	2,0,1	5,1,2	298	298	2.90135e-08	3.48179e-06	1.0,1.0,0.875	0.286,0.0,0.333	0.752
novel splice site MXE	47247	ENSMUSG00000059070	Rpl18	chr7	+	45719928	45720348	45720359	45720486	45719620	45719636	45720713	45720836	47247	1,2,2	0,0,1	5,0,1	2,2,4	298	276	1.16819e-05	0.000638618	1.0,1.0,0.649	0.698,0.0,0.188	0.588
novel splice site MXE	47567	ENSMUSG00000024150	Mcfd2	chr17	-	87258933	87259016	87264023	87264220	87257927	87258089	87265834	87265935	47567	8,5,5	13,15,18	0,3,0	9,14,36	298	232	1.11264e-05	0.000613943	0.324,0.206,0.178	0.0,0.143,0.0	0.188
novel splice site MXE	47584	ENSMUSG00000024150	Mcfd2	chr17	-	87258933	87259092	87264140	87264220	87257927	87258089	87265791	87265880	47584	338333216	37,35,36	130124127	32,35,62	229	298	2.84969e-08	3.43213e-06	0.922,0.925,0.886	0.841,0.822,0.727	0.114
novel splice site MXE	47593	ENSMUSG00000024150	Mcfd2	chr17	-	87258933	87259092	87264140	87264220	87257927	87258089	87265834	87265935	47593	335335218	48,34,44	132122129	34,37,63	229	298	3.30478e-07	3.09492e-05	0.901,0.928,0.866	0.835,0.811,0.727	0.107
novel splice site MXE	48032	ENSMUSG00000006301	Tmbim1	chr1	-	74302321	74302789	74303774	74303856	74295197	74295439	74304122	74304405	48032	39,24,26	2,0,1	13,27,45	2,8,10	231	298	6.88502e-06	0.000411407	0.962,1.0,0.971	0.893,0.813,0.853	0.125
novel splice site MXE	48156	ENSMUSG00000063931	Pepd	chr7	+	34914016	34914181	34917770	34917919	34912378	34912454	34921328	34921512	48156	9,6,14	11,5,9	0,0,0	4,8,4	298	298	5.20921e-10	9.27157e-08	0.45,0.545,0.609	0.0,0.0,0.0	0.535
novel splice site MXE	48157	ENSMUSG00000063931	Pepd	chr7	+	34914016	34914181	34917823	34917919	34912378	34912454	34921328	34921512	48157	9,6,14	9,7,12	0,0,0	4,9,5	298	245	5.16846e-10	9.21541e-08	0.451,0.413,0.49	0.0,0.0,0.0	0.451
novel splice site MXE	48279	ENSMUSG00000021621	Zcchc9	chr13	-	91797484	91797613	91798630	91798730	91796533	91797254	91798822	91801016	48279	5,4,14	17,10,4	0,1,0	3,2,7	249	278	1.86215e-05	0.000945751	0.247,0.309,0.796	0.0,0.358,0.0	0.331
novel splice site MXE	48283	ENSMUSG00000021621	Zcchc9	chr13	-	91797518	91797613	91798630	91798730	91796533	91797254	91798822	91801016	48283	5,4,14	11,4,6	0,1,0	2,2,6	249	244	4.70065e-06	0.000298119	0.308,0.495,0.696	0.0,0.329,0.0	0.39
novel splice site MXE	48320	ENSMUSG00000032380	Dapk2	chr9	+	66232307	66232411	66234242	66234436	66231712	66231851	66246416	66246546	48320	1,4,1	1,0,1	0,2,0	2,2,2	253	298	2.93328e-06	0.000198601	0.541,1.0,0.541	0.0,0.541,0.0	0.514
novel splice site MXE	48375	ENSMUSG00000028108	Ecm1	chr3	-	95735009	95735419	95735846	95736150	95734822	95734910	95736471	95736791	48375	3,1,4	1,0,0	0,0,1	2,8,6	298	298	1.59051e-12	3.87778e-10	0.75,1.0,1.0	0.0,0.0,0.143	0.869
novel splice site MXE	48376	ENSMUSG00000028108	Ecm1	chr3	-	95735009	95735419	95735846	95736173	95734822	95734910	95736471	95736791	48376	6,9,3	1,0,0	2,4,9	2,8,6	298	298	1.62491e-07	1.65978e-05	0.857,1.0,1.0	0.5,0.333,0.6	0.475
novel splice site MXE	48378	ENSMUSG00000028108	Ecm1	chr3	-	95735009	95735419	95735846	95736338	95734822	95734910	95736471	95736791	48378	3,4,4	1,0,0	4,2,2	2,8,6	298	298	4.00461e-07	3.66468e-05	0.75,1.0,1.0	0.667,0.2,0.25	0.544
novel splice site MXE	48453	ENSMUSG00000068876	Cgn	chr3	-	94776628	94776836	94777133	94777245	94776108	94776236	94777993	94778270	48453	5,8,1	0,2,1	0,0,0	1,2,1	261	298	1.1946e-13	3.50014e-11	1.0,0.82,0.533	0.0,0.0,0.0	0.784
novel splice site MXE	48457	ENSMUSG00000068876	Cgn	chr3	-	94776628	94776950	94777133	94777245	94776108	94776236	94777993	94778270	48457	5,8,1	16,5,14	0,0,0	3,2,1	261	298	2.6742e-06	0.000183917	0.263,0.646,0.075	0.0,0.0,0.0	0.328
novel splice site MXE	48465	ENSMUSG00000068876	Cgn	chr3	-	94776736	94776950	94777133	94777245	94776108	94776236	94777993	94778270	48465	5,8,1	18,3,15	0,0,0	2,4,2	261	298	5.09131e-06	0.00031866	0.241,0.753,0.071	0.0,0.0,0.0	0.355
novel splice site MXE	48614	ENSMUSG00000027506	Tpd52	chr3	-	9003287	9003398	9003769	9003827	8953683	8953799	9004404	9004723	48614	88,107,87	73,65,85	31,32,65	58,77,109	207	260	3.8268e-07	3.5148e-05	0.602,0.674,0.562	0.402,0.343,0.428	0.222
novel splice site MXE	48626	ENSMUSG00000034269	Setd5	chr6	+	113104909	113105121	113109884	113109994	113077638	113077712	113110316	113110525	48626	2,2,3	0,1,0	1,0,0	6,3,3	298	259	2.62387e-11	5.52363e-09	1.0,0.635,1.0	0.127,0.0,0.0	0.836
novel splice site MXE	48649	ENSMUSG00000026946	Nmi	chr2	-	51961045	51961491	51970552	51970627	51960570	51960660	51972587	51972627	48649	5,4,1	2,8,8	0,0,0	1,1,3	224	298	4.82361e-07	4.29263e-05	0.769,0.399,0.143	0.0,0.0,0.0	0.437
novel splice site MXE	48846	ENSMUSG00000042626	Shc1	chr3	+	89418977	89419229	89419447	89419551	89418613	89418709	89422177	89422345	48846	2,3,1	0,0,1	4,0,0	4,2,1	298	253	2.48612e-06	0.000173001	1.0,1.0,0.459	0.459,0.0,0.0	0.667
novel splice site MXE	49036	ENSMUSG00000001418	Glmp	chr3	+	88326446	88326542	88326542	88327029	88326114	88326312	88327856	88328113	49036	4,1,4	3,6,1	1,0,0	2,3,12	245	298	1.2608e-05	0.000677781	0.619,0.169,0.83	0.378,0.0,0.0	0.413
novel splice site MXE	49072	ENSMUSG00000007987	Ift22	chr5	+	136909502	136909629	136910945	136911048	136908242	136908270	136911123	136911200	49072	12,2,7	1,2,9	6,1,2	0,0,0	276	252	1.32105e-06	0.000100443	0.916,0.477,0.415	1.0,1.0,1.0	-0.397
novel splice site MXE	49134	ENSMUSG00000028082	Sh3d19	chr3	+	85971658	85971745	86011605	86011706	85971108	85971424	86040825	86040865	49134	13,12,27	5,7,8	11,16,13	0,0,0	236	250	1.70832e-08	2.17789e-06	0.734,0.645,0.781	1.0,1.0,1.0	-0.28
novel splice site MXE	49136	ENSMUSG00000028082	Sh3d19	chr3	+	85971658	85971745	86011605	86011844	85971108	85971424	86040825	86040865	49136	13,12,27	330318355	11,16,13	67,46,119	236	298	9.95138e-06	0.000558956	0.047,0.045,0.088	0.172,0.305,0.121	-0.139
novel splice site MXE	49139	ENSMUSG00000028082	Sh3d19	chr3	+	85981610	85981685	86011605	86011706	85971108	85971424	86040825	86040865	49139	1,2,1	5,7,8	2,1,3	0,0,0	224	250	5.36582e-12	1.23039e-09	0.182,0.242,0.122	1.0,1.0,1.0	-0.818
novel splice site MXE	49144	ENSMUSG00000028082	Sh3d19	chr3	+	85981621	85981685	86011605	86011706	85971108	85971424	86040825	86040865	49144	2,5,1	5,7,8	3,1,3	0,0,0	213	250	1.71461e-10	3.28513e-08	0.319,0.456,0.128	1.0,1.0,1.0	-0.699
novel splice site MXE	49150	ENSMUSG00000028082	Sh3d19	chr3	+	86011605	86011706	86017502	86017680	85971108	85971424	86040825	86040865	49150	5,7,8	31,60,65	0,0,0	26,11,19	250	298	3.4002e-06	0.00022579	0.161,0.122,0.128	0.0,0.0,0.0	0.137
novel splice site MXE	49159	ENSMUSG00000028082	Sh3d19	chr3	+	86076583	86076669	86076702	86076737	86075152	86075188	86078944	86078984	49159	6,5,6	26,12,14	0,0,0	9,2,7	235	184	2.43756e-06	0.000169976	0.153,0.246,0.251	0.0,0.0,0.0	0.217
novel splice site MXE	49160	ENSMUSG00000028082	Sh3d19	chr3	+	86076583	86076669	86077965	86078104	86075152	86075188	86078944	86078984	49160	6,5,6	0,2,0	0,0,0	2,11,6	235	288	0	0	1.0,0.754,1.0	0.0,0.0,0.0	0.918
novel splice site MXE	49161	ENSMUSG00000028082	Sh3d19	chr3	+	86076583	86076737	86077965	86078104	86075152	86075188	86078944	86078984	49161	124,73,68	0,2,0	20,18,37	2,11,6	298	288	2.00126e-09	3.12849e-07	1.0,0.972,1.0	0.906,0.613,0.856	0.199
novel splice site MXE	49164	ENSMUSG00000028082	Sh3d19	chr3	+	86076597	86076669	86077965	86078104	86075152	86075188	86078944	86078984	49164	8,7,20	0,2,0	4,2,6	2,11,6	221	288	2.56215e-07	2.4758e-05	1.0,0.82,1.0	0.723,0.192,0.566	0.446
novel splice site MXE	49165	ENSMUSG00000028082	Sh3d19	chr3	+	86076597	86076737	86077965	86078104	86075152	86075188	86078944	86078984	49165	164,97,98	0,2,0	24,20,54	2,11,6	289	288	2.99715e-09	4.5371e-07	1.0,0.98,1.0	0.923,0.644,0.9	0.171
novel splice site MXE	49167	ENSMUSG00000028082	Sh3d19	chr3	+	86076702	86076737	86077965	86078104	86075152	86075188	86078944	86078984	49167	26,12,14	0,2,0	9,2,7	2,11,6	184	288	1.03406e-06	8.19114e-05	1.0,0.904,1.0	0.876,0.222,0.646	0.387
novel splice site MXE	49248	ENSMUSG00000028150	Rorc	chr3	+	94383503	94383651	94385650	94385878	94375034	94375064	94387120	94387206	49248	28,14,19	24,14,20	1,3,9	26,7,45	297	298	6.71205e-07	5.68059e-05	0.539,0.501,0.488	0.037,0.301,0.167	0.341
novel splice site MXE	49249	ENSMUSG00000028150	Rorc	chr3	+	94383503	94383651	94385730	94385878	94375034	94375064	94387120	94387206	49249	28,14,19	23,14,20	1,3,9	26,7,45	297	297	5.34549e-07	4.7069e-05	0.549,0.5,0.487	0.037,0.3,0.167	0.344
novel splice site MXE	49250	ENSMUSG00000028150	Rorc	chr3	+	94383503	94383651	94385766	94385878	94375034	94375064	94387120	94387206	49250	28,14,19	20,12,23	1,3,9	28,6,41	297	261	1.46355e-06	0.000110019	0.552,0.506,0.421	0.03,0.305,0.162	0.327
novel splice site MXE	49251	ENSMUSG00000028150	Rorc	chr3	+	94383503	94383651	94385770	94385878	94375034	94375064	94387120	94387206	49251	28,14,19	34,26,37	1,3,9	42,13,88	297	257	1.81739e-09	2.87242e-07	0.416,0.318,0.308	0.02,0.166,0.081	0.258
novel splice site MXE	49252	ENSMUSG00000028150	Rorc	chr3	+	94383503	94383651	94385785	94385878	94375034	94375064	94387120	94387206	49252	28,14,19	17,5,14	1,3,9	20,6,37	297	242	8.99262e-08	9.71019e-06	0.573,0.695,0.525	0.039,0.289,0.165	0.433
novel splice site MXE	49253	ENSMUSG00000028150	Rorc	chr3	+	94383503	94383651	94385814	94385878	94375034	94375064	94387120	94387206	49253	28,14,19	14,3,11	1,3,9	15,4,24	297	213	5.42194e-06	0.000336621	0.589,0.77,0.553	0.046,0.35,0.212	0.435
novel splice site MXE	49436	ENSMUSG00000021280	Exoc3l4	chr12	+	111428659	111428727	111428740	111429086	111428457	111428577	111429414	111429536	49436	2,8,8	7,16,5	0,0,1	12,7,20	217	298	3.7278e-08	4.39463e-06	0.282,0.407,0.687	0.0,0.0,0.064	0.437
novel splice site MXE	49497	ENSMUSG00000028007	Snx7	chr3	-	117839913	117840038	117846513	117846711	117838819	117838984	117868743	117868936	49497	7,4,2	3,4,4	0,1,1	7,5,4	298	274	1.81209e-05	0.000923605	0.682,0.479,0.315	0.0,0.155,0.187	0.378
novel splice site MXE	49799	ENSMUSG00000032497	Lrrfip2	chr9	+	111167048	111167244	111170255	111170324	111161302	111161389	111199664	111199835	49799	3,5,1	2,2,0	0,0,0	2,2,2	298	218	2.15328e-08	2.67704e-06	0.523,0.647,1.0	0.0,0.0,0.0	0.723
novel splice site MXE	49802	ENSMUSG00000032497	Lrrfip2	chr9	+	111167048	111167527	111170255	111170415	111161302	111161389	111188761	111188806	49802	3,4,1	3,2,0	1,0,0	2,2,2	298	298	6.86628e-06	0.000410995	0.5,0.667,1.0	0.333,0.0,0.0	0.611
novel splice site MXE	49856	ENSMUSG00000027820	Mme	chr3	+	63352589	63352646	63353472	63353968	63348617	63348721	63358905	63358964	49856	15,11,25	25,12,8	0,0,0	1,1,8	206	298	9.98487e-09	1.3394e-06	0.465,0.57,0.819	0.0,0.0,0.0	0.618
novel splice site MXE	50222	ENSMUSG00000042694	Obfc1	chr19	-	47502365	47502498	47507462	47507598	47501037	47501717	47507805	47507878	50222	6,7,4	0,0,0	4,8,11	0,6,4	285	282	5.68085e-06	0.000350092	1.0,1.0,1.0	1.0,0.569,0.731	0.233
novel splice site MXE	50223	ENSMUSG00000042694	Obfc1	chr19	-	47502365	47502498	47507462	47507652	47501037	47501717	47507805	47507878	50223	1,8,4	0,0,0	5,4,13	0,6,4	298	282	1.75492e-05	0.000899038	1.0,1.0,1.0	1.0,0.387,0.755	0.286
novel splice site MXE	50224	ENSMUSG00000042694	Obfc1	chr19	-	47502365	47502498	47507495	47507598	47501037	47501717	47507805	47507878	50224	4,7,2	0,0,0	4,6,6	0,6,4	252	282	4.42903e-06	0.000283447	1.0,1.0,1.0	1.0,0.528,0.627	0.282
novel splice site MXE	50225	ENSMUSG00000042694	Obfc1	chr19	-	47502365	47502498	47507495	47507652	47501037	47501717	47507805	47507878	50225	1,8,4	0,0,0	5,5,9	0,6,4	298	282	7.20337e-06	0.000424347	1.0,1.0,1.0	1.0,0.441,0.68	0.293
novel splice site MXE	50251	ENSMUSG00000074604	Mgst2	chr3	+	51675166	51675360	51676935	51677024	51664510	51664610	51677564	51677635	50251	3,2,3	26,59,69	3,5,4	0,0,0	298	238	0	0	0.084,0.026,0.034	1.0,1.0,1.0	-0.952
novel splice site MXE	50252	ENSMUSG00000074604	Mgst2	chr3	+	51675166	51675360	51676935	51677060	51664510	51664610	51677564	51677635	50252	3,2,3	29,71,71	3,5,4	0,0,0	298	274	0	0	0.087,0.025,0.037	1.0,1.0,1.0	-0.95
novel splice site MXE	50253	ENSMUSG00000074604	Mgst2	chr3	+	51675166	51675360	51676935	51677123	51664510	51664610	51677564	51677635	50253	3,2,3	40,105,96	3,5,4	0,0,0	298	298	0	0	0.07,0.019,0.03	1.0,1.0,1.0	-0.96
novel splice site MXE	50254	ENSMUSG00000074604	Mgst2	chr3	+	51675166	51675360	51676935	51677261	51664510	51664610	51677564	51677635	50254	3,2,3	24,75,68	3,5,4	0,0,0	298	298	0	0	0.111,0.026,0.042	1.0,1.0,1.0	-0.94
novel splice site MXE	51061	ENSMUSG00000024135	Srbd1	chr17	-	85997505	85997547	86001430	86001596	85988324	85988509	86003846	86003953	51061	0,0,0	2,5,4	3,7,3	5,8,10	298	191	1.15856e-06	8.98558e-05	0.0,0.0,0.0	0.278,0.359,0.161	-0.266
novel splice site MXE	51352	ENSMUSG00000079316	Rab9	chrX	-	166476376	166476540	166478798	166478956	166462314	166462342	166479539	166479867	51352	2,2,0	5,2,2	6,2,2	1,0,1	298	298	1.36531e-05	0.000726174	0.286,0.5,0.0	0.857,1.0,0.667	-0.579
novel splice site MXE	51561	ENSMUSG00000057375	Yipf1	chr4	+	107319179	107319255	107335008	107335071	107318970	107319105	107336113	107336194	51561	3,1,2	1,0,2	0,0,0	1,4,1	225	212	5.36487e-07	4.71568e-05	0.739,1.0,0.485	0.0,0.0,0.0	0.741
novel splice site MXE	51611	ENSMUSG00000030629	Zfand6	chr7	-	84620863	84620912	84632655	84632755	84617849	84617963	84633884	84633993	51611	7,12,31	8,9,9	24,15,19	0,1,0	249	198	7.44735e-10	1.27131e-07	0.41,0.515,0.733	1.0,0.923,1.0	-0.422
novel splice site MXE	51636	ENSMUSG00000027366	Sppl2a	chr2	-	126901939	126901998	126904182	126904317	126894263	126894286	126904909	126905070	51636	0,0,0	9,14,8	0,4,4	1,4,5	284	208	9.63005e-06	0.000544878	0.0,0.0,0.0	0.0,0.423,0.369	-0.264
novel splice site MXE	51702	ENSMUSG00000028755	Cda	chr4	-	138346842	138347233	138349170	138349332	138343506	138343564	138351183	138351295	51702	6,4,0	6,6,3	0,0,0	18,6,8	298	298	1.72349e-06	0.000125968	0.5,0.4,0.0	0.0,0.0,0.0	0.3
novel splice site MXE	51808	ENSMUSG00000019842	Traf3ip2	chr10	+	39621440	39621572	39625313	39625593	39612933	39613346	39625849	39626659	51808	21,22,11	15,14,12	2,7,2	22,15,35	281	298	1.56016e-07	1.60359e-05	0.598,0.625,0.493	0.088,0.331,0.057	0.413
novel splice site MXE	51809	ENSMUSG00000019842	Traf3ip2	chr10	+	39621440	39621572	39625366	39625593	39612933	39613346	39625849	39626659	51809	21,22,11	12,12,11	2,7,2	18,15,24	281	298	3.55477e-07	3.30739e-05	0.65,0.66,0.515	0.105,0.331,0.081	0.436
novel splice site MXE	51823	ENSMUSG00000031703	Itfg1	chr8	-	85834279	85834407	85834848	85834906	85831182	85831257	85835020	85835078	51823	0,1,0	11,11,4	7,2,2	1,5,4	207	277	4.74312e-07	4.23145e-05	0.0,0.108,0.0	0.904,0.349,0.401	-0.515
novel splice site MXE	51824	ENSMUSG00000031703	Itfg1	chr8	-	85834279	85834434	85834848	85834906	85831182	85831257	85835020	85835078	51824	0,1,0	11,5,3	7,2,2	0,4,6	207	298	1.59627e-06	0.000118485	0.0,0.224,0.0	1.0,0.419,0.324	-0.506
novel splice site MXE	51902	ENSMUSG00000087142	Gm12454	chr4	-	43505982	43506284	43507254	43507359	43504427	43504531	43507776	43507963	51902	2,3,2	71118112	11,12,5	102,58,67	254	298	5.43114e-06	0.000336983	0.032,0.029,0.021	0.112,0.195,0.081	-0.102
novel splice site MXE	51906	ENSMUSG00000087142	Gm12454	chr4	-	43506105	43506284	43507254	43507359	43504427	43504531	43507776	43507963	51906	2,3,2	72122111	11,12,5	104,58,66	254	298	4.8553e-06	0.000306569	0.032,0.028,0.021	0.11,0.195,0.082	-0.102
novel splice site MXE	52020	ENSMUSG00000028217	Cdh17	chr4	+	11758702	11758853	11763901	11763995	11758192	11758281	11767733	11767803	52020	638551562	425360357	306356703	131,78,208	298	243	1.41338e-08	1.84652e-06	0.55,0.555,0.562	0.656,0.788,0.734	-0.17
novel splice site MXE	52022	ENSMUSG00000028217	Cdh17	chr4	+	11758702	11758853	11763905	11763995	11758192	11758281	11767733	11767803	52022	638551562	219192184	306356703	70,43,120	298	239	2.0069e-08	2.51692e-06	0.7,0.697,0.71	0.778,0.869,0.825	-0.122
novel splice site MXE	52027	ENSMUSG00000028217	Cdh17	chr4	+	11758704	11758853	11763901	11763994	11758192	11758281	11767733	11767803	52027	301286300	81,70,82	162171343	18,15,37	298	242	4.88633e-09	7.00478e-07	0.751,0.768,0.748	0.88,0.903,0.883	-0.133
novel splice site MXE	52028	ENSMUSG00000028217	Cdh17	chr4	+	11758704	11758853	11763901	11763995	11758192	11758281	11767733	11767803	52028	301286300	425360357	162171343	131,78,208	298	243	1.80144e-07	1.82337e-05	0.366,0.393,0.407	0.502,0.641,0.574	-0.184
novel splice site MXE	52030	ENSMUSG00000028217	Cdh17	chr4	+	11758704	11758853	11763905	11763995	11758192	11758281	11767733	11767803	52030	301286300	219192184	162171343	70,43,120	298	239	9.63123e-07	7.69147e-05	0.524,0.544,0.567	0.65,0.761,0.696	-0.157
novel splice site MXE	52035	ENSMUSG00000028217	Cdh17	chr4	+	11758713	11758853	11763901	11763994	11758192	11758281	11767733	11767803	52035	300286300	81,70,82	164171343	18,15,37	289	242	4.11238e-09	5.99827e-07	0.756,0.774,0.754	0.884,0.905,0.886	-0.13
novel splice site MXE	52036	ENSMUSG00000028217	Cdh17	chr4	+	11758713	11758853	11763901	11763995	11758192	11758281	11767733	11767803	52036	300286300	425360357	164171343	131,78,208	289	243	9.85265e-08	1.0503e-05	0.372,0.4,0.414	0.513,0.648,0.581	-0.185
novel splice site MXE	52038	ENSMUSG00000028217	Cdh17	chr4	+	11758713	11758853	11763905	11763995	11758192	11758281	11767733	11767803	52038	300286300	219192184	164171343	70,43,120	289	239	5.75821e-07	5.0174e-05	0.531,0.552,0.574	0.66,0.767,0.703	-0.158
novel splice site MXE	52114	ENSMUSG00000061689	Dlgap4	chr2	+	156728256	156728569	156736582	156736671	156721069	156721087	156745834	156749356	52114	2,4,2	0,1,0	4,1,0	1,4,6	298	238	1.08697e-06	8.50933e-05	1.0,0.762,1.0	0.762,0.166,0.0	0.611
novel splice site MXE	52256	ENSMUSG00000001436	Slc19a1	chr10	+	77044622	77044720	77044761	77044902	77042790	77042974	77060643	77061002	52256	12,11,12	7,14,17	18,28,35	2,4,1	247	290	1.22028e-09	2.00786e-07	0.668,0.48,0.453	0.914,0.892,0.976	-0.394
novel splice site MXE	52257	ENSMUSG00000001436	Slc19a1	chr10	+	77044622	77044720	77044767	77044902	77042790	77042974	77060643	77061002	52257	12,11,12	7,15,17	18,28,35	2,3,1	247	284	1.80818e-10	3.44465e-08	0.663,0.457,0.448	0.912,0.915,0.976	-0.412
novel splice site MXE	52267	ENSMUSG00000001436	Slc19a1	chr10	+	77044641	77044720	77044767	77044902	77042790	77042974	77060643	77061002	52267	9,19,3	7,15,17	11,14,16	2,3,1	228	284	1.73701e-05	0.000891688	0.616,0.612,0.18	0.873,0.853,0.952	-0.423
novel splice site MXE	52348	ENSMUSG00000037548	H2-DMb2	chr17	+	34145314	34145470	34147650	34148003	34143306	34143529	34148550	34148835	52348	0,0,0	17,22,27	14,4,0	103,15,21	298	298	1.60799e-05	0.000836161	0.0,0.0,0.0	0.12,0.211,0.0	-0.11
novel splice site MXE	52626	ENSMUSG00000043461	Sptssb	chr3	-	69838011	69838175	69858758	69858826	69820577	69821131	69859419	69859450	52626	0,0,0	5,5,5	18,21,59	124103199	217	298	2.07827e-06	0.000148223	0.0,0.0,0.0	0.166,0.219,0.289	-0.225
novel splice site MXE	53104	ENSMUSG00000028603	Scp2	chr4	-	108066187	108066316	108066409	108066449	108063885	108063988	108071256	108071419	53104	2,4,3	2,3,4	0,0,0	4,2,2	189	278	3.86663e-09	5.69973e-07	0.595,0.662,0.525	0.0,0.0,0.0	0.594
novel splice site MXE	53122	ENSMUSG00000035314	Gdpd5	chr7	+	99391961	99392130	99404503	99404653	99387103	99387188	99410408	99410491	53122	2,0,0	23,20,7	7,6,13	15,18,35	298	298	2.70482e-07	2.59613e-05	0.08,0.0,0.0	0.318,0.25,0.271	-0.253
novel splice site MXE	53534	ENSMUSG00000029847	Slc23a4	chr6	-	34955816	34955959	34956876	34957022	34954969	34955126	34959454	34959614	53534	0,4,4	4,7,6	0,0,0	1,1,1	295	292	1.45511e-05	0.000768633	0.0,0.361,0.398	0.0,0.0,0.0	0.253
novel splice site MXE	53600	ENSMUSG00000044770	Scml4	chr10	+	42950297	42950390	42951690	42951888	42946868	42947141	42955888	42956034	53600	0,0,0	1,4,6	9,1,1	9,11,6	242	298	6.21803e-06	0.000377852	0.0,0.0,0.0	0.552,0.101,0.17	-0.274
novel splice site MXE	53601	ENSMUSG00000044770	Scml4	chr10	+	42950297	42950390	42951690	42951890	42946868	42947141	42955888	42956034	53601	0,0,0	1,4,2	9,1,1	4,7,5	242	298	4.74614e-06	0.000300055	0.0,0.0,0.0	0.735,0.15,0.198	-0.361
novel splice site MXE	53614	ENSMUSG00000087174	5530601H04Rik	chrX	-	105042603	105042817	105043129	105043204	105038816	105039812	105044001	105044111	53614	0,1,2	16,12,14	11,8,10	22,14,27	224	298	7.31212e-06	0.000429239	0.0,0.1,0.16	0.399,0.432,0.33	-0.3
novel splice site MXE	53776	ENSMUSG00000103421	Golt1a	chr1	+	133310016	133310219	133318958	133319137	133309799	133309911	133319280	133319372	53776	10,8,9	3,5,1	3,2,4	0,0,0	298	298	9.87169e-06	0.000555453	0.769,0.615,0.9	1.0,1.0,1.0	-0.239
novel splice site MXE	53798	ENSMUSG00000103421	Golt1a	chr1	+	133310572	133310684	133319101	133319137	133309799	133309911	133319280	133319372	53798	35,31,33	9,10,3	23,16,48	0,0,3	261	185	1.54559e-05	0.000807907	0.734,0.687,0.886	1.0,1.0,0.919	-0.204
novel splice site MXE	53863	ENSMUSG00000103421	Golt1a	chr1	+	133320143	133320331	133320990	133321052	133319280	133319372	133321608	133323026	53863	12,5,8	51,34,34	2,1,0	40,26,51	298	211	7.44428e-07	6.21628e-05	0.143,0.094,0.143	0.034,0.027,0.0	0.106
novel splice site MXE	53868	ENSMUSG00000103421	Golt1a	chr1	+	133320227	133320331	133320990	133321052	133319280	133319372	133321608	133323026	53868	32,28,39	51,34,34	7,8,5	40,26,51	253	211	2.794e-08	3.38131e-06	0.344,0.407,0.489	0.127,0.204,0.076	0.278
novel splice site MXE	53944	ENSMUSG00000006390	Elovl1	chr4	+	118428432	118428913	118429695	118429907	118428207	118428215	118430495	118431074	53944	17,31,17	1,7,1	6,2,0	4,16,9	298	298	9.08623e-08	9.79017e-06	0.944,0.816,0.944	0.6,0.111,0.0	0.664
novel splice site MXE	54354	ENSMUSG00000063785	Utp14a	chrX	+	48266774	48266858	48268853	48268921	48263476	48263632	48272799	48272919	54354	1,1,1	0,0,0	0,0,3	4,6,2	233	217	1.55165e-12	3.80154e-10	1.0,1.0,1.0	0.0,0.0,0.583	0.806
novel splice site MXE	54747	ENSMUSG00000028552	Eps15	chr4	+	109297740	109298118	109298785	109298909	109297186	109297228	109304750	109304840	54747	1,0,6	4,10,1	6,5,1	0,0,1	298	273	2.83424e-06	0.000192837	0.186,0.0,0.846	1.0,1.0,0.478	-0.482
novel splice site MXE	54819	ENSMUSG00000028706	Nsun4	chr4	-	116040877	116040997	116043100	116043200	116040068	116040229	116044684	116044839	54819	8,13,4	0,0,0	7,4,13	3,1,7	249	269	4.12816e-07	3.74171e-05	1.0,1.0,1.0	0.716,0.812,0.667	0.268
novel splice site MXE	54934	ENSMUSG00000058997	Vwa8	chr14	+	78938985	78939073	78940923	78941345	78937104	78937209	78947140	78947272	54934	10,4,5	1,4,4	2,5,2	0,0,0	237	298	7.43485e-06	0.000435678	0.926,0.557,0.611	1.0,1.0,1.0	-0.302
novel splice site MXE	54954	ENSMUSG00000058997	Vwa8	chr14	+	78940923	78941345	78945265	78945420	78937104	78937209	78947140	78947272	54954	1,4,4	7,5,4	0,0,0	1,5,2	298	298	1.07999e-06	8.46796e-05	0.125,0.444,0.5	0.0,0.0,0.0	0.356
novel splice site MXE	54955	ENSMUSG00000058997	Vwa8	chr14	+	78940923	78941345	78945265	78945449	78937104	78937209	78947140	78947272	54955	1,4,4	4,5,7	0,0,0	1,7,6	298	298	5.80056e-07	5.04992e-05	0.2,0.444,0.364	0.0,0.0,0.0	0.336
novel splice site MXE	55251	ENSMUSG00000033068	Entpd6	chr2	+	150749972	150750202	150750724	150750877	150749170	150749233	150753009	150753333	55251	0,3,0	8,12,7	2,13,8	6,0,6	298	298	1.01483e-05	0.000568427	0.0,0.2,0.0	0.25,1.0,0.571	-0.54
novel splice site MXE	55437	ENSMUSG00000027531	Impa1	chr3	-	10318927	10319021	10321316	10321427	10316102	10316254	10321611	10321720	55437	6,8,2	5,0,0	0,0,1	3,1,3	260	243	7.58508e-08	8.31578e-06	0.529,1.0,1.0	0.0,0.0,0.238	0.764
novel splice site MXE	55463	ENSMUSG00000000308	Ckmt1	chr2	+	121358540	121359001	121359578	121360038	121357775	121357859	121360555	121360777	55463	26,25,16	9,12,13	3,3,3	7,11,9	298	298	1.69336e-05	0.000874206	0.743,0.676,0.552	0.3,0.214,0.25	0.402
novel splice site MXE	55757	ENSMUSG00000056537	Rlim	chrX	-	103977309	103977379	103978503	103978612	103966490	103966680	103979272	103979334	55757	7,16,18	0,0,0	13,13,23	4,4,3	258	219	2.77375e-06	0.000189464	1.0,1.0,1.0	0.734,0.734,0.867	0.222
novel splice site MXE	55869	ENSMUSG00000086316	2210013O21Rik	chrX	+	153732447	153732528	153739491	153739645	153728861	153728939	153741039	153741920	55869	6,2,1	0,1,0	4,1,1	11,3,10	230	298	1.02358e-08	1.36757e-06	1.0,0.722,1.0	0.32,0.302,0.115	0.662
novel splice site MXE	55908	ENSMUSG00000031626	Sorbs2	chr8	+	45688297	45688447	45694557	45694613	45658803	45658941	45736152	45736202	55908	2,1,2	1,0,0	3,5,10	14,4,12	298	205	1.62566e-05	0.000843163	0.579,1.0,1.0	0.128,0.462,0.364	0.542
novel splice site MXE	55960	ENSMUSG00000032246	Calml4	chr9	+	62861404	62861422	62863124	62863257	62858241	62858272	62868676	62868817	55960	5,5,3	10,3,6	13,4,13	0,0,0	167	282	1.9062e-10	3.61764e-08	0.458,0.738,0.458	1.0,1.0,1.0	-0.449
novel splice site MXE	55961	ENSMUSG00000032246	Calml4	chr9	+	62861404	62861422	62863143	62863257	62858241	62858272	62868676	62868817	55961	5,5,3	10,2,6	13,4,13	0,0,0	167	263	1.14403e-09	1.88549e-07	0.441,0.797,0.441	1.0,1.0,1.0	-0.44
novel splice site MXE	55972	ENSMUSG00000032246	Calml4	chr9	+	62861416	62861508	62863124	62863257	62858241	62858272	62868676	62868817	55972	36,25,24	10,3,6	39,36,59	0,0,0	241	282	3.41461e-09	5.09169e-07	0.808,0.907,0.824	1.0,1.0,1.0	-0.154
novel splice site MXE	55973	ENSMUSG00000032246	Calml4	chr9	+	62861416	62861508	62863143	62863257	62858241	62858272	62868676	62868817	55973	36,25,24	10,2,6	39,36,59	0,0,0	241	263	1.00505e-08	1.34641e-06	0.797,0.932,0.814	1.0,1.0,1.0	-0.152
novel splice site MXE	55985	ENSMUSG00000032246	Calml4	chr9	+	62868676	62868817	62871265	62871460	62858241	62858272	62875476	62875921	55985	933387789972	395839114349	7344695810083	166815702266	290	298	4.88498e-15	1.64815e-12	0.708,0.698,0.702	0.819,0.82,0.821	-0.117
novel splice site MXE	55986	ENSMUSG00000032246	Calml4	chr9	+	62868676	62868817	62871265	62871465	62858241	62858272	62875476	62875921	55986	933387789972	396439144353	7344695810083	166915762266	290	298	4.996e-15	1.67995e-12	0.708,0.697,0.702	0.819,0.819,0.821	-0.117
novel splice site MXE	56045	ENSMUSG00000026502	Desi2	chr1	+	178218453	178218912	178232873	178232978	178187846	178187957	178237911	178237984	56045	6,5,2	0,2,1	5,3,4	18,3,28	298	254	6.71583e-06	0.000403453	1.0,0.681,0.63	0.191,0.46,0.109	0.517
novel splice site MXE	56046	ENSMUSG00000026502	Desi2	chr1	+	178218717	178218912	178232873	178232978	178218453	178218543	178237911	178237984	56046	6,7,4	0,2,1	12,0,8	14,3,20	298	254	9.98348e-06	0.000560411	1.0,0.749,0.773	0.422,0.0,0.254	0.615
novel splice site MXE	56047	ENSMUSG00000026502	Desi2	chr1	+	178218764	178218912	178232873	178232978	178218453	178218543	178237911	178237984	56047	8,6,3	0,2,1	10,1,8	14,3,20	297	254	4.38243e-06	0.000280961	1.0,0.72,0.72	0.379,0.222,0.255	0.528
novel splice site MXE	56181	ENSMUSG00000021288	Klc1	chr12	+	111790415	111790674	111792434	111792672	111789324	111789459	111793648	111793699	56181	3,10,4	0,0,0	0,0,2	4,3,7	298	298	1.11022e-16	4.79525e-14	1.0,1.0,1.0	0.0,0.0,0.222	0.926
novel splice site MXE	56188	ENSMUSG00000021288	Klc1	chr12	+	111790418	111790674	111792434	111792672	111789324	111789459	111793648	111793699	56188	3,9,9	0,0,0	0,1,2	4,3,7	298	298	2.66454e-15	9.23875e-13	1.0,1.0,1.0	0.0,0.25,0.222	0.843
novel splice site MXE	56193	ENSMUSG00000021288	Klc1	chr12	+	111790418	111790674	111801194	111801420	111789324	111789459	111806007	111806074	56193	1,3,5	3,2,0	0,1,0	2,4,4	298	298	3.52543e-06	0.000232412	0.25,0.6,1.0	0.0,0.2,0.0	0.55
novel splice site MXE	56194	ENSMUSG00000021288	Klc1	chr12	+	111790418	111790674	111801194	111801544	111789324	111789459	111806007	111806074	56194	1,3,5	2,3,2	0,1,0	9,8,4	298	298	6.42901e-07	5.49206e-05	0.333,0.5,0.714	0.0,0.111,0.0	0.479
novel splice site MXE	56219	ENSMUSG00000092203	1110038B12Rik	chr17	-	34950672	34950847	34951883	34951925	34950242	34950475	34952135	34952173	56219	659536657	246223232	224922482240	282,7,694	191	298	0	0	0.807,0.789,0.815	0.926,0.998,0.834	-0.116
novel splice site MXE	56234	ENSMUSG00000092203	1110038B12Rik	chr17	-	34951884	34951925	34952114	34952173	34950697	34950847	34952351	34952468	56234	56,40,40	183,86,113	97,75,142	908739606	208	190	1.56289e-09	2.50175e-07	0.218,0.298,0.244	0.089,0.085,0.176	0.137
novel splice site MXE	56572	ENSMUSG00000035506	Slc12a8	chr16	+	33518487	33518673	33523649	33523769	33518328	33518376	33534863	33535010	56572	39,30,40	245227226	108,33,48	65,39,62	298	269	0	0	0.126,0.107,0.138	0.6,0.433,0.411	-0.358
novel splice site MXE	56593	ENSMUSG00000035506	Slc12a8	chr16	+	33590278	33590365	33608144	33608505	33550882	33551114	33617107	33617254	56593	0,1,0	3,2,2	4,1,4	0,1,2	236	298	1.12822e-07	1.18754e-05	0.0,0.387,0.0	1.0,0.558,0.716	-0.629
novel splice site MXE	56727	ENSMUSG00000027695	Pld1	chr3	+	28008758	28008837	28021654	28021859	27984172	27984336	28024162	28024353	56727	4,6,1	0,3,0	2,1,0	3,11,7	228	298	1.68483e-07	1.71573e-05	1.0,0.723,1.0	0.466,0.106,0.0	0.717
novel splice site MXE	56805	ENSMUSG00000026659	Dusp12	chr1	-	170880572	170880691	170880914	170881020	170880129	170880226	170885066	170885540	56805	122121125	285260299	54,48,71	328305354	255	268	1.58495e-12	3.87367e-10	0.31,0.328,0.305	0.148,0.142,0.174	0.16
novel splice site MXE	56855	ENSMUSG00000052146	Rps10	chr17	-	27634947	27635333	27635414	27635514	27634325	27634475	27636564	27636629	56855	4,1,7	2,0,0	2,0,6	8,2,11	249	298	8.59733e-07	7.02116e-05	0.705,1.0,1.0	0.23,0.0,0.395	0.693
novel splice site MXE	56856	ENSMUSG00000052146	Rps10	chr17	-	27634947	27635333	27635414	27635863	27634325	27634475	27636564	27636629	56856	4,2,7	2,0,0	2,1,5	8,2,11	298	298	3.57512e-07	3.32324e-05	0.667,1.0,1.0	0.2,0.333,0.312	0.607
novel splice site MXE	57402	ENSMUSG00000036391	Sec24a	chr11	-	51754214	51754312	51755487	51755616	51743535	51744000	51756076	51757161	57402	14,5,13	0,0,0	2,0,4	0,6,3	278	247	1.36335e-05	0.000725516	1.0,1.0,1.0	1.0,0.0,0.542	0.486
novel splice site MXE	57551	ENSMUSG00000062526	Mppe1	chr18	-	67240007	67240115	67241881	67242014	67237349	67237732	67243963	67244047	57551	0,0,0	1,6,3	1,2,5	1,4,5	282	257	4.5515e-07	4.08311e-05	0.0,0.0,0.0	0.477,0.313,0.477	-0.422
novel splice site MXE	57655	ENSMUSG00000032294	Pkm	chr9	+	59657874	59657926	59663644	59663858	59656597	59656649	59665199	59665367	57655	5,5,3	3,1,2	1,1,0	10,1,3	201	298	8.90732e-06	0.000508964	0.712,0.881,0.69	0.129,0.597,0.0	0.519
novel splice site MXE	57695	ENSMUSG00000036104	Rab3gap1	chr1	+	127869170	127869544	127872384	127872482	127868924	127868980	127874079	127874155	57695	2,4,7	1,0,0	2,11,1	13,4,22	298	247	7.55878e-08	8.29603e-06	0.624,1.0,1.0	0.113,0.695,0.036	0.593
novel splice site MXE	57696	ENSMUSG00000036104	Rab3gap1	chr1	+	127869170	127869544	127872388	127872482	127868924	127868980	127874079	127874155	57696	2,4,7	2,0,0	2,11,1	17,7,29	298	243	1.60456e-06	0.00011881	0.449,1.0,1.0	0.088,0.562,0.027	0.591
novel splice site MXE	57697	ENSMUSG00000036104	Rab3gap1	chr1	+	127869449	127869544	127872384	127872482	127868924	127868980	127874079	127874155	57697	5,5,6	1,0,0	2,8,9	13,4,22	244	247	2.10112e-08	2.61543e-06	0.835,1.0,1.0	0.135,0.669,0.293	0.579
novel splice site MXE	57698	ENSMUSG00000036104	Rab3gap1	chr1	+	127869449	127869544	127872388	127872482	127868924	127868980	127874079	127874155	57698	5,5,6	2,0,0	2,8,9	17,7,29	244	243	5.97983e-08	6.71759e-06	0.713,1.0,1.0	0.105,0.532,0.236	0.613
novel splice site MXE	58321	ENSMUSG00000026426	Arl8a	chr1	+	135152474	135152551	135152792	135152864	135146823	135147100	135154175	135154295	58321	4,0,2	2,2,7	2,2,3	0,0,1	226	221	3.19404e-06	0.000213515	0.662,0.0,0.218	1.0,1.0,0.746	-0.622
novel splice site MXE	58798	ENSMUSG00000086187	Gm12860	chr4	+	120619615	120619884	120620558	120620673	120615839	120615945	120621570	120621885	58798	0,0,0	2,3,1	17,6,15	15,17,20	298	264	7.71518e-07	6.408e-05	0.0,0.0,0.0	0.501,0.238,0.399	-0.379
novel splice site MXE	58799	ENSMUSG00000086187	Gm12860	chr4	+	120619615	120619884	120620562	120620673	120615839	120615945	120621570	120621885	58799	0,0,0	2,3,1	17,6,15	16,17,18	298	260	7.28852e-07	6.10657e-05	0.0,0.0,0.0	0.481,0.235,0.421	-0.379
novel splice site MXE	58800	ENSMUSG00000086187	Gm12860	chr4	+	120619615	120619884	120620582	120620673	120615839	120615945	120621570	120621885	58800	0,0,0	2,3,1	17,6,15	16,23,15	298	240	1.02986e-06	8.17077e-05	0.0,0.0,0.0	0.461,0.174,0.446	-0.36
novel splice site MXE	58801	ENSMUSG00000086187	Gm12860	chr4	+	120619760	120619884	120620558	120620673	120615839	120615945	120621570	120621885	58801	0,0,0	2,3,1	14,6,9	15,17,20	273	264	1.52062e-06	0.000113458	0.0,0.0,0.0	0.474,0.254,0.303	-0.344
novel splice site MXE	58802	ENSMUSG00000086187	Gm12860	chr4	+	120619760	120619884	120620562	120620673	120615839	120615945	120621570	120621885	58802	0,0,0	2,3,1	14,6,9	16,17,18	273	260	1.46485e-06	0.000110034	0.0,0.0,0.0	0.455,0.252,0.323	-0.343
novel splice site MXE	58803	ENSMUSG00000086187	Gm12860	chr4	+	120619760	120619884	120620582	120620673	120615839	120615945	120621570	120621885	58803	0,0,0	2,3,1	14,6,9	16,23,15	273	240	2.0699e-06	0.000147731	0.0,0.0,0.0	0.435,0.187,0.345	-0.322
novel splice site MXE	58817	ENSMUSG00000005087	Cd44	chr2	-	102831341	102831536	102832482	102832572	102828541	102828610	102853014	102853236	58817	3,0,0	11,1,6	29,25,53	3,4,3	239	298	3.22964e-13	8.74665e-11	0.254,0.0,0.0	0.923,0.886,0.957	-0.837
novel splice site MXE	58818	ENSMUSG00000005087	Cd44	chr2	-	102831341	102831536	102832482	102832578	102828541	102828610	102853014	102853236	58818	2,0,0	11,1,6	2,6,7	3,4,3	245	298	1.12156e-06	8.73238e-05	0.181,0.0,0.0	0.448,0.646,0.739	-0.551
novel splice site MXE	58822	ENSMUSG00000005087	Cd44	chr2	-	102831341	102831536	102842260	102842377	102828541	102828610	102853014	102853236	58822	1,1,0	11,1,6	21,17,33	3,4,3	266	298	2.9569e-10	5.44661e-08	0.092,0.528,0.0	0.887,0.826,0.925	-0.673
novel splice site MXE	58823	ENSMUSG00000005087	Cd44	chr2	-	102831341	102831536	102842835	102842949	102828541	102828610	102853014	102853236	58823	14,5,5	11,1,6	73130161	3,4,3	263	298	2.91972e-09	4.43962e-07	0.591,0.85,0.486	0.965,0.974,0.984	-0.332
novel splice site MXE	58972	ENSMUSG00000026031	Cflar	chr1	+	58714116	58714264	58716867	58716977	58713570	58713657	58726305	58726732	58972	1,2,2	0,0,0	6,3,1	1,4,6	297	259	6.25953e-08	6.99259e-06	1.0,1.0,1.0	0.84,0.395,0.127	0.546
novel splice site MXE	58980	ENSMUSG00000026031	Cflar	chr1	+	58714116	58714264	58716871	58716977	58713570	58713659	58726305	58726732	58980	12,18,21	0,0,0	26,14,19	0,4,8	297	255	6.60952e-06	0.000398021	1.0,1.0,1.0	1.0,0.75,0.671	0.193
novel splice site MXE	59121	ENSMUSG00000053819	Camk2d	chr3	+	126771789	126771846	126779900	126779999	126770784	126770857	126780359	126780462	59121	11,13,13	13,16,12	11,17,7	3,1,1	206	248	8.27357e-07	6.79552e-05	0.505,0.494,0.566	0.815,0.953,0.894	-0.366
novel splice site MXE	59205	ENSMUSG00000025862	Stag2	chrX	+	42167707	42167756	42196460	42196555	42150700	42150834	42201854	42201994	59205	5,5,8	3,3,2	2,5,12	0,0,0	198	244	1.10252e-05	0.000609703	0.673,0.673,0.831	1.0,1.0,1.0	-0.274
novel splice site MXE	59333	ENSMUSG00000053291	Rab4b	chr7	-	27170079	27170333	27171812	27171896	27168694	27168804	27172636	27172767	59333	1,5,4	10,7,5	0,0,0	4,2,4	233	298	4.06678e-07	3.70698e-05	0.113,0.477,0.506	0.0,0.0,0.0	0.365
novel splice site MXE	59341	ENSMUSG00000053291	Rab4b	chr7	-	27170226	27170333	27171812	27171896	27168694	27168804	27172636	27172767	59341	1,5,4	5,2,2	0,0,0	4,2,1	233	256	4.07366e-08	4.72455e-06	0.18,0.733,0.687	0.0,0.0,0.0	0.533
novel splice site MXE	59346	ENSMUSG00000053291	Rab4b	chr7	-	27170969	27171323	27171812	27171896	27168694	27168804	27172636	27172767	59346	1,5,4	2,6,6	0,0,0	8,6,14	233	298	9.97734e-09	1.3394e-06	0.39,0.516,0.46	0.0,0.0,0.0	0.455
novel splice site MXE	59347	ENSMUSG00000053291	Rab4b	chr7	-	27171028	27171323	27171812	27171896	27168694	27168804	27172636	27172767	59347	1,5,4	4,3,6	0,0,0	6,6,3	233	298	2.02548e-08	2.53388e-06	0.242,0.681,0.46	0.0,0.0,0.0	0.461
novel splice site MXE	59348	ENSMUSG00000053291	Rab4b	chr7	-	27171187	27171323	27171812	27171896	27168694	27168804	27172636	27172767	59348	1,5,4	2,4,6	0,0,0	6,6,3	233	285	5.30468e-09	7.44475e-07	0.379,0.605,0.449	0.0,0.0,0.0	0.478
novel splice site MXE	59407	ENSMUSG00000015748	Prpf3	chr3	-	95833742	95833836	95834083	95834253	95832560	95832622	95835353	95835525	59407	2,0,0	11,3,3	8,7,5	7,3,8	298	243	3.70368e-06	0.000242408	0.129,0.0,0.0	0.482,0.655,0.338	-0.449
novel splice site MXE	59575	ENSMUSG00000040648	Ppip5k2	chr1	-	97716541	97716604	97717441	97717800	97713003	97713144	97719833	97719906	59575	53,30,27	398532572	49,30,50	156104245	298	212	1.75415e-14	5.59792e-12	0.087,0.039,0.032	0.183,0.17,0.127	-0.107
novel splice site MXE	59577	ENSMUSG00000040648	Ppip5k2	chr1	-	97716541	97716640	97717441	97717800	97713003	97713144	97719833	97719906	59577	53,30,27	267364389	49,30,50	101,72,177	298	248	3.12517e-12	7.36841e-10	0.142,0.064,0.055	0.288,0.257,0.19	-0.158
novel splice site MXE	59742	ENSMUSG00000031010	Usp9x	chrX	+	13073896	13073965	13092957	13092978	13072214	13072325	13093923	13094177	59742	1,0,0	1,1,1	2,2,1	0,0,0	218	170	6.518e-06	0.000393456	0.438,0.0,0.0	1.0,1.0,1.0	-0.854
novel splice site MXE	60584	ENSMUSG00000054387	Mdm4	chr1	-	133004653	133004721	133009136	133009151	133003790	133003890	133011064	133011198	60584	3,1,1	52,59,69	7,11,21	73,72,72	164	217	7.54277e-07	6.2776e-05	0.071,0.022,0.019	0.113,0.168,0.278	-0.149
novel splice site MXE	60613	ENSMUSG00000090124	Ugt1a7c	chr1	+	88107685	88107799	88139217	88139331	88095063	88095978	88215043	88215175	60613	3,4,10	97231121	38,55,6	81126299	263	263	2.31022e-06	0.000161772	0.03,0.017,0.076	0.319,0.304,0.02	-0.173
novel splice site MXE	60614	ENSMUSG00000090124	Ugt1a7c	chr1	+	88107685	88107799	88138472	88139331	88103251	88103378	88215043	88215175	60614	3,0,10	144360188	38,56,6	122181456	263	298	1.69235e-09	2.69177e-07	0.023,0.0,0.057	0.261,0.26,0.015	-0.152
novel splice site MXE	60689	ENSMUSG00000000001	Gnai3	chr3	-	108119551	108119658	108122457	108122511	108118300	108118458	108123541	108123683	60689	20,17,28	0,0,0	6,2,8	2,1,6	203	256	5.095e-07	4.51809e-05	1.0,1.0,1.0	0.791,0.716,0.627	0.289
novel splice site MXE	60690	ENSMUSG00000000001	Gnai3	chr3	-	108119551	108119662	108122457	108122511	108118300	108118458	108123541	108123683	60690	20,17,28	0,0,2	6,2,8	2,1,7	203	260	2.0074e-06	0.000144063	1.0,1.0,0.947	0.793,0.719,0.594	0.28
novel splice site MXE	60701	ENSMUSG00000074071	Fam169b	chr7	+	68325313	68325444	68329221	68329399	68321819	68321905	68350233	68350416	60701	14,7,6	226158182	29,5,14	106,41,81	280	298	4.64625e-08	5.35147e-06	0.062,0.045,0.034	0.226,0.115,0.155	-0.118
novel splice site MXE	60702	ENSMUSG00000074071	Fam169b	chr7	+	68325313	68325444	68329335	68329399	68321819	68321905	68350233	68350416	60702	14,7,6	49,50,52	29,5,14	32,9,9	280	213	1.59092e-06	0.000118175	0.179,0.096,0.081	0.408,0.297,0.542	-0.297
novel splice site MXE	60936	ENSMUSG00000097039	Pvt1	chr15	+	62149238	62149352	62213557	62213899	62107147	62107465	62242173	62242301	60936	7,3,3	0,0,0	9,18,22	4,2,6	263	298	1.70846e-05	0.000881547	1.0,1.0,1.0	0.718,0.911,0.806	0.188
novel splice site MXE	60939	ENSMUSG00000097039	Pvt1	chr15	+	62159996	62160128	62213811	62213899	62149238	62149352	62242173	62242301	60939	6,1,3	0,0,0	7,8,20	3,1,5	281	237	1.34931e-05	0.000719575	1.0,1.0,1.0	0.663,0.871,0.771	0.232
novel splice site MXE	60958	ENSMUSG00000097039	Pvt1	chr15	+	62213811	62213899	62214552	62214662	62175827	62175926	62242173	62242301	60958	0,0,0	5,2,1	2,2,11	22,11,21	237	259	7.80993e-06	0.000454204	0.0,0.0,0.0	0.09,0.166,0.364	-0.207
novel splice site MXE	61199	ENSMUSG00000034621	Gpatch8	chr11	-	102510231	102510261	102520997	102521071	102508172	102508211	102528093	102528166	61199	1,0,0	5,9,10	2,3,4	1,3,2	223	179	2.52838e-07	2.44993e-05	0.138,0.0,0.0	0.616,0.445,0.616	-0.513
novel splice site MXE	61476	ENSMUSG00000028468	Rgp1	chr4	+	43581836	43581949	43582669	43582756	43581486	43581676	43582859	43587487	61476	3,2,6	2,5,6	0,1,0	4,4,3	262	236	1.25794e-05	0.000676608	0.575,0.265,0.474	0.0,0.184,0.0	0.377
novel splice site MXE	61746	ENSMUSG00000060147	Serpinb6a	chr13	-	33920562	33920800	33922438	33922674	33918789	33918896	33922925	33923068	61746	7,10,7	3,9,7	4,2,1	0,0,0	298	298	8.02445e-08	8.72115e-06	0.7,0.526,0.5	1.0,1.0,1.0	-0.425
novel splice site MXE	62068	ENSMUSG00000026029	Casp8	chr1	+	58798627	58798696	58803998	58804114	58795476	58795738	58823914	58824247	62068	5,8,2	231178140	12,5,18	79,58,124	218	265	2.42073e-07	2.36192e-05	0.026,0.052,0.017	0.156,0.095,0.15	-0.102
novel splice site MXE	62827	ENSMUSG00000036813	Entpd8	chr2	+	25082965	25083078	25083219	25083329	25082032	25082150	25083667	25083734	62827	101,86,130	22,18,23	22,26,35	11,13,28	262	259	9.37843e-06	0.000532747	0.819,0.825,0.848	0.664,0.664,0.553	0.204
novel splice site MXE	62869	ENSMUSG00000052160	Pld4	chr12	+	112765564	112765876	112766383	112766494	112764997	112765125	112766702	112766903	62869	0,0,2	3,1,2	2,2,1	1,0,1	298	260	7.67587e-06	0.000447447	0.0,0.0,0.466	0.636,1.0,0.466	-0.545
novel splice site MXE	63398	ENSMUSG00000035000	Dpp4	chr2	-	62334630	62334669	62345055	62345350	62330072	62332719	62347817	62347917	63398	3,4,4	0,0,0	0,1,0	2,0,1	298	188	9.41366e-06	0.000534142	1.0,1.0,1.0	0.0,1.0,0.0	0.667
novel splice site MXE	63941	ENSMUSG00000036810	Cnep1r1	chr8	+	88123493	88123599	88123797	88123883	88119779	88119851	88125081	88125155	63941	12,10,8	4,5,1	52,67,134	0,4,1	255	235	6.10211e-06	0.000371484	0.734,0.648,0.881	1.0,0.939,0.992	-0.223
novel splice site MXE	64221	ENSMUSG00000057246	BC051142	chr17	+	34434526	34434547	34435782	34436215	34421957	34421987	34437170	34437209	64221	1,0,0	1,3,2	1,1,3	2,0,0	170	298	2.44756e-07	2.38574e-05	0.637,0.0,0.0	0.467,1.0,1.0	-0.61
novel splice site MXE	64294	ENSMUSG00000026617	Bpnt1	chr1	+	185332645	185332723	185336051	185336211	185332206	185332263	185338105	185338232	64294	1,4,0	0,0,1	0,0,0	3,6,21	227	298	1.23254e-06	9.46413e-05	1.0,1.0,0.0	0.0,0.0,0.0	0.667
novel splice site MXE	64323	ENSMUSG00000026617	Bpnt1	chr1	+	185333262	185333331	185336047	185336211	185332206	185332263	185338105	185338232	64323	21,16,10	0,0,1	1,3,9	0,2,13	218	298	2.65405e-06	0.000182783	1.0,1.0,0.932	1.0,0.672,0.486	0.258
novel splice site MXE	64327	ENSMUSG00000026617	Bpnt1	chr1	+	185333262	185333331	185336051	185336211	185332206	185332263	185338105	185338232	64327	21,16,10	0,0,1	1,3,9	3,6,21	218	298	1.11022e-16	4.79525e-14	1.0,1.0,0.932	0.313,0.406,0.369	0.615
novel splice site MXE	64330	ENSMUSG00000026617	Bpnt1	chr1	+	185333262	185333331	185336051	185336391	185332206	185332263	185338105	185338232	64330	21,16,10	0,0,3	1,3,9	3,6,21	218	298	6.31384e-13	1.63906e-10	1.0,1.0,0.82	0.313,0.406,0.369	0.577
novel splice site MXE	64353	ENSMUSG00000026617	Bpnt1	chr1	+	185333845	185333918	185336051	185336211	185332206	185332263	185338105	185338232	64353	1,3,0	0,0,1	0,0,0	3,6,21	222	298	2.85515e-06	0.000193835	1.0,1.0,0.0	0.0,0.0,0.0	0.667
novel splice site MXE	64381	ENSMUSG00000026617	Bpnt1	chr1	+	185333845	185334125	185336051	185336211	185332206	185332263	185338105	185338232	64381	3,2,4	0,0,1	0,0,0	3,6,21	298	298	6.66134e-16	2.56731e-13	1.0,1.0,0.8	0.0,0.0,0.0	0.933
novel splice site MXE	64383	ENSMUSG00000026617	Bpnt1	chr1	+	185333845	185334125	185336051	185336298	185332206	185332263	185338105	185338232	64383	3,2,4	0,0,41	0,0,0	3,6,21	298	298	2.17324e-06	0.00015336	1.0,1.0,0.089	0.0,0.0,0.0	0.696
novel splice site MXE	64384	ENSMUSG00000026617	Bpnt1	chr1	+	185333845	185334125	185336051	185336391	185332206	185332263	185338105	185338232	64384	3,2,4	0,0,3	0,0,0	3,6,21	298	298	6.03506e-12	1.3713e-09	1.0,1.0,0.571	0.0,0.0,0.0	0.857
novel splice site MXE	64385	ENSMUSG00000026617	Bpnt1	chr1	+	185333845	185334125	185336477	185336648	185332206	185332263	185338105	185338232	64385	3,2,4	3,0,0	0,0,0	1,1,2	298	298	1.87456e-11	4.02227e-09	0.5,1.0,1.0	0.0,0.0,0.0	0.833
novel splice site MXE	64395	ENSMUSG00000026617	Bpnt1	chr1	+	185333845	185334126	185336051	185336211	185332206	185332263	185338105	185338232	64395	8,3,1	0,0,1	0,0,2	3,6,21	298	298	8.6231e-13	2.18202e-10	1.0,1.0,0.5	0.0,0.0,0.087	0.804
novel splice site MXE	64397	ENSMUSG00000026617	Bpnt1	chr1	+	185333845	185334126	185336051	185336298	185332206	185332263	185338105	185338232	64397	8,3,1	0,0,41	0,0,2	3,6,21	298	298	1.53365e-05	0.00080308	1.0,1.0,0.024	0.0,0.0,0.087	0.646
novel splice site MXE	64398	ENSMUSG00000026617	Bpnt1	chr1	+	185333845	185334126	185336051	185336391	185332206	185332263	185338105	185338232	64398	8,3,1	0,0,3	0,0,2	3,6,21	298	298	3.57687e-08	4.23665e-06	1.0,1.0,0.25	0.0,0.0,0.087	0.721
novel splice site MXE	64473	ENSMUSG00000026617	Bpnt1	chr1	+	185336051	185336246	185338076	185338192	185332206	185332263	185341222	185341327	64473	2,0,0	1,11,8	3,6,21	0,2,0	298	265	5.2196e-11	1.05237e-08	0.64,0.0,0.0	1.0,0.727,1.0	-0.696
novel splice site MXE	64475	ENSMUSG00000026617	Bpnt1	chr1	+	185336051	185336246	185338076	185338285	185332206	185332263	185341222	185341327	64475	2,0,0	2,12,2	3,6,21	0,2,0	298	298	2.25405e-11	4.79548e-09	0.5,0.0,0.0	1.0,0.75,1.0	-0.75
novel splice site MXE	64479	ENSMUSG00000026617	Bpnt1	chr1	+	185336051	185336246	185338106	185338192	185332206	185332263	185341222	185341327	64479	2,0,0	0,2,7	3,6,21	0,0,0	298	235	1.40207e-07	1.44989e-05	1.0,0.0,0.0	1.0,1.0,1.0	-0.667
novel splice site MXE	64590	ENSMUSG00000029221	Slc30a9	chr5	+	67340734	67340901	67342135	67342338	67339950	67340006	67344529	67344569	64590	0,0,0	2,8,5	11,3,3	7,1,5	298	298	7.90393e-10	1.34012e-07	0.0,0.0,0.0	0.611,0.75,0.375	-0.579
novel splice site MXE	65149	ENSMUSG00000071379	Hpcal1	chr12	+	17696144	17696192	17738929	17739133	17690813	17691046	17786146	17786548	65149	2,3,2	0,0,0	1,1,2	4,3,7	197	298	7.9873e-10	1.35197e-07	1.0,1.0,1.0	0.274,0.335,0.302	0.696
novel splice site MXE	65159	ENSMUSG00000071379	Hpcal1	chr12	+	17738929	17739133	17756220	17756303	17690813	17691046	17786146	17786548	65159	0,0,0	14,10,7	4,3,7	32,11,16	298	232	6.97255e-06	0.000414866	0.0,0.0,0.0	0.089,0.175,0.254	-0.173
novel splice site MXE	65225	ENSMUSG00000028919	Arhgef19	chr4	+	141242226	141242386	141242953	141243010	141240631	141240744	141244817	141244966	65225	107,95,107	6,14,27	85,79,140	46,32,61	298	206	1.04023e-06	8.22703e-05	0.925,0.824,0.733	0.561,0.631,0.613	0.226
novel splice site MXE	65228	ENSMUSG00000028919	Arhgef19	chr4	+	141242226	141242386	141242953	141243010	141240631	141240744	141246174	141246609	65228	69,76,71	1,2,4	63,65,109	31,26,19	298	206	2.3573e-11	5.00452e-09	0.979,0.963,0.925	0.584,0.633,0.799	0.284
novel splice site MXE	65233	ENSMUSG00000028919	Arhgef19	chr4	+	141242237	141242386	141242953	141243010	141240631	141240744	141246174	141246609	65233	6,2,2	1,2,4	0,0,3	31,26,19	298	206	1.89321e-06	0.000136896	0.806,0.409,0.257	0.0,0.0,0.098	0.458
novel splice site MXE	65236	ENSMUSG00000028919	Arhgef19	chr4	+	141242953	141243010	141244817	141245142	141240631	141240744	141246174	141246609	65236	1,2,4	230280374	31,26,19	301210292	206	298	0	0	0.006,0.01,0.015	0.13,0.152,0.086	-0.112
novel splice site MXE	65706	ENSMUSG00000020705	Ddx42	chr11	+	106221346	106221456	106221961	106222031	106216925	106217156	106224080	106224318	65706	0,0,0	3,3,6	6,3,1	10,6,13	259	219	1.01632e-05	0.000568798	0.0,0.0,0.0	0.337,0.297,0.061	-0.232
novel splice site MXE	65751	ENSMUSG00000034177	Rnf43	chr11	+	87682732	87682854	87684230	87684378	87664548	87664867	87718377	87718500	65751	1,4,4	0,0,0	12,11,16	27,13,11	271	297	1.57342e-08	2.03176e-06	1.0,1.0,1.0	0.328,0.481,0.615	0.525
novel splice site MXE	65754	ENSMUSG00000034177	Rnf43	chr11	+	87684230	87684378	87704745	87705055	87664548	87664867	87718377	87718500	65754	0,0,0	6,11,9	27,13,11	94,47,88	297	298	8.89848e-07	7.22002e-05	0.0,0.0,0.0	0.224,0.217,0.111	-0.184
novel splice site MXE	66115	ENSMUSG00000026103	Gls	chr1	-	52201173	52201219	52204345	52204516	52200617	52200651	52207300	52207359	66115	110121123	0,3,3	125,39,106	9,6,12	298	195	1.90872e-06	0.000137699	1.0,0.963,0.964	0.901,0.81,0.853	0.121
novel splice site MXE	66632	ENSMUSG00000018126	Baiap2l2	chr15	-	79259187	79259374	79261056	79261540	79258803	79258847	79261812	79261965	66632	162,54,24	179016951827	214337223	134412041319	298	298	0	0	0.083,0.031,0.013	0.137,0.219,0.145	-0.125
novel splice site MXE	66634	ENSMUSG00000018126	Baiap2l2	chr15	-	79259651	79259774	79261056	79261540	79259187	79259395	79261812	79261965	66634	162,55,24	183715471753	214335223	118211181300	298	272	0	0	0.074,0.031,0.012	0.142,0.215,0.135	-0.125
novel splice site MXE	66695	ENSMUSG00000026175	Vil1	chr1	+	74411519	74411975	74414222	74414638	74409375	74409436	74415068	74415154	66695	12,11,11	15,6,13	2,0,3	6,8,24	298	298	1.13986e-05	0.000626549	0.444,0.647,0.458	0.25,0.0,0.111	0.396
novel splice site MXE	66696	ENSMUSG00000026175	Vil1	chr1	+	74411519	74411975	74414222	74414656	74409375	74409436	74415068	74415154	66696	12,11,11	16,6,13	2,0,3	6,8,24	298	298	1.50161e-05	0.000789394	0.429,0.647,0.458	0.25,0.0,0.111	0.391
novel splice site MXE	66794	ENSMUSG00000026175	Vil1	chr1	+	74425554	74425695	74426551	74426969	74423862	74424000	74427239	74427385	66794	3,0,0	3,8,6	5,2,6	1,2,1	290	298	6.53266e-06	0.00039376	0.507,0.0,0.0	0.837,0.507,0.86	-0.566
novel splice site MXE	66963	ENSMUSG00000027165	B230118H07Rik	chr2	-	101587135	101587272	101610385	101610453	101586311	101586469	101610523	101610675	66963	1,4,6	0,0,0	2,0,1	14,9,9	217	286	7.77156e-16	2.98371e-13	1.0,1.0,1.0	0.158,0.0,0.128	0.905
novel splice site MXE	67146	ENSMUSG00000031508	Ankrd10	chr8	-	11620261	11620373	11623696	11623825	11619061	11619297	11628438	11628530	67146	56,43,43	70,70,68	38,35,57	143119149	278	261	4.62338e-06	0.000293777	0.429,0.366,0.373	0.2,0.216,0.264	0.163
novel splice site MXE	67147	ENSMUSG00000031508	Ankrd10	chr8	-	11620261	11620373	11623696	11623910	11619061	11619297	11628438	11628530	67147	65,48,49	70,70,68	42,37,70	143119149	298	261	4.42971e-06	0.000283447	0.449,0.375,0.387	0.205,0.214,0.292	0.167
novel splice site MXE	67148	ENSMUSG00000031508	Ankrd10	chr8	-	11620261	11620373	11623696	11623974	11619061	11619297	11628438	11628530	67148	65,48,49	70,70,68	37,37,68	143119149	298	261	1.68168e-06	0.000123399	0.449,0.375,0.387	0.185,0.214,0.286	0.175
novel splice site MXE	67466	ENSMUSG00000049411	Tmem241	chr18	-	12019342	12019500	12041803	12041861	11993563	11993628	12043213	12043307	67466	10,13,10	4,8,10	5,1,5	0,0,0	207	298	3.05109e-07	2.88701e-05	0.783,0.701,0.59	1.0,1.0,1.0	-0.309
novel splice site MXE	67537	ENSMUSG00000000568	Hnrnpd	chr5	-	99970227	99970284	99974762	99975248	99967307	99967387	99976533	99976590	67537	0,0,0	12,2,9	5,0,9	4,4,3	298	206	1.80286e-06	0.000131273	0.0,0.0,0.0	0.464,0.0,0.675	-0.38
novel splice site MXE	67550	ENSMUSG00000000568	Hnrnpd	chr5	-	99974762	99975248	99975909	99975982	99967307	99967387	99976533	99976590	67550	2,2,2	0,0,0	7,4,3	5,0,9	222	298	7.00118e-06	0.000415858	1.0,1.0,1.0	0.653,1.0,0.309	0.346
novel splice site MXE	67591	ENSMUSG00000057440	Mpp7	chr18	-	7572640	7572828	7607884	7608009	7561725	7561872	7626732	7626863	67591	3,1,3	0,0,0	7,3,10	2,4,3	274	298	3.8969e-06	0.000254225	1.0,1.0,1.0	0.792,0.449,0.784	0.325
novel splice site MXE	67770	ENSMUSG00000027639	Samhd1	chr2	-	157100368	157100614	157101316	157101396	157099400	157099503	157101720	157101858	67770	3,2,2	4,2,1	2,1,2	0,0,0	229	298	4.92211e-06	0.000309711	0.494,0.565,0.722	1.0,1.0,1.0	-0.406
novel splice site MXE	68273	ENSMUSG00000038668	Lpar1	chr4	-	58533648	58533768	58547103	58547172	58504621	58504781	58553133	58553357	68273	8,10,10	23,30,31	8,6,12	4,1,5	218	269	3.53561e-07	3.29568e-05	0.3,0.291,0.285	0.712,0.881,0.748	-0.488
novel splice site MXE	68348	ENSMUSG00000030538	Cib1	chr7	-	80230354	80230422	80230924	80231180	80228397	80228548	80232343	80232495	68348	0,0,0	1,3,1	0,2,3	1,0,0	298	217	1.2965e-06	9.90628e-05	0.0,0.0,0.0	0.0,1.0,1.0	-0.667
novel splice site MXE	68745	ENSMUSG00000052423	B4galt3	chr1	+	171271729	171272001	171272535	171272731	171271202	171271373	171273952	171274143	68745	22,16,25	7,4,2	25,36,41	1,0,0	298	298	1.80394e-06	0.000131273	0.759,0.8,0.926	0.962,1.0,1.0	-0.159
novel splice site MXE	68761	ENSMUSG00000052423	B4galt3	chr1	+	171271909	171272001	171272535	171272731	171271202	171271373	171273952	171274143	68761	1,2,4	7,4,2	2,4,2	1,0,0	241	298	3.64539e-06	0.000239375	0.15,0.382,0.712	0.712,1.0,1.0	-0.489
novel splice site MXE	68879	ENSMUSG00000020151	Ptprr	chr10	+	116178664	116179017	116183121	116183215	116177717	116177828	116188199	116188468	68879	33,22,24	10,4,3	9,2,15	0,0,0	298	243	2.1415e-06	0.000151975	0.729,0.818,0.867	1.0,1.0,1.0	-0.195
novel splice site MXE	68901	ENSMUSG00000006333	Rps9	chr7	+	3704223	3704448	3704645	3704943	3704041	3704064	3705732	3706381	68901	17,15,8	0,0,0	22,29,30	1,2,12	298	298	1.61634e-05	0.000838764	1.0,1.0,1.0	0.957,0.935,0.714	0.131
novel splice site MXE	68908	ENSMUSG00000006333	Rps9	chr7	+	3704332	3704448	3704645	3704943	3704041	3704064	3705732	3706381	68908	17,12,7	0,0,0	20,25,28	1,2,12	265	298	1.65586e-05	0.000857496	1.0,1.0,1.0	0.957,0.934,0.724	0.128
novel splice site MXE	68959	ENSMUSG00000030770	Parva	chr7	+	112501176	112501269	112526336	112526573	112427904	112428100	112544176	112544266	68959	1,0,3	0,1,0	0,0,0	4,2,1	242	298	4.0968e-06	0.000264851	1.0,0.0,1.0	0.0,0.0,0.0	0.667
novel splice site MXE	69160	ENSMUSG00000026277	Stk25	chr1	-	93634941	93635383	93654018	93654148	93629033	93629264	93658056	93658181	69160	69,72,43	18,18,29	33,38,89	0,0,5	279	298	6.04646e-11	1.20215e-08	0.804,0.81,0.613	1.0,1.0,0.95	-0.241
novel splice site MXE	69161	ENSMUSG00000026277	Stk25	chr1	-	93634941	93635383	93654018	93654174	93629033	93629264	93658056	93658181	69161	75,75,45	18,18,29	34,42,96	0,0,5	298	298	4.95446e-11	1.00093e-08	0.806,0.806,0.608	1.0,1.0,0.95	-0.243
novel splice site MXE	69162	ENSMUSG00000026277	Stk25	chr1	-	93634941	93635383	93654018	93654174	93629033	93629264	93658520	93658659	69162	75,74,43	18,18,27	34,42,95	0,3,3	298	298	5.07973e-10	9.07334e-08	0.806,0.804,0.614	1.0,0.933,0.969	-0.226
novel splice site MXE	69163	ENSMUSG00000026277	Stk25	chr1	-	93634949	93635383	93654018	93654148	93629033	93629264	93658056	93658181	69163	69,72,43	71,70,126	33,38,89	5,1,16	279	298	8.75966e-14	2.59693e-11	0.509,0.523,0.267	0.876,0.976,0.856	-0.47
novel splice site MXE	69164	ENSMUSG00000026277	Stk25	chr1	-	93634949	93635383	93654018	93654174	93629033	93629264	93658056	93658181	69164	75,75,45	71,70,126	34,42,96	5,1,16	298	298	7.16094e-14	2.15484e-11	0.514,0.517,0.263	0.872,0.977,0.857	-0.471
novel splice site MXE	69165	ENSMUSG00000026277	Stk25	chr1	-	93634949	93635383	93654018	93654174	93629033	93629264	93658520	93658659	69165	75,74,43	71,70,124	34,42,95	5,4,14	298	298	5.00711e-14	1.52969e-11	0.514,0.514,0.257	0.872,0.913,0.872	-0.457
novel splice site MXE	69192	ENSMUSG00000089872	Rps6kc1	chr1	-	190905012	190905118	190906503	190906639	190899450	190899571	190911555	190911770	69192	16,13,8	53,61,52	2,2,1	45,44,62	285	255	2.11839e-07	2.10693e-05	0.213,0.16,0.121	0.038,0.039,0.014	0.134
novel splice site MXE	69193	ENSMUSG00000089872	Rps6kc1	chr1	-	190905027	190905118	190906503	190906639	190899450	190899571	190911555	190911770	69193	16,13,8	55,61,52	2,2,1	45,38,63	285	240	3.59713e-07	3.33441e-05	0.197,0.152,0.115	0.036,0.042,0.013	0.124
novel splice site MXE	69194	ENSMUSG00000089872	Rps6kc1	chr1	-	190905079	190905118	190906503	190906639	190899450	190899571	190911555	190911770	69194	16,13,8	48,58,51	2,2,1	45,36,61	285	188	2.25726e-07	2.22949e-05	0.18,0.129,0.094	0.028,0.035,0.011	0.11
novel splice site MXE	69408	ENSMUSG00000033852	Gm28042	chr2	+	120027704	120028044	120029372	120029519	120027506	120027576	120030057	120030211	69408	0,0,0	5,2,4	1,3,1	0,1,0	298	296	1.84247e-09	2.89834e-07	0.0,0.0,0.0	1.0,0.749,1.0	-0.916
novel splice site MXE	69479	ENSMUSG00000037995	Igsf9	chr1	+	172489828	172489996	172490066	172490160	172489512	172489665	172490288	172490443	69479	3,4,5	2,4,1	5,1,4	0,0,1	298	243	9.40227e-06	0.000533799	0.55,0.449,0.803	1.0,1.0,0.765	-0.321
novel splice site MXE	69483	ENSMUSG00000037995	Igsf9	chr1	+	172490066	172490443	172490641	172490856	172489512	172489665	172491614	172491756	69483	3,3,0	0,0,2	0,0,0	1,1,2	298	298	9.95155e-07	7.91425e-05	1.0,1.0,0.0	0.0,0.0,0.0	0.667
novel splice site MXE	69588	ENSMUSG00000074698	Csnk2a1	chr2	+	152233889	152234037	152241371	152241475	152226912	152226991	152250401	152252842	69588	2,4,2	0,0,0	4,2,10	0,2,8	297	253	1.34139e-05	0.00071573	1.0,1.0,1.0	1.0,0.46,0.516	0.341
novel splice site MXE	69708	ENSMUSG00000028392	Bspry	chr4	+	62495982	62496095	62496470	62496567	62494732	62494857	62496981	62497298	69708	1,3,5	0,0,0	3,4,8	12,7,9	262	246	9.60714e-10	1.60447e-07	1.0,1.0,1.0	0.19,0.349,0.455	0.669
novel splice site MXE	69710	ENSMUSG00000028392	Bspry	chr4	+	62495982	62496470	62496470	62496536	62494732	62494857	62496981	62497298	69710	2,3,1	0,1,1	1,0,0	6,13,8	298	215	1.00404e-07	1.06691e-05	1.0,0.684,0.419	0.107,0.0,0.0	0.665
novel splice site MXE	69809	ENSMUSG00000053332	Gas5	chr1	+	161035751	161035804	161036548	161036739	161035187	161035194	161036819	161037315	69809	3,1,2	1,0,0	9,4,6	15,6,18	202	298	1.14251e-06	8.88172e-05	0.816,1.0,1.0	0.47,0.496,0.33	0.507
novel splice site MXE	69833	ENSMUSG00000053332	Gas5	chr1	+	161035760	161036014	161036548	161036739	161035187	161035194	161036819	161037315	69833	6,13,10	1,0,0	23,12,13	15,6,18	298	298	5.10957e-09	7.24193e-07	0.857,1.0,1.0	0.605,0.667,0.419	0.389
novel splice site MXE	69844	ENSMUSG00000053332	Gas5	chr1	+	161035760	161036244	161036548	161036739	161035187	161035194	161036819	161037315	69844	5,2,6	1,0,0	16,7,27	15,6,18	298	298	8.01545e-07	6.61605e-05	0.833,1.0,1.0	0.516,0.538,0.6	0.393
novel splice site MXE	69885	ENSMUSG00000053332	Gas5	chr1	+	161035995	161036014	161036548	161036739	161035751	161035804	161036819	161037315	69885	1,3,3	1,0,0	9,4,4	15,6,18	168	298	8.31624e-07	6.82324e-05	0.639,1.0,1.0	0.516,0.542,0.283	0.433
novel splice site MXE	69905	ENSMUSG00000053332	Gas5	chr1	+	161035995	161036244	161036548	161036739	161035751	161035804	161036819	161037315	69905	5,2,6	1,0,0	16,7,27	15,6,18	298	298	8.01545e-07	6.61605e-05	0.833,1.0,1.0	0.516,0.538,0.6	0.393
novel splice site MXE	69927	ENSMUSG00000053332	Gas5	chr1	+	161036094	161036244	161036525	161036739	161035982	161036014	161036819	161037315	69927	7,2,6	1,0,0	19,17,29	16,6,18	298	298	1.53637e-06	0.000114462	0.875,1.0,1.0	0.543,0.739,0.617	0.325
novel splice site MXE	69929	ENSMUSG00000053332	Gas5	chr1	+	161036094	161036244	161036568	161036739	161035982	161036014	161036819	161037315	69929	7,2,6	1,0,0	19,17,29	15,6,18	298	298	1.69723e-06	0.00012423	0.875,1.0,1.0	0.559,0.739,0.617	0.32
novel splice site MXE	69984	ENSMUSG00000053332	Gas5	chr1	+	161036192	161036244	161036525	161036739	161035982	161036014	161036819	161037315	69984	5,2,6	1,0,0	17,7,24	16,6,18	201	298	6.0177e-07	5.19383e-05	0.881,1.0,1.0	0.612,0.634,0.664	0.324
novel splice site MXE	69986	ENSMUSG00000053332	Gas5	chr1	+	161036192	161036244	161036568	161036739	161035982	161036014	161036819	161037315	69986	5,2,6	1,0,0	17,7,24	15,6,18	201	298	7.11721e-07	5.98305e-05	0.881,1.0,1.0	0.627,0.634,0.664	0.319
novel splice site MXE	70086	ENSMUSG00000053332	Gas5	chr1	+	161036217	161036244	161036525	161036739	161035982	161036014	161036819	161037315	70086	2,1,2	1,0,0	11,3,19	16,6,18	176	298	1.26593e-05	0.000679809	0.772,1.0,1.0	0.538,0.458,0.641	0.378
novel splice site MXE	70088	ENSMUSG00000053332	Gas5	chr1	+	161036217	161036244	161036568	161036739	161035982	161036014	161036819	161037315	70088	2,1,2	1,0,0	11,3,19	15,6,18	176	298	1.3754e-05	0.000730672	0.772,1.0,1.0	0.554,0.458,0.641	0.373
novel splice site MXE	70380	ENSMUSG00000026254	Eif4e2	chr1	+	87232402	87232481	87236755	87236848	87226096	87226233	87237845	87240488	70380	43,38,31	2,0,0	47,41,47	10,24,0	228	242	1.30548e-06	9.94799e-05	0.958,1.0,1.0	0.833,0.645,1.0	0.16
novel splice site MXE	70898	ENSMUSG00000024892	Pcx	chr19	+	4539879	4540087	4546961	4547447	4515653	4515690	4601599	4601735	70898	18,25,17	7,12,2	18,13,30	2,0,1	298	298	1.64158e-05	0.000850979	0.72,0.676,0.895	0.9,1.0,0.968	-0.192
novel splice site MXE	71006	ENSMUSG00000024187	Fam234a	chr17	-	26220932	26220967	26225215	26225304	26220280	26220580	26225911	26226023	71006	3,2,4	0,3,2	0,0,0	3,2,1	238	184	4.78448e-08	5.47294e-06	1.0,0.34,0.607	0.0,0.0,0.0	0.649
novel splice site MXE	71027	ENSMUSG00000024187	Fam234a	chr17	-	26220932	26221198	26225215	26225304	26220280	26220580	26225911	26226023	71027	3,2,4	6,8,6	0,0,0	8,11,3	238	298	3.26736e-07	3.0656e-05	0.385,0.238,0.455	0.0,0.0,0.0	0.359
novel splice site MXE	71036	ENSMUSG00000024187	Fam234a	chr17	-	26220932	26221198	26225431	26225727	26220280	26220580	26225911	26226023	71036	0,5,7	6,8,6	0,0,0	8,11,3	298	298	1.76882e-06	0.000128999	0.0,0.385,0.538	0.0,0.0,0.0	0.308
novel splice site MXE	71152	ENSMUSG00000024187	Fam234a	chr17	-	26225139	26225304	26225431	26225727	26220280	26220580	26225911	26226023	71152	0,5,7	8,11,7	0,0,0	3,5,4	298	298	4.38567e-06	0.000280989	0.0,0.312,0.5	0.0,0.0,0.0	0.271
novel splice site MXE	71249	ENSMUSG00000024187	Fam234a	chr17	-	26225431	26225539	26239171	26239289	26220280	26220580	26244005	26244223	71249	6,1,10	0,6,6	3,13,23	0,0,0	267	257	9.82407e-06	0.000553979	1.0,0.138,0.616	1.0,1.0,1.0	-0.415
novel splice site MXE	71590	ENSMUSG00000062328	Rpl17	chr18	+	75001349	75001390	75001665	75001786	75001190	75001243	75002023	75002122	71590	24,9,14	282312368	81,92,146	518223314	190	270	2.55351e-15	8.88454e-13	0.108,0.039,0.051	0.182,0.37,0.398	-0.251
novel splice site MXE	71591	ENSMUSG00000062328	Rpl17	chr18	+	75001349	75001390	75001665	75001790	75001190	75001243	75002023	75002122	71591	24,9,14	240289327	81,92,146	454210265	190	274	3.54161e-14	1.09533e-11	0.126,0.043,0.058	0.205,0.387,0.443	-0.269
novel splice site MXE	71592	ENSMUSG00000062328	Rpl17	chr18	+	75001349	75001390	75001665	75001799	75001190	75001243	75002023	75002122	71592	24,9,14	257302343	81,92,146	489230293	190	283	2.06501e-14	6.56904e-12	0.122,0.043,0.057	0.198,0.373,0.426	-0.258
novel splice site MXE	71593	ENSMUSG00000062328	Rpl17	chr18	+	75001349	75001390	75001695	75001786	75001190	75001243	75002023	75002122	71593	24,9,14	28,22,27	81,92,146	51,19,37	190	240	3.90808e-08	4.5697e-06	0.52,0.341,0.396	0.667,0.859,0.833	-0.367
novel splice site MXE	71600	ENSMUSG00000062328	Rpl17	chr18	+	75001349	75001686	75001695	75001786	75001190	75001243	75002023	75002122	71600	45,29,22	28,22,27	132124173	51,19,37	298	240	3.05453e-06	0.000205698	0.564,0.515,0.396	0.676,0.84,0.79	-0.277
novel splice site MXE	71624	ENSMUSG00000062328	Rpl17	chr18	+	75001665	75001686	75001686	75001786	75001349	75001390	75002023	75002122	71624	96,60,49	35,29,31	310343474	61,22,44	170	249	3.86358e-14	1.18758e-11	0.801,0.752,0.698	0.882,0.958,0.94	-0.176
novel splice site MXE	71655	ENSMUSG00000060538	Tmem219	chr7	-	126897025	126897248	126898223	126898383	126891602	126891832	126898796	126898923	71655	33,54,81	12,8,2	8,5,3	11,12,8	298	298	9.66763e-11	1.89208e-08	0.733,0.871,0.976	0.421,0.294,0.273	0.531
novel splice site MXE	71669	ENSMUSG00000060538	Tmem219	chr7	-	126899080	126899167	126908304	126908415	126898796	126898923	126922809	126922917	71669	2,0,9	3,7,11	2,2,2	0,0,0	260	236	1.24213e-10	2.4075e-08	0.377,0.0,0.426	1.0,1.0,1.0	-0.732
novel splice site MXE	71670	ENSMUSG00000060538	Tmem219	chr7	-	126899080	126899167	126908304	126908419	126898796	126898923	126922809	126922917	71670	2,0,4	3,7,11	1,2,4	0,0,0	264	236	4.50495e-12	1.04738e-09	0.373,0.0,0.245	1.0,1.0,1.0	-0.794
novel splice site MXE	71671	ENSMUSG00000060538	Tmem219	chr7	-	126899080	126899167	126908304	126908467	126898796	126898923	126922809	126922917	71671	6,4,4	3,7,11	1,2,3	0,0,0	298	236	1.6458e-09	2.62608e-07	0.613,0.312,0.224	1.0,1.0,1.0	-0.617
novel splice site MXE	71693	ENSMUSG00000029554	Mad1l1	chr5	-	140009550	140009691	140016524	140016630	140008693	140009274	140065813	140066004	71693	3,1,2	0,0,0	2,6,4	2,1,7	255	290	9.49212e-07	7.60926e-05	1.0,1.0,1.0	0.532,0.872,0.394	0.401
novel splice site MXE	71694	ENSMUSG00000029554	Mad1l1	chr5	-	140009550	140009691	140016539	140016630	140008693	140009274	140065813	140066004	71694	5,1,7	0,0,0	4,7,10	2,1,7	240	290	2.93261e-06	0.000198601	1.0,1.0,1.0	0.707,0.894,0.633	0.255
novel splice site MXE	71732	ENSMUSG00000015355	Cd48	chr1	+	171695678	171695966	171699383	171699463	171682009	171682166	171704797	171705258	71732	2,4,1	1,0,0	0,0,4	3,2,3	298	229	5.0376e-07	4.47114e-05	0.606,1.0,1.0	0.0,0.0,0.506	0.7
novel splice site MXE	71771	ENSMUSG00000075520	Malrd1	chr2	+	15932519	15932692	15978632	15978686	15931551	15931709	15979608	15979792	71771	1,5,4	3,4,0	0,0,0	6,2,4	298	203	8.89087e-07	7.21969e-05	0.185,0.46,1.0	0.0,0.0,0.0	0.548
novel splice site MXE	71773	ENSMUSG00000075520	Malrd1	chr2	+	15932522	15932692	15978632	15978686	15931551	15931709	15979608	15979792	71773	0,8,5	3,4,0	0,0,0	6,2,4	298	203	1.1615e-05	0.000636217	0.0,0.577,1.0	0.0,0.0,0.0	0.526
novel splice site MXE	71797	ENSMUSG00000026623	Lpgat1	chr1	+	191765084	191765213	191771767	191771868	191763544	191763671	191776322	191776429	71797	7,6,10	6,9,3	1,2,2	0,0,0	278	250	6.61403e-08	7.35581e-06	0.512,0.375,0.75	1.0,1.0,1.0	-0.454
novel splice site MXE	71799	ENSMUSG00000026623	Lpgat1	chr1	+	191765084	191765238	191771767	191771868	191763544	191763671	191776322	191776429	71799	7,6,7	6,9,3	1,2,10	0,0,0	298	250	3.86789e-09	5.69973e-07	0.495,0.359,0.662	1.0,1.0,1.0	-0.495
novel splice site MXE	71801	ENSMUSG00000026623	Lpgat1	chr1	+	191771767	191771868	191775248	191775396	191763544	191763671	191776322	191776429	71801	6,9,3	24,7,15	0,0,0	2,2,9	250	297	5.44199e-07	4.77204e-05	0.229,0.604,0.192	0.0,0.0,0.0	0.342
novel splice site MXE	72194	ENSMUSG00000042359	Osbpl6	chr2	+	76407174	76407605	76466847	76467139	76406560	76406689	76499256	76499422	72194	89,67,53	18,11,23	39,27,74	0,1,5	298	298	5.41662e-07	4.75699e-05	0.832,0.859,0.697	1.0,0.964,0.937	-0.171
novel splice site MXE	72327	ENSMUSG00000026784	Pdss1	chr2	+	22896341	22896486	22899918	22899983	22895618	22895762	22901280	22901345	72327	1,0,2	14,11,16	7,6,9	12,10,20	294	214	7.13214e-06	0.000422136	0.049,0.0,0.083	0.298,0.304,0.247	-0.239
novel splice site MXE	72338	ENSMUSG00000026784	Pdss1	chr2	+	22936455	22936556	22938469	22938638	22935558	22935639	22939822	22940266	72338	5,5,4	3,10,6	19,10,10	0,1,0	250	298	2.28307e-10	4.2682e-08	0.665,0.373,0.443	1.0,0.923,1.0	-0.481
novel splice site MXE	72341	ENSMUSG00000026784	Pdss1	chr2	+	22936455	22936591	22938469	22938638	22935558	22935639	22939822	22940266	72341	5,7,6	3,10,6	20,15,13	0,1,0	285	298	5.76824e-11	1.14912e-08	0.635,0.423,0.511	1.0,0.94,1.0	-0.457
novel splice site MXE	72344	ENSMUSG00000026784	Pdss1	chr2	+	22938469	22938638	22939078	22939231	22935558	22935639	22939822	22940266	72344	3,10,6	11,7,11	0,1,0	7,8,18	298	298	1.74534e-07	1.77317e-05	0.214,0.588,0.353	0.0,0.111,0.0	0.348
novel splice site MXE	72352	ENSMUSG00000090394	4930523C07Rik	chr1	+	160071426	160071527	160072235	160072616	160070699	160070803	160075030	160080208	72352	3,2,3	0,0,0	6,10,11	6,2,2	250	298	1.07555e-05	0.000597094	1.0,1.0,1.0	0.544,0.856,0.868	0.244
novel splice site MXE	72421	ENSMUSG00000038260	Trpm4	chr7	-	45327293	45327452	45327720	45327895	45326976	45327140	45333381	45333452	72421	8818731262	473527734	374443622	132132235	298	298	4.07171e-07	3.70698e-05	0.651,0.624,0.632	0.739,0.77,0.726	-0.109
novel splice site MXE	72466	ENSMUSG00000036833	Pnpla7	chr2	+	25032541	25032649	25035433	25035529	25029506	25029656	25038836	25039352	72466	1,3,2	4,2,5	1,2,2	0,0,0	257	245	1.73105e-10	3.31031e-08	0.192,0.588,0.276	1.0,1.0,1.0	-0.648
novel splice site MXE	72732	ENSMUSG00000031627	Irf2	chr8	+	46740063	46740176	46766734	46766823	46739783	46739936	46793492	46793585	72732	3,12,9	0,0,0	3,3,9	0,2,7	262	238	8.23656e-06	0.000475703	1.0,1.0,1.0	1.0,0.577,0.539	0.295
novel splice site MXE	72740	ENSMUSG00000031627	Irf2	chr8	+	46740063	46740210	46766734	46766823	46739783	46739936	46793492	46793585	72740	7,11,9	0,0,0	3,3,10	0,2,7	296	238	7.58582e-06	0.000442938	1.0,1.0,1.0	1.0,0.547,0.535	0.306
novel splice site MXE	72748	ENSMUSG00000031627	Irf2	chr8	+	46740063	46740231	46766734	46766823	46739783	46739936	46793492	46793585	72748	6,16,15	0,0,0	4,8,11	0,2,7	298	238	7.14823e-06	0.000422407	1.0,1.0,1.0	1.0,0.762,0.557	0.227
novel splice site MXE	72753	ENSMUSG00000031627	Irf2	chr8	+	46740063	46740323	46766734	46766823	46739783	46739936	46793492	46793585	72753	5,15,9	0,0,0	3,3,10	0,2,7	298	238	7.4699e-06	0.000437221	1.0,1.0,1.0	1.0,0.545,0.533	0.307
novel splice site MXE	72758	ENSMUSG00000031627	Irf2	chr8	+	46740063	46740335	46766734	46766823	46739783	46739936	46793492	46793585	72758	5,11,9	0,0,0	3,4,10	0,2,7	298	238	5.72749e-06	0.000352316	1.0,1.0,1.0	1.0,0.615,0.533	0.284
novel splice site MXE	72763	ENSMUSG00000031627	Irf2	chr8	+	46740063	46740345	46766734	46766823	46739783	46739936	46793492	46793585	72763	18,25,37	0,0,0	12,6,15	0,2,7	298	238	1.02338e-05	0.000571617	1.0,1.0,1.0	1.0,0.706,0.631	0.221
novel splice site MXE	72778	ENSMUSG00000031627	Irf2	chr8	+	46740267	46740345	46766734	46766823	46739783	46739936	46793492	46793585	72778	13,14,27	0,0,0	9,3,6	0,2,7	227	238	1.952e-05	0.000987881	1.0,1.0,1.0	1.0,0.611,0.473	0.305
novel splice site MXE	72921	ENSMUSG00000053119	Chmp3	chr6	+	71560898	71561087	71573308	71573368	71552398	71552459	71574114	71574236	72921	2,0,4	3,3,3	1,2,1	0,0,0	298	209	1.27712e-10	2.47053e-08	0.319,0.0,0.483	1.0,1.0,1.0	-0.733
novel splice site MXE	73498	ENSMUSG00000036792	Mbd5	chr2	+	49065318	49065399	49073841	49073883	49064704	49064757	49086589	49086652	73498	8,1,1	4,8,5	3,7,2	1,0,1	230	191	1.35754e-05	0.000723189	0.624,0.094,0.142	0.714,1.0,0.624	-0.493
novel splice site MXE	73569	ENSMUSG00000026853	Crat	chr2	-	30410176	30410233	30411057	30411323	30409956	30410075	30412982	30413246	73569	21,29,31	2,5,6	11,12,15	0,0,0	298	206	4.72174e-06	0.000298889	0.879,0.8,0.781	1.0,1.0,1.0	-0.18
novel splice site MXE	73570	ENSMUSG00000026853	Crat	chr2	-	30410176	30410233	30411078	30411323	30409956	30410075	30412982	30413246	73570	21,30,31	2,5,6	11,12,15	0,0,0	298	206	4.98935e-06	0.000313257	0.879,0.806,0.781	1.0,1.0,1.0	-0.178
novel splice site MXE	73923	ENSMUSG00000026825	Dnm1	chr2	-	32333065	32333204	32334681	32334768	32327960	32328047	32335775	32335843	73923	335426436	191219231	152252369	47,85,93	236	288	5.74418e-07	5.00953e-05	0.682,0.704,0.697	0.798,0.783,0.829	-0.109
novel splice site MXE	73950	ENSMUSG00000042569	Dhrs7b	chr11	+	60834200	60834258	60841930	60841978	60830678	60830731	60844164	60844343	73950	0,0,0	17,21,21	3,5,6	17,9,15	207	197	5.59332e-08	6.30459e-06	0.0,0.0,0.0	0.144,0.346,0.276	-0.255
novel splice site MXE	74255	ENSMUSG00000039671	Zmynd8	chr2	-	165862185	165862346	165874110	165874380	165852867	165852879	165875704	165875777	74255	0,0,0	4,3,5	2,2,6	6,1,7	298	298	1.92075e-07	1.93241e-05	0.0,0.0,0.0	0.25,0.667,0.462	-0.46
novel splice site MXE	74257	ENSMUSG00000039671	Zmynd8	chr2	-	165862185	165862346	165874260	165874380	165852867	165852879	165875704	165875777	74257	0,0,0	4,3,5	3,2,5	6,1,7	269	298	4.00207e-08	4.65229e-06	0.0,0.0,0.0	0.356,0.689,0.442	-0.496
novel splice site MXE	74347	ENSMUSG00000028760	Eif4g3	chr4	+	138152085	138152136	138153341	138153424	138151686	138151828	138156611	138156745	74347	0,0,0	2,3,1	0,3,3	1,0,1	200	232	4.69311e-07	4.2003e-05	0.0,0.0,0.0	0.0,1.0,0.777	-0.592
novel splice site MXE	74362	ENSMUSG00000027346	Gpcpd1	chr2	-	132560597	132560703	132563251	132563304	132558606	132558682	132564626	132564711	74362	7,9,15	1,3,10	0,1,0	4,5,7	202	255	5.63236e-10	9.95398e-08	0.898,0.791,0.654	0.0,0.202,0.0	0.714
novel splice site MXE	74363	ENSMUSG00000027346	Gpcpd1	chr2	-	132560597	132560703	132563251	132563307	132558606	132558682	132564626	132564711	74363	2,3,5	1,3,10	0,0,0	4,5,7	205	255	1.17066e-08	1.54553e-06	0.713,0.554,0.383	0.0,0.0,0.0	0.55
novel splice site MXE	74364	ENSMUSG00000027346	Gpcpd1	chr2	-	132560597	132560703	132563251	132563342	132558606	132558682	132564626	132564711	74364	2,6,7	1,3,10	0,0,0	4,5,7	240	255	5.35639e-10	9.49978e-08	0.68,0.68,0.427	0.0,0.0,0.0	0.596
novel splice site MXE	74365	ENSMUSG00000027346	Gpcpd1	chr2	-	132560597	132560707	132563251	132563304	132558606	132558682	132564626	132564711	74365	7,9,15	1,2,9	0,1,0	7,6,11	202	259	1.41287e-12	3.48711e-10	0.9,0.852,0.681	0.0,0.176,0.0	0.752
novel splice site MXE	74366	ENSMUSG00000027346	Gpcpd1	chr2	-	132560597	132560707	132563251	132563307	132558606	132558682	132564626	132564711	74366	2,3,5	1,2,9	0,0,0	7,6,11	205	259	2.59405e-09	3.97457e-07	0.716,0.655,0.412	0.0,0.0,0.0	0.594
novel splice site MXE	74367	ENSMUSG00000027346	Gpcpd1	chr2	-	132560597	132560707	132563251	132563342	132558606	132558682	132564626	132564711	74367	2,6,7	1,2,9	0,0,0	7,6,11	240	259	5.68882e-11	1.13782e-08	0.683,0.764,0.456	0.0,0.0,0.0	0.634
novel splice site MXE	74450	ENSMUSG00000031214	Ophn1	chrX	-	98651602	98651683	98688930	98689140	98644909	98644994	98695998	98696073	74450	1,2,2	0,0,0	0,2,0	2,1,5	298	230	5.2337e-12	1.20285e-09	1.0,1.0,1.0	0.0,0.607,0.0	0.798
novel splice site MXE	74685	ENSMUSG00000008855	Hdac5	chr11	-	102218667	102218781	102219144	102219312	102218415	102218487	102224733	102224955	74685	7,18,16	1,1,5	2,1,3	5,4,7	298	263	2.3418e-07	2.30059e-05	0.861,0.941,0.739	0.261,0.181,0.274	0.608
novel splice site MXE	74847	ENSMUSG00000027900	Dram2	chr3	+	106566044	106566057	106570692	106570854	106561748	106561816	106572972	106573065	74847	122178171	108100105	91123156	23,34,67	162	298	4.27368e-06	0.000274868	0.675,0.766,0.75	0.879,0.869,0.811	-0.123
novel splice site MXE	74848	ENSMUSG00000027900	Dram2	chr3	+	106566044	106566184	106570692	106570854	106555163	106555308	106572972	106573065	74848	233302243	110100105	227240383	23,34,67	289	298	8.9817e-14	2.6549e-11	0.686,0.757,0.705	0.911,0.879,0.855	-0.166
novel splice site MXE	74872	ENSMUSG00000026761	Orc4	chr2	-	48921713	48921803	48923708	48923933	48917204	48917338	48927095	48927247	74872	2,6,5	0,1,6	2,0,0	2,4,7	298	239	1.59448e-05	0.000829997	1.0,0.828,0.401	0.445,0.0,0.0	0.595
novel splice site MXE	75412	ENSMUSG00000059654	Reg1	chr6	+	78427325	78427462	78428113	78428269	78426912	78427031	78428398	78428667	75412	2,15,5	2,17,14	1,0,0	10,1,1	286	298	5.90438e-06	0.000362307	0.51,0.479,0.271	0.094,0.0,0.0	0.389
novel splice site MXE	75478	ENSMUSG00000042272	Sestd1	chr2	-	77246176	77246312	77265675	77265765	77245016	77245086	77280554	77280592	75478	52,19,24	7,3,2	56,60,68	44,22,40	239	285	5.52496e-07	4.83519e-05	0.899,0.883,0.935	0.603,0.765,0.67	0.226
novel splice site MXE	75484	ENSMUSG00000042272	Sestd1	chr2	-	77246176	77246344	77265675	77265765	77245016	77245086	77280554	77280592	75484	52,19,24	5,3,5	56,60,68	42,28,37	239	298	3.16961e-07	2.98787e-05	0.928,0.888,0.857	0.624,0.728,0.696	0.208
novel splice site MXE	75488	ENSMUSG00000042272	Sestd1	chr2	-	77246176	77246360	77265675	77265765	77245016	77245086	77280554	77280592	75488	52,19,24	4,3,2	56,60,68	39,24,32	239	298	3.91278e-08	4.5697e-06	0.942,0.888,0.937	0.642,0.757,0.726	0.214
novel splice site MXE	76018	ENSMUSG00000023232	Serinc2	chr4	-	130266121	130266230	130267888	130268058	130265068	130265230	130275457	130275586	76018	2,3,2	4,0,0	0,0,0	8,11,14	298	258	4.58479e-08	5.29284e-06	0.302,1.0,1.0	0.0,0.0,0.0	0.767
novel splice site MXE	76032	ENSMUSG00000023232	Serinc2	chr4	-	130266121	130266371	130267888	130268058	130265068	130265230	130275457	130275586	76032	2,3,2	5,2,2	0,0,0	12,9,19	298	298	2.16376e-06	0.000152905	0.286,0.6,0.5	0.0,0.0,0.0	0.462
novel splice site MXE	76062	ENSMUSG00000023232	Serinc2	chr4	-	130267894	130268058	130272542	130272641	130265068	130265230	130272877	130272923	76062	0,0,0	5,4,1	3,5,3	15,7,6	248	298	3.23637e-07	3.04222e-05	0.0,0.0,0.0	0.194,0.462,0.375	-0.344
novel splice site MXE	76070	ENSMUSG00000023232	Serinc2	chr4	-	130267894	130268058	130272542	130272923	130265068	130265230	130275086	130275218	76070	0,0,0	5,2,1	3,3,3	15,8,7	298	298	1.24485e-05	0.000671731	0.0,0.0,0.0	0.167,0.273,0.3	-0.247
novel splice site MXE	76491	ENSMUSG00000039852	Rere	chr4	+	150576104	150576288	150591259	150591425	150570215	150570296	150610853	150611016	76491	9,7,4	0,0,0	9,5,13	9,3,13	298	298	6.80907e-10	1.17442e-07	1.0,1.0,1.0	0.5,0.625,0.5	0.458
novel splice site MXE	76493	ENSMUSG00000039852	Rere	chr4	+	150576149	150576288	150591259	150591425	150570215	150570296	150610853	150611016	76493	17,14,3	0,0,0	13,9,19	9,3,13	288	298	8.02893e-10	1.35673e-07	1.0,1.0,1.0	0.599,0.756,0.602	0.348
novel splice site MXE	76800	ENSMUSG00000092570	2210019I11Rik	chr5	-	147231620	147231768	147237311	147237509	147231201	147231289	147239188	147239413	76800	14,17,8	1,7,0	18,21,27	27,23,38	298	297	1.8327e-06	0.000133076	0.933,0.708,1.0	0.399,0.476,0.415	0.45
novel splice site MXE	76921	ENSMUSG00000032582	Rbm6	chr9	-	107801713	107801883	107838834	107838930	107800732	107800773	107847267	107847337	76921	3,2,5	7,6,7	1,0,0	12,10,23	245	298	6.58342e-07	5.58587e-05	0.343,0.288,0.465	0.092,0.0,0.0	0.335
novel splice site MXE	77346	ENSMUSG00000026979	Psd4	chr2	+	24385340	24385462	24386358	24386718	24368350	24368580	24394021	24395040	77346	78,70,67	8,9,2	68,34,47	16,11,36	271	298	1.67683e-06	0.000123241	0.915,0.895,0.974	0.824,0.773,0.589	0.199
novel splice site MXE	77505	ENSMUSG00000040479	Dgkz	chr2	-	91944373	91944864	91954414	91954491	91942627	91942684	91963285	91963657	77505	1,0,2	0,1,0	0,0,0	5,3,1	226	298	1.95681e-05	0.000988816	1.0,0.0,1.0	0.0,0.0,0.0	0.667
novel splice site MXE	77849	ENSMUSG00000050565	Tor1aip2	chr1	+	156041608	156041690	156051278	156051621	156041074	156041134	156059410	156059587	77849	1,2,6	1,0,1	1,2,0	5,1,6	231	298	6.06403e-06	0.000370065	0.563,1.0,0.886	0.205,0.721,0.0	0.508
novel splice site MXE	77853	ENSMUSG00000050565	Tor1aip2	chr1	+	156041608	156041690	156051312	156051621	156041074	156041134	156059410	156059587	77853	1,2,6	1,0,0	1,2,0	5,4,1	231	298	1.3118e-07	1.36641e-05	0.563,1.0,1.0	0.205,0.392,0.0	0.655
novel splice site MXE	77994	ENSMUSG00000005886	Ncoa2	chr1	-	13299691	13299722	13310744	13310844	13285968	13286025	13372182	13372439	77994	7,1,3	3,1,4	1,3,6	0,0,0	249	180	4.11892e-08	4.77151e-06	0.628,0.42,0.352	1.0,1.0,1.0	-0.533
novel splice site MXE	78153	ENSMUSG00000056941	Commd7	chr2	-	153631199	153631353	153632147	153632338	153629192	153629246	153632593	153632781	78153	1,0,0	10,33,20	10,2,4	16,36,23	298	298	9.98847e-06	0.000560411	0.091,0.0,0.0	0.385,0.053,0.148	-0.165
novel splice site MXE	78154	ENSMUSG00000056941	Commd7	chr2	-	153631199	153631353	153632159	153632338	153629192	153629246	153632593	153632781	78154	1,0,0	10,33,20	8,4,4	16,36,23	298	298	4.7123e-06	0.00029848	0.091,0.0,0.0	0.333,0.1,0.148	-0.163
novel splice site MXE	78156	ENSMUSG00000056941	Commd7	chr2	-	153631199	153631353	153632251	153632338	153629192	153629246	153632593	153632781	78156	0,0,0	10,33,20	8,2,3	16,36,23	236	298	3.27378e-06	0.000218554	0.0,0.0,0.0	0.387,0.066,0.141	-0.198
novel splice site MXE	78223	ENSMUSG00000034807	Colgalt1	chr8	+	71623037	71623144	71623208	71623315	71622702	71622830	71623492	71624911	78223	1,0,0	9,4,16	4,3,11	24,7,16	256	256	3.68212e-06	0.00024147	0.1,0.0,0.0	0.143,0.3,0.407	-0.25
novel splice site MXE	78225	ENSMUSG00000034807	Colgalt1	chr8	+	71623037	71623144	71623216	71623315	71622702	71622830	71623492	71624911	78225	1,0,0	5,1,15	4,3,11	18,2,14	256	248	5.91449e-06	0.000362706	0.162,0.0,0.0	0.177,0.592,0.432	-0.346
novel splice site MXE	78252	ENSMUSG00000040410	Fbxl4	chr4	+	22423802	22423927	22425421	22425523	22422716	22422788	22427149	22427462	78252	6,6,6	0,0,0	10,15,12	4,2,3	274	251	1.32783e-05	0.000709249	1.0,1.0,1.0	0.696,0.873,0.786	0.215
novel splice site MXE	78356	ENSMUSG00000030199	Etv6	chr6	+	134088782	134088864	134115048	134115351	134066306	134066465	134137287	134137417	78356	0,0,1	2,3,3	4,1,3	2,0,0	231	298	1.7651e-09	2.7986e-07	0.0,0.0,0.301	0.721,1.0,1.0	-0.807
novel splice site MXE	78357	ENSMUSG00000030199	Etv6	chr6	+	134088782	134088864	134115219	134115351	134066306	134066465	134137287	134137417	78357	0,0,1	11,8,7	4,1,3	2,0,0	231	281	8.02747e-12	1.79152e-09	0.0,0.0,0.148	0.709,1.0,1.0	-0.854
novel splice site MXE	78358	ENSMUSG00000030199	Etv6	chr6	+	134088782	134088864	134115225	134115351	134066306	134066465	134137287	134137417	78358	0,0,1	2,4,3	4,1,3	2,0,0	231	275	1.07922e-09	1.7816e-07	0.0,0.0,0.284	0.704,1.0,1.0	-0.807
novel splice site MXE	78395	ENSMUSG00000024277	Mapre2	chr18	+	23754481	23754634	23759593	23759706	23752392	23752420	23772603	23774684	78395	5,8,9	4,2,6	0,0,2	5,2,18	298	262	3.94888e-09	5.81054e-07	0.524,0.779,0.569	0.0,0.0,0.089	0.594
novel splice site MXE	78396	ENSMUSG00000024277	Mapre2	chr18	+	23754481	23754634	23759599	23759706	23752392	23752420	23772603	23774684	78396	5,8,9	3,2,6	0,0,2	4,2,14	298	256	1.33903e-08	1.75396e-06	0.589,0.775,0.563	0.0,0.0,0.109	0.606
novel splice site MXE	78397	ENSMUSG00000024277	Mapre2	chr18	+	23754481	23754634	23759593	23759706	23753747	23753869	23772603	23774684	78397	6,9,10	3,3,6	0,1,0	5,2,24	298	262	7.34834e-11	1.44664e-08	0.637,0.725,0.594	0.0,0.305,0.0	0.55
novel splice site MXE	78510	ENSMUSG00000022938	Fam3b	chr16	-	97475728	97475822	97478348	97478399	97475247	97475380	97481786	97481910	78510	4,6,10	3,1,4	1,2,4	0,0,0	200	243	1.75443e-05	0.000899038	0.618,0.879,0.752	1.0,1.0,1.0	-0.25
novel splice site MXE	78598	ENSMUSG00000022938	Fam3b	chr16	-	97481786	97481909	97500859	97501026	97475734	97475822	97504822	97504936	78598	13,17,10	2,3,5	5,4,6	0,0,0	298	272	8.90897e-06	0.000508964	0.856,0.838,0.646	1.0,1.0,1.0	-0.22
novel splice site MXE	78812	ENSMUSG00000033159	Cnppd1	chr1	-	75141262	75141503	75141559	75141769	75140897	75141006	75142057	75142638	78812	15,24,7	79,81,92	2,2,8	124,91,153	298	298	5.09223e-08	5.78534e-06	0.16,0.229,0.071	0.016,0.022,0.05	0.124
novel splice site MXE	78813	ENSMUSG00000033159	Cnppd1	chr1	-	75141262	75141503	75141559	75141964	75140897	75141006	75142057	75142638	78813	15,24,8	79,81,92	2,2,8	124,91,153	298	298	2.20951e-08	2.73676e-06	0.16,0.229,0.08	0.016,0.022,0.05	0.127
novel splice site MXE	78816	ENSMUSG00000033159	Cnppd1	chr1	-	75141408	75141503	75141559	75141769	75140897	75141006	75142057	75142638	78816	15,24,7	81,84,92	2,2,8	125,92,153	298	244	3.1413e-08	3.74731e-06	0.132,0.19,0.059	0.013,0.017,0.041	0.103
novel splice site MXE	78817	ENSMUSG00000033159	Cnppd1	chr1	-	75141408	75141503	75141559	75141964	75140897	75141006	75142057	75142638	78817	15,24,8	81,84,92	2,2,8	125,92,153	298	244	1.44705e-08	1.88559e-06	0.132,0.19,0.066	0.013,0.017,0.041	0.106
novel splice site MXE	79037	ENSMUSG00000026547	Tagln2	chr1	+	172501235	172501304	172504277	172504350	172500244	172500332	172505119	172505934	79037	2,1,2	1,2,0	1,0,0	5,3,3	218	222	1.48652e-05	0.000781924	0.671,0.337,1.0	0.169,0.0,0.0	0.613
novel splice site MXE	79241	ENSMUSG00000052298	Cdc42se2	chr11	-	54740988	54741334	54743849	54743957	54740462	54740550	54756405	54756559	79241	0,0,0	16,27,13	0,4,4	5,4,6	257	298	6.87009e-06	0.000410995	0.0,0.0,0.0	0.0,0.537,0.436	-0.324
novel splice site MXE	79453	ENSMUSG00000003680	Taf6l	chr19	-	8773661	8773692	8773731	8773866	8773027	8773106	8774334	8774467	79453	1,0,0	8,1,6	9,4,1	5,3,6	284	180	7.07935e-06	0.000419664	0.073,0.0,0.0	0.533,0.458,0.096	-0.338
novel splice site MXE	79454	ENSMUSG00000003680	Taf6l	chr19	-	8773661	8773705	8773731	8773866	8773027	8773106	8774334	8774467	79454	1,0,0	2,1,2	9,4,1	0,5,0	284	193	9.19838e-07	7.41532e-05	0.254,0.0,0.0	1.0,0.352,1.0	-0.699
novel splice site MXE	79511	ENSMUSG00000035469	Rcbtb1	chr14	+	59217571	59217762	59221416	59221862	59210434	59210585	59223192	59223300	79511	0,0,0	2,1,1	4,0,4	1,5,0	298	298	6.97619e-06	0.000414866	0.0,0.0,0.0	0.8,0.0,1.0	-0.6
novel splice site MXE	79630	ENSMUSG00000028221	Tmem55a	chr4	+	14869718	14869792	14876557	14876694	14864075	14864437	14886533	14886682	79630	3,12,11	0,0,0	17,7,22	2,1,15	223	286	2.30438e-06	0.000161476	1.0,1.0,1.0	0.916,0.9,0.653	0.177
novel splice site MXE	79634	ENSMUSG00000028221	Tmem55a	chr4	+	14876557	14876694	14878630	14878805	14864075	14864437	14886533	14886682	79634	0,0,0	4,3,2	2,1,15	0,2,12	286	298	5.55288e-08	6.26606e-06	0.0,0.0,0.0	1.0,0.343,0.566	-0.636
novel splice site MXE	79901	ENSMUSG00000027650	Tti1	chr2	-	158011104	158011296	158023376	158023635	158008769	158009358	158028373	158028433	79901	0,0,0	3,8,6	0,6,3	10,8,6	298	298	1.41579e-05	0.000751026	0.0,0.0,0.0	0.0,0.429,0.333	-0.254
novel splice site MXE	80081	ENSMUSG00000045216	Hs6st1	chr1	+	36073720	36073897	36096936	36097008	36068399	36069184	36103512	36106446	80081	7,15,4	0,1,1	4,0,3	2,7,11	298	221	1.9262e-08	2.43398e-06	1.0,0.918,0.748	0.597,0.0,0.168	0.634
novel splice site MXE	80087	ENSMUSG00000045216	Hs6st1	chr1	+	36073725	36073897	36096936	36097008	36068399	36069184	36103512	36106446	80087	2,8,0	0,1,1	1,0,0	2,7,11	298	221	3.15031e-06	0.000211155	1.0,0.856,0.0	0.271,0.0,0.0	0.528
novel splice site MXE	80091	ENSMUSG00000045216	Hs6st1	chr1	+	36093771	36094150	36096936	36097008	36068399	36069184	36103512	36106446	80091	13,13,4	0,1,1	11,9,17	2,7,11	298	221	1.56608e-05	0.000817339	1.0,0.906,0.748	0.803,0.488,0.534	0.276
novel splice site MXE	80301	ENSMUSG00000013973	Dedd	chr1	+	171338840	171338930	171340192	171340336	171338251	171338640	171340827	171342331	80301	5,0,4	2,1,5	0,0,0	1,2,5	239	293	3.09103e-06	0.000208017	0.754,0.0,0.495	0.0,0.0,0.0	0.416
novel splice site MXE	80462	ENSMUSG00000039001	Rps21	chr2	+	180257620	180257683	180257787	180258056	180257378	180257447	180258229	180258442	80462	2,2,3	0,0,0	7,2,9	2,5,4	212	298	2.34724e-06	0.000163906	1.0,1.0,1.0	0.831,0.36,0.76	0.35
novel splice site MXE	80463	ENSMUSG00000039001	Rps21	chr2	+	180257620	180257683	180257985	180258056	180257378	180257447	180258229	180258442	80463	2,2,3	0,0,0	7,2,9	2,5,4	212	220	4.12663e-07	3.74171e-05	1.0,1.0,1.0	0.784,0.293,0.7	0.408
novel splice site MXE	80838	ENSMUSG00000040722	Scamp5	chr9	-	57453141	57453206	57467500	57467690	57451979	57452034	57467932	57468058	80838	56,74,72	4,2,6	26,40,56	5,17,17	298	214	5.98721e-07	5.17643e-05	0.91,0.964,0.896	0.789,0.628,0.703	0.217
novel splice site MXE	80839	ENSMUSG00000040722	Scamp5	chr9	-	57453141	57453206	57467500	57467811	57451979	57452034	57467932	57468058	80839	40,48,47	4,2,6	15,30,28	5,17,17	298	214	2.5134e-07	2.4381e-05	0.878,0.945,0.849	0.683,0.559,0.542	0.296
novel splice site MXE	80840	ENSMUSG00000040722	Scamp5	chr9	-	57453141	57453206	57467500	57467818	57451979	57452034	57467932	57468058	80840	40,48,47	4,2,6	15,30,28	5,17,17	298	214	2.5134e-07	2.4381e-05	0.878,0.945,0.849	0.683,0.559,0.542	0.296
novel splice site MXE	80841	ENSMUSG00000040722	Scamp5	chr9	-	57453141	57453206	57467500	57467836	57451979	57452034	57467932	57468058	80841	40,48,47	4,2,6	15,33,29	5,17,17	298	214	3.75287e-07	3.45006e-05	0.878,0.945,0.849	0.683,0.582,0.551	0.285
novel splice site MXE	81017	ENSMUSG00000000440	Pparg	chr6	+	115407241	115407320	115420055	115420151	115385596	115385633	115439839	115440067	81017	0,5,0	2,2,2	3,1,2	0,0,0	228	245	1.25518e-06	9.62324e-05	0.0,0.729,0.0	1.0,1.0,1.0	-0.757
novel splice site MXE	81082	ENSMUSG00000025155	Dus1l	chr11	-	120791816	120791943	120792030	120792120	120791204	120791350	120792354	120792499	81082	3,1,3	0,0,0	15,6,1	2,4,4	239	276	5.10742e-06	0.000319469	1.0,1.0,1.0	0.896,0.634,0.224	0.415
novel splice site MXE	81190	ENSMUSG00000015488	Cacfd1	chr2	+	27015474	27015609	27018372	27018479	27014092	27014165	27018887	27021089	81190	8,4,8	2,1,2	3,0,3	12,10,12	284	256	6.37038e-09	8.8169e-07	0.783,0.783,0.783	0.184,0.0,0.184	0.66
novel splice site MXE	81292	ENSMUSG00000020220	Vps13d	chr4	-	145016722	145016930	145020136	145020262	144983317	144983449	145044960	145045128	81292	13,7,9	9,7,8	5,2,6	0,1,0	275	298	2.17662e-06	0.00015349	0.61,0.52,0.549	1.0,0.684,1.0	-0.335
novel splice site MXE	81701	ENSMUSG00000023286	Ube2j2	chr4	+	155944515	155944634	155945694	155945913	155943999	155944150	155946254	155946417	81701	8,25,27	1,0,2	6,5,7	3,4,4	268	298	7.14157e-06	0.000422407	0.899,1.0,0.938	0.69,0.582,0.661	0.301
[truncated: 370 more rows]

## Sheet: rMATS_WT_APC_RI
rMATS_junction_type	ID	GeneID	geneSymbol	chr	strand	riExonStart_0base	riExonEnd	upstreamES	upstreamEE	downstreamES	downstreamEE	ID.1	IJC_SAMPLE_1	SJC_SAMPLE_1	IJC_SAMPLE_2	SJC_SAMPLE_2	IncFormLen	SkipFormLen	PValue	FDR	IncLevel1	IncLevel2	IncLevelDifference
[truncated: 290 more rows]

[truncated: 1 more sheets: rMATS_WT_APC_SE]
