# Supplementary material for: RNA splicing is a key mediator of tumour cell plasticity and a therapeutic vulnerability in colorectal cancer
Source: Nat Commun. 2022 May 19;13:2791. doi: 10.1038/s41467-022-30489-z (PMC9120198; doi:10.1038/s41467-022-30489-z)
Supplement: Supplementary file 8 — Supplementary Data 5 [file 41467_2022_30489_MOESM8_ESM.xlsx]

## Sheet: Sheet1
splicing event	gene_short_name	dPSI	p.value	mean_transcript_expression_TPM	SE found in TCGA?
ENSMUSG00000006395;SE:4:118360231-118360306:118360389-118361616:+	Hyi	0.948442	0	14.2078	N
ENSMUSG00000021262;SE:12:108683261-108683348:108683410-108686050:+	Evl	-0.302487	0	3.31047	N
ENSMUSG00000021798;SE:14:34552322-34555343:34555528-34566857:-	Ldb3	-0.403707	0	2.97133	N
ENSMUSG00000022884;SE:16:23111896-23112351:23112457-23113167:+	Eif4a2	0.147885	0	9.92769	Y
ENSMUSG00000026670;SE:1:170143463-170147996:170148046-170149271:-	Uap1	0.274933	0	14.6114	Y
ENSMUSG00000026991;SE:2:59311913-59314356:59314403-59318512:+	Pkp4	-0.251175	0	6.7322	N
ENSMUSG00000030609;SE:7:78896014-78902230:78902830-78905843:+	Aen	0.554317	0	2.00298	N
ENSMUSG00000035268;SE:2:163658492-163659150:163659235-163703486:+	Pkig	-0.187989	0	13.7904	N
ENSMUSG00000035268;SE:2:163658492-163703486:163703555-163721128:+	Pkig	0.330483	0	18.1436	N
ENSMUSG00000047517;SE:7:131034707-131037822:131038133-131039017:+	Dmbt1	-0.23511	0	29.3669	N
ENSMUSG00000058835;SE:2:22946761-22950184:22950270-22953435:-	Abi1	0.190394	0	1.60317	Y
ENSMUSG00000073406;SE:17:36081115-36081242:36081517-36083233:-	H2-Bl	-0.295387	0	4.36824	N
ENSMUSG00000090254;SE:6:89141085-89144613:89144676-89145159:+	Gm1965	1	0	0.0287173	N
ENSMUSG00000090733;SE:3:90213301-90213381:90213493-90213610:-	Rps27	0.259727	0	12.635	N
ENSMUSG00000024127;SE:17:85083315-85088340:85088875-85090106:-	Prepl	0.333978	0.000499501	5.15388	N
ENSMUSG00000040462;SE:10:127096742-127096915:127097079-127097932:-	Os9	-0.146937	0.000499501	24.3836	Y
ENSMUSG00000095620;SE:16:36221646-36238824:36238885-36253014:+	2010005H15Rik	-0.703447	0.000499501	1.81086	N
ENSMUSG00000021275;SE:12:110889326-110895475:110895526-110896087:+	Tecpr2	-0.414371	0.000999001	0.613832	N
ENSMUSG00000026670;SE:1:170143463-170147996:170148043-170149271:-	Uap1	0.194232	0.000999001	4.57523	Y
ENSMUSG00000040723;SE:1:165659444-165663566:165663655-165664949:-	Rcsd1	0.36758	0.000999001	2.5388	N
ENSMUSG00000050017;SE:5:111383110-111385520:111385604-111386503:+	Pitpnb	0.1682	0.000999001	23.6957	N
ENSMUSG00000035227;SE:7:99849059-99862385:99862529-99863228:-	Spcs2	0.627033	0.00124875	2.4522	N
ENSMUSG00000012296;SE:17:46264978-46271800:46271929-46282346:-	Tjap1	0.292408	0.0014985	4.8598	N
ENSMUSG00000025817;SE:2:5845385-5848108:5848190-5854816:+	Nudt5	-0.148762	0.0014985	25.4626	N
ENSMUSG00000032806;SE:X:74371011-74372614:74372682-74373191:-	Slc10a3	-0.175799	0.0014985	5.81783	N
ENSMUSG00000033488;SE:1:157465821-157467166:157467247-157488443:+	BC026585	0.684529	0.0014985	1.0257	N
ENSMUSG00000040731;SE:5:134622086-134624441:134624500-134625366:-	Eif4h	-0.0893922	0.0014985	77.026	Y
ENSMUSG00000050565;SE:1:156041002-156041075:156041134-156051294:+	Tor1aip2	0.0997949	0.0014985	11.7677	N
ENSMUSG00000027690;SE:3:28708677-28713693:28713817-28717416:+	Slc2a2	-0.136608	0.001998	87.3795	N
ENSMUSG00000045427;SE:X:134602762-134602918:134602962-134604855:+	Hnrnph2	-0.149138	0.001998	6.92299	N
ENSMUSG00000092203;SE:17:34950847-34951885:34951925-34952136:-	1110038B12Rik	0.150804	0.001998	20.1417	N
ENSMUSG00000020752;SE:11:115897259-115904885:115905042-115916979:-	Recql5	-0.24534	0.00224775	1.21693	N
ENSMUSG00000027639;SE:2:157099503-157101321:157101443-157101721:-	Samhd1	-0.252513	0.0024975	30.2468	N
ENSMUSG00000029162;SE:5:30926822-30927022:30927156-30928443:+	Khk	-0.118777	0.0024975	45.9994	Y
ENSMUSG00000030447;SE:7:55842307-55854002:55854054-55871859:+	Cyfip1	0.260201	0.0024975	7.60821	N
ENSMUSG00000040648;SE:1:97719906-97721106:97721279-97723670:-	Ppip5k2	-0.14498	0.0024975	4.4601	Y
ENSMUSG00000026981;SE:2:24347554-24348516:24348628-24349415:+	Il1rn	-0.266104	0.002997	3.22709	N
ENSMUSG00000033429;SE:7:64392843-64400169:64400344-64411835:+	Mcee	-0.288982	0.002997	9.37289	N
ENSMUSG00000033429;SE:7:64392843-64400169:64400506-64411835:+	Mcee	-0.17715	0.002997	18.2172	N
ENSMUSG00000046879;SE:11:48867003-48868562:48868780-48871094:-	Irgm1	0.135114	0.002997	14.6864	N
ENSMUSG00000050002;SE:13:58160238-58162838:58162881-58163433:+	Idnk	-0.128227	0.002997	8.4116	N
ENSMUSG00000041654;SE:11:113562124-113613384:113613479-113649942:-	Slc39a11	0.511434	0.00333	1.15622	N
ENSMUSG00000032497;SE:9:111161389-111167200:111167244-111188762:+	Lrrfip2	-0.233549	0.0034965	8.01107	N
ENSMUSG00000032497;SE:9:111190284-111193047:111193118-111199665:+	Lrrfip2	0.175529	0.0034965	2.59865	N
ENSMUSG00000033577;SE:9:80292517-80296643:80296681-80299146:+	Myo6	-0.246458	0.0034965	3.99222	N
ENSMUSG00000005312;SE:13:58179668-58180822:58180905-58183182:-	Ubqln1	0.108734	0.003996	32.4864	Y
ENSMUSG00000020917;SE:11:100498762-100503160:100503189-100504203:-	Acly	0.143457	0.003996	13.5799	Y
ENSMUSG00000024331;SE:18:20032403-20032490:20032535-20033062:-	Dsc2	0.116223	0.003996	5.77977	Y
ENSMUSG00000059654;SE:6:78422791-78425930:78426007-78426285:+	Reg1	-0.113917	0.003996	28.364	N
ENSMUSG00000092203;SE:17:34950475-34950698:34950847-34951885:-	1110038B12Rik	0.144667	0.003996	14.1972	N
ENSMUSG00000037098;SE:17:26008890-26011997:26012131-26013774:-	Rab11fip3	0.204532	0.00449551	0.812923	Y
ENSMUSG00000038028;SE:6:127092742-127101849:127101886-127109436:-	Tigar	-0.194172	0.00449551	5.34289	N
ENSMUSG00000049799;SE:4:94643382-94648321:94648388-94650040:-	Lrrc19	0.09524	0.00449551	9.34334	N
ENSMUSG00000001247;SE:7:30959314-30962098:30962244-30965969:-	Lsr	-0.11077	0.00499501	84.787	Y
ENSMUSG00000027111;SE:2:71849506-71853534:71853663-71855854:+	Itga6	0.141063	0.00499501	17.3976	Y
ENSMUSG00000034681;SE:17:24414734-24415041:24415162-24418038:+	Rnps1	-0.162564	0.00499501	12.6769	N
ENSMUSG00000046840;SE:2:163496631-163496735:163496938-163541503:-	Hnf4aos	-0.395619	0.00499501	1.96661	N
ENSMUSG00000108866;SE:7:100675163-100676118:100676310-100677312:+	Gm44791	0.373354	0.00499501	0.794455	N
ENSMUSG00000087259;SE:11:113067386-113072768:113072900-113172953:-	2610035D17Rik	0.184692	0.00549451	0.685281	N
ENSMUSG00000010048;SE:9:107591110-107591202:107591307-107591568:+	Ifrd2	0.117183	0.00599401	14.3836	N
ENSMUSG00000014956;SE:5:32483464-32483634:32483778-32485259:+	Ppp1cb	0.0834642	0.00599401	5.42896	N
ENSMUSG00000021185;SE:12:100779310-100787616:100787672-100829599:+	9030617O03Rik	-0.140795	0.00599401	4.9191	N
ENSMUSG00000023048;SE:15:102459255-102459464:102459581-102460108:+	Prr13	0.111657	0.00599401	87.5561	N
ENSMUSG00000027291;SE:2:120346392-120346857:120346889-120350164:-	Vps39	0.227959	0.00599401	1.71875	N
ENSMUSG00000028082;SE:3:86075188-86078945:86078984-86080395:+	Sh3d19	-0.101175	0.00599401	9.88559	N
ENSMUSG00000030513;SE:7:66025407-66025566:66025604-66031749:+	Pcsk6	0.230658	0.00599401	3.05685	N
ENSMUSG00000109350;SE:7:19673613-19676722:19676884-19681305:-	Gm44805	0.0944788	0.00599401	3.33578	N
ENSMUSG00000020407;SE:11:9118284-9118631:9118660-9119374:+	Upp1	-0.188479	0.00611888	1.46241	N
ENSMUSG00000037570;SE:15:99250014-99250463:99250582-99251862:-	Mcrs1	-0.0692321	0.00649351	37.3162	N
ENSMUSG00000067599;SE:6:130226581-130227095:130227133-130228515:-	Klra7	0.687542	0.00649351	0.0822667	N
ENSMUSG00000009772;SE:1:132325073-132326206:132326229-132327697:+	Nuak2	0.0888057	0.00699301	5.90027	N
ENSMUSG00000022681;SE:16:13819436-13826883:13826985-13827060:+	Ntan1	0.150314	0.00699301	13.1108	N
ENSMUSG00000039361;SE:7:90191753-90194273:90194296-90195655:+	Picalm	-0.322191	0.00699301	19.9973	N
ENSMUSG00000018379;SE:11:88049215-88049412:88049598-88049977:+	Srsf1	0.245509	0.00749251	6.52007	N
ENSMUSG00000030265;SE:6:145220724-145225074:145225197-145232095:-	Kras	-0.115002	0.00749251	20.3517	Y
ENSMUSG00000030825;SE:7:45563019-45565955:45566022-45566120:+	Hsd17b14	0.656051	0.00749251	0.111063	N
ENSMUSG00000020788;SE:11:72989087-72989475:72989547-72991689:+	Atp2a3	-0.170739	0.00799201	5.33029	N
ENSMUSG00000028917;SE:4:141634478-141637425:141637484-141639676:-	Plekhm2	-0.150824	0.00799201	2.38664	N
ENSMUSG00000034109;SE:3:75898132-75902401:75902484-75903247:-	Golim4	0.144208	0.00799201	6.73642	Y
ENSMUSG00000056116;SE:17:36039374-36040225:36040329-36040478:-	H2-T22	-0.110704	0.00799201	14.9669	N
ENSMUSG00000030825;SE:7:45557674-45559026:45559106-45559381:+	Hsd17b14	0.470173	0.00832501	0.263342	N
ENSMUSG00000007411;SE:12:111647728-111653390:111653434-111655270:+	Mark3	0.0852787	0.00899101	6.71636	N
ENSMUSG00000023286;SE:4:155944013-155946255:155946417-155949007:+	Ube2j2	-0.1627	0.00899101	29.3343	N
ENSMUSG00000032246;SE:9:62858272-62868677:62868817-62871266:+	Calml4	0.118723	0.00899101	170.042	N
ENSMUSG00000032374;SE:9:92600882-92601985:92602047-92602948:+	Plod2	-0.294368	0.00899101	0.772067	N
ENSMUSG00000095026;SE:8:70718632-70720420:70720728-70721777:+	Gm3336	0.0776742	0.00899101	12.819	N
ENSMUSG00000071451;SE:13:34163249-34166061:34166136-34177981:+	Psmg4	0.0791588	0.00949051	19.9457	N
ENSMUSG00000020439;SE:11:3517827-3520752:3520916-3521817:-	Smtn	0.222446	0.00999001	1.08587	Y
ENSMUSG00000034681;SE:17:24414734-24418038:24418218-24418457:+	Rnps1	0.0603271	0.00999001	8.20549	N
ENSMUSG00000041143;SE:4:138972989-138977208:138977322-138983621:+	Tmco4	0.204612	0.00999001	4.49378	N
ENSMUSG00000062478;SE:4:141843796-141845001:141845098-141845182:-	Ctrc	0.458799	0.00999001	9.33399	N
ENSMUSG00000020910;SE:11:67042107-67051681:67051914-67052535:-	Adprm	-0.46545	0.0104895	1.44317	N
ENSMUSG00000026659;SE:1:170880226-170880573:170880691-170880915:-	Dusp12	0.142529	0.0104895	2.4072	N
ENSMUSG00000028693;SE:4:116605763-116610403:116611377-116611972:-	Nasp	0.0992443	0.0104895	5.67429	Y
ENSMUSG00000021000;SE:12:59137786-59146336:59146362-59146847:+	Mia2	-0.278983	0.0109122	1.51561	N
ENSMUSG00000036594;SE:17:34283856-34284288:34284536-34287682:-	H2-Aa	-0.0850771	0.010989	886.453	N
ENSMUSG00000057933;SE:9:78341938-78342487:78342597-78347089:-	Gsta2	0.122137	0.010989	2.03272	N
ENSMUSG00000059436;SE:12:76953276-76961263:76961289-76961990:-	Max	-0.0708143	0.0114885	24.707	N
ENSMUSG00000096215;SE:16:5007418-5007744:5007888-5007972:+	Smim22	-0.0757489	0.011655	83.9741	N
ENSMUSG00000096215;SE:16:5007418-5007774:5007888-5007972:+	Smim22	-0.134155	0.011655	5.56403	N
ENSMUSG00000005087;SE:2:102834335-102837813:102837938-102839358:-	Cd44	0.173576	0.011988	3.39068	Y
ENSMUSG00000017677;SE:11:79246301-79248391:79248659-79250981:-	Wsb1	0.135395	0.011988	7.42823
ENSMUSG00000028693;SE:4:116612081-116614330:116614410-116618870:-	Nasp	-0.0783715	0.011988	11.8825
ENSMUSG00000029630;SE:5:145993036-145993273:145993361-145994865:-	Cyp3a25	-0.0778996	0.011988	94.9252
ENSMUSG00000032294;SE:9:59657270-59658999:59659153-59665200:+	Pkm	-0.386444	0.011988	1.14238
ENSMUSG00000033157;SE:16:45731959-45732738:45732779-45736893:-	Abhd10	-0.157885	0.011988	1.11528
ENSMUSG00000033157;SE:16:45737635-45740319:45740502-45742777:-	Abhd10	0.150083	0.011988	4.6845
ENSMUSG00000034120;SE:11:116850961-116851648:116851751-116852021:-	Srsf2	-0.0577149	0.011988	3.89551
ENSMUSG00000008305;SE:4:72138688-72138962:72139063-72139689:-	Tle1	-0.145318	0.0124875	5.43087
ENSMUSG00000032849;SE:14:118632187-118654150:118654374-118668347:-	Abcc4	-0.247337	0.0124875	1.15958
ENSMUSG00000079293;SE:6:129467668-129468869:129469003-129470899:-	Clec7a	0.129593	0.0124875	5.12934
ENSMUSG00000035227;SE:7:99849059-99862821:99862994-99863228:-	Spcs2	0.332641	0.012987	0.0162953
ENSMUSG00000066568;SE:7:34357496-34357766:34357942-34365615:-	Lsm14a	0.0867543	0.01332	10.2356
ENSMUSG00000029048;SE:4:155082754-155083109:155083317-155086205:-	Rer1	0.0944492	0.0134865	26.5624
ENSMUSG00000034908;SE:9:45945784-45946506:45946568-45946745:-	Sidt2	-0.200762	0.0134865	9.11958
ENSMUSG00000015889;SE:10:93480786-93482250:93482332-93482962:+	Lta4h	-0.0517245	0.013986	60.0608
ENSMUSG00000024958;SE:19:6939410-6939529:6939754-6940352:-	Gpr137	-0.0909193	0.013986	1.79718
ENSMUSG00000025059;SE:X:85704396-85706238:85706324-85711051:-	Gk	0.113438	0.013986	2.3781
ENSMUSG00000025059;SE:X:85746301-85749612:85749695-85754332:-	Gk	-0.136788	0.013986	6.93406
ENSMUSG00000021000;SE:12:59137786-59144699:59144770-59146847:+	Mia2	0.231051	0.0141858	1.00813
ENSMUSG00000021000;SE:12:59144770-59146336:59146362-59146847:+	Mia2	-0.128875	0.0141858	19.1592
ENSMUSG00000004865;SE:17:28599869-28600243:28600456-28600869:-	Srpk1	0.0787763	0.0144855	17.8797
ENSMUSG00000006418;SE:2:167503601-167507047:167507197-167510876:+	Rnf114	-0.0628073	0.0144855	18.316
ENSMUSG00000005087;SE:2:102831536-102832483:102832572-102853015:-	Cd44	0.829525	0.014985	0.318451
ENSMUSG00000020777;SE:11:116182020-116183464:116183624-116189415:-	Acox1	0.0794117	0.014985	11.2444
ENSMUSG00000041219;SE:2:113834462-113834778:113834916-113836866:-	Arhgap11a	0.142478	0.014985	2.43247
ENSMUSG00000041815;SE:15:83135389-83137468:83137554-83138132:-	Poldip3	-0.0953979	0.014985	26.5117
ENSMUSG00000033577;SE:9:80293553-80293945:80293974-80296643:+	Myo6	0.148395	0.0151515	7.49108
ENSMUSG00000005087;SE:2:102839477-102842261:102842377-102853015:-	Cd44	-0.101594	0.015984	19.9196
ENSMUSG00000013643;SE:11:58379098-58379645:58379709-58382285:+	Lypd8	-0.0393085	0.015984	2236.41
ENSMUSG00000025227;SE:19:46369333-46371936:46372107-46372182:+	Mfsd13a	-0.172842	0.015984	2.21341
ENSMUSG00000026566;SE:1:165593677-165601750:165601855-165604610:-	Mpzl1	0.157743	0.015984	12.8283
ENSMUSG00000029414;SE:5:123815029-123816667:123816796-123818451:+	Kntc1	0.17125	0.015984	1.80804
ENSMUSG00000039701;SE:3:122969249-122982685:122982709-122984282:-	Usp53	-0.251641	0.015984	0.303089
ENSMUSG00000040990;SE:X:159840611-159841076:159841186-159865325:+	Sh3kbp1	0.507594	0.015984	1.27444
ENSMUSG00000041126;SE:11:6429225-6433724:6433837-6439376:-	H2afv	-0.0425669	0.015984	41.6176
ENSMUSG00000001123;SE:11:78968033-78969714:78969806-78971317:-	Lgals9	-0.0806616	0.0164835	268.777
ENSMUSG00000022789;SE:16:16316778-16318445:16318477-16319452:-	Dnm1l	-0.0776095	0.0164835	6.48683
ENSMUSG00000026149;SE:1:82757711-82760168:82760319-82763927:-	Tm4sf20	0.0585802	0.0164835	357.321
ENSMUSG00000031328;SE:X:74230753-74232967:74232990-74233149:-	Flna	0.113495	0.0164835	1.6982
ENSMUSG00000047517;SE:7:131119678-131120791:131120872-131121069:+	Dmbt1	0.0517473	0.0164835	43.9114
ENSMUSG00000020798;SE:11:72540551-72545888:72545953-72549998:-	Spns3	-0.215647	0.016983	0.38193
ENSMUSG00000029713;SE:5:137529765-137529846:137529909-137533139:-	Gnb2	0.202106	0.016983	23.7495
ENSMUSG00000001323;SE:11:74913133-74919437:74919662-74925619:-	Srr	0.182719	0.0174825	2.99114
ENSMUSG00000051037;SE:13:67194594-67198533:67198659-67199149:+	Zfp455	0.261148	0.0174825	0.515734
ENSMUSG00000028614;SE:4:107368148-107368757:107368877-107371262:+	Ndc1	-0.0885342	0.017982	4.11874
ENSMUSG00000035642;SE:7:97550741-97565151:97565300-97575588:-	Aamdc	-0.221794	0.017982	2.84826
ENSMUSG00000035642;SE:7:97550741-97565151:97565300-97579366:-	Aamdc	-0.184817	0.017982	10.0173
ENSMUSG00000035642;SE:7:97565300-97575588:97575691-97579366:-	Aamdc	0.137534	0.017982	13.9231
ENSMUSG00000038371;SE:7:110340074-110341290:110341364-110348855:-	Sbf2	-0.261326	0.017982	1.61227
ENSMUSG00000038759;SE:6:35205534-35206120:35206219-35208081:+	Nup205	-0.10839	0.017982	2.6015
ENSMUSG00000022857;SE:16:79062268-79071252:79071296-79071401:-	Tmprss15	-0.0537183	0.0184815	19.8861
ENSMUSG00000057342;SE:7:45713728-45716993:45717063-45717701:-	Sphk2	0.081263	0.0187313	4.08497
ENSMUSG00000070953;SE:2:34785728-34790503:34790567-34795172:-	Rabepk	-0.457453	0.0187313	0.382298
ENSMUSG00000022965;SE:16:91547232-91554948:91555080-91557885:+	Ifngr2	0.048555	0.018981	62.772
ENSMUSG00000055917;SE:12:40378874-40410576:40410953-40445666:-	Zfp277	-0.0676353	0.018981	6.56083
ENSMUSG00000026853;SE:2:30413246-30413860:30413996-30415195:-	Crat	0.192032	0.0194805	1.39848
ENSMUSG00000040964;SE:4:140568520-140568756:140568770-140570257:-	Arhgef10l	0.218018	0.0194805	0.891174
ENSMUSG00000035227;SE:7:99849059-99849157:99849252-99858764:-	Spcs2	0.0541989	0.01998	60.6211
ENSMUSG00000035621;SE:10:80151723-80153591:80153719-80153816:+	Midn	0.076117	0.01998	8.73973
ENSMUSG00000090266;SE:11:116843774-116845763:116845945-116848254:+	Mettl23	0.103163	0.01998	2.98226
ENSMUSG00000090266;SE:11:116843774-116845819:116845945-116848254:+	Mettl23	0.144799	0.01998	1.69252
ENSMUSG00000058070;SE:12:108502418-108503183:108503233-108506479:+	Eml1	-0.243656	0.0201465	0.336467
ENSMUSG00000020923;SE:11:102310576-102310926:102311036-102311380:-	Ubtf	0.0810091	0.020979	3.31667
ENSMUSG00000022322;SE:8:4765089-4767907:4768022-4768144:-	Shcbp1	0.188871	0.020979	4.27565
ENSMUSG00000028838;SE:4:134360621-134362301:134362407-134362583:-	Extl1	-0.150945	0.020979	1.44509
ENSMUSG00000029817;SE:6:49252515-49252803:49253108-49263838:-	Tra2a	-0.0820253	0.020979	5.52319
ENSMUSG00000029672;SE:6:22339377-22343266:22343319-22355995:-	Fam3c	0.0861307	0.0212288	6.36742
ENSMUSG00000024037;SE:17:31510646-31512167:31512487-31518818:-	Wdr4	0.370698	0.0213536	0.481278
ENSMUSG00000051730;SE:2:69873935-69879102:69879184-69880767:-	Mettl5	-0.0760808	0.0214785	11.098
ENSMUSG00000033577;SE:9:80292517-80293527:80293553-80296643:+	Myo6	-0.166896	0.0218531	0.822576
ENSMUSG00000004933;SE:10:81257574-81258169:81258304-81258480:+	Matk	-0.501142	0.021978	0.676788
ENSMUSG00000006611;SE:13:23706136-23706767:23707066-23710627:-	Hfe	0.571982	0.021978	0.150287
ENSMUSG00000024843;SE:19:3864759-3875735:3875788-3884472:+	Chka	0.140226	0.0224775	5.6813
ENSMUSG00000029162;SE:5:30924855-30927022:30927156-30928443:+	Khk	-0.0624901	0.0224775	217.696
ENSMUSG00000056938;SE:11:103103644-103103900:103104020-103104093:+	Acbd4	-0.115327	0.0224775	7.58088
ENSMUSG00000056698;SE:6:72595020-72596436:72596466-72598322:-	Elmod3	-0.0811808	0.022977	4.67543
ENSMUSG00000056698;SE:6:72596466-72597624:72597645-72598322:-	Elmod3	-0.098588	0.022977	2.02799
ENSMUSG00000074604;SE:3:51664610-51677565:51677635-51681797:+	Mgst2	-0.0462472	0.0232268	88.6872
ENSMUSG00000019320;SE:17:24699657-24699898:24700015-24700121:+	Noxo1	-0.0693241	0.02331	8.47711
ENSMUSG00000035642;SE:7:97550741-97558131:97558226-97565151:-	Aamdc	0.0684461	0.0233766	7.26237
ENSMUSG00000020431;SE:11:7165526-7166240:7166289-7167064:+	Adcy1	0.450061	0.0234765	0.298251
ENSMUSG00000047517;SE:7:131034707-131039017:131039049-131040887:+	Dmbt1	0.0377585	0.0234765	13.0648
ENSMUSG00000090254;SE:6:89141085-89144562:89144676-89145159:+	Gm1965	0.986779	0.0234765	0.0185732
ENSMUSG00000004996;SE:8:84254352-84256244:84256419-84256890:-	Mri1	-0.103611	0.0236014	8.76919
ENSMUSG00000004996;SE:8:84254352-84256308:84256419-84256890:-	Mri1	-0.118409	0.0236014	6.33849
ENSMUSG00000029064;SE:4:155491580-155515631:155515679-155527413:+	Gnb1	-0.0502199	0.0236014	45.7746
ENSMUSG00000038260;SE:7:45304867-45304948:45305080-45305289:-	Trpm4	-0.0982985	0.0237263	13.7993
ENSMUSG00000038260;SE:7:45327452-45327721:45327895-45333382:-	Trpm4	0.105175	0.0237263	17.4383
ENSMUSG00000033577;SE:9:80292517-80293945:80293974-80296643:+	Myo6	0.162509	0.0237762	0.303275
ENSMUSG00000016921;SE:2:162932142-162932815:162933082-162933426:+	Srsf6	-0.0676819	0.023976	20.5196
ENSMUSG00000020409;SE:11:43433819-43436354:43436432-43437345:+	Slu7	-0.114622	0.023976	5.83381
ENSMUSG00000024194;SE:17:26939092-26939317:26939368-26939451:-	Cuta	0.0352415	0.0244755	53.1883
ENSMUSG00000057554;SE:13:12456432-12459174:12459316-12461427:-	Lgals8	-0.142458	0.0247253	3.88348
ENSMUSG00000021578;SE:13:74356817-74359691:74359826-74360605:+	Ccdc127	0.429194	0.024975	0.520246
ENSMUSG00000030452;SE:7:55944709-55961452:55961572-55962200:-	Nipa2	0.152154	0.024975	9.2949
ENSMUSG00000039697;SE:10:30647651-30647967:30648040-30648445:-	Ncoa7	-0.155029	0.024975	0.636027
ENSMUSG00000029328;SE:5:100034984-100035635:100035739-100036104:-	Hnrnpdl	-0.0813944	0.0254745	5.29504
ENSMUSG00000032624;SE:17:83421735-83427223:83427351-83428000:+	Eml4	0.216264	0.0254745	0.679647
ENSMUSG00000037720;SE:5:67261033-67263730:67263824-67264270:+	Tmem33	-0.0686707	0.0254745	6.56579
ENSMUSG00000037720;SE:5:67263824-67264270:67264457-67267302:+	Tmem33	-0.0654695	0.0254745	4.46877
ENSMUSG00000042797;SE:7:97726704-97728971:97729087-97737369:-	Aqp11	-0.0715214	0.0254745	14.4102
ENSMUSG00000059824;SE:7:45705762-45706606:45707016-45708260:+	Dbp	0.104188	0.0254745	21.2695
ENSMUSG00000021036;SE:12:87346801-87350261:87350385-87355526:-	Sptlc2	-0.03795	0.025974	21.2272
ENSMUSG00000021669;SE:13:96616549-96616994:96617071-96624695:+	Col4a3bp	0.0616869	0.025974	2.40114
ENSMUSG00000032624;SE:17:83428025-83428216:83428248-83440031:+	Eml4	0.0875833	0.0262238	12.787
ENSMUSG00000000028;SE:16:18807423-18808732:18808869-18810389:-	Cdc45	-0.0592271	0.0264735	3.78773
ENSMUSG00000004558;SE:14:51910785-51911086:51911127-51911466:-	Ndrg2	-0.0689217	0.0264735	5.30477
ENSMUSG00000036167;SE:15:93410783-93420284:93420490-93424014:+	Pphln1	0.124795	0.026973	2.72478
ENSMUSG00000038690;SE:5:145187233-145188193:145188322-145191503:-	Atp5j2	0.0385373	0.026973	7.38463
ENSMUSG00000063576;SE:17:46678493-46679042:46679194-46680702:-	Klhdc3	-0.040357	0.026973	38.327
ENSMUSG00000000326;SE:16:18411957-18424304:18424360-18426356:-	Comt	0.0320165	0.027972	81.9635
ENSMUSG00000004565;SE:8:3537520-3537767:3537883-3541291:+	Pnpla6	-0.411045	0.027972	0.540483
ENSMUSG00000021007;SE:12:98632037-98634224:98634319-98637566:+	Spata7	0.185875	0.027972	0.581688
ENSMUSG00000029713;SE:5:137530290-137530398:137530436-137533139:-	Gnb2	-0.237383	0.028305	1.50935
ENSMUSG00000026087;SE:1:37890584-37892943:37893023-37893939:+	Mrpl30	0.0767833	0.0284715	37.501
ENSMUSG00000033916;SE:7:13032350-13032435:13032565-13033829:-	Chmp2a	0.22689	0.0284715	1.53466
ENSMUSG00000033916;SE:7:13032565-13032792:13032821-13033829:-	Chmp2a	-0.165122	0.0284715	3.6817
ENSMUSG00000039262;SE:2:32212291-32212887:32214947-32216046:+	Prrc2b	-0.131309	0.0284715	2.32294
ENSMUSG00000039262;SE:2:32227036-32229263:32229344-32230611:+	Prrc2b	-0.131309	0.0284715	1.16147
ENSMUSG00000068762;SE:3:107941284-107942333:107942414-107942702:-	Gstm6	-0.220936	0.0284715	0.786905
ENSMUSG00000056770;SE:12:108158348-108160233:108160381-108162973:-	Setd3	0.0530909	0.028971	14.5301
ENSMUSG00000060152;SE:5:115238069-115238135:115238277-115240162:+	Pop5	0.0650128	0.028971	7.94549
ENSMUSG00000060550;SE:17:35440184-35442267:35442551-35442967:+	H2-Q7	0.121403	0.028971	0.948822
ENSMUSG00000060550;SE:17:35442551-35442678:35442794-35442967:+	H2-Q7	-0.113454	0.028971	9.1122
ENSMUSG00000035227;SE:7:99839883-99840692:99840824-99844700:-	Spcs2	0.0405924	0.0292565	19.0646
ENSMUSG00000036748;SE:19:46332701-46338313:46338420-46338569:-	Cuedc2	0.0640997	0.0294705	9.93552
ENSMUSG00000021185;SE:12:100779310-100786138:100786246-100787616:+	9030617O03Rik	0.0805078	0.02997	3.8326
ENSMUSG00000027951;SE:3:89730838-89734842:89736273-89737990:+	Adar	-0.0697418	0.02997	7.08765
ENSMUSG00000032536;SE:9:121469087-121470228:121470320-121472237:+	Trak1	0.137804	0.02997	7.84383
ENSMUSG00000041881;SE:17:33824680-33825601:33825650-33829667:+	Ndufa7	-0.0711202	0.02997	195.76
ENSMUSG00000059981;SE:7:126868322-126868839:126868907-126871402:-	Taok2	-0.0861588	0.0304695	3.8908
ENSMUSG00000027130;SE:2:112267092-112316241:112316285-112333383:+	Slc12a6	0.15224	0.030969	0.897862
ENSMUSG00000001323;SE:11:74913132-74919437:74919662-74925584:-	Srr	-0.334539	0.031635	0.626114
ENSMUSG00000037266;SE:4:134925432-134925777:134925821-134926735:+	Rsrp1	0.0718088	0.031968	6.76914
ENSMUSG00000085427;SE:2:72788236-72792177:72792275-72800070:-	6430710C18Rik	-0.201022	0.031968	1.72987
ENSMUSG00000026437;SE:1:132115952-132116447:132116489-132116596:-	Cdk18	-0.0458835	0.0322178	27.8962
ENSMUSG00000074405;SE:7:5020655-5028991:5031279-5032763:+	Zfp865	-0.152585	0.0322178	1.45535
ENSMUSG00000074405;SE:7:5020655-5028991:5032207-5032763:+	Zfp865	-0.255845	0.0322178	0.349689
ENSMUSG00000026418;SE:1:135799496-135799973:135800020-135802594:+	Tnni1	-0.230571	0.0324675	0.743325
ENSMUSG00000031848;SE:8:70676596-70677778:70677858-70677954:+	Lsm4	-0.164649	0.0324675	2.26789
ENSMUSG00000020454;SE:11:3230101-3233988:3234059-3234462:+	Eif4enif1	0.0953512	0.032753	3.64777
ENSMUSG00000029153;SE:5:73329320-73332104:73332200-73335820:-	Ociad2	0.0624282	0.032967	38.448
ENSMUSG00000031930;SE:8:107458001-107483332:107483469-107485546:+	Wwp2	0.0798486	0.032967	6.50259
ENSMUSG00000038295;SE:5:24387543-24387689:24388443-24389781:-	Atg9b	0.224201	0.032967	4.82676
ENSMUSG00000047502;SE:4:106700265-106702483:106702637-106703015:-	Mroh7	0.77326	0.032967	0.0969898
ENSMUSG00000060402;SE:7:34676672-34748062:34748277-34812346:-	Chst8	-0.463978	0.032967	0.151002
ENSMUSG00000022789;SE:16:16341468-16342697:16342735-16345998:-	Dnm1l	-0.047066	0.0334665	1.28216
ENSMUSG00000049916;SE:16:17121551-17123512:17123654-17124990:-	2610318N02Rik	-0.112173	0.0334665	2.26699
ENSMUSG00000049721;SE:11:3983840-3984941:3985158-3996909:+	Gal3st1	0.0758728	0.033966	14.8961
ENSMUSG00000001105;SE:11:78536576-78538510:78538738-78538834:+	Ift20	0.0523713	0.034965	19.0966
ENSMUSG00000027506;SE:3:8935040-8936439:8936480-8943551:-	Tpd52	0.162058	0.034965	1.45751
ENSMUSG00000030555;SE:7:67647845-67662327:67662526-67667163:+	Ttc23	0.271608	0.034965	1.0457
ENSMUSG00000035325;SE:5:100368352-100369596:100369634-100373425:-	Sec31a	-0.0793868	0.034965	39.108
ENSMUSG00000035596;SE:7:3691935-3692040:3692118-3692741:-	Mboat7	0.105957	0.034965	5.12702
ENSMUSG00000060073;SE:12:70974767-70978733:70978815-70983319:+	Psma3	-0.051903	0.034965	23.8373
ENSMUSG00000020069;SE:10:63018225-63018760:63018898-63019393:-	Hnrnph3	0.0567258	0.0354645	3.68582
ENSMUSG00000026511;SE:1:182124975-182128684:182128752-182131336:+	Srp9	0.0326927	0.0354645	58.8975
ENSMUSG00000041189;SE:11:69795013-69795595:69795734-69795822:-	Chrnb1	0.111679	0.0354645	2.83451
ENSMUSG00000030002;SE:6:85950093-85950514:85950560-85952305:-	Dusp11	0.0599347	0.035964	7.23237
ENSMUSG00000030492;SE:7:35449146-35449349:35449454-35449750:+	Slc7a9	-0.0923841	0.035964	12.589
ENSMUSG00000032725;SE:7:101840997-101843386:101843418-101843668:-	Folr2	-0.257753	0.035964	0.0704912
ENSMUSG00000020516;SE:11:86516191-86516744:86516987-86517583:-	Rps6kb1	-0.0874561	0.0362138	2.27936
ENSMUSG00000027274;SE:2:136885700-136888359:136888407-136891043:-	Mkks	-0.0381923	0.0364635	22.3467
ENSMUSG00000036777;SE:9:22339088-22349247:22349300-22350920:-	Anln	-0.0879929	0.036963	0.84729
ENSMUSG00000057719;SE:18:42101801-42104062:42104157-42111119:+	Sh3rf2	-0.150391	0.036963	1.44877
ENSMUSG00000004069;SE:16:4702308-4705844:4705960-4706568:+	Dnaja3	0.0401337	0.0374625	6.85025
ENSMUSG00000039630;SE:1:178323713-178323966:178324016-178325243:-	Hnrnpu	-0.0397027	0.0374625	68.7956
ENSMUSG00000030165;SE:6:129593790-129595410:129595561-129596862:+	Klrd1	-0.157517	0.037962	3.15671
ENSMUSG00000030313;SE:6:149080915-149084871:149084936-149101183:-	Dennd5b	0.0652152	0.037962	2.72842
ENSMUSG00000030613;SE:7:92568575-92572539:92572640-92574622:+	Ccdc90b	0.0512794	0.037962	18.8781
ENSMUSG00000040483;SE:11:72303462-72304666:72304861-72306564:+	Xaf1	0.0463046	0.037962	3.57583
ENSMUSG00000040483;SE:11:72303462-72306564:72306652-72308607:+	Xaf1	-0.0294026	0.037962	20.9007
ENSMUSG00000068921;SE:3:88927070-88928447:88928527-88929396:-	Dap3	0.24118	0.037962	4.64154
ENSMUSG00000012114;SE:16:17655805-17663377:17663496-17671545:-	Med15	0.0507742	0.0384615	15.2282
ENSMUSG00000029177;SE:5:30673059-30673267:30673443-30674038:+	Cenpa	-0.251811	0.0384615	0.597087
ENSMUSG00000029177;SE:5:30673059-30673293:30673443-30674038:+	Cenpa	-0.079689	0.0384615	7.68857
ENSMUSG00000032002;SE:9:7203555-7205298:7205400-7206720:+	Dcun1d5	0.040564	0.0384615	12.7214
ENSMUSG00000074272;SE:7:25464880-25465468:25465520-25466317:-	Ceacam1	-0.0520596	0.0384615	6.02115
ENSMUSG00000004980;SE:6:51461433-51461920:51462055-51463411:-	Hnrnpa2b1	-0.057128	0.038961	17.8359
ENSMUSG00000004980;SE:6:51464211-51464428:51464547-51465179:-	Hnrnpa2b1	-0.0447611	0.038961	83.6856
ENSMUSG00000019894;SE:10:103368153-103369372:103369468-103389027:+	Slc6a15	0.885176	0.038961	0.0129445
ENSMUSG00000027219;SE:2:122456402-122457468:122457657-122457884:+	Slc28a2	-0.0544924	0.038961	16.1515
ENSMUSG00000035597;SE:12:65055320-65055434:65055533-65055638:+	Prpf39	-0.0788715	0.038961	1.69859
ENSMUSG00000041654;SE:11:113562124-113591782:113591932-113649942:-	Slc39a11	0.13538	0.0392465	1.07761
ENSMUSG00000027881;SE:3:108905334-108905918:108905988-108907787:-	Prpf38b	-0.0865556	0.0397103	4.02497
ENSMUSG00000027881;SE:3:108905334-108906072:108906125-108907787:-	Prpf38b	-0.0630787	0.0397103	2.16264
ENSMUSG00000027881;SE:3:108908404-108910343:108910395-108911164:-	Prpf38b	-0.0601829	0.0397103	1.62415
ENSMUSG00000011257;SE:4:123295321-123295750:123295836-123295930:+	Pabpc4	-0.0680471	0.03996	17.0401
ENSMUSG00000022364;SE:15:57960983-57962069:57962263-57963804:+	Tbc1d31	-0.201441	0.03996	2.41511
ENSMUSG00000029162;SE:5:30924855-30926688:30926822-30928443:+	Khk	-0.0549437	0.03996	9.9916
ENSMUSG00000042590;SE:13:106823051-106836212:106836426-106842089:-	Ipo11	-0.105735	0.03996	1.35387
ENSMUSG00000015165;SE:7:28815352-28817335:28817404-28818461:+	Hnrnpl	-0.0522018	0.0402098	3.81046
ENSMUSG00000021877;SE:14:26638486-26646659:26646739-26646914:+	Arf4	-0.0506896	0.0404595	129.283
ENSMUSG00000029775;SE:6:30417077-30427645:30427795-30439644:+	Klhdc10	-0.499827	0.0404595	0.264978
ENSMUSG00000031767;SE:8:114133700-114136338:114136491-114147895:+	Nudt7	0.0642944	0.0404595	5.26265
ENSMUSG00000038400;SE:2:173234461-173271567:173271680-173276088:-	Pmepa1	-0.0417219	0.0404595	7.129
ENSMUSG00000038482;SE:8:13339739-13357043:13357109-13365089:+	Tfdp1	0.0530641	0.0404595	9.74158
ENSMUSG00000091509;SE:14:105109802-105112319:105112402-105113469:-	Gm17066	0.0553456	0.0404595	5.10822
ENSMUSG00000042709;SE:11:60409630-60411667:60411729-60416986:-	Atpaf2	-0.123195	0.0405594	1.70621
ENSMUSG00000024731;SE:19:10962402-10962935:10963073-10964036:-	Ms4a10	0.0424941	0.040959	108.002
ENSMUSG00000017417;SE:11:97955523-97956099:97956168-97956423:-	Plxdc1	-0.34657	0.0412088	0.157353
ENSMUSG00000024254;SE:17:84686721-84688532:84688688-84691800:+	Abcg8	0.046039	0.0412088	22.4434
ENSMUSG00000002524;SE:15:76072568-76074607:76074657-76075542:-	Puf60	-0.0294515	0.0414585	16.9588
ENSMUSG00000030173;SE:6:129909951-129911350:129911484-129913140:-	Klra5	-0.166462	0.0414585	0.388308
ENSMUSG00000001323;SE:11:74913132-74919437:74919662-74925619:-	Srr	-0.193854	0.041958	0.601002
ENSMUSG00000018604;SE:5:119674293-119675243:119675302-119675558:+	Tbx3	-0.0391441	0.041958	11.5794
ENSMUSG00000022668;SE:16:44743868-44745283:44745493-44745999:-	Gtpbp8	-0.163364	0.041958	1.58251
ENSMUSG00000028437;SE:4:41379870-41387175:41387357-41388096:+	Ubap1	0.0686293	0.041958	13.7217
ENSMUSG00000030849;SE:7:130196374-130198419:130198563-130200983:-	Fgfr2	-0.189231	0.041958	0.583762
ENSMUSG00000032135;SE:9:44140992-44141275:44141392-44141784:+	Mcam	0.130946	0.041958	3.94072
ENSMUSG00000041926;SE:1:135271764-135272362:135272478-135277389:-	Rnpep	-0.0408879	0.041958	95.0883
ENSMUSG00000079084;SE:9:13247021-13249259:13249342-13252071:+	Ccdc82	-0.0782009	0.041958	1.5376
ENSMUSG00000044534;SE:9:121898503-121902037:121902148-121906354:+	Ackr2	-0.373628	0.0424575	0.153913
ENSMUSG00000050567;SE:11:50258828-50260977:50261073-50263250:-	Maml1	-0.0872789	0.0424575	3.5337
ENSMUSG00000028156;SE:3:138527314-138533376:138533511-138546321:+	Eif4e	0.0439929	0.042957	16.6649
ENSMUSG00000030583;SE:7:29434825-29488260:29488324-29518465:-	Sipa1l3	-0.182865	0.042957	1.1647
ENSMUSG00000055447;SE:16:49868112-49869018:49869080-49884165:+	Cd47	0.0270735	0.042957	12.7438
ENSMUSG00000057789;SE:17:27021347-27021663:27021682-27022439:-	Bak1	0.0434544	0.042957	43.3553
ENSMUSG00000000355;SE:X:38600778-38601929:38602081-38602576:+	Mcts1	0.0516786	0.0434565	40.0093
ENSMUSG00000042761;SE:9:87144397-87144531:87144675-87169525:+	Mrap2	-0.588445	0.0434565	0.0344272
ENSMUSG00000028653;SE:4:123048880-123049152:123049264-123049477:+	Trit1	-0.0837099	0.043956	3.74327
ENSMUSG00000037808;SE:9:13836183-13836659:13836716-13836837:+	Fam76b	-0.0848755	0.043956	0.998073
ENSMUSG00000040463;SE:11:72448377-72448732:72448963-72449043:+	Mybbp1a	0.0755484	0.043956	11.5946
ENSMUSG00000044950;SE:11:43705477-43717030:43717149-43720221:+	Pwwp2a	-0.0955471	0.0441225	0.950745
ENSMUSG00000035227;SE:7:99849059-99856413:99856514-99858764:-	Spcs2	-0.0338903	0.0444	2.82135
ENSMUSG00000020376;SE:11:50095980-50099246:50099339-50104549:+	Rnf130	0.0474294	0.0444555	11.3828
ENSMUSG00000026029;SE:1:58795738-58803999:58804114-58823915:+	Casp8	-0.052649	0.044622	1.37781
ENSMUSG00000026029;SE:1:58802693-58803999:58804114-58823915:+	Casp8	-0.0566388	0.044622	13.6008
ENSMUSG00000028653;SE:4:123049554-123052066:123052175-123052484:+	Trit1	-0.0591635	0.044955	3.60284
ENSMUSG00000030352;SE:6:127967272-128034166:128034245-128083382:-	Tspan9	0.417709	0.044955	0.145015
ENSMUSG00000089669;SE:11:69684333-69684485:69684532-69684660:-	Tnfsf13	-0.0478966	0.044955	14.6108
ENSMUSG00000036087;SE:5:72958286-72965804:72965881-72974531:+	Slain2	0.0457137	0.045954	5.4939
ENSMUSG00000097162;SE:7:90125032-90126928:90127044-90129872:-	2310010J17Rik	-0.0778088	0.045954	0.986614
ENSMUSG00000026890;SE:2:36084075-36087368:36087471-36090962:-	Lhx6	-0.570429	0.0464535	0.0139373
ENSMUSG00000031488;SE:8:27150803-27151597:27153159-27154146:-	Rab11fip1	0.067179	0.0464535	7.57325
ENSMUSG00000029177;SE:5:30667113-30669692:30669828-30672464:+	Cenpa	-0.0563627	0.0467033	23.2417
ENSMUSG00000036402;SE:6:66914510-66943825:66943882-67015725:+	Gng12	-0.0609801	0.0467532	3.81061
ENSMUSG00000040268;SE:7:130908425-130909588:130909628-130910832:+	Plekha1	-0.103351	0.0472028	2.65203
ENSMUSG00000040268;SE:7:130908425-130909588:130909658-130910832:+	Plekha1	-0.107541	0.0472028	2.28971
ENSMUSG00000029062;SE:4:155624941-155625185:155625339-155625531:+	Cdk11b	-0.0474462	0.0474525	4.08363
ENSMUSG00000035769;SE:9:119359314-119361114:119361183-119364497:+	Xylb	-0.0702437	0.0474525	3.81698
ENSMUSG00000038007;SE:4:86887165-86900482:86900619-86911616:+	Acer2	-0.0822585	0.0474525	2.52753
ENSMUSG00000089900;SE:17:29588378-29591065:29591189-29596216:-	Tbc1d22bos	-0.279118	0.0474525	0.415689
ENSMUSG00000039782;SE:5:43261784-43268869:43268892-43277431:+	Cpeb2	-0.118979	0.047952	0.919019
ENSMUSG00000040268;SE:7:130908425-130909588:130909735-130910832:+	Plekha1	-0.0722858	0.047952	12.413
ENSMUSG00000066568;SE:7:34345958-34347926:34347982-34351286:-	Lsm14a	-0.0435606	0.047952	14.0129
ENSMUSG00000012296;SE:17:46264978-46282346:46282439-46282960:-	Tjap1	-0.0477135	0.0484515	4.09706
ENSMUSG00000025402;SE:10:127661779-127662731:127662922-127663132:-	Nab2	-0.0643453	0.0487013	7.95067
ENSMUSG00000021798;SE:14:34567567-34569713:34569727-34571718:-	Ldb3	-0.150173	0.048951	0.325325
ENSMUSG00000030122;SE:6:124914232-124914408:124914466-124914635:-	Ptms	0.0298389	0.048951	64.5514
ENSMUSG00000054385;SE:7:25519190-25519963:25520015-25520814:-	Ceacam2	0.195116	0.048951	0.227814
ENSMUSG00000030120;SE:6:124931586-124932099:124932221-124932411:+	Mlf2	-0.187314	0.049284	1.65482
ENSMUSG00000037608;SE:10:20326099-20327164:20327391-20328102:+	Bclaf1	-0.0519468	0.0494506	1.9885
ENSMUSG00000037608;SE:10:20332261-20332396:20332557-20333392:+	Bclaf1	-0.0447259	0.0494506	0.836298
ENSMUSG00000037608;SE:10:20333572-20334499:20334645-20339709:+	Bclaf1	-0.0491567	0.0494506	4.42907
ENSMUSG00000037905;SE:5:125451772-125452148:125452245-125454326:+	Bri3bp	0.0309726	0.0494506	16.3724
ENSMUSG00000020412;SE:11:4672497-4673328:4673447-4679252:+	Ascc2	-0.0453292	0.0499501	10.8755
ENSMUSG00000021416;SE:13:34960499-34960724:34960794-34963754:-	Eci3	-0.0388328	0.0499501	3.85623
ENSMUSG00000027317;SE:2:119218847-119227757:119227821-119229542:-	Ppp1r14d	0.0238747	0.0499501	13.9682
ENSMUSG00000029068;SE:4:155817987-155818539:155818664-155820329:+	Ccnl2	-0.068028	0.0499501	3.99357
ENSMUSG00000087667;SE:2:28562625-28564897:28565019-28574971:+	Gm13381	0.528707	0.0499501	0.0421467
