# Supplementary material for: RNA splicing is a key mediator of tumour cell plasticity and a therapeutic vulnerability in colorectal cancer
Source: Nat Commun. 2022 May 19;13:2791. doi: 10.1038/s41467-022-30489-z (PMC9120198; doi:10.1038/s41467-022-30489-z)
Supplement: Supplementary file 9 — Supplementary Data 6 [file 41467_2022_30489_MOESM9_ESM.xlsx]

## Sheet: Splicing gRNAs_Ms GeCKOv2 LibA
gene_id	UID	seq
Bcas2	MGLibA_06639	TCGTTCTTAGGCGGCGGCCC
Bcas2	MGLibA_06640	AGTTGGAGCACCAGGCGGTC
Bcas2	MGLibA_06641	TCAGCTCCAGATTCTCGATC
Ddx41	MGLibA_13627	CGCTGCCGCAACGGCACATA
Ddx41	MGLibA_13628	ACGTACCCTATGTGCCGTTG
Ddx41	MGLibA_13629	ATCGTCATAGGTGATGCCTT
Ddx46	MGLibA_13636	TCCGAGATCTTCTCCGCTCT
Ddx46	MGLibA_13637	CGCTCAAGGAGTCGAAGCCG
Ddx46	MGLibA_13638	CGAAAACGCTCAGCATCTCG
Eftud2	MGLibA_15652	ACCGTACACCTCCTCGGCCG
Eftud2	MGLibA_15653	ACCCGTCACGGTGTATGAGA
Eftud2	MGLibA_15654	CGAGGAGGTGTACGGTCCCG
Fam32a	MGLibA_17533	GCCCTTCTGGACTTGCTCGT
Fam32a	MGLibA_17534	GGCCTACGAGCAAGTCCAGA
Fam32a	MGLibA_17535	CTGCCTGGACAAGCGCACGC
Lsm2	MGLibA_29653	GCTCGGAGCCGATGGTGTTT
Lsm2	MGLibA_29654	GCACTTCTGTGCTGTTGACG
Lsm2	MGLibA_29655	TGTCGGTTAGTTTGATATTG
Lsm7	MGLibA_29668	ACTCACCTTCCCGGCCACCC
Lsm7	MGLibA_29669	GGGACCATGGAGTACATGAG
Lsm7	MGLibA_29670	CTCACCTCTCATGTACTCCA
Nhp2l1	MGLibA_33988	AGAGGCTGATGTGAATCCGA
Nhp2l1	MGLibA_33989	AGTTACATGACTGTTGAACA
Nhp2l1	MGLibA_33990	GCCACCAAAACCCTCAACAG
Ppie	MGLibA_42181	ACGGACGATTCGTGTCAATT
Ppie	MGLibA_42182	GGCAGCAGCTATCGACAACA
Ppie	MGLibA_42183	CATGCTGCATTTATCCCCTT
Ppil1	MGLibA_42193	CTTGCCGTCCAGCCATTGCG
Ppil1	MGLibA_42194	CGAGGTGGCGCATCTATTTA
Ppil1	MGLibA_42195	AGAATCTTCACGTCGTCCAC
Prpf19	MGLibA_43000	CTAGGGTTGGCCGAATTCTC
Prpf19	MGLibA_43001	CTGCCTGCCGAGTCATTGCC
Prpf19	MGLibA_43002	GGAACACTTACCACAACACT
Prpf4	MGLibA_43027	ACGGGAGCAACTAAATCGTC
Prpf4	MGLibA_43028	CCCTCTCCAAAAAGCGTGAT
Prpf4	MGLibA_43029	TGAAGGGCCAAATAGCCTGA
Rbm17	MGLibA_44766	CCTCGCTTTAGGTCGATGAC
Rbm17	MGLibA_44767	TCTTTCTCTACAAGAGACGT
Rbm17	MGLibA_44768	TGGTCGTCTTGAAAACCCAC
Rbm22	MGLibA_44778	ATAATCCTGCATCACGAACC
Rbm22	MGLibA_44779	GCACTCACCATTCGTATATA
Rbm22	MGLibA_44780	AGAAAACCCTTATATACGAA
Sf3a1	MGLibA_48059	CCAAGAGACCATAGTACCGA
Sf3a1	MGLibA_48060	GGGTAAATAATGCCGACCAC
Sf3a1	MGLibA_48061	AGGGGGCTCCTTCGGTACTA
Sf3a2	MGLibA_48062	TGCACTCATAGGATCCCAAG
Sf3a2	MGLibA_48063	CTCTTTGCAGGGGAGCTACC
Sf3a2	MGLibA_48064	AGGCTGGGCGGGGGCTTCTT
Sf3a3	MGLibA_48065	CATCTTGCATGGCCCGAGTG
Sf3a3	MGLibA_48066	CCATCGGAAGCACCCAAATG
Sf3a3	MGLibA_48067	TCAATTCCGATCACCGCACT
Sf3b4	MGLibA_48077	CCAATGGGCATGCCCCCCCG
Sf3b4	MGLibA_48078	TTTAGATGCCACGGTGTACG
Sf3b4	MGLibA_48079	TACACAGGCATGCCGCCTCC
Snrnp40	MGLibA_50330	TGATAACTATGCGACGTTGA
Snrnp40	MGLibA_50331	GACATTTCAGAACACGTACC
Snrnp40	MGLibA_50332	CTGATCGCTCGTGTCATTGA
Snrpb	MGLibA_50348	GTTGCTTCGAGGGGAGAACC
Snrpb	MGLibA_50349	GCTGGGCCAGTCCGAGGTGT
Snrpb	MGLibA_50350	GAAGGACTTACATCTTTGGG
Snrpb2	MGLibA_50345	AACTTACTGGTTGAACAGCA
Snrpb2	MGLibA_50346	CACTGCAGCGCCAAATCCTC
Snrpb2	MGLibA_50347	GGAAACATTACCTGAGGATT
Snrpc	MGLibA_50351	GTATTGTAGCGGGCCCTCCT
Snrpc	MGLibA_50352	ACGTACTTGTCTTGTCAATC
Snrpc	MGLibA_50353	TTGAAACTTACGGAGACTGG
Snrpd1	MGLibA_50354	GTATTCGAGGCAATAACATT
Snrpd1	MGLibA_50355	TCGCTAGGATGAAGCTCGTG
Snrpd1	MGLibA_50356	TCTTACCTGTGATTGTTCCA
Snrpe	MGLibA_50363	ACAGGTCGGATCATGCTAAA
Snrpe	MGLibA_50364	ATTTCAGAGATCTCGAATTC
Snrpe	MGLibA_50365	CTTCTGCATCATCTAATACG
Snrpf	MGLibA_50366	CCCTGTCAGCCCATTGAGAA
Snrpf	MGLibA_50367	GGATGGCTACATGAACATGC
Snrpf	MGLibA_50368	AATACAGAAGAGTACATAGA
U2af1	MGLibA_56801	TGCAGGTGCTGTGAGCGACG
U2af1	MGLibA_56802	GGTGGGGAACGTGTATGTCA
U2af1	MGLibA_56803	ACACAAACCTGGCTAAAGGT
Hnrnpa1	MGLibA_24562	TACCGTCATGTCTAAGTCCG
Hnrnpa1	MGLibA_24563	GTGTTCCCCATTGCTCAAAA
Hnrnpa1	MGLibA_24564	CCAAGGAGCCAGAACAGCTG
Hnrnpa3	MGLibA_24568	TCCTCAGGGCCATGATCCAA
Hnrnpa3	MGLibA_24569	GACACAGTTGATAAAATTGT
Hnrnpa3	MGLibA_24570	TTGTAGGATTCTGTAAAGCC
Hnrnpc	MGLibA_24574	AAGTTCCGGACCTGAGTAGA
Hnrnpc	MGLibA_24575	GGAGGAGGAGGAACCCGCGC
Hnrnpc	MGLibA_24576	AGTGAAAGGTGATGACCTTC
Hnrnph1	MGLibA_24586	ATAGGGACCTGGCCGCTGCA
Hnrnph1	MGLibA_24587	TCAACAAAAGCCTCGCCACT
Hnrnph1	MGLibA_24588	AACATTGCCGGTGGACTTCC
Ilf2	MGLibA_25939	CGTGGTCGTGGTGGGCGCTT
Ilf2	MGLibA_25940	CATACCTGCTCAGCAGAATT
Ilf2	MGLibA_25941	TGCCCCTAATTCTGCTGAGC
Ptbp1	MGLibA_43549	AGCAGACATACTGCCTGGTT
Ptbp1	MGLibA_43550	TACCAACCTTCTCATGCTGA
Ptbp1	MGLibA_43551	ATGAGCAGCTCTGCCTCAGC
Srsf1	MGLibA_51380	CGCGACGGCTACGACTACGA
Srsf1	MGLibA_51381	CTTCAGGTCGATGTCGCGGA
Srsf1	MGLibA_51382	CGGGTCCTCGAACTCAACGA
Srsf3	MGLibA_51386	CTCAAGTACCTGCGCCGAGG
Srsf3	MGLibA_51387	GGAGTCCTCCACCTCGGCGC
Srsf3	MGLibA_51388	ACATTTACCTGCTCCGGCTT
Srsf6	MGLibA_51395	CCTCCGCAGGTACGGTTTCG
Srsf6	MGLibA_51396	GGCCCGCGCCGCGACCGCGA
Srsf6	MGLibA_51397	GTATCTCAAAAAGTCGCTCC
Srsf7	MGLibA_51398	GATACTCTCGCTCCCGCAGC
Srsf7	MGLibA_51399	CAGCATCTCCTCGCCGATCA
Srsf7	MGLibA_51400	CTGGTTCTATAATAGGATCG
Ddx10	MGLibA_13567	TTTGAGGTTCTACGCAAAGT
Ddx10	MGLibA_13568	AATATCACCTACTCGAGAAC
Ddx10	MGLibA_13569	CCCACCTAACATCTGAAGAT
Ddx11	MGLibA_13570	TCGGGGTGTCCGTAGGTTCT
Ddx11	MGLibA_13571	AGCGAGTTCTTCTCACTACT
Ddx11	MGLibA_13572	TCTCATATTCTGCCAGAACC
Ddx24	MGLibA_13597	AGTCAAAGCGTCCGAGCCAG
Ddx24	MGLibA_13598	ACTAACTCCCAGAGCCGACC
Ddx24	MGLibA_13599	CATAGATGAAGCTGATCGCA
Ddx31	MGLibA_13612	GCTACTGACCTGAGCCCGTC
Ddx31	MGLibA_13613	AGCGATGAAGTCTTGATGCA
Ddx31	MGLibA_13614	AACCTCTTACCTGGTCATAC
Ddx39b	MGLibA_13615	CCAGCATGAGTGCATCCCGC
Ddx39b	MGLibA_13616	GGAGTCCCCACGACGATGTG
Ddx39b	MGLibA_13617	GAACTGCCCACACATCGTCG
Ddx52	MGLibA_13654	CTTCTGCTCCAACCGGATCT
Ddx52	MGLibA_13655	CGAAGAAGTCTAGTCCCTTC
Ddx52	MGLibA_13656	AAGTCCGTCTCAGATGAATG
Dek	MGLibA_13885	AGTGGCTTTCCATTCGAAAA
Dek	MGLibA_13886	TGAACAGCGAACTCGTGAAG
Dek	MGLibA_13887	ACCCACGTTCTTCTTCAACG
Dhx33	MGLibA_14116	CTGTGTGAATAGTCCGCTCA
Dhx33	MGLibA_14117	GACTCGAAGCTGCTGCGAAT
Dhx33	MGLibA_14118	TGTGACCCAGCCCCGTCGAG
Dhx9	MGLibA_14146	AGTGGTCCTCCCATTGGTGC
Dhx9	MGLibA_14147	ATCTTAAAGGTTCGAGTAGA
Dhx9	MGLibA_14148	CAGAGACTTTGTTAACTATT
Dnajc8	MGLibA_14575	TTCCCTGCAGTTGTCCATCC
Dnajc8	MGLibA_14576	TTTGTCAGGATGCACCAGGA
Dnajc8	MGLibA_14577	ATTGAAAGATTGACTCGTCC
Hnrnpm	MGLibA_24604	TCCGTTGCCGCTCGGCACGC
Hnrnpm	MGLibA_24605	CGAAGCGGCAGCCGAAGTGG
Hnrnpm	MGLibA_24606	GACTGCCATTTCACATCAAA
Magoh	MGLibA_30097	ACCTGCCGGCCCACGCGATC
Magoh	MGLibA_30098	CCCCTCCTGATCGCGTGGGC
Magoh	MGLibA_30099	TAAAATACTCGCAAGCCTTC
Matr3	MGLibA_30499	GGCGGCGGTCCCAGAATCCC
Matr3	MGLibA_30500	GAGTGGAGTCAACATATCAA
Matr3	MGLibA_30501	GTAGACTGCTGCAGCATGAA
Ncbp1	MGLibA_33370	TGTGATCGCTGCCCCGTCTA
Ncbp1	MGLibA_33371	TCTTTAGAGAGCAATCTCGA
Ncbp1	MGLibA_33372	TAGGTGGACAACCTCACAAA
Ncbp2	MGLibA_33373	CCCAGTCTGTCCGTATGATC
Ncbp2	MGLibA_33374	CCCGCCTCACCCGAAAGTGC
Ncbp2	MGLibA_33375	TTAAGGTTCGGGACGAGTAT
Prpf38a	MGLibA_43006	TGGTAGGTATGTCCGGATGC
Prpf38a	MGLibA_43007	CCTGTAGAAACGGTATGTGC
Prpf38a	MGLibA_43008	TCATACCTCCATTTCGGTTC
Rbm38	MGLibA_44805	GTACTTTCTGAGCGATGCGT
Rbm38	MGLibA_44806	CACTCACGAAGCCGTAGCCG
Rbm38	MGLibA_44807	TGTATACTCAAGGTAGGGCG
Rbm8a	MGLibA_44853	TAGAAGAGGGGTCCCGAGCG
Rbm8a	MGLibA_44854	AATCCTCCCGCATCCGCGCT
Rbm8a	MGLibA_44855	AAGGGCCGCGGCTTTGGCTC
Rsrc1	MGLibA_46640	GTCACAGAAGAACCCGTAGC
Rsrc1	MGLibA_46641	AAAGAAGTCGCAGTCGTTCC
Rsrc1	MGLibA_46642	TTTATTGTAGGTCCAGGTCA
Sf3b5	MGLibA_48080	AGAGCGGCGCGATGACGGAC
Sf3b5	MGLibA_48081	GTGGCCCGTGCCGATGTACT
Sf3b5	MGLibA_48082	ACGAGAGCAAAGCCCGCGTG
Sfpq	MGLibA_48095	GGCCTCTTCCAAAAGTTCGT
Sfpq	MGLibA_48096	AGACAACTTACGTTGTCAGT
Sfpq	MGLibA_48097	CTTGGCGCAAAAGATTTGCT
Srek1	MGLibA_51272	ACCTGGACTTTGAGCGAGTG
Srek1	MGLibA_51273	TCCACAAAAGCAAACCGAGT
Srek1	MGLibA_51274	GGATCCACATTTCCCATAAG
Tcerg1	MGLibA_53111	CCACCAAATGCCGTGATGCG
Tcerg1	MGLibA_53112	GGCTGGGGTACGGTTTGCAC
Tcerg1	MGLibA_53113	TATGGGCCCACCTCACCTAC
Txnl4a	MGLibA_56747	CGCGTGGTCGTCATTCGTTT
Txnl4a	MGLibA_56748	TCTGTACAGCATCGCCGAAA
Txnl4a	MGLibA_56749	ATCATAGAGACCGTGTACCG
NonTargetingControlGuideForMouse_0001	MGLibA_66406	GCGAGGTATTCGGCTCCGCG
NonTargetingControlGuideForMouse_0002	MGLibA_66407	GCTTTCACGGAGGTTCGACG
NonTargetingControlGuideForMouse_0003	MGLibA_66408	ATGTTGCAGTTCGGCTCGAT
NonTargetingControlGuideForMouse_0004	MGLibA_66409	ACGTGTAAGGCGAACGCCTT
NonTargetingControlGuideForMouse_0005	MGLibA_66410	GACTCCGGGTACTAAATGTC
NonTargetingControlGuideForMouse_0006	MGLibA_66411	CCGCGCCGTTAGGGAACGAG
NonTargetingControlGuideForMouse_0007	MGLibA_66412	ATTGTTCGACCGTCTACGGG
NonTargetingControlGuideForMouse_0008	MGLibA_66413	ACCCATCGGGTGCGATATGG
NonTargetingControlGuideForMouse_0009	MGLibA_66414	CGGGCGTCACCTGCTAGTAA
