# Supplementary material for: RNA splicing is a key mediator of tumour cell plasticity and a therapeutic vulnerability in colorectal cancer
Source: Nat Commun. 2022 May 19;13:2791. doi: 10.1038/s41467-022-30489-z (PMC9120198; doi:10.1038/s41467-022-30489-z)
Supplement: Supplementary file 10 — Supplementary Data 7 [file 41467_2022_30489_MOESM10_ESM.xlsx]

## Sheet: replicates1-4-gene-stats
id	num	neg|score	neg|p-value	neg|fdr	neg|rank	neg|goodsgrna	neg|lfc	pos|score	pos|p-value	pos|fdr	pos|rank	pos|goodsgrna	pos|lfc	log10 p
Ddx10	3	0.0071023	0.019875	0.86035	1	2	-0.67719	0.94616	0.94539	0.973195	68	0	-0.67719	1.70169
Srsf1	3	0.017136	0.04471	0.86035	2	3	-0.43153	0.98286	0.98315	0.983152	70	0	-0.43153	1.3496
Sf3b4	3	0.023255	0.059266	0.86035	3	1	-0.077984	0.90856	0.90743	0.973195	63	0	-0.077984	1.22719
Eftud2	3	0.023408	0.059615	0.86035	4	2	-0.58476	0.34786	0.47527	0.949138	29	1	-0.58476	1.22464
Prpf38a	3	0.024153	0.061454	0.86035	5	3	-0.30704	0.97585	0.97594	0.983152	69	0	-0.30704	1.21145
Ddx24	3	0.038556	0.09454	0.894482	6	1	0.2324	0.14755	0.2512	0.908708	17	2	0.2324	0.59998
NonTargetingControl4	1	0.1224	0.123	0.894482	14	1	-0.47097	0.8776	0.87836	0.973195	60	0	-0.47097	0.910095
Rbm8a	3	0.053697	0.12328	0.894482	7	1	0.71244	0.018499	0.048027	0.735315	4	2	0.71244	1.31851
Ppil1	3	0.068677	0.14346	0.894482	8	2	-0.26366	0.40487	0.5053	0.949138	31	1	-0.26366	0.843269
Tcerg1	3	0.083499	0.16259	0.894482	9	1	-0.0069661	0.86082	0.85987	0.973195	58	0	-0.0069661	0.788906
Magoh	3	0.094678	0.17735	0.894482	10	2	-0.38138	0.9263	0.92531	0.973195	66	0	-0.38138	0.751169
Sf3a3	3	0.09954	0.18372	0.894482	11	2	-0.43222	0.70022	0.70449	0.973195	47	1	-0.43222	0.735844
Lsm2	3	0.10956	0.19757	0.894482	12	2	-0.34959	0.7708	0.77027	0.973195	53	0	-0.34959	0.704279
U2af1	3	0.11267	0.20173	0.894482	13	1	0.0093934	0.57372	0.60689	0.965504	44	1	0.0093934	0.21689
Ddx41	3	0.12702	0.22127	0.894482	15	1	-0.063984	0.31197	0.44976	0.949138	26	1	-0.063984	0.655077
Rbm38	3	0.13073	0.22601	0.894482	16	2	-0.32084	0.87304	0.87193	0.973195	59	0	-0.32084	0.645872
Ptbp1	3	0.13625	0.23279	0.894482	17	2	-0.30266	0.47895	0.54657	0.949138	36	1	-0.30266	0.633036
Snrpb	3	0.15525	0.25745	0.894482	18	1	-0.099504	0.50871	0.56483	0.949138	38	1	-0.099504	0.589307
Snrpb2	3	0.15919	0.26255	0.894482	19	2	-0.26841	0.72073	0.72303	0.973195	49	1	-0.26841	0.580788
Nhp2l1	3	0.16914	0.27485	0.894482	20	2	-0.26568	0.43742	0.52297	0.949138	33	1	-0.26568	0.560904
Dhx33	3	0.18342	0.29325	0.894482	21	2	-0.25081	0.93675	0.93567	0.973195	67	0	-0.25081	0.532762
Sf3b5	3	0.18966	0.30051	0.894482	22	2	-0.21242	0.83877	0.83782	0.973195	56	0	-0.21242	0.522141
Snrpf	3	0.22193	0.34033	0.894482	23	2	-0.21338	0.89528	0.89426	0.973195	62	0	-0.21338	0.4681
Rbm22	3	0.22316	0.34191	0.894482	24	1	0.38791	0.05956	0.13693	0.737305	13	2	0.38791	0.863501
NonTargetingControl2	1	0.35156	0.35226	0.894482	31	1	-0.11483	0.64844	0.65143	0.973195	46	0	-0.11483	0.453137
Srsf3	3	0.24207	0.36465	0.894482	25	2	-0.14702	0.85226	0.85123	0.973195	57	0	-0.14702	0.438124
Ddx52	3	0.2489	0.37348	0.894482	26	2	-0.15068	0.74028	0.74085	0.973195	52	1	-0.15068	0.427733
Ddx46	3	0.27679	0.40683	0.894482	27	2	-0.12827	0.92067	0.91945	0.973195	65	0	-0.12827	0.390587
Srek1	3	0.29103	0.42434	0.894482	28	2	-0.12887	0.91476	0.9137	0.973195	64	0	-0.12887	0.372286
Txnl4a	3	0.29823	0.43278	0.894482	29	2	-0.13179	0.79883	0.79742	0.973195	54	0	-0.13179	0.363733
Ncbp1	3	0.31197	0.44239	0.894482	30	1	0.062078	0.72735	0.72876	0.973195	50	1	0.062078	0.137415
NonTargetingControl6	1	0.44531	0.44531	0.894482	37	0	-0.031657	0.55469	0.55528	0.949138	43	0	-0.031657	0.351338
NonTargetingControl1	1	0.45573	0.45581	0.894482	39	0	-0.028729	0.54427	0.54426	0.949138	42	0	-0.028729	0.341216
NonTargetingControl3	1	0.46615	0.46587	0.894482	41	0	-0.015754	0.53385	0.53359	0.949138	40	0	-0.015754	0.331735
Dek	3	0.35954	0.46725	0.894482	32	1	0.38298	0.051891	0.12371	0.737305	11	2	0.38298	0.907595
Ppie	3	0.38248	0.4799	0.894482	33	1	-0.015442	0.51838	0.57046	0.949138	39	1	-0.015442	0.318849
Bcas2	3	0.39374	0.48613	0.894482	34	1	0.27855	0.13625	0.23623	0.908708	16	2	0.27855	0.626665
Snrpd1	3	0.4267	0.50507	0.894482	35	1	0.23025	0.16513	0.27261	0.908708	21	2	0.23025	0.564458
Ddx39b	3	0.43742	0.51137	0.894482	36	1	0.067407	0.24927	0.37486	0.949138	24	1	0.067407	0.426131
Sf3a1	3	0.448	0.5178	0.894482	38	1	-0.083927	0.82448	0.82259	0.973195	55	0	-0.083927	0.285838
Sfpq	3	0.45845	0.52391	0.894482	40	1	0.71542	0.014136	0.037438	0.735315	3	2	0.71542	1.42669
Prpf4	3	0.489	0.54228	0.903805	42	1	0.23709	0.15919	0.26552	0.908708	20	2	0.23709	0.575903
Snrpe	3	0.50871	0.55535	0.904058	43	1	-0.054923	0.41585	0.51099	0.949138	32	1	-0.054923	0.255433
NonTargetingControl7	1	0.61719	0.619	0.926852	44	0	0.088858	0.38281	0.38324	0.949138	30	0	0.088858	0.416529
Hnrnpc	3	0.63271	0.64363	0.926852	45	1	0.10058	0.46876	0.54097	0.949138	35	1	0.10058	0.266827
Lsm7	3	0.64851	0.65636	0.926852	46	1	-0.07229	0.89177	0.89081	0.973195	61	0	-0.07229	0.182858
Ddx11	3	0.65623	0.66287	0.926852	47	1	-0.094774	0.53733	0.58304	0.949138	41	1	-0.094774	0.178572
Rbm17	3	0.67134	0.67595	0.926852	48	1	-0.0014291	0.714	0.71681	0.973195	48	1	-0.0014291	0.170085
NonTargetingControl8	1	0.67448	0.67642	0.926852	49	0	0.14463	0.32552	0.32574	0.949138	28	1	0.14463	0.487129
Hnrnpm	3	0.67873	0.68251	0.926852	50	1	0.026577	0.73387	0.73488	0.973195	51	1	0.026577	0.133784
Srsf6	3	0.70022	0.70203	0.926852	51	1	0.078207	0.489	0.55226	0.949138	37	1	0.078207	0.257856
Snrnp40	3	0.70716	0.70859	0.926852	52	1	0.10748	0.32007	0.45894	0.949138	27	2	0.10748	0.338244
NonTargetingControl9	1	0.71094	0.7118	0.926852	53	0	0.18198	0.28906	0.2895	0.921122	25	1	0.18198	0.538351
Hnrnph1	3	0.714	0.715	0.926852	54	1	0.085632	0.448	0.5291	0.949138	34	1	0.085632	0.276462
Ilf2	3	0.75279	0.75224	0.9574	55	0	0.54867	0.02885	0.072313	0.735315	6	2	0.54867	1.14078
Fam32a	3	0.7708	0.77027	0.962843	56	0	0.18962	0.22858	0.34966	0.949138	23	2	0.18962	0.456354
Rsrc1	3	0.79883	0.79742	0.979285	57	0	0.16337	0.21534	0.33355	0.949138	22	2	0.16337	0.476839
Ddx31	3	0.84335	0.84217	0.99132	58	0	0.050633	0.0077922	0.021424	0.735315	2	1	0.050633	1.6691
NonTargetingControl5	1	0.84635	0.84722	0.99132	59	0	0.38661	0.15365	0.15353	0.738345	18	1	0.38661	0.813807
Ncbp2	3	0.86905	0.86805	0.99132	60	0	0.083654	0.59972	0.62483	0.971958	45	1	0.083654	0.204238
Matr3	3	0.89177	0.89081	0.99132	61	0	0.055704	0.12702	0.22489	0.908708	15	1	0.055704	0.64803
Dhx9	3	0.91775	0.91676	0.99132	62	0	0.17166	0.15525	0.26049	0.908708	19	2	0.17166	0.584209
Myc	3	0.92067	0.91945	0.99132	63	0	0.36195	0.076258	0.15822	0.738345	14	2	0.36195	0.800739
Sf3a2	3	0.9263	0.92531	0.99132	64	0	0.43316	0.038556	0.09454	0.735315	9	2	0.43316	1.02438
Prpf19	3	0.93423	0.93313	0.99132	65	0	0.18606	0.053697	0.12776	0.737305	12	2	0.18606	0.893605
Hnrnpa1	3	0.95049	0.95004	0.99132	66	0	0.16753	0.049507	0.11889	0.737305	10	3	0.16753	0.924855
Hnrnpa3	3	0.96209	0.96182	0.99132	67	0	0.19719	0.037912	0.093072	0.735315	8	3	0.19719	1.03118
Srsf7	3	0.96871	0.9686	0.99132	68	0	0.19641	0.031287	0.077817	0.735315	7	3	0.19641	1.10893
Dnajc8	3	0.97713	0.97716	0.99132	69	0	0.50431	0.022871	0.058337	0.735315	5	3	0.50431	1.23406
Snrpc	3	0.99957	0.99964	0.999635	70	0	1.006	0.00043073	0.0012038	0.084266	1	3	1.006	2.91945

## Sheet: Rep 1 - gRNA counts
sgrna	Gene	control_count	treatment_count
sgRNA_40	Rbm22	160.95	46.307
sgRNA_27	Ppie	171.84	65.602
sgRNA_10	Eftud2	2978.8	1357.1
sgRNA_53	Sf3b4	4138.1	1905
sgRNA_54	Sf3b4	2161.6	1077.9
sgRNA_14	Fam32a	1663.9	836.1
sgRNA_69	Snrpd1	2478	1306.9
sgRNA_2	Bcas2	2702.7	1444.5
sgRNA_22	Nhp2l1	3352	1856.1
sgRNA_52	Sf3b4	4542.4	2577.8
sgRNA_152	Ncbp2	3364.4	1912.7
sgRNA_105	Srsf6	4472.4	2652.4
sgRNA_180	Txnl4a	4190.2	2548.2
sgRNA_99	Srsf1	3016.1	1844.6
sgRNA_24	Nhp2l1	3147.5	1934.6
sgRNA_132	Dhx33	3324	2077.4
sgRNA_60	Snrpb	4341.8	2715.4
sgRNA_67	Snrpd1	3939	2509.6
sgRNA_44	Sf3a1	3898.6	2496.7
sgRNA_146	Matr3	5680.7	3673.7
sgRNA_35	Prpf4	3235.4	2141.7
sgRNA_78	U2af1	3661.5	2426
sgRNA_117	Ddx24	3984.9	2649.8
sgRNA_151	Ncbp2	3181.7	2122.4
sgRNA_74	Snrpf	4243.1	2835
sgRNA_153	Ncbp2	3278.9	2207.3
sgRNA_59	Snrpb	3521.5	2373.2
sgRNA_51	Sf3a3	4344.1	2970.1
sgRNA_154	Prpf38a	2551.1	1759.7
sgRNA_139	Hnrnpm	3676.2	2543
sgRNA_42	Rbm22	3641.2	2519.9
sgRNA_45	Sf3a1	2195.8	1521.7
sgRNA_149	Ncbp1	4674.6	3322.5
sgRNA_38	Rbm17	1496.8	1063.8
sgRNA_58	Snrpb	2866	2051.7
sgRNA_179	Txnl4a	4161.4	2982.9
sgRNA_138	Dnajc8	4848	3488.5
sgRNA_23	Nhp2l1	4165.3	3073
sgRNA_125	Ddx52	4812.2	3568.2
sgRNA_86	Hnrnpc	4102.3	3046
sgRNA_71	Snrpe	2292.2	1717.2
sgRNA_72	Snrpe	3477.2	2638.2
sgRNA_46	Sf3a2	1952.4	1485.7
sgRNA_174	Srek1	4603.8	3524.5
sgRNA_77	U2af1	2716	2090.3
sgRNA_30	Ppil1	4393.9	3383
sgRNA_15	Fam32a	3612.5	2854.3
sgRNA_161	Rbm8a	2852.8	2285.8
sgRNA_156	Prpf38a	3884.6	3147.6
sgRNA_165	Rsrc1	6906.9	5598
sgRNA_190	Myc	4003.6	3272.4
sgRNA_75	Snrpf	989.04	812.95
sgRNA_85	Hnrnpc	4708.8	3884.7
sgRNA_169	Sfpq	2834.1	2348.8
sgRNA_70	Snrpe	2237	1854.9
sgRNA_97	Srsf1	3329.4	2761.7
sgRNA_91	Ilf2	4512.1	3788.2
sgRNA_176	Tcerg1	5033.8	4235.8
sgRNA_167	Sf3b5	3280.5	2773.3
sgRNA_4	Ddx41	4035.5	3442.2
sgRNA_158	Rbm38	4664.5	3985
sgRNA_175	Tcerg1	4425.8	3808.8
sgRNA_19	Lsm7	3748.5	3231.2
sgRNA_43	Sf3a1	5550.9	4893.1
sgRNA_83	Hnrnpa3	5769.4	5091.2
sgRNA_141	Hnrnpm	7014.2	6203.9
sgRNA_57	Snrnp40	3997.4	3542.5
sgRNA_101	Srsf3	3096.2	2747.6
sgRNA_192	Myc	4320.8	3843.5
sgRNA_7	Ddx46	5348.7	4785.1
sgRNA_36	Prpf4	3484.2	3130.9
sgRNA_3	Bcas2	3066.6	2791.3
sgRNA_37	Rbm17	3547.2	3241.5
sgRNA_186	NonTargetingControl6	5706.4	5217.3
sgRNA_73	Snrpf	3456.2	3163
sgRNA_96	Ptbp1	4100	3759.9
sgRNA_68	Snrpd1	4242.3	3903.9
sgRNA_13	Fam32a	3297.6	3038.3
sgRNA_143	Magoh	3321.7	3067.8
sgRNA_9	Ddx46	4244.6	3932.2
sgRNA_29	Ppil1	4407.1	4102
sgRNA_142	Magoh	4132.6	3856.4
sgRNA_66	Snrpc	3610.1	3379.1
sgRNA_108	Srsf7	4103.9	3852.5
sgRNA_89	Hnrnph1	6180.7	5850.1
sgRNA_130	Dhx33	3863.6	3664.7
sgRNA_5	Ddx41	3087.6	2950.8
sgRNA_112	Ddx11	6317.5	6070.1
sgRNA_41	Rbm22	3790.5	3668.6
sgRNA_134	Dhx9	3844.2	3738
sgRNA_95	Ptbp1	5176.1	5051.3
sgRNA_140	Hnrnpm	3708.9	3624.8
sgRNA_133	Dhx9	4593	4562.5
sgRNA_124	Ddx52	4059.6	4046.7
sgRNA_113	Ddx11	4803.7	4790.2
sgRNA_164	Rsrc1	7071.8	7070.8
sgRNA_12	Eftud2	3798.3	3799.8
sgRNA_114	Ddx11	4862	4866.1
sgRNA_150	Ncbp1	3433.6	3437
sgRNA_172	Srek1	4517.5	4529.1
sgRNA_128	Dek	4933.5	4958.7
sgRNA_61	Snrpb2	4512.1	4545.8
sgRNA_166	Sf3b5	4442.9	4481.5
sgRNA_191	Myc	3972.5	4014.6
sgRNA_127	Dek	6308.2	6399.4
sgRNA_76	U2af1	3164.6	3218.3
sgRNA_189	NonTargetingControl9	5968.4	6092
sgRNA_103	Srsf6	5949.8	6081.7
sgRNA_90	Hnrnph1	5382.9	5555.6
sgRNA_136	Dnajc8	4668.4	4846.8
sgRNA_118	Ddx31	3072.1	3242.8
sgRNA_110	Ddx10	4030	4266.7
sgRNA_100	Srsf3	4117.1	4388.9
sgRNA_119	Ddx31	3958.5	4230.7
sgRNA_145	Matr3	5936.5	6395.5
sgRNA_160	Rbm8a	2705.9	2917.3
sgRNA_168	Sf3b5	3459.3	3772.7
sgRNA_16	Lsm2	3924.3	4315.6
sgRNA_34	Prpf4	3904.8	4305.3
sgRNA_98	Srsf1	2492.8	2754
sgRNA_121	Ddx39b	3963.1	4379.9
sgRNA_102	Srsf3	2911.1	3220.9
sgRNA_8	Ddx46	3910.3	4328.4
sgRNA_185	NonTargetingControl5	3816.2	4233.2
sgRNA_94	Ptbp1	3939	4370.9
sgRNA_50	Sf3a3	1842	2055.5
sgRNA_93	Ilf2	4459.2	4989.6
sgRNA_28	Ppil1	532.62	596.85
sgRNA_18	Lsm2	3165.4	3570.8
sgRNA_155	Prpf38a	3992.7	4505.9
sgRNA_173	Srek1	3852	4356.7
sgRNA_126	Ddx52	3421.2	3871.8
sgRNA_84	Hnrnpa3	4659.8	5288
sgRNA_39	Rbm17	169.5	194.23
sgRNA_120	Ddx31	4247.7	4872.5
sgRNA_106	Srsf7	3750.9	4304
sgRNA_55	Snrnp40	4331.7	4980.6
sgRNA_129	Dek	4942.8	5691.9
sgRNA_109	Ddx10	3859	4565.1
sgRNA_26	Ppie	2363.7	2796.4
sgRNA_159	Rbm38	4238.4	5023
sgRNA_47	Sf3a2	3593.8	4266.7
sgRNA_81	Hnrnpa1	3340.3	4005.6
sgRNA_62	Snrpb2	4659	5623.7
sgRNA_11	Eftud2	2458.6	2968.8
sgRNA_188	NonTargetingControl8	5421	6560.2
sgRNA_171	Sfpq	4163.7	5104.1
sgRNA_131	Dhx33	4474.8	5531.1
sgRNA_65	Snrpc	1792.2	2216.3
sgRNA_144	Magoh	4534.6	5612.2
sgRNA_147	Matr3	4941.3	6175.6
sgRNA_162	Rbm8a	2662.3	3343.1
sgRNA_21	Lsm7	5788.8	7285.6
sgRNA_63	Snrpb2	3596.1	4563.8
sgRNA_56	Snrnp40	3100.1	4013.3
sgRNA_148	Ncbp1	2698.1	3577.2
sgRNA_79	Hnrnpa1	5613.9	7447.7
sgRNA_115	Ddx24	4900.1	6555
sgRNA_177	Tcerg1	3885.4	5205.7
sgRNA_163	Rsrc1	6790.3	9113.5
sgRNA_184	NonTargetingControl4	3547.2	4783.8
sgRNA_82	Hnrnpa3	4763.2	6436.7
sgRNA_31	Prpf19	5474.7	7494
sgRNA_116	Ddx24	2803	3866.6
sgRNA_104	Srsf6	3969.4	5541.4
sgRNA_107	Srsf7	4117.9	5816.7
sgRNA_111	Ddx10	2845.8	4035.1
sgRNA_170	Sfpq	3510.6	4992.2
sgRNA_87	Hnrnpc	1502.2	2167.4
sgRNA_6	Ddx41	3469.4	5074.5
sgRNA_182	NonTargetingControl2	5865.8	8788.1
sgRNA_187	NonTargetingControl7	4871.3	7333.2
sgRNA_17	Lsm2	3512.2	5307.3
sgRNA_123	Ddx39b	3187.2	4899.5
sgRNA_183	NonTargetingControl3	4756.2	7315.2
sgRNA_92	Ilf2	5529.9	8556.5
sgRNA_25	Ppie	3265.7	5055.2
sgRNA_137	Dnajc8	3394.8	5336.9
sgRNA_32	Prpf19	2949.2	4774.8
sgRNA_181	NonTargetingControl1	5357.3	8758.5
sgRNA_1	Bcas2	4243.8	6944.8
sgRNA_178	Txnl4a	1929.1	3354.7
sgRNA_49	Sf3a3	2224.6	3909.1
sgRNA_135	Dhx9	4767.1	8381.6
sgRNA_48	Sf3a2	5532.2	9761.8
sgRNA_88	Hnrnph1	4546.3	8323.7
sgRNA_64	Snrpc	3053.4	5595.4
sgRNA_20	Lsm7	2373.1	4566.4
sgRNA_157	Rbm38	2618	5091.2
sgRNA_33	Prpf19	1912	3743.2
sgRNA_80	Hnrnpa1	4062.7	8928.3
sgRNA_122	Ddx39b	3380.8	7949.4

## Sheet: Rep 2 - gRNA counts
sgrna	Gene	control_count	treatment_count
sgRNA_151	Ncbp2	2829.7	550.47
sgRNA_22	Nhp2l1	3644.9	790.25
sgRNA_78	U2af1	3501.2	764.19
sgRNA_68	Snrpd1	3162.1	974.78
sgRNA_18	Lsm2	3610.5	1158.3
sgRNA_117	Ddx24	2725.3	875.74
sgRNA_52	Sf3b4	4143.1	1337.6
sgRNA_67	Snrpd1	2981.1	1030
sgRNA_123	Ddx39b	3747.4	1305.3
sgRNA_110	Ddx10	3158.3	1110.3
sgRNA_75	Snrpf	661.93	236.66
sgRNA_156	Prpf38a	4142.1	1578.4
sgRNA_99	Srsf1	2689.9	1083.2
sgRNA_53	Sf3b4	2267.4	942.47
sgRNA_74	Snrpf	2922.7	1218.7
sgRNA_40	Rbm22	192.54	80.276
sgRNA_2	Bcas2	2003	859.06
sgRNA_27	Ppie	445.44	194.96
sgRNA_148	Ncbp1	3381.5	1537.8
sgRNA_166	Sf3b5	4080.8	1863
sgRNA_58	Snrpb	2131.4	994.59
sgRNA_38	Rbm17	1319.1	622.4
sgRNA_14	Fam32a	2103.6	1081.1
sgRNA_12	Eftud2	3565.4	1833.8
sgRNA_111	Ddx10	2403.5	1254.2
sgRNA_142	Magoh	4337.5	2272.8
sgRNA_44	Sf3a1	3643	1999.6
sgRNA_161	Rbm8a	2718.6	1506.5
sgRNA_109	Ddx10	3314.4	1935
sgRNA_167	Sf3b5	3437.1	2127.8
sgRNA_71	Snrpe	2630.5	1650.4
sgRNA_29	Ppil1	4074.1	2605.3
sgRNA_56	Snrnp40	3826	2486.5
sgRNA_147	Matr3	4654.6	3129.7
sgRNA_81	Hnrnpa1	3157.3	2159.1
sgRNA_130	Dhx33	3446.6	2384.3
sgRNA_5	Ddx41	2760.8	1912
sgRNA_101	Srsf3	2965.8	2058
sgRNA_157	Rbm38	3890.2	2705.4
sgRNA_154	Prpf38a	1469.5	1033.2
sgRNA_19	Lsm7	4975.5	3525.9
sgRNA_73	Snrpf	2347.9	1676.4
sgRNA_169	Sfpq	4124.9	2969.2
sgRNA_190	Myc	3529	2560.5
sgRNA_51	Sf3a3	3699.5	2684.6
sgRNA_132	Dhx33	2919.8	2124.7
sgRNA_126	Ddx52	4193.8	3072.4
sgRNA_94	Ptbp1	4501.3	3321.6
sgRNA_162	Rbm8a	3080.7	2282.1
sgRNA_189	NonTargetingControl9	7663.5	5757
sgRNA_46	Sf3a2	1116	838.21
sgRNA_61	Snrpb2	3278	2466.7
sgRNA_178	Txnl4a	2583.5	1945.4
sgRNA_7	Ddx46	6551.3	4956.3
sgRNA_54	Sf3b4	2151.5	1653.5
sgRNA_125	Ddx52	3867.2	3036.9
sgRNA_191	Myc	3777.1	2968.1
sgRNA_33	Prpf19	2339.3	1848.4
sgRNA_114	Ddx11	4501.3	3592.6
sgRNA_106	Srsf7	4289.6	3436.2
sgRNA_43	Sf3a1	3127.7	2585.5
sgRNA_149	Ncbp1	3925.6	3271.5
sgRNA_177	Tcerg1	4961.1	4162.9
sgRNA_176	Tcerg1	3874.8	3276.7
sgRNA_28	Ppil1	662.89	560.89
sgRNA_112	Ddx11	4824.2	4096.2
sgRNA_173	Srek1	3718.7	3192.3
sgRNA_144	Magoh	5037.8	4334.9
sgRNA_143	Magoh	4098	3548.8
sgRNA_35	Prpf4	2326.8	2017.3
sgRNA_77	U2af1	2318.2	2015.2
sgRNA_159	Rbm38	3530.9	3097.4
sgRNA_72	Snrpe	3286.7	2912.9
sgRNA_21	Lsm7	4448.6	3944
sgRNA_183	NonTargetingControl3	5230.3	4659.2
sgRNA_134	Dhx9	4962.1	4445.4
sgRNA_168	Sf3b5	4031	3618.7
sgRNA_9	Ddx46	4114.3	3716.7
sgRNA_11	Eftud2	2378.5	2155
sgRNA_163	Rsrc1	7650.1	7017.4
sgRNA_41	Rbm22	3410.2	3138.1
sgRNA_90	Hnrnph1	5367.3	4957.3
sgRNA_158	Rbm38	4265.7	3941.9
sgRNA_48	Sf3a2	6096.3	5639.2
sgRNA_150	Ncbp1	3733.1	3461.3
sgRNA_10	Eftud2	2954.3	2754.4
sgRNA_97	Srsf1	3101.8	2893.1
sgRNA_146	Matr3	5248.5	4941.7
sgRNA_32	Prpf19	3464.8	3272.6
sgRNA_170	Sfpq	3159.3	3036.9
sgRNA_124	Ddx52	3529	3408.1
sgRNA_83	Hnrnpa3	5788.8	5600.6
sgRNA_121	Ddx39b	2679.3	2603.2
sgRNA_49	Sf3a3	2983	2899.3
sgRNA_182	NonTargetingControl2	5539.7	5504.7
sgRNA_20	Lsm7	2141	2136.2
sgRNA_24	Nhp2l1	3904.5	3911.6
sgRNA_137	Dnajc8	5069.4	5162.7
sgRNA_36	Prpf4	4100.9	4181.7
sgRNA_76	U2af1	2519.4	2575.1
sgRNA_131	Dhx33	3733.1	3828.2
sgRNA_133	Dhx9	4314.5	4430.8
sgRNA_145	Matr3	3657.4	3841.8
sgRNA_152	Ncbp2	2478.2	2612.6
sgRNA_105	Srsf6	4115.3	4339.1
sgRNA_4	Ddx41	3359.5	3542.6
sgRNA_47	Sf3a2	3886.3	4106.6
sgRNA_42	Rbm22	2496.4	2654.3
sgRNA_186	NonTargetingControl6	6108.7	6504.5
sgRNA_16	Lsm2	3194.7	3408.1
sgRNA_86	Hnrnpc	3324	3552
sgRNA_122	Ddx39b	2455.2	2644.9
sgRNA_160	Rbm8a	2059.6	2254
sgRNA_69	Snrpd1	2648.7	2906.6
sgRNA_3	Bcas2	2631.4	2905.6
sgRNA_104	Srsf6	4418.9	5117.9
sgRNA_98	Srsf1	2283.7	2699.2
sgRNA_102	Srsf3	3419.8	4143.1
sgRNA_118	Ddx31	2247.3	2757.5
sgRNA_89	Hnrnph1	4042.5	4975
sgRNA_70	Snrpe	2423.6	2983.8
sgRNA_91	Ilf2	5481.3	6753.6
sgRNA_172	Srek1	4323.2	5329.5
sgRNA_141	Hnrnpm	4981.3	6215.7
sgRNA_85	Hnrnpc	2804.8	3506.1
sgRNA_184	NonTargetingControl4	2440.8	3093.2
sgRNA_59	Snrpb	3417.9	4331.8
sgRNA_164	Rsrc1	3963	5029.3
sgRNA_155	Prpf38a	3364.3	4321.4
sgRNA_100	Srsf3	4237.9	5527.6
sgRNA_103	Srsf6	4613.4	6054.1
sgRNA_50	Sf3a3	2543.3	3350.8
sgRNA_180	Txnl4a	3158.3	4167.1
sgRNA_80	Hnrnpa1	3648.8	4815.5
sgRNA_108	Srsf7	3793.4	5028.2
sgRNA_119	Ddx31	3433.2	4557
sgRNA_30	Ppil1	3137.2	4193.1
sgRNA_188	NonTargetingControl8	5091.4	6808.9
sgRNA_127	Dek	4832.8	6536.8
sgRNA_179	Txnl4a	3501.2	4744.6
sgRNA_37	Rbm17	3020.4	4101.4
sgRNA_57	Snrnp40	3379.6	4598.7
sgRNA_79	Hnrnpa1	4350.9	5945.7
sgRNA_62	Snrpb2	5063.6	6944.4
sgRNA_129	Dek	5076.1	6976.7
sgRNA_60	Snrpb	3104.7	4328.7
sgRNA_139	Hnrnpm	2711	3788.6
sgRNA_120	Ddx31	5118.2	7265.5
sgRNA_113	Ddx11	3647.8	5202.3
sgRNA_171	Sfpq	3919.9	5644.4
sgRNA_31	Prpf19	4671.8	6727.6
sgRNA_140	Hnrnpm	2923.6	4212.9
sgRNA_185	NonTargetingControl5	4398.8	6345
sgRNA_13	Fam32a	2220.5	3216.3
sgRNA_175	Tcerg1	4645	6747.4
sgRNA_66	Snrpc	3319.2	4844.7
sgRNA_181	NonTargetingControl1	5194.9	7621
sgRNA_88	Hnrnph1	4969.8	7406.3
sgRNA_192	Myc	3491.7	5260.7
sgRNA_25	Ppie	3285.7	4956.3
sgRNA_8	Ddx46	2648.7	4024.2
sgRNA_15	Fam32a	2761.7	4225.5
sgRNA_23	Nhp2l1	2688.9	4132.7
sgRNA_92	Ilf2	5084.7	7904.6
sgRNA_17	Lsm2	2829.7	4478.8
sgRNA_115	Ddx24	4242.7	6755.7
sgRNA_82	Hnrnpa3	3035.7	4867.7
sgRNA_136	Dnajc8	4147.9	6752.6
sgRNA_174	Srek1	2515.5	4133.7
sgRNA_135	Dhx9	4812.7	8308.1
sgRNA_153	Ncbp2	2153.4	3771.9
sgRNA_87	Hnrnpc	1718.5	3014
sgRNA_95	Ptbp1	6012	10722
sgRNA_187	NonTargetingControl7	5333.8	9717.6
sgRNA_165	Rsrc1	4734.1	8646.9
sgRNA_63	Snrpb2	3231.1	5904
sgRNA_55	Snrnp40	3175.5	5961.3
sgRNA_107	Srsf7	4878.8	9167.1
sgRNA_26	Ppie	2285.6	4316.2
sgRNA_96	Ptbp1	3868.1	7631.5
sgRNA_128	Dek	3369.1	6984
sgRNA_138	Dnajc8	3409.3	7102.9
sgRNA_45	Sf3a1	1851.7	3874.1
sgRNA_1	Bcas2	2852.7	6389.8
sgRNA_6	Ddx41	3926.6	8952.4
sgRNA_84	Hnrnpa3	3243.6	7556.4
sgRNA_93	Ilf2	3941.9	9492.4
sgRNA_39	Rbm17	107.29	280.45
sgRNA_116	Ddx24	2590.3	6895.4
sgRNA_65	Snrpc	587.21	1608.7
sgRNA_34	Prpf4	2902.5	8756.4
sgRNA_64	Snrpc	2784.7	14038

## Sheet: Rep 3 - gRNA counts
sgrna	Gene	control_count	treatment_count
sgRNA_39	Rbm17	156.93	37.123
sgRNA_97	Srsf1	5432.4	1458.2
sgRNA_77	U2af1	5082.3	1416.6
sgRNA_75	Snrpf	1471.4	477.4
sgRNA_20	Lsm7	4740.2	1582.9
sgRNA_111	Ddx10	4709.4	1583.7
sgRNA_54	Sf3b4	1660.6	560.55
sgRNA_51	Sf3a3	6349.8	2253.3
sgRNA_96	Ptbp1	4909.2	1759.6
sgRNA_70	Snrpe	2327.2	846.4
sgRNA_119	Ddx31	5346.5	1980.9
sgRNA_126	Ddx52	5347.9	2144.2
sgRNA_7	Ddx46	9416.1	3880.8
sgRNA_27	Ppie	279	116.57
sgRNA_122	Ddx39b	5243.2	2217
sgRNA_117	Ddx24	3514.3	1490.8
sgRNA_5	Ddx41	3814.7	1683.1
sgRNA_8	Ddx46	5990.3	2660.2
sgRNA_81	Hnrnpa1	6319	2866.6
sgRNA_55	Snrnp40	5054.1	2300.1
sgRNA_176	Tcerg1	4273.5	1989.8
sgRNA_17	Lsm2	5115.8	2426.3
sgRNA_16	Lsm2	3728.9	1808.6
sgRNA_123	Ddx39b	8190.1	3999.6
sgRNA_50	Sf3a3	2928.1	1437.4
sgRNA_63	Snrpb2	5563.8	2780.5
sgRNA_173	Srek1	5424.3	2773.1
sgRNA_44	Sf3a1	5423	2802
sgRNA_12	Eftud2	3936.8	2045.5
sgRNA_110	Ddx10	4080.3	2193.2
sgRNA_172	Srek1	5471.3	3112.4
sgRNA_53	Sf3b4	5123.9	2935.7
sgRNA_6	Ddx41	3876.4	2223.6
sgRNA_124	Ddx52	4198.3	2458.3
sgRNA_179	Txnl4a	2501.6	1465.6
sgRNA_168	Sf3b5	6494.7	3821.4
sgRNA_109	Ddx10	2831.5	1706.9
sgRNA_98	Srsf1	2763.1	1683.9
sgRNA_29	Ppil1	8434.2	5185.3
sgRNA_102	Srsf3	3001.9	1851.7
sgRNA_30	Ppil1	4816.7	3000.3
sgRNA_100	Srsf3	4407.6	2788.7
sgRNA_184	NonTargetingControl4	5182.9	3294.3
sgRNA_18	Lsm2	5930	3782.8
sgRNA_157	Rbm38	5109.1	3295
sgRNA_94	Ptbp1	4233.2	2771.6
sgRNA_89	Hnrnph1	5436.4	3560.8
sgRNA_61	Snrpb2	4150.1	2769.3
sgRNA_161	Rbm8a	2637	1761.8
sgRNA_155	Prpf38a	6132.5	4211.9
sgRNA_22	Nhp2l1	3475.4	2396.6
sgRNA_56	Snrnp40	4698.7	3375.2
sgRNA_84	Hnrnpa3	4155.4	3015.1
sgRNA_10	Eftud2	2237.3	1634.1
sgRNA_45	Sf3a1	3314.4	2424.9
sgRNA_180	Txnl4a	4143.3	3053
sgRNA_60	Snrpb	3338.6	2461.2
sgRNA_175	Tcerg1	5763.7	4353
sgRNA_49	Sf3a3	2689.4	2046.2
sgRNA_33	Prpf19	2798	2130.1
sgRNA_23	Nhp2l1	4618.2	3530.4
sgRNA_132	Dhx33	2001.3	1542.8
sgRNA_14	Fam32a	1085.1	836.74
sgRNA_78	U2af1	1958.3	1516.1
sgRNA_166	Sf3b5	4246.6	3338.1
sgRNA_46	Sf3a2	1993.2	1577
sgRNA_121	Ddx39b	4870.3	3927.6
sgRNA_116	Ddx24	2319.1	1875.4
sgRNA_37	Rbm17	3140	2571.9
sgRNA_2	Bcas2	3181.6	2649.8
sgRNA_114	Ddx11	5689.9	4788.1
sgRNA_104	Srsf6	5335.8	4541.6
sgRNA_169	Sfpq	2914.7	2501.3
sgRNA_128	Dek	7676.4	6593.7
sgRNA_58	Snrpb	2509.6	2160.5
sgRNA_62	Snrpb2	4781.8	4155.5
sgRNA_101	Srsf3	2846.3	2485
sgRNA_153	Ncbp2	2788.6	2436
sgRNA_28	Ppil1	933.56	815.96
sgRNA_35	Prpf4	2745.7	2400.3
sgRNA_139	Hnrnpm	3821.4	3381.9
sgRNA_31	Prpf19	6453.1	5713.2
sgRNA_129	Dek	4985.7	4428.7
sgRNA_24	Nhp2l1	3970.3	3537.8
sgRNA_143	Magoh	4001.2	3610.5
sgRNA_182	NonTargetingControl2	7498	6813.5
sgRNA_42	Rbm22	3252.7	2962.4
sgRNA_112	Ddx11	5621.5	5157.1
sgRNA_66	Snrpc	7416.2	6907
sgRNA_11	Eftud2	4540.4	4249.8
sgRNA_74	Snrpf	2591.4	2442.7
sgRNA_65	Snrpc	489.58	462.55
sgRNA_144	Magoh	4187.6	3971.4
sgRNA_71	Snrpe	2201.1	2104.1
sgRNA_131	Dhx33	9194.8	8898.3
sgRNA_150	Ncbp1	3146.7	3131.7
sgRNA_99	Srsf1	3288.9	3304.7
sgRNA_174	Srek1	4209.1	4282.5
sgRNA_142	Magoh	4775.1	4944
sgRNA_140	Hnrnpm	4148.7	4307
sgRNA_4	Ddx41	4830.1	5026.4
sgRNA_38	Rbm17	886.61	928.81
sgRNA_181	NonTargetingControl1	4902.5	5148.2
sgRNA_160	Rbm8a	3566.6	3764.2
sgRNA_187	NonTargetingControl7	5558.4	5879.5
sgRNA_135	Dhx9	6740.1	7138.7
sgRNA_67	Snrpd1	3621.6	3842.9
sgRNA_95	Ptbp1	5437.7	5774.1
sgRNA_26	Ppie	5075.6	5474.1
sgRNA_159	Rbm38	3064.9	3311.3
sgRNA_115	Ddx24	6227.8	6752.6
sgRNA_79	Hnrnpa1	7475.2	8198.2
sgRNA_133	Dhx9	4642.3	5145.9
sgRNA_130	Dhx33	4083	4533.4
sgRNA_25	Ppie	5078.2	5667.1
sgRNA_13	Fam32a	3521	3943.2
sgRNA_156	Prpf38a	3373.4	3786.5
sgRNA_103	Srsf6	4183.6	4707.1
sgRNA_151	Ncbp2	3605.5	4060.5
sgRNA_34	Prpf4	4155.4	4742.8
sgRNA_1	Bcas2	3577.3	4119.9
sgRNA_191	Myc	3145.4	3623.9
sgRNA_19	Lsm7	3087.7	3560.1
sgRNA_47	Sf3a2	4395.5	5177.1
sgRNA_64	Snrpc	3290.3	3888.2
sgRNA_118	Ddx31	2270.9	2685.5
sgRNA_107	Srsf7	3770.5	4491.8
sgRNA_82	Hnrnpa3	4002.5	4772.5
sgRNA_86	Hnrnpc	2044.2	2456.8
sgRNA_149	Ncbp1	5127.9	6299
sgRNA_158	Rbm38	4895.8	6030.2
sgRNA_15	Fam32a	3274.2	4049.3
sgRNA_183	NonTargetingControl3	4999.1	6212.8
sgRNA_164	Rsrc1	7449.7	9346.7
sgRNA_21	Lsm7	4800.6	6062.1
sgRNA_141	Hnrnpm	6018.5	7630.2
sgRNA_108	Srsf7	5158.7	6547.7
sgRNA_80	Hnrnpa1	3714.1	4765.8
sgRNA_186	NonTargetingControl6	4435.8	5872.8
sgRNA_167	Sf3b5	3480.7	4693.8
sgRNA_125	Ddx52	3034.1	4136.9
sgRNA_177	Tcerg1	2944.2	4020.4
sgRNA_90	Hnrnph1	3412.3	4694.5
sgRNA_163	Rsrc1	6056.1	8484.7
sgRNA_148	Ncbp1	2305.7	3237.1
sgRNA_165	Rsrc1	5637.6	7990.3
sgRNA_137	Dnajc8	3724.9	5422.9
sgRNA_127	Dek	6180.8	9019.3
sgRNA_9	Ddx46	3102.5	4746.5
sgRNA_73	Snrpf	2225.3	3451.7
sgRNA_92	Ilf2	4600.7	7213.7
sgRNA_152	Ncbp2	3162.8	4965.5
sgRNA_43	Sf3a1	4202.4	6678.4
sgRNA_147	Matr3	4117.9	6795.7
sgRNA_88	Hnrnph1	3828.1	6330.2
sgRNA_185	NonTargetingControl5	3932.8	6539.5
sgRNA_87	Hnrnpc	1337.3	2228.8
sgRNA_69	Snrpd1	2250.7	3756.8
sgRNA_76	U2af1	3009.9	5030.1
sgRNA_36	Prpf4	2525.7	4287.7
sgRNA_190	Myc	5034	8650.3
sgRNA_57	Snrnp40	2158.2	3879.3
sgRNA_170	Sfpq	4958.9	9138.8
sgRNA_134	Dhx9	2985.8	5598.8
sgRNA_136	Dnajc8	4178.2	7837.3
sgRNA_192	Myc	3235.3	6221.8
sgRNA_189	NonTargetingControl9	4041.4	7822.5
sgRNA_59	Snrpb	2757.8	5393.2
sgRNA_105	Srsf6	3223.2	6521
sgRNA_188	NonTargetingControl8	3809.4	7771.3
sgRNA_154	Prpf38a	1162.9	2469.4
sgRNA_93	Ilf2	3651.1	7753.4
sgRNA_52	Sf3b4	2276.2	4907.6
sgRNA_68	Snrpd1	2630.3	5774.8
sgRNA_91	Ilf2	3539.8	7837.3
sgRNA_178	Txnl4a	1136.1	2517.7
sgRNA_3	Bcas2	2003.9	4558.7
sgRNA_146	Matr3	2529.7	5779.3
sgRNA_83	Hnrnpa3	4109.8	10112
sgRNA_106	Srsf7	3140	7878.2
sgRNA_113	Ddx11	2351.3	5924.8
sgRNA_72	Snrpe	3095.8	7987.3
sgRNA_41	Rbm22	3318.4	9197.5
sgRNA_85	Hnrnpc	1613.6	4693
sgRNA_32	Prpf19	4492.1	13987
sgRNA_138	Dnajc8	3133.3	10376
sgRNA_171	Sfpq	3451.2	12086
sgRNA_145	Matr3	4785.8	19303
sgRNA_48	Sf3a2	4160.8	20564
sgRNA_162	Rbm8a	3492.8	19302
sgRNA_120	Ddx31	2959	21623
sgRNA_40	Rbm22	214.61	2039.5

## Sheet: Rep 4 - gRNA counts
sgrna	Gene	control_count	treatment_count
sgRNA_110	Ddx10	4977.9	1026.3
sgRNA_159	Rbm38	6408.9	2004.5
sgRNA_184	NonTargetingControl4	7210	2584.7
sgRNA_29	Ppil1	6469.2	2355.4
sgRNA_42	Rbm22	5700.8	2128.1
sgRNA_181	NonTargetingControl1	6863.4	2567.7
sgRNA_54	Sf3b4	3383.1	1268.8
sgRNA_91	Ilf2	10232	3945.9
sgRNA_25	Ppie	7230.1	3005.4
sgRNA_131	Dhx33	5990.4	2529
sgRNA_10	Eftud2	4040.5	1771.5
sgRNA_148	Ncbp1	7484.8	3297.8
sgRNA_17	Lsm2	6507.2	2914.8
sgRNA_129	Dek	14518	6542.8
sgRNA_187	NonTargetingControl7	7644.4	3501.6
sgRNA_58	Snrpb	3404.2	1577.2
sgRNA_144	Magoh	8145.4	3775.1
sgRNA_109	Ddx10	4181	1962.1
sgRNA_40	Rbm22	1120.3	539.57
sgRNA_188	NonTargetingControl8	6552.7	3167.6
sgRNA_161	Rbm8a	5697.6	2814.8
sgRNA_63	Snrpb2	6439.6	3201.6
sgRNA_50	Sf3a3	4311	2153.6
sgRNA_101	Srsf3	4155.7	2132.8
sgRNA_27	Ppie	123.65	63.202
sgRNA_94	Ptbp1	2794.4	1462.1
sgRNA_154	Prpf38a	3525.8	1864.9
sgRNA_157	Rbm38	5002.2	2654.5
sgRNA_166	Sf3b5	3550.1	1904.5
sgRNA_142	Magoh	3581.8	1964
sgRNA_178	Txnl4a	1769.2	977.27
sgRNA_99	Srsf1	5358.4	2964.8
sgRNA_180	Txnl4a	4498.1	2535.6
sgRNA_182	NonTargetingControl2	7235.4	4150.6
sgRNA_5	Ddx41	3869.2	2267.7
sgRNA_141	Hnrnpm	9503.5	5577.8
sgRNA_96	Ptbp1	6105.6	3583.6
sgRNA_176	Tcerg1	3914.7	2366.8
sgRNA_145	Matr3	7236.5	4483.6
sgRNA_1	Bcas2	4450.5	2811.1
sgRNA_163	Rsrc1	10970	7086.1
sgRNA_138	Dnajc8	6491.4	4230.7
sgRNA_174	Srek1	3846	2508.3
sgRNA_173	Srek1	3895.7	2568.6
sgRNA_23	Nhp2l1	4819.4	3218.6
sgRNA_130	Dhx33	4912.4	3312.9
sgRNA_73	Snrpf	4523.4	3053.5
sgRNA_155	Prpf38a	5719.8	3902.5
sgRNA_107	Srsf7	7015.6	4885.4
sgRNA_88	Hnrnph1	5364.7	3769.5
sgRNA_132	Dhx33	5370	3794
sgRNA_21	Lsm7	7147.7	5116.5
sgRNA_43	Sf3a1	7653.9	5555.2
sgRNA_103	Srsf6	9206.5	6693.7
sgRNA_98	Srsf1	4236	3080.9
sgRNA_87	Hnrnpc	969.16	705.6
sgRNA_183	NonTargetingControl3	9495	6995.6
sgRNA_169	Sfpq	2580.9	1934.7
sgRNA_171	Sfpq	4974.7	3768.5
sgRNA_152	Ncbp2	3656.8	2851.6
sgRNA_37	Rbm17	5605.7	4380.7
sgRNA_35	Prpf4	2921.2	2304.5
sgRNA_26	Ppie	3169.6	2514.9
sgRNA_79	Hnrnpa1	5176.6	4176
sgRNA_77	U2af1	2205.7	1785.7
sgRNA_85	Hnrnpc	3909.4	3180.8
sgRNA_83	Hnrnpa3	8189.8	6698.4
sgRNA_18	Lsm2	2849.3	2338.5
sgRNA_70	Snrpe	3654.7	3014.8
sgRNA_9	Ddx46	4890.2	4048.7
sgRNA_147	Matr3	5141.7	4277
sgRNA_126	Ddx52	7485.9	6228.7
sgRNA_2	Bcas2	3234.1	2717.7
sgRNA_67	Snrpd1	4742.2	4064.7
sgRNA_41	Rbm22	6802.1	5901.3
sgRNA_165	Rsrc1	7438.3	6510.7
sgRNA_4	Ddx41	3867.1	3431.8
sgRNA_117	Ddx24	3555.3	3195.9
sgRNA_61	Snrpb2	5905.8	5392
sgRNA_100	Srsf3	4611.2	4212.8
sgRNA_186	NonTargetingControl6	7272.4	6645.6
sgRNA_116	Ddx24	4526.6	4141.1
sgRNA_113	Ddx11	4985.3	4564.7
sgRNA_12	Eftud2	2875.8	2641.3
sgRNA_57	Snrnp40	3767.8	3502.5
sgRNA_80	Hnrnpa1	5549.7	5204.2
sgRNA_86	Hnrnpc	3038.5	2853.5
sgRNA_114	Ddx11	7381.3	6936.2
sgRNA_108	Srsf7	5177.7	4906.2
sgRNA_168	Sf3b5	7602.1	7293.7
sgRNA_137	Dnajc8	6302.2	6050.4
sgRNA_84	Hnrnpa3	4815.1	4640.1
sgRNA_20	Lsm7	2179.3	2105.5
sgRNA_115	Ddx24	6854.9	6657.9
sgRNA_34	Prpf4	5373.2	5232.5
sgRNA_158	Rbm38	6965.9	6942.8
sgRNA_72	Snrpe	4420.9	4436.4
sgRNA_123	Ddx39b	3838.6	3867.6
sgRNA_30	Ppil1	2590.4	2612
sgRNA_177	Tcerg1	6452.3	6564.5
sgRNA_118	Ddx31	4677.8	4812.8
sgRNA_76	U2af1	2002.8	2070.6
sgRNA_8	Ddx46	7892.8	8188.9
sgRNA_45	Sf3a1	1921.4	2032.8
sgRNA_164	Rsrc1	9738.1	10339
sgRNA_104	Srsf6	5605.7	5965.5
sgRNA_175	Tcerg1	4777.1	5192.9
sgRNA_156	Prpf38a	3811.1	4164.7
sgRNA_51	Sf3a3	5018.1	5497.6
sgRNA_146	Matr3	7261.8	7977.6
sgRNA_185	NonTargetingControl5	4044.7	4495.8
sgRNA_106	Srsf7	3395.8	3794
sgRNA_89	Hnrnph1	7822	8778.4
sgRNA_112	Ddx11	8058.7	9112.4
sgRNA_31	Prpf19	9511.9	10972
sgRNA_56	Snrnp40	3958	4574.1
sgRNA_140	Hnrnpm	2845.1	3295.9
sgRNA_134	Dhx9	3931.6	4559
sgRNA_3	Bcas2	2419.2	2822.4
sgRNA_97	Srsf1	4763.4	5645.7
sgRNA_62	Snrpb2	6860.2	8138.9
sgRNA_60	Snrpb	5840.3	6973.9
sgRNA_139	Hnrnpm	5496.8	6603.2
sgRNA_15	Fam32a	4054.2	4976
sgRNA_48	Sf3a2	5849.8	7182.4
sgRNA_133	Dhx9	4170.4	5146.7
sgRNA_90	Hnrnph1	7816.7	9757.6
sgRNA_143	Magoh	3244.6	4127
sgRNA_172	Srek1	6662.6	8498.3
sgRNA_122	Ddx39b	1788.2	2313.9
sgRNA_59	Snrpb	2572.4	3399.7
sgRNA_55	Snrnp40	6736.6	8919.9
sgRNA_95	Ptbp1	6295.8	8367.2
sgRNA_119	Ddx31	7274.5	9845.3
sgRNA_189	NonTargetingControl9	7606.4	10295
sgRNA_64	Snrpc	2091.6	2835.6
sgRNA_167	Sf3b5	3242.5	4406.2
sgRNA_153	Ncbp2	2923.3	4080.8
sgRNA_190	Myc	4776	6683.4
sgRNA_93	Ilf2	4984.2	6998.4
sgRNA_150	Ncbp1	4136.6	5864.6
sgRNA_162	Rbm8a	6699.6	9673.6
sgRNA_33	Prpf19	1359.1	1972.5
sgRNA_19	Lsm7	4576.3	6687.1
sgRNA_44	Sf3a1	3597.6	5297.6
sgRNA_38	Rbm17	2958.2	4357.1
sgRNA_124	Ddx52	3087.1	4547.7
sgRNA_191	Myc	4115.5	6147.6
sgRNA_68	Snrpd1	4708.4	7046.5
sgRNA_127	Dek	5920.6	8970.9
sgRNA_102	Srsf3	3052.3	4655.2
sgRNA_36	Prpf4	3214	4902.4
sgRNA_69	Snrpd1	3336.6	5095.8
sgRNA_52	Sf3b4	4226.5	6469.2
sgRNA_22	Nhp2l1	1864.3	2854.5
sgRNA_149	Ncbp1	4158.8	6620.2
sgRNA_105	Srsf6	3795.3	6048.5
sgRNA_7	Ddx46	6214.5	9999.1
sgRNA_92	Ilf2	4424.1	7258.8
sgRNA_49	Sf3a3	1823.1	3084.6
sgRNA_125	Ddx52	4976.8	8504.9
sgRNA_53	Sf3b4	6368.8	10941
sgRNA_136	Dnajc8	5107.9	8901.1
sgRNA_120	Ddx31	5581.4	9769.9
sgRNA_46	Sf3a2	2370.6	4219.4
sgRNA_32	Prpf19	3990.8	7334.2
sgRNA_179	Txnl4a	1751.3	3304.4
sgRNA_71	Snrpe	1795.6	3431.8
sgRNA_111	Ddx10	2940.2	5662.7
sgRNA_135	Dhx9	9571.1	19086
sgRNA_74	Snrpf	1625.5	3248.8
sgRNA_6	Ddx41	3117.8	6275.8
sgRNA_16	Lsm2	3553.2	7313.5
sgRNA_47	Sf3a2	3586	7686.1
sgRNA_11	Eftud2	3193.9	7316.3
sgRNA_13	Fam32a	3239.3	7920
sgRNA_24	Nhp2l1	4229.6	10451
sgRNA_170	Sfpq	4479.1	11340
sgRNA_39	Rbm17	95.119	253.75
sgRNA_160	Rbm8a	4153.5	11432
sgRNA_78	U2af1	2938.1	8524.7
sgRNA_151	Ncbp2	2380.1	7200.3
sgRNA_81	Hnrnpa1	2266	7538
sgRNA_121	Ddx39b	3915.7	13231
sgRNA_82	Hnrnpa3	3812.2	13002
sgRNA_14	Fam32a	818.03	2836.5
sgRNA_128	Dek	3810.1	13552
sgRNA_65	Snrpc	1735.4	6407
sgRNA_66	Snrpc	3155.8	11856
sgRNA_28	Ppil1	507.3	1959.3
sgRNA_192	Myc	2920.2	11682
sgRNA_75	Snrpf	535.84	2153.6

## Sheet: Library - gRNA counts
sgRNA	Gene	counts
sgRNA_1	Bcas2	4578
sgRNA_3	Bcas2	4261
sgRNA_2	Bcas2	3770
sgRNA_109	Ddx10	4499
sgRNA_111	Ddx10	4531
sgRNA_110	Ddx10	5879
sgRNA_112	Ddx11	5820
sgRNA_114	Ddx11	4580
sgRNA_113	Ddx11	4417
sgRNA_115	Ddx24	5689
sgRNA_116	Ddx24	4967
sgRNA_117	Ddx24	4708
sgRNA_118	Ddx31	3745
sgRNA_120	Ddx31	6119
sgRNA_119	Ddx31	4341
sgRNA_122	Ddx39b	4298
sgRNA_123	Ddx39b	4703
sgRNA_121	Ddx39b	5517
sgRNA_6	Ddx41	4043
sgRNA_5	Ddx41	4809
sgRNA_4	Ddx41	5171
sgRNA_8	Ddx46	4183
sgRNA_7	Ddx46	5528
sgRNA_9	Ddx46	4494
sgRNA_125	Ddx52	5183
sgRNA_124	Ddx52	5627
sgRNA_126	Ddx52	4771
sgRNA_127	Dek	5509
sgRNA_129	Dek	4901
sgRNA_128	Dek	5488
sgRNA_132	Dhx33	4598
sgRNA_130	Dhx33	5137
sgRNA_131	Dhx33	5715
sgRNA_133	Dhx9	5302
sgRNA_135	Dhx9	5441
sgRNA_134	Dhx9	5739
sgRNA_137	Dnajc8	4219
sgRNA_136	Dnajc8	5784
sgRNA_138	Dnajc8	4662
sgRNA_10	Eftud2	4155
sgRNA_12	Eftud2	4744
sgRNA_11	Eftud2	4332
sgRNA_14	Fam32a	1758
sgRNA_15	Fam32a	4457
sgRNA_13	Fam32a	4597
sgRNA_80	Hnrnpa1	4913
sgRNA_81	Hnrnpa1	4951
sgRNA_79	Hnrnpa1	6186
sgRNA_84	Hnrnpa3	4204
sgRNA_82	Hnrnpa3	3798
sgRNA_83	Hnrnpa3	5724
sgRNA_86	Hnrnpc	3513
sgRNA_87	Hnrnpc	2078
sgRNA_85	Hnrnpc	3514
sgRNA_88	Hnrnph1	4971
sgRNA_89	Hnrnph1	5148
sgRNA_90	Hnrnph1	5255
sgRNA_141	Hnrnpm	4984
sgRNA_139	Hnrnpm	4804
sgRNA_140	Hnrnpm	4112
sgRNA_92	Ilf2	6343
sgRNA_91	Ilf2	5510
sgRNA_93	Ilf2	4883
sgRNA_18	Lsm2	4660
sgRNA_17	Lsm2	4781
sgRNA_16	Lsm2	3784
sgRNA_19	Lsm7	4993
sgRNA_20	Lsm7	3588
sgRNA_21	Lsm7	6388
sgRNA_144	Magoh	6212
sgRNA_143	Magoh	5450
sgRNA_142	Magoh	5118
sgRNA_145	Matr3	5429
sgRNA_147	Matr3	4343
sgRNA_146	Matr3	4512
sgRNA_191	Myc	5156
sgRNA_190	Myc	5199
sgRNA_192	Myc	4910
sgRNA_150	Ncbp1	4866
sgRNA_149	Ncbp1	6120
sgRNA_148	Ncbp1	4057
sgRNA_152	Ncbp2	4265
sgRNA_151	Ncbp2	4668
sgRNA_153	Ncbp2	3967
sgRNA_23	Nhp2l1	5062
sgRNA_22	Nhp2l1	4151
sgRNA_24	Nhp2l1	4989
sgRNA_181	NonTargetingControl1	5109
sgRNA_182	NonTargetingControl2	5026
sgRNA_183	NonTargetingControl3	4953
sgRNA_184	NonTargetingControl4	4041
sgRNA_185	NonTargetingControl5	5222
sgRNA_186	NonTargetingControl6	5307
sgRNA_187	NonTargetingControl7	4372
sgRNA_188	NonTargetingControl8	5205
sgRNA_189	NonTargetingControl9	5647
sgRNA_26	Ppie	4392
sgRNA_27	Ppie	382
sgRNA_25	Ppie	4655
sgRNA_29	Ppil1	5050
sgRNA_28	Ppil1	844
sgRNA_30	Ppil1	4319
sgRNA_33	Prpf19	3257
sgRNA_31	Prpf19	6368
sgRNA_32	Prpf19	5231
sgRNA_156	Prpf38a	5321
sgRNA_155	Prpf38a	6030
sgRNA_154	Prpf38a	3293
sgRNA_34	Prpf4	4788
sgRNA_36	Prpf4	5423
sgRNA_35	Prpf4	3963
sgRNA_95	Ptbp1	5023
sgRNA_96	Ptbp1	5386
sgRNA_94	Ptbp1	4747
sgRNA_38	Rbm17	1884
sgRNA_39	Rbm17	276
sgRNA_37	Rbm17	4331
sgRNA_41	Rbm22	4677
sgRNA_42	Rbm22	5919
sgRNA_40	Rbm22	446
sgRNA_157	Rbm38	4403
sgRNA_158	Rbm38	5054
sgRNA_159	Rbm38	3690
sgRNA_162	Rbm8a	4319
sgRNA_161	Rbm8a	4494
sgRNA_160	Rbm8a	4375
sgRNA_165	Rsrc1	5423
sgRNA_163	Rsrc1	6253
sgRNA_164	Rsrc1	5683
sgRNA_45	Sf3a1	2213
sgRNA_44	Sf3a1	4908
sgRNA_43	Sf3a1	6306
sgRNA_46	Sf3a2	2416
sgRNA_47	Sf3a2	4418
sgRNA_48	Sf3a2	5218
sgRNA_49	Sf3a3	3662
sgRNA_51	Sf3a3	5363
sgRNA_50	Sf3a3	3640
sgRNA_54	Sf3b4	2356
sgRNA_53	Sf3b4	4807
sgRNA_52	Sf3b4	4080
sgRNA_166	Sf3b5	5193
sgRNA_167	Sf3b5	4840
sgRNA_168	Sf3b5	5806
sgRNA_170	Sfpq	4767
sgRNA_169	Sfpq	4143
sgRNA_171	Sfpq	4169
sgRNA_56	Snrnp40	4231
sgRNA_57	Snrnp40	4007
sgRNA_55	Snrnp40	6121
sgRNA_59	Snrpb	3847
sgRNA_58	Snrpb	4326
sgRNA_60	Snrpb	4476
sgRNA_63	Snrpb2	3722
sgRNA_61	Snrpb2	4452
sgRNA_62	Snrpb2	4535
sgRNA_66	Snrpc	4745
sgRNA_65	Snrpc	1156
sgRNA_64	Snrpc	3069
sgRNA_67	Snrpd1	5790
sgRNA_69	Snrpd1	3915
sgRNA_68	Snrpd1	5491
sgRNA_72	Snrpe	5660
sgRNA_71	Snrpe	3643
sgRNA_70	Snrpe	3771
sgRNA_74	Snrpf	4818
sgRNA_75	Snrpf	1360
sgRNA_73	Snrpf	3858
sgRNA_172	Srek1	4887
sgRNA_174	Srek1	3920
sgRNA_173	Srek1	5900
sgRNA_98	Srsf1	4023
sgRNA_99	Srsf1	4288
sgRNA_97	Srsf1	4094
sgRNA_101	Srsf3	4445
sgRNA_102	Srsf3	3932
sgRNA_100	Srsf3	4929
sgRNA_105	Srsf6	4130
sgRNA_104	Srsf6	5054
sgRNA_103	Srsf6	5417
sgRNA_106	Srsf7	3442
sgRNA_107	Srsf7	5228
sgRNA_108	Srsf7	3866
sgRNA_175	Tcerg1	5313
sgRNA_177	Tcerg1	5016
sgRNA_176	Tcerg1	3921
sgRNA_179	Txnl4a	4545
sgRNA_178	Txnl4a	2550
sgRNA_180	Txnl4a	5680
sgRNA_77	U2af1	3943
sgRNA_76	U2af1	3942
sgRNA_78	U2af1	4610
