# Supplementary material for: RNA splicing is a key mediator of tumour cell plasticity and a therapeutic vulnerability in colorectal cancer
Source: Nat Commun. 2022 May 19;13:2791. doi: 10.1038/s41467-022-30489-z (PMC9120198; doi:10.1038/s41467-022-30489-z)
Supplement: Supplementary file 11 — Supplementary Data 8 [file 41467_2022_30489_MOESM11_ESM.xlsx]

## Sheet: differential_expr_Apc_Srsf1
ensembl_id	gene_short_name	Apc_FPKM	ApcSrsf1_FPKM	log2_fold_change	p_value	q_value
ENSMUSG00000105630	Gm42543	0	0.0912531	Inf	0.0002	0.0141172
ENSMUSG00000095298	Gm12407	0	0.0763324	Inf	0.0006	0.0339051
ENSMUSG00000102888	Ighv1-11	0.225981	45.7563	7.66162	5e-05	0.00426208
ENSMUSG00000063672	Nkx6-3	0.358804	7.88049	4.45702	5e-05	0.00426208
ENSMUSG00000053830	Gm9923	0.00932269	0.179624	4.26809	5e-05	0.00426208
ENSMUSG00000096108	Ighv11-2	0.137465	2.64394	4.26555	5e-05	0.00426208
ENSMUSG00000037542	Aldh8a1	0.0162848	0.28972	4.15307	5e-05	0.00426208
ENSMUSG00000094087	Ighv1-61	1.77493	29.2904	4.04459	5e-05	0.00426208
ENSMUSG00000076596	Igkv3-10	3.67104	60.2073	4.03568	5e-05	0.00426208
ENSMUSG00000095007	Igkv12-41	2.26757	33.797	3.89768	5e-05	0.00426208
ENSMUSG00000104213	Ighd	0.0682166	1.00146	3.87584	5e-05	0.00426208
ENSMUSG00000094940	Ighv1-84	0.850695	12.2056	3.84276	5e-05	0.00426208
ENSMUSG00000048191	Muc6	0.0370911	0.521817	3.8144	5e-05	0.00426208
ENSMUSG00000058626	Capn11	0.0401134	0.488733	3.60689	5e-05	0.00426208
ENSMUSG00000095565	Ighv2-9-1	7.67236	90.7983	3.56492	5e-05	0.00426208
ENSMUSG00000014030	Pax5	0.0134577	0.146676	3.44613	0.00015	0.0111349
ENSMUSG00000041644	Slc5a12	0.0428522	0.438035	3.3536	5e-05	0.00426208
ENSMUSG00000093483	AA465934	3.06042	30.2836	3.30674	5e-05	0.00426208
ENSMUSG00000068086	Cyp2d9	0.340023	3.31254	3.28423	5e-05	0.00426208
ENSMUSG00000026616	Cr2	0.0103885	0.0996529	3.26192	5e-05	0.00426208
ENSMUSG00000024032	Tff1	1.42346	13.3024	3.22421	5e-05	0.00426208
ENSMUSG00000095338	Igkv3-9	0.130287	1.18281	3.18246	0.00025	0.0168767
ENSMUSG00000106915	Gm42655	0.0290833	0.250444	3.10623	5e-05	0.00426208
ENSMUSG00000027513	Pck1	0.307382	2.57136	3.06443	5e-05	0.00426208
ENSMUSG00000076671	Ighv13-2	0.234916	1.94237	3.0476	5e-05	0.00426208
ENSMUSG00000005540	Fcer2a	0.0169909	0.137016	3.01151	5e-05	0.00426208
ENSMUSG00000095335	Igkv3-5	2.03307	15.4934	2.92992	5e-05	0.00426208
ENSMUSG00000042474	Fcmr	0.0613732	0.440778	2.84437	0.00035	0.0222815
ENSMUSG00000061906	Ugt2b38	0.0316686	0.210922	2.73559	5e-05	0.00426208
ENSMUSG00000076548	Igkv4-69	0.0968177	0.637223	2.71846	0.00065	0.0358248
ENSMUSG00000030724	Cd19	0.0582695	0.377917	2.69726	5e-05	0.00426208
ENSMUSG00000076615	Ighg3	0.0738263	0.464804	2.65441	5e-05	0.00426208
ENSMUSG00000076526	Igkv12-98	0.63458	3.5758	2.49439	5e-05	0.00426208
ENSMUSG00000027824	Vmn2r1	0.0153947	0.0866938	2.49349	0.00015	0.0111349
ENSMUSG00000069259	Prl6a1	0.028813	0.161128	2.48341	0.0007	0.0379566
ENSMUSG00000036131	Frmd7	0.208985	1.08177	2.37192	5e-05	0.00426208
ENSMUSG00000033898	Cfhr2	0.0302786	0.154216	2.34858	5e-05	0.00426208
ENSMUSG00000058354	Krt6a	0.0141023	0.0709859	2.33161	0.00035	0.0222815
ENSMUSG00000074252	Gm10654	0.0252088	0.124509	2.30424	5e-05	0.00426208
ENSMUSG00000047880	Cxcr5	0.0538771	0.26491	2.29776	5e-05	0.00426208
ENSMUSG00000030827	Fgf21	0.0258429	0.120077	2.21612	0.00085	0.0446461
ENSMUSG00000029379	Cxcl3	0.0550366	0.255435	2.21449	0.00045	0.027267
ENSMUSG00000094094	Igkv5-45	2.36289	10.7812	2.18989	5e-05	0.00426208
ENSMUSG00000047330	Kcne4	0.688637	3.02756	2.13634	5e-05	0.00426208
ENSMUSG00000095519	Ighv1-66	5.09095	22.3812	2.13628	5e-05	0.00426208
ENSMUSG00000042540	Acot5	0.21718	0.952348	2.1326	5e-05	0.00426208
ENSMUSG00000102364	Ighv8-5	0.932633	4.01399	2.10565	5e-05	0.00426208
ENSMUSG00000022598	Psca	0.0871971	0.374263	2.1017	0.0002	0.0141172
ENSMUSG00000022582	Ly6g	1.09979	4.65348	2.08109	5e-05	0.00426208
ENSMUSG00000076612	Ighg2c	0.503007	2.09296	2.05689	5e-05	0.00426208
ENSMUSG00000046733	Gprc5a	7.93497	32.858	2.04995	5e-05	0.00426208
ENSMUSG00000010122	Slc47a1	0.63053	2.55597	2.01924	5e-05	0.00426208
ENSMUSG00000004371	Il11	0.184882	0.747157	2.01481	5e-05	0.00426208
ENSMUSG00000056035	Cyp3a11	61.862	247.957	2.00296	5e-05	0.00426208
ENSMUSG00000106040	Cyp3a63-ps	0.171462	0.68302	1.99404	5e-05	0.00426208
ENSMUSG00000014453	Blk	0.0543387	0.215548	1.98795	0.0001	0.00782763
ENSMUSG00000022659	Gcsam	0.0200898	0.078407	1.96452	0.0009	0.0464238
ENSMUSG00000024266	Adad2	0.046915	0.182229	1.95763	0.00015	0.0111349
ENSMUSG00000085022	Gm5860	0.0514641	0.19903	1.95135	0.00025	0.0168767
ENSMUSG00000056632	Dsg3	0.345139	1.33455	1.9511	5e-05	0.00426208
ENSMUSG00000001095	Slc13a2	2.97485	11.1772	1.90967	5e-05	0.00426208
ENSMUSG00000094322	Ighv9-4	3.9603	14.6909	1.89124	5e-05	0.00426208
ENSMUSG00000003949	Hlf	0.10636	0.392665	1.88435	5e-05	0.00426208
ENSMUSG00000064057	Scgb3a1	0.630921	2.3152	1.87561	5e-05	0.00426208
ENSMUSG00000061845	Defa35	123.133	451.61	1.87486	5e-05	0.00426208
ENSMUSG00000049892	Rasd1	5.58029	19.7957	1.82678	5e-05	0.00426208
ENSMUSG00000094806	Cyp2d10	0.325756	1.13306	1.79836	5e-05	0.00426208
ENSMUSG00000076533	Igkv4-90	1.53111	5.23577	1.77383	0.0002	0.0141172
ENSMUSG00000028435	Aqp3	0.475788	1.62471	1.77179	5e-05	0.00426208
ENSMUSG00000045027	Prss22	0.910304	3.10625	1.77075	5e-05	0.00426208
ENSMUSG00000041660	Bbox1	0.731127	2.48675	1.76607	5e-05	0.00426208
ENSMUSG00000095130	Ighv1-39	11.2456	37.4015	1.73374	5e-05	0.00426208
ENSMUSG00000095700	Ighv10-3	12.1403	40.2991	1.73094	5e-05	0.00426208
ENSMUSG00000076540	Igkv4-80	11.053	36.31	1.71593	5e-05	0.00426208
ENSMUSG00000029630	Cyp3a25	1.9309	6.33248	1.7135	5e-05	0.00426208
ENSMUSG00000076569	Igkv5-39	37.4581	120.515	1.68586	5e-05	0.00426208
ENSMUSG00000034765	Dusp5	4.50441	14.4709	1.68374	5e-05	0.00426208
ENSMUSG00000025726	Slc28a1	0.693928	2.21336	1.67338	5e-05	0.00426208
ENSMUSG00000103254	Ighv1-15	4.73998	15.0054	1.66253	5e-05	0.00426208
ENSMUSG00000028128	F3	12.1965	38.3665	1.65339	5e-05	0.00426208
ENSMUSG00000024912	Fosl1	3.64594	11.4139	1.64642	5e-05	0.00426208
ENSMUSG00000021125	Arg2	13.7014	42.8232	1.64407	0.00015	0.0111349
ENSMUSG00000095497	Igkv1-122	1.57856	4.92101	1.64035	0.00025	0.0168767
ENSMUSG00000022041	Chrna2	0.0241959	0.0751412	1.63484	0.0007	0.0379566
ENSMUSG00000032083	Apoa1	339.473	1050.3	1.62943	5e-05	0.00426208
ENSMUSG00000038572	Bpifb5	0.0537675	0.166151	1.62769	0.00055	0.0317941
ENSMUSG00000032454	Rbp2	348.633	1070.88	1.61901	5e-05	0.00426208
ENSMUSG00000029273	Sult1d1	17.2056	52.6515	1.61359	5e-05	0.00426208
ENSMUSG00000111709	Gm3776	1.21657	3.70606	1.60707	5e-05	0.00426208
ENSMUSG00000026354	Lct	0.205218	0.621362	1.59828	5e-05	0.00426208
ENSMUSG00000030769	Slc5a11	0.743349	2.22381	1.58093	5e-05	0.00426208
ENSMUSG00000054417	Cyp3a44	0.0625122	0.186886	1.57995	0.00015	0.0111349
ENSMUSG00000076680	Ighv6-6	14.1642	42.3338	1.57957	5e-05	0.00426208
ENSMUSG00000095285	Ighv5-9	3.17992	9.4499	1.57131	5e-05	0.00426208
ENSMUSG00000096490	Igkv10-94	30.8847	91.2407	1.56279	5e-05	0.00426208
ENSMUSG00000074731	Zfp345	0.0749663	0.219726	1.55139	5e-05	0.00426208
ENSMUSG00000027790	Sis	19.0664	55.4826	1.541	0.00015	0.0111349
ENSMUSG00000030643	Rab30	1.53556	4.4604	1.53841	5e-05	0.00426208
ENSMUSG00000037386	Rims2	0.174838	0.501782	1.52104	0.00015	0.0111349
ENSMUSG00000022602	Arc	0.457056	1.30989	1.519	5e-05	0.00426208
ENSMUSG00000067049	Unc93a	0.445995	1.27681	1.51745	5e-05	0.00426208
ENSMUSG00000002289	Angptl4	18.5819	53.0975	1.51474	5e-05	0.00426208
ENSMUSG00000019970	Sgk1	39.7363	112.102	1.49628	5e-05	0.00426208
ENSMUSG00000094124	Ighv1-74	10.4828	29.5446	1.49487	5e-05	0.00426208
ENSMUSG00000024747	Aldh1a7	2.27432	6.39177	1.49078	5e-05	0.00426208
ENSMUSG00000057337	Chst3	0.0491967	0.137618	1.48403	0.0008	0.0424633
ENSMUSG00000094091	Gm21885	1.06911	2.94492	1.46182	0.0006	0.0339051
ENSMUSG00000107233	Gm42959	5.45189	14.9913	1.4593	0.00065	0.0358248
ENSMUSG00000026581	Sell	0.224988	0.617401	1.45636	0.0007	0.0379566
ENSMUSG00000041538	H2-Ob	0.215735	0.59023	1.45201	0.00035	0.0222815
ENSMUSG00000027801	Tm4sf4	116.126	317.65	1.45174	5e-05	0.00426208
ENSMUSG00000076564	Igkv12-46	39.7498	108.096	1.44329	5e-05	0.00426208
ENSMUSG00000034258	Mfsd7c	0.113558	0.307527	1.43729	0.00015	0.0111349
ENSMUSG00000040134	Rdh7	0.686715	1.84308	1.42434	0.00015	0.0111349
ENSMUSG00000104340	Gm10522	2.4212	6.4844	1.42125	5e-05	0.00426208
ENSMUSG00000004552	Ctse	35.3758	93.0833	1.39576	5e-05	0.00426208
ENSMUSG00000053279	Aldh1a1	21.1229	55.3313	1.38929	5e-05	0.00426208
ENSMUSG00000021539	Lect2	14.2696	37.3522	1.38825	5e-05	0.00426208
ENSMUSG00000076665	Ighv7-1	2.93891	7.68192	1.38619	0.0003	0.0196583
ENSMUSG00000056370	Sftpb	0.502268	1.29625	1.36782	0.00045	0.027267
ENSMUSG00000090698	Apold1	0.679782	1.74644	1.36128	5e-05	0.00426208
ENSMUSG00000038418	Egr1	13.8348	35.3007	1.3514	5e-05	0.00426208
ENSMUSG00000020600	Slc7a15	8.60591	21.8847	1.34652	5e-05	0.00426208
ENSMUSG00000050359	Sprr1a	2.26341	5.71013	1.33503	5e-05	0.00426208
ENSMUSG00000031725	Ces1f	16.5822	41.5195	1.32416	5e-05	0.00426208
ENSMUSG00000046223	Plaur	14.2556	35.545	1.31812	5e-05	0.00426208
ENSMUSG00000069805	Fbp1	4.71444	11.6204	1.3015	5e-05	0.00426208
ENSMUSG00000021250	Fos	42.8631	105.435	1.29855	5e-05	0.00426208
ENSMUSG00000027359	Slc27a2	2.75843	6.7688	1.29505	5e-05	0.00426208
ENSMUSG00000041132	N4bp2l1	4.35564	10.6683	1.29237	5e-05	0.00426208
ENSMUSG00000030353	Tead4	0.703659	1.72234	1.29143	0.00025	0.0168767
ENSMUSG00000039106	Htr5a	0.170767	0.412766	1.27329	0.00045	0.027267
ENSMUSG00000023057	Fabp2	158.799	383.102	1.27053	5e-05	0.00426208
ENSMUSG00000028214	Gem	2.17079	5.22826	1.26811	5e-05	0.00426208
ENSMUSG00000031173	Otc	3.57659	8.49731	1.24842	5e-05	0.00426208
ENSMUSG00000023176	Cpn2	0.336988	0.79961	1.2466	5e-05	0.00426208
ENSMUSG00000023078	Cxcl13	1.15574	2.74008	1.24541	0.00025	0.0168767
ENSMUSG00000023914	Mep1a	2.92284	6.83094	1.22471	5e-05	0.00426208
ENSMUSG00000001225	Slc26a3	6.26836	14.6203	1.22181	5e-05	0.00426208
ENSMUSG00000028024	Enpep	2.69835	6.2924	1.22153	5e-05	0.00426208
ENSMUSG00000024190	Dusp1	7.14982	16.5193	1.20818	5e-05	0.00426208
ENSMUSG00000062456	Rpl9-ps6	0.775765	1.79037	1.20656	0.0005	0.029936
ENSMUSG00000104557	Gm36520	5.56343	12.7869	1.20063	0.0006	0.0339051
ENSMUSG00000054999	Naaladl1	0.739836	1.68783	1.18989	0.0002	0.0141172
ENSMUSG00000076617	Ighm	2.63955	6.01948	1.18935	5e-05	0.00426208
ENSMUSG00000076547	Igkv4-70	10.2667	23.2338	1.17825	0.00035	0.0222815
ENSMUSG00000027398	Il1b	1.16948	2.64127	1.17536	0.00055	0.0317941
ENSMUSG00000050921	P2ry10	0.559229	1.25549	1.16674	0.0006	0.0339051
ENSMUSG00000019359	Gdpd2	0.817332	1.83114	1.16375	0.00045	0.027267
ENSMUSG00000079492	Gm11127	8.45857	18.9377	1.16278	5e-05	0.00426208
ENSMUSG00000054932	Afp	0.730999	1.63544	1.16174	0.00055	0.0317941
ENSMUSG00000021565	Slc6a19	28.1527	62.8976	1.15973	5e-05	0.00426208
ENSMUSG00000020151	Ptprr	2.44153	5.44125	1.15615	5e-05	0.00426208
ENSMUSG00000044786	Zfp36	26.2012	58.3918	1.15613	5e-05	0.00426208
ENSMUSG00000020838	Slc6a4	2.97145	6.61111	1.15372	0.00015	0.0111349
ENSMUSG00000060639	Hist1h4i	6.9891	15.4757	1.14683	0.0003	0.0196583
ENSMUSG00000091387	Gcnt4	1.20794	2.65823	1.13791	5e-05	0.00426208
ENSMUSG00000076514	Igkv17-121	36.8145	80.879	1.13549	5e-05	0.00426208
ENSMUSG00000074207	Adh1	67.318	147.193	1.12865	5e-05	0.00426208
ENSMUSG00000056133	Gm9992	0.843422	1.84412	1.1286	0.00055	0.0317941
ENSMUSG00000032487	Ptgs2	0.56441	1.23354	1.12798	0.0004	0.0249127
ENSMUSG00000022546	Gpt	22.8076	49.8101	1.12692	5e-05	0.00426208
ENSMUSG00000038508	Gdf15	14.1774	30.711	1.11516	5e-05	0.00426208
ENSMUSG00000095571	Ighv5-17	23.9793	51.7576	1.10998	5e-05	0.00426208
ENSMUSG00000028602	Tnfrsf8	0.634156	1.36176	1.10256	0.00065	0.0358248
ENSMUSG00000026726	Cubn	0.246327	0.528655	1.10175	0.00045	0.027267
ENSMUSG00000002565	Scin	0.568442	1.21658	1.09775	0.0008	0.0424633
ENSMUSG00000022893	Adamts1	2.32722	4.95683	1.09081	5e-05	0.00426208
ENSMUSG00000035780	Ugt2a3	3.0642	6.5005	1.08504	0.0001	0.00782763
ENSMUSG00000032372	Plscr2	1.84837	3.91946	1.0844	0.00025	0.0168767
ENSMUSG00000029816	Gpnmb	3.1844	6.74219	1.0822	5e-05	0.00426208
ENSMUSG00000023034	Nr4a1	5.73216	12.0828	1.0758	5e-05	0.00426208
ENSMUSG00000039339	Mfsd4b2	2.56865	5.37849	1.06619	0.0001	0.00782763
ENSMUSG00000076545	Igkv4-72	27.2772	57.0654	1.06492	5e-05	0.00426208
ENSMUSG00000043789	Vwce	1.29953	2.71849	1.06482	5e-05	0.00426208
ENSMUSG00000036216	Leap2	18.2094	37.8908	1.05717	5e-05	0.00426208
ENSMUSG00000026610	Esrrg	10.3487	21.5294	1.05685	5e-05	0.00426208
ENSMUSG00000008540	Mgst1	178.883	370.858	1.05185	5e-05	0.00426208
ENSMUSG00000025037	Maoa	7.5489	15.6017	1.04736	5e-05	0.00426208
ENSMUSG00000024486	Hbegf	7.40537	15.2157	1.03891	5e-05	0.00426208
ENSMUSG00000029162	Khk	44.8247	91.8453	1.03491	5e-05	0.00426208
ENSMUSG00000022445	Cyp2d26	68.7228	140.443	1.03112	5e-05	0.00426208
ENSMUSG00000015405	Ace2	73.9469	150.866	1.02871	5e-05	0.00426208
ENSMUSG00000027690	Slc2a2	34.1866	69.6904	1.02753	5e-05	0.00426208
ENSMUSG00000014602	Kif1a	0.658407	1.33773	1.02273	0.0001	0.00782763
ENSMUSG00000027340	Slc23a2	37.938	77.0215	1.02162	5e-05	0.00426208
ENSMUSG00000044352	Sowaha	1.22836	2.47708	1.0119	0.0009	0.0464238
ENSMUSG00000035041	Creb3l3	31.7584	63.6623	1.0033	5e-05	0.00426208
ENSMUSG00000017453	Pipox	2.93324	5.85437	0.997016	0.00025	0.0168767
ENSMUSG00000037904	Ankrd9	16.9627	33.7811	0.993848	5e-05	0.00426208
ENSMUSG00000076583	Igkv8-24	15.7966	31.2221	0.982954	0.0009	0.0464238
ENSMUSG00000030878	Cdr2	9.78443	19.3293	0.982231	5e-05	0.00426208
ENSMUSG00000033721	Vav3	1.92051	3.79033	0.980832	0.0002	0.0141172
ENSMUSG00000006642	Tcf23	0.830123	1.63634	0.979074	0.0009	0.0464238
ENSMUSG00000027761	Aadac	29.9424	58.9801	0.978041	5e-05	0.00426208
ENSMUSG00000076556	Igkv4-57	26.4065	51.9407	0.97597	0.0005	0.029936
ENSMUSG00000028967	Errfi1	15.1636	29.7801	0.97374	5e-05	0.00426208
ENSMUSG00000002992	Apoc2	1243.71	2439.45	0.971907	0.00055	0.0317941
ENSMUSG00000028680	Plk3	8.35549	16.3207	0.965904	5e-05	0.00426208
ENSMUSG00000005802	Slc30a4	61.7948	119.926	0.956589	5e-05	0.00426208
ENSMUSG00000035606	Ky	0.856462	1.65219	0.947923	0.0003	0.0196583
ENSMUSG00000031613	Hpgd	33.0288	63.354	0.939714	5e-05	0.00426208
ENSMUSG00000094335	Igkv1-117	82.5133	158.019	0.937403	5e-05	0.00426208
ENSMUSG00000020427	Igfbp3	12.0448	23.0228	0.934655	5e-05	0.00426208
ENSMUSG00000061762	Tac1	6.0437	11.5471	0.934033	0.00075	0.040234
ENSMUSG00000079057	Cyp4v3	53.0738	101.115	0.929921	5e-05	0.00426208
ENSMUSG00000036553	Sh3tc1	1.40387	2.67179	0.928395	0.00055	0.0317941
ENSMUSG00000035699	Slc51a	17.8663	33.9012	0.924098	5e-05	0.00426208
ENSMUSG00000024028	Tff2	50.5161	95.5817	0.919991	0.0001	0.00782763
ENSMUSG00000068742	Cry2	4.09986	7.74443	0.917583	5e-05	0.00426208
ENSMUSG00000028195	Cyr61	5.49461	10.3779	0.917426	0.0002	0.0141172
ENSMUSG00000015944	Gatsl2	1.52754	2.8753	0.912504	5e-05	0.00426208
ENSMUSG00000030208	Emp1	70.1469	131.206	0.903384	0.0004	0.0249127
ENSMUSG00000032978	Guca2b	100.48	187.602	0.900775	5e-05	0.00426208
ENSMUSG00000022018	Rgcc	24.7705	46.105	0.896303	5e-05	0.00426208
ENSMUSG00000027820	Mme	12.489	23.2005	0.893498	5e-05	0.00426208
ENSMUSG00000030905	Crym	3.68381	6.8051	0.88542	0.00075	0.040234
ENSMUSG00000028158	Mttp	100.845	185.606	0.880107	0.0008	0.0424633
ENSMUSG00000028194	Ddah1	3.36018	6.17822	0.878656	0.0003	0.0196583
ENSMUSG00000032690	Oas2	20.6201	37.9085	0.878468	5e-05	0.00426208
ENSMUSG00000074896	Ifit3	71.6831	131.108	0.871048	0.00035	0.0222815
ENSMUSG00000075520	Malrd1	3.9824	7.27106	0.868529	5e-05	0.00426208
ENSMUSG00000019647	Sema6a	3.92244	7.15514	0.867229	0.0002	0.0141172
ENSMUSG00000049307	Fut4	8.11874	14.7536	0.861736	5e-05	0.00426208
ENSMUSG00000033308	Dpyd	6.37009	11.5604	0.859809	5e-05	0.00426208
ENSMUSG00000049086	Bmyc	30.6679	55.5902	0.8581	0.0001	0.00782763
ENSMUSG00000024222	Fkbp5	70.9764	128.501	0.856364	0.0006	0.0339051
ENSMUSG00000074738	Fndc10	11.0723	20.0225	0.854668	0.0001	0.00782763
ENSMUSG00000030278	Cidec	20.7147	37.3197	0.849284	0.0001	0.00782763
ENSMUSG00000025091	Pnliprp2	74.9537	134.787	0.84661	0.0001	0.00782763
ENSMUSG00000006445	Epha2	22.8218	40.9883	0.844795	0.0002	0.0141172
ENSMUSG00000000078	Klf6	41.8732	75.0185	0.841217	0.0004	0.0249127
ENSMUSG00000022235	Cmbl	29.7091	53.1376	0.83883	5e-05	0.00426208
ENSMUSG00000056025	Clca3a1	3.28353	5.86328	0.836461	0.0002	0.0141172
ENSMUSG00000059040	Eno1b	17.0608	30.432	0.834901	0.0004	0.0249127
ENSMUSG00000056124	B4galt6	53.4707	95.3497	0.834478	0.0007	0.0379566
ENSMUSG00000025194	Abcc2	22.1943	39.5199	0.832391	5e-05	0.00426208
ENSMUSG00000044641	Pard6b	13.6664	24.247	0.82717	5e-05	0.00426208
ENSMUSG00000027350	Chgb	27.9609	49.3774	0.82044	5e-05	0.00426208
ENSMUSG00000061751	Kalrn	5.53301	9.72338	0.813393	0.0004	0.0249127
ENSMUSG00000024558	Mapk4	6.51212	11.441	0.813019	0.0001	0.00782763
ENSMUSG00000093894	Ighv1-53	39.7742	69.7211	0.809763	0.0007	0.0379566
ENSMUSG00000040740	Slc25a34	2.92987	5.13357	0.809126	0.0005	0.029936
ENSMUSG00000021216	Tubal3	5.62258	9.82716	0.805542	0.00045	0.027267
ENSMUSG00000060961	Slc4a4	5.19202	9.071	0.804965	0.0001	0.00782763
ENSMUSG00000020649	Rrm2	82.4749	143.749	0.801529	0.0001	0.00782763
ENSMUSG00000030207	Fam234b	9.22443	16.0769	0.801457	0.00015	0.0111349
ENSMUSG00000030004	Nat8	17.9062	31.1099	0.796914	0.00055	0.0317941
ENSMUSG00000028713	Cyp4b1	55.9366	97.0955	0.795612	5e-05	0.00426208
ENSMUSG00000024381	Bin1	5.42862	9.39957	0.792009	0.0003	0.0196583
ENSMUSG00000035000	Dpp4	24.3098	42.0124	0.78928	5e-05	0.00426208
ENSMUSG00000038178	Slc43a2	7.2004	12.4249	0.78709	0.00015	0.0111349
ENSMUSG00000073678	Pgap1	5.78922	9.94744	0.780956	5e-05	0.00426208
ENSMUSG00000035493	Tgfbi	29.5821	50.7086	0.777507	5e-05	0.00426208
ENSMUSG00000045193	Cirbp	45.5262	77.7181	0.771554	5e-05	0.00426208
ENSMUSG00000034528	Hsd17b13	12.1652	20.7396	0.76963	0.00035	0.0222815
ENSMUSG00000053581	Zfand2a	7.85885	13.3767	0.767336	0.0003	0.0196583
ENSMUSG00000031762	Mt2	592.505	1006.88	0.764987	0.00095	0.0486289
ENSMUSG00000038894	Irs2	3.05121	5.18143	0.763967	0.00055	0.0317941
ENSMUSG00000024140	Epas1	9.92163	16.8038	0.760142	0.00015	0.0111349
ENSMUSG00000034450	Gulo	40.0145	67.6715	0.758025	5e-05	0.00426208
ENSMUSG00000035042	Ccl5	28.9618	48.7744	0.751975	0.00085	0.0446461
ENSMUSG00000033644	Piwil2	3.40636	5.7157	0.7467	0.0002	0.0141172
ENSMUSG00000022253	Nadk2	71.8244	120.158	0.742385	0.00025	0.0168767
ENSMUSG00000025557	Slc15a1	9.53636	15.8449	0.732506	0.00025	0.0168767
ENSMUSG00000052837	Junb	78.5641	130.487	0.731968	0.0004	0.0249127
ENSMUSG00000045441	Gprin3	2.97242	4.85826	0.708802	0.0009	0.0464238
ENSMUSG00000023905	Tnfrsf12a	78.925	128.479	0.702982	0.00065	0.0358248
ENSMUSG00000028521	Slc35d1	20.0321	32.496	0.69795	0.0009	0.0464238
ENSMUSG00000003032	Klf4	24.3963	39.4862	0.694684	0.00065	0.0358248
ENSMUSG00000005615	Pcyt1a	35.8586	57.663	0.685327	0.00055	0.0317941
ENSMUSG00000067219	Nipal1	10.065	16.0864	0.67649	0.0009	0.0464238
ENSMUSG00000036880	Acaa2	76.187	119.405	0.648245	0.00085	0.0446461
ENSMUSG00000022376	Adcy8	5.33878	3.266	-0.708984	0.00095	0.0486289
ENSMUSG00000024063	Lbh	34.557	20.7183	-0.738069	0.00035	0.0222815
ENSMUSG00000057193	Slc44a2	14.2659	8.50847	-0.745602	0.0006	0.0339051
ENSMUSG00000042426	Dhx29	5.41492	3.19927	-0.759197	0.00025	0.0168767
ENSMUSG00000018379	Srsf1	142.881	83.9189	-0.767748	0.0002	0.0141172
ENSMUSG00000037188	Grhl3	6.29824	3.666	-0.780742	0.00075	0.040234
ENSMUSG00000028028	Alpk1	4.17558	2.42349	-0.784889	0.00065	0.0358248
ENSMUSG00000053646	Plxnb1	4.33077	2.49206	-0.797283	0.0001	0.00782763
ENSMUSG00000063727	Tnfrsf11b	11.8015	6.69302	-0.818247	0.0001	0.00782763
ENSMUSG00000028698	Pik3r3	9.77755	5.46686	-0.838762	0.00055	0.0317941
ENSMUSG00000019888	Mgat4c	7.94529	4.43269	-0.841919	0.00045	0.027267
ENSMUSG00000050989	Selenon	3.71844	2.05138	-0.858102	0.00065	0.0358248
ENSMUSG00000031635	Anxa10	24.6766	13.5328	-0.866676	0.0001	0.00782763
ENSMUSG00000024810	Il33	9.2805	5.01535	-0.88785	0.0001	0.00782763
ENSMUSG00000025203	Scd2	62.0612	33.0743	-0.907981	5e-05	0.00426208
ENSMUSG00000030786	Itgam	1.4762	0.768721	-0.94136	0.00045	0.027267
ENSMUSG00000096464	Ighv2-2	55.8504	28.0565	-0.99323	0.0005	0.029936
ENSMUSG00000029868	Trpv6	9.56159	4.77933	-1.00044	5e-05	0.00426208
ENSMUSG00000094797	Igkv6-15	114.771	57.1211	-1.00666	5e-05	0.00426208
ENSMUSG00000074444	Defa30	1109.99	545.493	-1.02491	5e-05	0.00426208
ENSMUSG00000058618	AY761184	383.13	188.272	-1.02501	5e-05	0.00426208
ENSMUSG00000024579	Pcyox1l	11.4772	5.59918	-1.03548	5e-05	0.00426208
ENSMUSG00000096074	Ighv1-72	66.1076	32.078	-1.04323	0.0001	0.00782763
ENSMUSG00000040694	Apobec2	5.12052	2.47794	-1.04715	0.0007	0.0379566
ENSMUSG00000044017	Adgrd1	2.00031	0.967385	-1.04806	0.0002	0.0141172
ENSMUSG00000020682	Mmp28	10.1436	4.89736	-1.05049	5e-05	0.00426208
ENSMUSG00000023011	Faim2	1.48015	0.707236	-1.06548	0.00025	0.0168767
ENSMUSG00000021950	Anxa8	4.86423	2.31529	-1.07102	5e-05	0.00426208
ENSMUSG00000068115	Ninl	1.60867	0.765292	-1.07179	0.00085	0.0446461
ENSMUSG00000097604	Gm17322	2.65349	1.26123	-1.07306	0.00055	0.0317941
ENSMUSG00000058952	Cfi	43.4946	20.4322	-1.08999	5e-05	0.00426208
ENSMUSG00000103067	Gm30414	1.21339	0.566954	-1.09773	0.00075	0.040234
ENSMUSG00000076672	Ighv3-6	118.038	54.4114	-1.11727	5e-05	0.00426208
ENSMUSG00000020916	Krt36	4.46343	2.03004	-1.13665	5e-05	0.00426208
ENSMUSG00000024972	Lgals12	2.62401	1.1868	-1.1447	0.0003	0.0196583
ENSMUSG00000068452	Duox2	8.21474	3.69641	-1.15209	5e-05	0.00426208
ENSMUSG00000093838	Ighv3-1	88.4107	39.5015	-1.16231	5e-05	0.00426208
ENSMUSG00000096833	Igkv4-55	33.3111	14.7551	-1.17478	5e-05	0.00426208
ENSMUSG00000079116	Gm15293	155.421	68.4064	-1.18398	5e-05	0.00426208
ENSMUSG00000030017	Reg3g	1832.46	801.584	-1.19285	0.0006	0.0339051
ENSMUSG00000060070	Defa26	27.6851	11.8992	-1.21824	0.0003	0.0196583
ENSMUSG00000052605	Isoc2b	7.63423	3.23772	-1.23751	5e-05	0.00426208
ENSMUSG00000004814	Ccl24	9.36195	3.91978	-1.25603	0.0006	0.0339051
ENSMUSG00000079180	Mptx2	226.064	92.3442	-1.29164	5e-05	0.00426208
ENSMUSG00000018927	Ccl6	44.7317	17.9552	-1.31689	5e-05	0.00426208
ENSMUSG00000029832	Nfe2l3	2.01984	0.806678	-1.32418	0.0002	0.0141172
ENSMUSG00000076695	Ighv1-18	88.0563	34.7343	-1.34207	5e-05	0.00426208
ENSMUSG00000051076	Vtcn1	0.585589	0.226243	-1.37201	5e-05	0.00426208
ENSMUSG00000035804	Ins1	8.42938	3.15426	-1.41813	5e-05	0.00426208
ENSMUSG00000030098	Grip2	0.236362	0.0882139	-1.42192	0.00045	0.027267
ENSMUSG00000074892	B3galt5	2.37326	0.871371	-1.44551	5e-05	0.00426208
ENSMUSG00000071519	Prss3	14.229	5.18161	-1.45736	5e-05	0.00426208
ENSMUSG00000028255	Clca1	23.5086	8.54586	-1.45989	5e-05	0.00426208
ENSMUSG00000079113	Gm7861	18.3325	6.65669	-1.46153	5e-05	0.00426208
ENSMUSG00000000215	Ins2	81.7521	29.3497	-1.47791	5e-05	0.00426208
ENSMUSG00000001670	Tat	1.22929	0.429039	-1.51864	5e-05	0.00426208
ENSMUSG00000065987	Cd209b	0.580956	0.202452	-1.52085	0.0003	0.0196583
ENSMUSG00000032327	Stra6	1.52357	0.530429	-1.52222	0.0001	0.00782763
ENSMUSG00000061100	Retnla	2.33464	0.811599	-1.52436	5e-05	0.00426208
ENSMUSG00000049605	Olfr418	0.247622	0.0853173	-1.53723	0.0002	0.0141172
ENSMUSG00000076577	Igkv8-30	74.6509	25.6453	-1.54146	5e-05	0.00426208
ENSMUSG00000025938	Slco5a1	0.296269	0.100257	-1.56321	5e-05	0.00426208
ENSMUSG00000062310	Glrp1	0.520449	0.175561	-1.56778	0.0001	0.00782763
ENSMUSG00000010175	Prox1	2.82057	0.950089	-1.56985	5e-05	0.00426208
ENSMUSG00000074443	Defa22	186.605	62.5055	-1.57793	5e-05	0.00426208
ENSMUSG00000074447	Defa21	148.609	49.1438	-1.59644	5e-05	0.00426208
ENSMUSG00000034774	Dsg1c	0.0599201	0.0195419	-1.61647	0.00065	0.0358248
ENSMUSG00000095351	Igkv3-2	40.6855	13.1343	-1.63118	5e-05	0.00426208
ENSMUSG00000096525	Gm2663	35.784	11.3155	-1.66102	5e-05	0.00426208
ENSMUSG00000076652	Ighv7-3	35.599	11.2421	-1.66292	5e-05	0.00426208
ENSMUSG00000022464	Slc38a4	1.52162	0.471784	-1.68941	5e-05	0.00426208
ENSMUSG00000027832	Ptx3	0.643767	0.196065	-1.7152	0.00095	0.0486289
ENSMUSG00000094356	Igkv8-28	26.4128	8.04369	-1.71531	5e-05	0.00426208
ENSMUSG00000096515	Igkv14-100	7.34063	2.23313	-1.71684	5e-05	0.00426208
ENSMUSG00000094808	1810009J06Rik	25.8083	7.80885	-1.72465	5e-05	0.00426208
ENSMUSG00000079845	Xlr4a	0.683415	0.204157	-1.74308	5e-05	0.00426208
ENSMUSG00000025902	Sox17	4.7954	1.43038	-1.74526	5e-05	0.00426208
ENSMUSG00000091055	Siglec15	0.276849	0.080736	-1.77781	0.00065	0.0358248
ENSMUSG00000020177	9530003J23Rik	0.312012	0.0900044	-1.79353	0.00035	0.0222815
ENSMUSG00000059668	Krt4	0.0753762	0.021674	-1.79814	0.00055	0.0317941
ENSMUSG00000013338	Fer1l4	0.816688	0.234629	-1.7994	0.0001	0.00782763
ENSMUSG00000041523	Upk2	0.783778	0.205399	-1.93202	5e-05	0.00426208
ENSMUSG00000061958	Gm14851	403.17	102.869	-1.97058	5e-05	0.00426208
ENSMUSG00000096638	Ighv2-9	12.1856	3.05156	-1.99756	0.0001	0.00782763
ENSMUSG00000071517	Gm10334	5.09017	1.23499	-2.04322	5e-05	0.00426208
ENSMUSG00000076677	Ighv6-3	33.1685	7.95801	-2.05933	5e-05	0.00426208
ENSMUSG00000095981	Ighv10-1	28.7336	6.81781	-2.07536	5e-05	0.00426208
ENSMUSG00000068099	1500009C09Rik	2.12068	0.493393	-2.10372	5e-05	0.00426208
ENSMUSG00000038227	Hoxa9	0.294833	0.0623376	-2.24172	5e-05	0.00426208
ENSMUSG00000074446	Defa23	579.106	122.366	-2.24262	5e-05	0.00426208
ENSMUSG00000094164	Ighv2-3	17.577	3.65243	-2.26676	5e-05	0.00426208
ENSMUSG00000076666	Ighv14-4	7.30459	1.49247	-2.2911	5e-05	0.00426208
ENSMUSG00000076668	Ighv7-4	0.925746	0.188755	-2.2941	0.00025	0.0168767
ENSMUSG00000072601	Ear1	0.390486	0.0792237	-2.30126	0.0008	0.0424633
ENSMUSG00000098428	Gm2260	0.552152	0.109339	-2.33626	0.00025	0.0168767
ENSMUSG00000094102	Ighv9-2	2.05799	0.40351	-2.35056	0.00015	0.0111349
ENSMUSG00000074442	Defa31	14.7042	2.85616	-2.36409	5e-05	0.00426208
ENSMUSG00000096326	Ighv1-78	35.8699	6.50797	-2.46249	5e-05	0.00426208
ENSMUSG00000074115	Saa1	1.63215	0.292897	-2.47831	5e-05	0.00426208
ENSMUSG00000076550	Igkv4-63	31.2144	5.57195	-2.48596	5e-05	0.00426208
ENSMUSG00000076532	Igkv4-91	52.9824	8.81819	-2.58696	5e-05	0.00426208
ENSMUSG00000058119	Gm5771	8.00059	1.29424	-2.628	5e-05	0.00426208
ENSMUSG00000095429	Ighv5-12	29.8691	4.79374	-2.63943	5e-05	0.00426208
ENSMUSG00000076523	Igkv15-103	105.801	16.7406	-2.65993	5e-05	0.00426208
ENSMUSG00000079330	Lemd1	0.422747	0.0665068	-2.66822	5e-05	0.00426208
ENSMUSG00000076535	Igkv1-88	9.52325	1.47051	-2.69514	5e-05	0.00426208
ENSMUSG00000096577	Ighv1-71	0.795064	0.120288	-2.72458	0.00035	0.0222815
ENSMUSG00000062345	Serpinb2	0.173228	0.0235734	-2.87744	5e-05	0.00426208
ENSMUSG00000094491	Igkv1-133	5.95257	0.782331	-2.92766	5e-05	0.00426208
ENSMUSG00000095923	Ighv1-37	3.38191	0.434603	-2.96007	5e-05	0.00426208
ENSMUSG00000062751	Prss1	3.11212	0.399754	-2.96072	5e-05	0.00426208
ENSMUSG00000027485	Bpifb1	0.140316	0.0165177	-3.0866	5e-05	0.00426208
ENSMUSG00000096672	Ighv1-63	55.2075	6.36877	-3.11578	5e-05	0.00426208
ENSMUSG00000094787	Ighv1-54	51.8849	5.36051	-3.27487	5e-05	0.00426208
ENSMUSG00000076536	Igkv4-86	49.4442	3.24704	-3.9286	5e-05	0.00426208
ENSMUSG00000076589	Igkv8-18	12.7815	0.476529	-4.74535	5e-05	0.00426208
ENSMUSG00000076594	Igkv6-13	58.4683	1.81548	-5.00923	5e-05	0.00426208
ENSMUSG00000061167	Rpl15-ps3	0.0836798	0	-Inf	5e-05	0.00426208
ENSMUSG00000104712	Igkv4-75	0.295345	0	-Inf	5e-05	0.00426208
ENSMUSG00000095676	Gm25099	5.22915	0	-Inf	0.0004	0.0249127
