# Supplementary material for: RNA splicing is a key mediator of tumour cell plasticity and a therapeutic vulnerability in colorectal cancer
Source: Nat Commun. 2022 May 19;13:2791. doi: 10.1038/s41467-022-30489-z (PMC9120198; doi:10.1038/s41467-022-30489-z)
Supplement: Supplementary file 12 — Supplementary Data 9 [file 41467_2022_30489_MOESM12_ESM.xlsx]

## Sheet: ISC genes
Merlos-Suárez et al. ISC gene signature		Apc Srsf1 RNAseq genes upregulated		ISC genes up in Apc SRSF1
DCLK1		Gm42543		VAV3
PCDH8*		Gm12407
LGR5		Ighv1-11
CYP2E1		Nkx6-3
PCDH8*		Gm9923
LIMCH1		Ighv11-2
ARL4C		Aldh8a1
FAM49A		Ighv1-61
BEX4		Igkv3-10
ASCL2*		Igkv12-41
FSTL1*		Ighd
SORCS2		Ighv1-84
PSRC1*		Muc6
FSTL1*		Capn11
TUBB2B		Ighv2-9-1
RASSF5		Pax5
SCN2B*		Slc5a12
E330027M22RIK		AA465934
SLC14A1		Cyp2d9
ASCL2*		Cr2
PTPRO		Tff1
NAV1*		Igkv3-9
PVT1		Gm42655
KIF26B		Pck1
SLC1A2		Ighv13-2
C13ORF15*		Fcer2a
ASRGL1*		Igkv3-5
CBS		Fcmr
VAV3	VAV3	Ugt2b38
NA		Igkv4-69
PSRC1*		Cd19
CENPF		Ighg3
PTHLH		Igkv12-98
IGFBP4*		Vmn2r1
SCN2B*		Prl6a1
CYP11A1		Frmd7
SLCO3A1*		Cfhr2
PXDN		Krt6a
EPHB3		Gm10654
FZD2		Cxcr5
CHST11		Fgf21
MARVELD1		Cxcl3
NA		Igkv5-45
4933406C10RIK		Kcne4
MEX3A		Ighv1-66
PHGDH		Acot5
ASRGL1*		Ighv8-5
SLCO3A1*		Psca
5730471H19RIK		Ly6g
ESAM		Ighg2c
MPP3		Gprc5a
BEX1		Slc47a1
ST3GAL3		Il11
TEAD2		Cyp3a11
ASRGL1*		Cyp3a63-ps
BCL2*		Blk
IGFBP4*		Gcsam
NAV1*		Adad2
PRICKLE1		Gm5860
SOAT1		Dsg3
C13ORF15*		Slc13a2
LFNG		Ighv9-4
KLHL8*		Hlf
IGFBP4*		Scgb3a1
KLHL8*		Defa35
HEBP2		Rasd1
TGIF2		Cyp2d10
IGFBP4*		Igkv4-90
CD44		Aqp3
TACC1		Prss22
BCL2*		Bbox1
		Ighv1-39
		Ighv10-3
		Igkv4-80
		Cyp3a25
		Igkv5-39
		Dusp5
		Slc28a1
		Ighv1-15
		F3
		Fosl1
		Arg2
		Igkv1-122
		Chrna2
		Apoa1
		Bpifb5
		Rbp2
		Sult1d1
		Gm3776
		Lct
		Slc5a11
		Cyp3a44
		Ighv6-6
		Ighv5-9
		Igkv10-94
		Zfp345
		Sis
		Rab30
		Rims2
		Arc
		Unc93a
		Angptl4
		Sgk1
		Ighv1-74
		Aldh1a7
		Chst3
		Gm21885
		Gm42959
		Sell
		H2-Ob
		Tm4sf4
		Igkv12-46
		Mfsd7c
		Rdh7
		Gm10522
		Ctse
		Aldh1a1
		Lect2
		Ighv7-1
		Sftpb
		Apold1
		Egr1
		Slc7a15
		Sprr1a
		Ces1f
		Plaur
		Fbp1
		Fos
		Slc27a2
		N4bp2l1
		Tead4
		Htr5a
		Fabp2
		Gem
		Otc
		Cpn2
		Cxcl13
		Mep1a
		Slc26a3
		Enpep
		Dusp1
		Rpl9-ps6
		Gm36520
		Naaladl1
		Ighm
		Igkv4-70
		Il1b
		P2ry10
		Gdpd2
		Gm11127
		Afp
		Slc6a19
		Ptprr
		Zfp36
		Slc6a4
		Hist1h4i
		Gcnt4
		Igkv17-121
		Adh1
		Gm9992
		Ptgs2
		Gpt
		Gdf15
		Ighv5-17
		Tnfrsf8
		Cubn
		Scin
		Adamts1
		Ugt2a3
		Plscr2
		Gpnmb
		Nr4a1
		Mfsd4b2
		Igkv4-72
		Vwce
		Leap2
		Esrrg
		Mgst1
		Maoa
		Hbegf
		Khk
		Cyp2d26
		Ace2
		Slc2a2
		Kif1a
		Slc23a2
		Sowaha
		Creb3l3
		Pipox
		Ankrd9
		Igkv8-24
		Cdr2
		Vav3
		Tcf23
		Aadac
		Igkv4-57
		Errfi1
		Apoc2
		Plk3
		Slc30a4
		Ky
		Hpgd
		Igkv1-117
		Igfbp3
		Tac1
		Cyp4v3
		Sh3tc1
		Slc51a
		Tff2
		Cry2
		Cyr61
		Gatsl2
		Emp1
		Guca2b
		Rgcc
		Mme
		Crym
		Mttp
		Ddah1
		Oas2
		Ifit3
		Malrd1
		Sema6a
		Fut4
		Dpyd
		Bmyc
		Fkbp5
		Fndc10
		Cidec
		Pnliprp2
		Epha2
		Klf6
		Cmbl
		Clca3a1
		Eno1b
		B4galt6
		Abcc2
		Pard6b
		Chgb
		Kalrn
		Mapk4
		Ighv1-53
		Slc25a34
		Tubal3
		Slc4a4
		Rrm2
		Fam234b
		Nat8
		Cyp4b1
		Bin1
		Dpp4
		Slc43a2
		Pgap1
		Tgfbi
		Cirbp
		Hsd17b13
		Zfand2a
		Mt2
		Irs2
		Epas1
		Gulo
		Ccl5
		Piwil2
		Nadk2
		Slc15a1
		Junb
		Gprin3
		Tnfrsf12a
		Slc35d1
		Klf4
		Pcyt1a
		Nipal1
		Acaa2

## Sheet: Proliferation genes
Merlos-Suárez et al. proliferation gene signature		Apc Srsf1 RNAseq genes upregulated		Proliferation genes up in Apc SRSF1
RAD51C*		Gm42543		RRM2
SLC7A2*		Gm12407
CCDC18		Ighv1-11
DCTD		Nkx6-3
RAD54B*		Gm9923
BARD1		Ighv11-2
KLHL23		Aldh8a1
FIGNL1		Ighv1-61
POLA1		Igkv3-10
DEPDC1		Igkv12-41
PPIL5*		Ighd
PPAT*		Ighv1-84
C6ORF150*		Muc6
XRCC2		Capn11
SKA1		Ighv2-9-1
SLC12A2		Pax5
RCC2*		Slc5a12
KIF18A		AA465934
KIF11*		Cyp2d9
ESCO2		Cr2
E2F7		Tff1
RAD54L*		Igkv3-9
CHEK1*		Gm42655
PRKD3*		Pck1
NA		Ighv13-2
CLSPN		Fcer2a
KIAA0101		Igkv3-5
DTL*		Fcmr
SLC7A2*		Ugt2b38
ATAD5		Igkv4-69
POLE		Cd19
FANCB*		Ighg3
CENPA		Igkv12-98
NEXN		Vmn2r1
PPIL5*		Prl6a1
FAM111A		Frmd7
TTPA		Cfhr2
CDC7		Krt6a
NAP1L1*		Gm10654
HEMGN		Cxcr5
KNTC1		Fgf21
PRKD3*		Cxcl3
TBC1D19		Igkv5-45
SKA3		Kcne4
NCAPG2		Ighv1-66
POLE2		Acot5
EXO1*		Ighv8-5
CENPI		Psca
SGOL2		Ly6g
CENPN*		Ighg2c
DTL*		Gprc5a
CENPN*		Slc47a1
NEIL3		Il11
EXO1*		Cyp3a11
HMMR*		Cyp3a63-ps
RAD54L*		Blk
BUB1*		Gcsam
MCM3*		Adad2
NRM		Gm5860
CNN3*		Dsg3
ALMS1		Slc13a2
TIMELESS*		Ighv9-4
ATAD2		Hlf
RRP1B		Scgb3a1
AURKB*		Defa35
SLC16A12		Rasd1
RAD51C*		Cyp2d10
MCM3*		Igkv4-90
TPX2*		Aqp3
C1ORF135		Prss22
KIFC1		Bbox1
TBC1D4		Ighv1-39
CHEK1*		Ighv10-3
ZWILCH		Igkv4-80
SCML2		Cyp3a25
FADS1		Igkv5-39
GINS2*		Dusp5
MYC		Slc28a1
TIMELESS*		Ighv1-15
AQP4		F3
PCK2		Fosl1
CDC45L		Arg2
ANKRD26		Igkv1-122
PPAT*		Chrna2
HELLS*		Apoa1
C15ORF42		Bpifb5
ZNF473		Rbp2
CDCA2*		Sult1d1
NA		Gm3776
HMMR*		Lct
UBE2T		Slc5a11
BRCA1*		Cyp3a44
KIF11*		Ighv6-6
KIF20B		Ighv5-9
PLK4*		Igkv10-94
PRR11*		Zfp345
TMEFF1*		Sis
CNN3*		Rab30
NA		Rims2
MCM5*		Arc
MCM2*		Unc93a
GINS1		Angptl4
TMEM107*		Sgk1
ERCC6L		Ighv1-74
CASC5		Aldh1a7
IFITM3		Chst3
RAD51AP1*		Gm21885
RAD51AP1*		Gm42959
BUB1*		Sell
NCAPH*		H2-Ob
CBX6		Tm4sf4
DTL*		Igkv12-46
BLM		Mfsd7c
GINS2*		Rdh7
PRR11*		Gm10522
9430037O13RIK		Ctse
MORC4		Aldh1a1
PFAS		Lect2
FGR		Ighv7-1
RAD54B*		Sftpb
C6ORF173		Apold1
NCAPH*		Egr1
NA		Slc7a15
PALB2		Sprr1a
MELK		Ces1f
NSL1		Plaur
CDCA2*		Fbp1
NAP1L1*		Fos
C6ORF150*		Slc27a2
MBD4		N4bp2l1
MCM3*		Tead4
CENPF*		Htr5a
MCM7*		Fabp2
RACGAP1*		Gem
TIPIN		Otc
MYB (includes EG:4602)*		Cpn2
C14ORF106		Cxcl13
C16ORF48		Mep1a
RAD18*		Slc26a3
CENPE*		Enpep
RAD51AP1*		Dusp1
CHEK1*		Rpl9-ps6
MCM3*		Gm36520
UHRF1*		Naaladl1
CEP55*		Ighm
FOXM1*		Igkv4-70
SLFN13*		Il1b
IQGAP3		P2ry10
TUBE1		Gdpd2
NUF2		Gm11127
CCDC99		Afp
RAD51		Slc6a19
FAM72A		Ptprr
CDCA5*		Zfp36
SMC2*		Slc6a4
KIF18B		Hist1h4i
MCM3*		Gcnt4
RACGAP1*		Igkv17-121
GLS2		Adh1
DUT (includes EG:1854)*		Gm9992
TMEM107*		Ptgs2
BRCA1*		Gpt
AU016916		Gdf15
MYB (includes EG:4602)*		Ighv5-17
2700099C18RIK		Tnfrsf8
GTSE1		Cubn
RAD54L*		Scin
HELLS*		Adamts1
WDR35 (includes EG:57539)		Ugt2a3
PLK1		Plscr2
TIMP3		Gpnmb
RPA2		Nr4a1
CEP55*		Mfsd4b2
NA		Igkv4-72
RAD18*		Vwce
C6ORF167*		Leap2
C4ORF21		Esrrg
PRIM2*		Mgst1
C12ORF48		Maoa
BUB1B		Hbegf
C1ORF112		Khk
NA		Cyp2d26
LAMC1		Ace2
ANLN		Slc2a2
TRIM37*		Kif1a
RRM2*	RRM2*	Slc23a2
CCNA2		Sowaha
HAUS5		Creb3l3
ESPL1		Pipox
TCF19		Ankrd9
FOXM1*		Igkv8-24
DDX11		Cdr2
KIF2C		Vav3
CCNE1		Tcf23
PUS7		Aadac
LPHN1		Igkv4-57
KBTBD6		Errfi1
NA		Apoc2
TXNDC16		Plk3
DACH1		Slc30a4
MASTL*		Ky
TRIM37*		Hpgd
ZRANB3		Igkv1-117
SIVA1*		Igfbp3
2810454L23RIK		Tac1
CELSR2		Cyp4v3
PSIP1		Sh3tc1
MCM8		Slc51a
SHCBP1		Tff2
ASF1B		Cry2
KCNN4		Cyr61
AU020206		Gatsl2
PRIM1*		Emp1
CKS1B		Guca2b
CHAF1B		Rgcc
MCM2*		Mme
RCC2*		Crym
RASA3		Mttp
DUT (includes EG:1854)*		Ddah1
CTPS		Oas2
BAG2		Ifit3
SIVA1*		Malrd1
CKLF*		Sema6a
PRIM2*		Fut4
DUS4L		Dpyd
TMEM194B		Bmyc
TUBB		Fkbp5
HAUS6*		Fndc10
DCAF12L1		Cidec
MARCKS (includes EG:4082)		Pnliprp2
SETDB1		Epha2
2810408B13RIK		Klf6
SYCE2		Cmbl
UNG		Clca3a1
NA		Eno1b
SEMA3C		B4galt6
CLCA4 (includes EG:229927)		Abcc2
MLF1IP		Pard6b
PAICS*		Chgb
MCM7*		Kalrn
POLD1*		Mapk4
C17ORF53		Ighv1-53
E2F1		Slc25a34
ZC3H7B		Tubal3
TRAIP		Slc4a4
LOC388559		Rrm2
MPHOSPH9*		Fam234b
WDHD1		Nat8
BCL7A		Cyp4b1
NA		Bin1
ATIC		Dpp4
CCBE1		Slc43a2
TSGA14*		Pgap1
HELLS*		Tgfbi
MASTL*		Cirbp
SPAG5		Hsd17b13
LYSMD2		Zfand2a
C15ORF23		Mt2
CEP76		Irs2
DNAJC18		Epas1
TAF4B		Gulo
CDC6		Ccl5
SMC2*		Piwil2
CENPE*		Nadk2
4930513N10RIK		Slc15a1
LYAR		Junb
CDK2		Gprin3
FOXM1*		Tnfrsf12a
CKLF*		Slc35d1
NCAPD2		Klf4
SLFN13*		Pcyt1a
RPUSD2		Nipal1
VRK1*		Acaa2
CYP39A1
DLGAP5*
INCENP
PBK
TMEFF1*
NUSAP1
NEK2*
C3ORF26*
VRK1*
PSMC3IP*
POLI
NFATC2
D17H6S56E-5
PGM2L1*
AURKB*
CEP97
CKAP2L
FANCB*
DNMT1
CCNF
BRCA1*
ASPM
HMMR*
HMGA2
DSN1
NA
CDCA5*
PGM2L1*
IGF1R
ZNF367
WDR34
NUP210
EXOSC8
GEN1
LIG1
TPX2*
HMMR*
TK1
PLK4*
TRIM68
HAUS6*
FAM54A
C8ORF79
AEN
ZNRF3
PSMC3IP*
CCDC14
DNA2*
CENPP
C21ORF91
DLGAP5*
DCK
SLC7A5
HAUS4
CHTF18
SEMA4D
PGM2L1*
ZBTB25
UHRF1*
TSGA14*
BCKDHB
MCM4
KIF22
CHEK1*
NAP1L1*
RRM1 (includes EG:6240)
FTSJD1
SGOL1
MDN1 (includes EG:23195)
FEN1
RRM2*	RRM2*
CKLF*
NEK2*
QSOX2
RRP15
NCAPG (includes EG:54392)
AURKA
MYBL2*
NA
PAICS*
PIP4K2B
SPC24
DNA2*
PRC1*
RPP40
KIF24
MPHOSPH9*
TMEM173
TMEM48
NIN
WDR76
ZNF275
UTP15
3110040M04RIK
MTHFD2
TACC3
NA
RBBP6 (includes EG:19647)
CENPF*
ZMYND19*
SKA2
MTBP
NDE1
MYBL2*
EXOSC2
DIAPH3
CDC2
CP110
KIAA0649
GEMIN5 (includes EG:25929)
DUSP7
POLR1E
NUP133
TRIM37*
TSPAN12
NAP1L1*
PRC1*
GEMIN4
GINS3
TOPBP1
NEUROG3
MPHOSPH9*
CASP12 (includes EG:12364)
WWTR1
NAP1L1*
MCM7*
RFC3*
ZMYND19*
KIF4A
LMNB1
RFC3*
BBS7
ILF3
ZNF704
GSTCD
PRIM1*
NA
ZBTB16
NA
DKC1
QTRT1
TRIP13*
SLC1A5
CDCA7L
C14ORF143
MCM5*
TRIP13*
2810442I21RIK
DNAH11
4933439C10RIK
POLD1*
CKLF*
CEP192
MIRHG1
ZFP783
NUP85
C3ORF26*
TLR2
C6ORF167*

## Sheet: Late TA genes
Merlos-Suárez et al. late TA gene signature		Apc Srsf1 RNAseq genes upregulated		Late TA genes up in Apc SRSF1
PLB1		Gm42543		ACE2
SAA2*		Gm12407		ALDH1A1
CEACAM20		Ighv1-11		APOC2
GDPD2	GDPD2	Nkx6-3		CIDEC
CUBN*	CUBN*	Gm9923		CREB3L3
NLRP9		Ighv11-2		CUBN
SAA2*		Aldh8a1		CYP2D26
CUBN*	CUBN*	Ighv1-61		EMP1
AI481121		Igkv3-10		F3
SYNPO		Igkv12-41		GDPD2
SLC5A12	SLC5A12	Ighd		LCT
SLC5A4B		Ighv1-84		LEAP2
BST1*		Muc6		NAT8
SLC47A1	SLC47A1	Capn11		PCK1
SLC23A1		Ighv2-9-1		RAB30
NA		Pax5		SLC13A2
EGLN3		Slc5a12		SLC15A1
VWA1		AA465934		SLC26A3
BST1*		Cyp2d9		SLC2A2
ASAH2*		Cr2		SLC47A1
RDH16		Tff1		SLC5A11
GDA*		Igkv3-9		SLC5A12
SLC6A19*	SLC6A19*	Gm42655		SLC6A19
SLC5A11	SLC5A11	Pck1		UGT2A3
MAFB		Ighv13-2
SLC6A19*	SLC6A19*	Fcer2a
SLC34A2		Igkv3-5
SLC13A2	SLC13A2	Fcmr
G6PC		Ugt2b38
ACE		Igkv4-69
SLC30A10*		Cd19
DNASE1		Ighg3
PLEKHG6		Igkv12-98
CYP2B6*		Vmn2r1
CYP2D6*		Prl6a1
CYP2B6*		Frmd7
SLC30A10*		Cfhr2
GDA*		Krt6a
RAB30	RAB30	Gm10654
CYP2B6*		Cxcr5
CYP2D6*		Fgf21
IFIT1L		Cxcl3
SLC13A1*		Igkv5-45
CML5		Kcne4
IL33		Ighv1-66
CYP3A4		Acot5
SLC5A4		Ighv8-5
C11ORF86		Psca
LEAP2	LEAP2	Ly6g
CYP2C44		Ighg2c
CLEC2D (includes EG:29121)*		Gprc5a
CD36*		Slc47a1
GGT1		Il11
CLIC5*		Cyp3a11
PTK6		Cyp3a63-ps
SPNS2 (includes EG:216892)		Blk
PRRX1		Gcsam
GDE1		Adad2
CIDEC	CIDEC	Gm5860
IFIT1		Dsg3
RHOC*		Slc13a2
1810022C23RIK		Ighv9-4
TREH		Hlf
CLIC5*		Scgb3a1
ASAH2*		Defa35
HSD17B6		Rasd1
DPEP1*		Cyp2d10
SLC2A2	SLC2A2	Igkv4-90
DPEP1*		Aqp3
CYP3A43		Prss22
GDA*		Bbox1
PCK1*	PCK1*	Ighv1-39
CD36*		Ighv10-3
NAT8	NAT8	Igkv4-80
CD36*		Cyp3a25
C6ORF145		Igkv5-39
LCT	LCT	Dusp5
CNDP1		Slc28a1
SLC2A5		Ighv1-15
OTOP3		F3
ACE2*	ACE2*	Fosl1
KIAA1919		Arg2
FMO5*		Igkv1-122
SPRR2G (includes EG:6706)		Chrna2
NA		Apoa1
MGAT4C		Bpifb5
ENPP3*		Rbp2
APOC2	APOC2	Sult1d1
NA		Gm3776
OAS3 (includes EG:4940)		Lct
NA		Slc5a11
NA		Cyp3a44
MAF*		Ighv6-6
NA		Ighv5-9
ENPP3*		Igkv10-94
ACE2*	ACE2*	Zfp345
NA		Sis
TRIM15		Rab30
PAPSS2*		Rims2
PCK1*	PCK1*	Arc
LRRC19		Unc93a
FMO5*		Angptl4
ACE2*	ACE2*	Sgk1
AKR1B7		Ighv1-74
CYP2D26	CYP2D26	Aldh1a7
AI317395		Chst3
MAF*		Gm21885
RHOC*		Gm42959
APOC3		Sell
MOCOS		H2-Ob
APOA4*		Tm4sf4
SLC9A3		Igkv12-46
IGSF9		Mfsd7c
SLC15A1	SLC15A1	Rdh7
FAM3B		Gm10522
APOA4*		Ctse
ST3GAL4		Aldh1a1
OSGIN1		Lect2
ADH4		Ighv7-1
MOGAT2		Sftpb
SLITRK6		Apold1
SLC26A3	SLC26A3	Egr1
REG3A (includes EG:19694)		Slc7a15
CREB3L3	CREB3L3	Sprr1a
MALL		Ces1f
CLIC5*		Plaur
CLEC2D (includes EG:29121)*		Fbp1
OSTALPHA		Fos
SLC25A45		Slc27a2
CYP3A7		N4bp2l1
SLC13A1*		Tead4
CYP2C68		Htr5a
MEP1B		Fabp2
2010106E10RIK		Gem
ANPEP		Otc
ALDH1A1	ALDH1A1	Cpn2
PFKP		Cxcl13
CLEC2D (includes EG:29121)*		Mep1a
CLIC5*		Slc26a3
UGT2B17		Enpep
PAPSS2*		Dusp1
SLC26A6		Rpl9-ps6
2210403K04RIK		Gm36520
CLEC2D (includes EG:29121)*		Naaladl1
SLC6A20		Ighm
OSTBETA		Igkv4-70
IL18		Il1b
TEX12		P2ry10
CHP2		Gdpd2
AKP3		Gm11127
UGT2A3	UGT2A3	Afp
LOC728588		Slc6a19
F3	F3	Ptprr
KRT20		Zfp36
EMP1	EMP1	Slc6a4
		Hist1h4i
		Gcnt4
		Igkv17-121
		Adh1
		Gm9992
		Ptgs2
		Gpt
		Gdf15
		Ighv5-17
		Tnfrsf8
		Cubn
		Scin
		Adamts1
		Ugt2a3
		Plscr2
		Gpnmb
		Nr4a1
		Mfsd4b2
		Igkv4-72
		Vwce
		Leap2
		Esrrg
		Mgst1
		Maoa
		Hbegf
		Khk
		Cyp2d26
		Ace2
		Slc2a2
		Kif1a
		Slc23a2
		Sowaha
		Creb3l3
		Pipox
		Ankrd9
		Igkv8-24
		Cdr2
		Vav3
		Tcf23
		Aadac
		Igkv4-57
		Errfi1
		Apoc2
		Plk3
		Slc30a4
		Ky
		Hpgd
		Igkv1-117
		Igfbp3
		Tac1
		Cyp4v3
		Sh3tc1
		Slc51a
		Tff2
		Cry2
		Cyr61
		Gatsl2
		Emp1
		Guca2b
		Rgcc
		Mme
		Crym
		Mttp
		Ddah1
		Oas2
		Ifit3
		Malrd1
		Sema6a
		Fut4
		Dpyd
		Bmyc
		Fkbp5
		Fndc10
		Cidec
		Pnliprp2
		Epha2
		Klf6
		Cmbl
		Clca3a1
		Eno1b
		B4galt6
		Abcc2
		Pard6b
		Chgb
		Kalrn
		Mapk4
		Ighv1-53
		Slc25a34
		Tubal3
		Slc4a4
		Rrm2
		Fam234b
		Nat8
		Cyp4b1
		Bin1
		Dpp4
		Slc43a2
		Pgap1
		Tgfbi
		Cirbp
		Hsd17b13
		Zfand2a
		Mt2
		Irs2
		Epas1
		Gulo
		Ccl5
		Piwil2
		Nadk2
		Slc15a1
		Junb
		Gprin3
		Tnfrsf12a
		Slc35d1
		Klf4
		Pcyt1a
		Nipal1
		Acaa2

## Sheet: Lgr5 genes
Merlos-Suárez et al. Lgr5 gene signature		Apc Srsf1 RNAseq genes upregulated		Lgr5 genes up in Apc SRSF1
LGR5*		Gm42543		ESRRG
A930009A15RIK		Gm12407		LECT2
LIMCH1*		Ighv1-11		VAV3
NA		Nkx6-3
TNFRSF19*		Gm9923
NA		Ighv11-2
CLU*		Aldh8a1
GZMA		Ighv1-61
SLC38A4		Igkv3-10
E330027M22RIK		Igkv12-41
LGR5*		Ighd
FSTL1*		Ighv1-84
A730054J21RIK		Muc6
KLHL13		Capn11
CCDC3		Ighv2-9-1
FSTL1*		Pax5
9130022E09		Slc5a12
CHST2		AA465934
NA		Cyp2d9
KIF26B		Cr2
FAM43A		Tff1
FAM49A		Igkv3-9
ARL4C		Gm42655
WWTR1		Pck1
BEX4		Ighv13-2
DGKG		Fcer2a
CLU*		Igkv3-5
CCDC46*		Fcmr
PCDH8*		Ugt2b38
PGC		Igkv4-69
SLCO3A1*		Cd19
CLU*		Ighg3
LDHB*		Igkv12-98
ASCL2*		Vmn2r1
FAM65B		Prl6a1
ASGR1		Frmd7
LECT2	LECT2	Cfhr2
RASSF5*		Krt6a
NAV1		Gm10654
ZNF618*		Cxcr5
CYP2E1		Fgf21
IRS1		Cxcl3
NA		Igkv5-45
SLC1A2*		Kcne4
SERTAD4		Ighv1-66
GPER*		Acot5
SLCO3A1*		Ighv8-5
LIMCH1*		Psca
PTGDS		Ly6g
VWA2		Ighg2c
FSCN1		Gprc5a
ABTB2		Slc47a1
ASCL2*		Il11
GPER*		Cyp3a11
SMO*		Cyp3a63-ps
IGFBP4*		Blk
CLU*		Gcsam
SOX4		Adad2
RASSF5*		Gm5860
GRAMD1A		Dsg3
ANGPT2		Slc13a2
PXDN		Ighv9-4
LOC100132413*		Hlf
SCN2B*		Scgb3a1
TGTP		Defa35
B230114P17RIK		Rasd1
SMO*		Cyp2d10
VAV3*	VAV3*	Igkv4-90
NA		Aqp3
APCDD1*		Prss22
CASP12 (includes EG:12364)*		Bbox1
APCDD1*		Ighv1-39
VAV3*	VAV3*	Ighv10-3
PCDH8*		Igkv4-80
MACC1		Cyp3a25
RGS7BP		Igkv5-39
SLC16A2*		Dusp5
IGFBP4*		Slc28a1
SLIT2		Ighv1-15
SORCS2		F3
MPP3		Fosl1
ZBTB16		Arg2
ASCL2*		Igkv1-122
CBS		Chrna2
PI3		Apoa1
LOC100132413*		Bpifb5
BEX1		Rbp2
RGMB*		Sult1d1
SLC1A2*		Gm3776
SORBS2		Lct
SLC25A27		Slc5a11
MEX3A		Cyp3a44
NA		Ighv6-6
MIPOL1		Ighv5-9
IGFBP4*		Igkv10-94
NR2E3		Zfp345
NA		Sis
CIB2		Rab30
4933406C10RIK		Rims2
ZNF618*		Arc
BRAF		Unc93a
FAM20C		Angptl4
KIF12		Sgk1
Sept6		Ighv1-74
NA		Aldh1a7
FAM115A		Chst3
IGFBP4*		Gm21885
AKR1D1		Gm42959
LDHB*		Sell
SDR16C5		H2-Ob
PIK3IP1		Tm4sf4
ESRRG	ESRRG	Igkv12-46
E230029C05RIK		Mfsd7c
CAP2		Rdh7
NA		Gm10522
FGFR4*		Ctse
SLC16A2*		Aldh1a1
MYLK3		Lect2
NOTCH4*		Ighv7-1
GPR126		Sftpb
IGFBP4*		Apold1
KIAA1199		Egr1
SOAT1		Slc7a15
NA		Sprr1a
MNX1		Ces1f
TACC1		Plaur
NRP1		Fbp1
MARVELD1		Fos
IL17RD		Slc27a2
FAM188B		N4bp2l1
ID2		Tead4
SEMA3C		Htr5a
CASP12 (includes EG:12364)*		Fabp2
RGMB*		Gem
SLCO3A1*		Otc
ASGR2		Cpn2
SMARCD3		Cxcl13
FMNL2 (includes EG:114793)		Mep1a
RASSF4		Slc26a3
CCND3		Enpep
BHLHB9		Dusp1
EPHA4		Rpl9-ps6
PLP1		Gm36520
FAM64A		Naaladl1
SCN2B*		Ighm
AFAP1L1		Igkv4-70
ZFP58		Il1b
RGS19		P2ry10
P4HTM		Gdpd2
RGMB*		Gm11127
NA		Afp
APCDD1*		Slc6a19
RPE		Ptprr
NA		Zfp36
SRPK2		Slc6a4
RASSF10		Hist1h4i
DLGAP1		Gcnt4
TMEM146		Igkv17-121
SECTM1		Adh1
DYNC2H1		Gm9992
HNMT		Ptgs2
ODZ4 (includes EG:26011)		Gpt
EXPI		Gdf15
NA		Ighv5-17
NOTCH4*		Tnfrsf8
MDFIC		Cubn
NA		Scin
BCL2		Adamts1
FGFR4*		Ugt2a3
TNFRSF19*		Plscr2
AGR3		Gpnmb
TF		Nr4a1
CHST11		Mfsd4b2
NA		Igkv4-72
NA		Vwce
AXIN2		Leap2
TMEM182		Esrrg
ZNF383		Mgst1
CCDC46*		Maoa
		Hbegf
		Khk
		Cyp2d26
		Ace2
		Slc2a2
		Kif1a
		Slc23a2
		Sowaha
		Creb3l3
		Pipox
		Ankrd9
		Igkv8-24
		Cdr2
		Vav3
		Tcf23
		Aadac
		Igkv4-57
		Errfi1
		Apoc2
		Plk3
		Slc30a4
		Ky
		Hpgd
		Igkv1-117
		Igfbp3
		Tac1
		Cyp4v3
		Sh3tc1
		Slc51a
		Tff2
		Cry2
		Cyr61
		Gatsl2
		Emp1
		Guca2b
		Rgcc
		Mme
		Crym
		Mttp
		Ddah1
		Oas2
		Ifit3
		Malrd1
		Sema6a
		Fut4
		Dpyd
		Bmyc
		Fkbp5
		Fndc10
		Cidec
		Pnliprp2
		Epha2
		Klf6
		Cmbl
		Clca3a1
		Eno1b
		B4galt6
		Abcc2
		Pard6b
		Chgb
		Kalrn
		Mapk4
		Ighv1-53
		Slc25a34
		Tubal3
		Slc4a4
		Rrm2
		Fam234b
		Nat8
		Cyp4b1
		Bin1
		Dpp4
		Slc43a2
		Pgap1
		Tgfbi
		Cirbp
		Hsd17b13
		Zfand2a
		Mt2
		Irs2
		Epas1
		Gulo
		Ccl5
		Piwil2
		Nadk2
		Slc15a1
		Junb
		Gprin3
		Tnfrsf12a
		Slc35d1
		Klf4
		Pcyt1a
		Nipal1
		Acaa2
