# Supplementary material for: RNA splicing is a key mediator of tumour cell plasticity and a therapeutic vulnerability in colorectal cancer
Source: Nat Commun. 2022 May 19;13:2791. doi: 10.1038/s41467-022-30489-z (PMC9120198; doi:10.1038/s41467-022-30489-z)
Supplement: Supplementary file 13 — Supplementary Data 10 [file 41467_2022_30489_MOESM13_ESM.xlsx]

## Sheet: Apc_Srsf1_splicing
splicing_event	gene_short_name	dPSI	p.value	mean_transcript_expression_TPM
ENSMUSG00000002489;AF:16:89956107-89960677:89960827:89956107-89974584:89974699:-	Tiam1	-0.396903	0	2.30166
ENSMUSG00000004980;SE:6:51464211-51464428:51464547-51465179:-	Hnrnpa2b1	-0.156042	0	85.3991
ENSMUSG00000021546;AF:13:58400417-58402064:58402142:58400417-58402393:58402464:-	Hnrnpk	-0.434586	0	12.3697
ENSMUSG00000026701;AF:1:161247413-161250445:161250554:161247413-161250994:161251169:-	Prdx6	-0.111958	0	28.328
ENSMUSG00000044176;A3:18:62658850-62659872:62658850-62659876:+	Spink10	-1	0	0.00935058
ENSMUSG00000054676;AF:7:38183261:38183526-38188606:38186271:38186320-38188606:+	1600014C10Rik	0.269656	0	10.3945
ENSMUSG00000069769;AF:11:88717745-88718029:88718110:88717745-88718452:88718513:-	Msi2	-0.308344	0	9.92997
ENSMUSG00000093483;A3:11:83291833-83291967:83291833-83291974:+	AA465934	0.367801	0	5.01739
ENSMUSG00000062478;SE:4:141843796-141845001:141845098-141845182:-	Ctrc	0.302783	0.000999001	28.2348
ENSMUSG00000020778;AF:11:116198959:116198983-116214839:116210934:116211046-116214839:+	Ten1	0.156774	0.001998	4.43478
ENSMUSG00000031226;AL:X:105082805-105083016:105085186:105082805-105116314:105117090:+	Pbdc1	-0.165964	0.001998	17.8775
ENSMUSG00000073155;A5:6:35253045-35260410:35252782-35260410:+	1810058I24Rik	0.250757	0.001998	4.00415
ENSMUSG00000020415;A5:11:43425681-43426174:43425681-43426201:-	Pttg1	-0.129268	0.0024975	50.9637
ENSMUSG00000039759;SE:4:151983352-151983635:151983736-151985669:-	Thap3	-0.160211	0.0024975	13.7856
ENSMUSG00000047730;AF:7:28113827:28114127-28117201:28115614:28115722-28117201:+	Fcgbp	-0.152791	0.0024975	32.086
ENSMUSG00000105662;A5:3:35628974-35629689:35628974-35629718:-	Gm6639	0.330334	0.0024975	0.532657
ENSMUSG00000042502;A5:7:127195467-127195915:127195467-127195929:-	Cd2bp2	0.310944	0.00274725	9.12523
ENSMUSG00000042502;AF:7:127195467-127195787:127195875:127195467-127195915:127195938:-	Cd2bp2	-0.257722	0.00274725	13.8539
ENSMUSG00000008683;AF:7:118115246-118115472:118115677:118115246-118116136:118116188:-	Rps15a	0.304789	0.002997	37.3131
ENSMUSG00000008958;A5:3:95111249-95118225:95111095-95118225:+	Vps72	0.335492	0.002997	0.246694
ENSMUSG00000021139;SE:12:81481002-81489175:81489244-81504544:-	Gm20498	-0.168146	0.002997	10.4006
ENSMUSG00000041846;A5:12:101051662-101053429:101051662-101053468:-	Smek1	0.125854	0.002997	12.2483
ENSMUSG00000049721;SE:11:3983840-3984941:3985158-3996909:+	Gal3st1	-0.165724	0.002997	8.39983
ENSMUSG00000049799;SE:4:94643382-94648321:94648388-94650040:-	Lrrc19	0.186157	0.002997	7.97863
ENSMUSG00000078870;AL:2:177183453:177184016-177195436:177193357:177194278-177195436:-	Gm14410	0.346182	0.002997	1.31962
ENSMUSG00000037070;A3:8:78506863-78508799:78506817-78508799:-	Rbmxl1	0.101558	0.0034965	42.8122
ENSMUSG00000021262;AF:12:108554720:108555213-108648315:108605766:108606011-108648315:+	Evl	-0.194313	0.003996	11.2288
ENSMUSG00000021262;SE:12:108683261-108683348:108683410-108686050:+	Evl	0.135905	0.003996	3.83521
ENSMUSG00000029048;SE:4:155082754-155083109:155083317-155086205:-	Rer1	-0.0931844	0.00449551	22.5733
ENSMUSG00000038072;AF:5:25222882:25223031-25247454:25246373:25246420-25247454:+	Galnt11	0.203823	0.00449551	3.97617
ENSMUSG00000038722;A5:5:145141436-145142448:145141360-145142448:+	Bud31	-0.111758	0.00449551	34.8579
ENSMUSG00000041815;SE:15:83135389-83137468:83137554-83138132:-	Poldip3	-0.178542	0.00449551	21.3373
ENSMUSG00000027255;SE:2:91268508-91269070:91269111-91269452:+	Arfgap2	-0.0882434	0.00499501	6.84107
ENSMUSG00000032454;A3:9:98486246-98490548:98486246-98490559:+	Rbp2	-0.141095	0.00499501	12.4619
ENSMUSG00000046032;RI:X:101211959:101212346-101213774:101213864:-	Snx12	0.135958	0.00549451	12.564
ENSMUSG00000022346;AF:15:61985922:61985951-61987507:61987034:61987303-61987507:+	Myc	-0.305901	0.00599401	1.53591
ENSMUSG00000025137;SE:11:120612601-120612846:120613083-120613379:-	Pcyt2	0.27016	0.00599401	2.69117
ENSMUSG00000033429;SE:7:64392843-64400169:64400344-64411835:+	Mcee	-0.133259	0.00599401	10.6463
ENSMUSG00000033429;SE:7:64392843-64400169:64400506-64411835:+	Mcee	-0.135992	0.00599401	22.9171
ENSMUSG00000038563;A5:7:82648678-82649526:82648649-82649526:+	Efl1	0.122672	0.00599401	9.15615
ENSMUSG00000045427;SE:X:134602762-134602918:134602962-134604855:+	Hnrnph2	-0.152892	0.00599401	5.82791
ENSMUSG00000046879;SE:11:48867003-48868562:48868780-48871094:-	Irgm1	-0.0860515	0.00599401	40.2814
ENSMUSG00000005312;SE:13:58179668-58180822:58180905-58183182:-	Ubqln1	0.0767799	0.00649351	57.6424
ENSMUSG00000029922;AF:6:39410216-39419467:39419776:39410216-39420099:39420358:-	Mkrn1	0.576559	0.00649351	0.422562
ENSMUSG00000004980;AL:6:51460932:51461433-51463411:51462760:51463254-51463411:-	Hnrnpa2b1	0.0654624	0.00699301	165.485
ENSMUSG00000035852;AF:10:79821021:79821093-79825696:79822627:79822686-79825696:+	Misp	0.0489001	0.00699301	145.618
ENSMUSG00000062203;A3:16:11239099-11240666:11239096-11240666:-	Gspt1	-0.0917254	0.00699301	48.745
ENSMUSG00000000159;AL:16:96397964-96403266:96404028:96397964-96421735:96422121:+	Igsf5	-0.2945	0.00749251	0.834071
ENSMUSG00000020415;A5:11:43425681-43426174:43425681-43426189:-	Pttg1	-0.0948986	0.00749251	50.9637
ENSMUSG00000022536;A3:16:5021448-5026508:5021430-5026508:-	Glyr1	-0.0719924	0.00749251	27.0071
ENSMUSG00000034757;SE:11:102285088-102285664:102285718-102287308:+	Tmub2	0.160131	0.00749251	12.2181
ENSMUSG00000074405;SE:7:5020655-5028991:5031279-5032763:+	Zfp865	-0.337204	0.00749251	1.58474
ENSMUSG00000074405;SE:7:5020655-5028991:5032207-5032763:+	Zfp865	-0.515603	0.00749251	0.354615
ENSMUSG00000008683;AF:7:118115246-118115472:118115677:118115246-118115740:118116129:-	Rps15a	0.282762	0.00799201	37.3131
ENSMUSG00000008683;AF:7:118115246-118116097:118116128:118115246-118116136:118116188:-	Rps15a	0.093749	0.00799201	198.091
ENSMUSG00000021546;AF:13:58400417-58402064:58402142:58400417-58402393:58402487:-	Hnrnpk	-0.209976	0.00799201	12.3697
ENSMUSG00000021546;AF:13:58400417-58402064:58402142:58400417-58402393:58402649:-	Hnrnpk	-0.166695	0.00799201	12.3697
ENSMUSG00000030122;AF:6:124914989-124915360:124915529:124914989-124920039:124920103:-	Ptms	0.328587	0.00799201	1.30539
ENSMUSG00000051223;AF:1:58393132:58393216-58394202:58393470:58393626-58394202:+	Bzw1	-0.594403	0.00799201	2.52469
ENSMUSG00000054676;AF:7:38183217:38183521-38188606:38186271:38186320-38188606:+	1600014C10Rik	0.29401	0.00799201	2.12204
ENSMUSG00000054676;AF:7:38183653:38183899-38188606:38186271:38186320-38188606:+	1600014C10Rik	0.437484	0.00799201	0.854364
ENSMUSG00000070327;A3:11:119416644-119418074:119416644-119418077:+	Rnf213	0.0872528	0.00799201	16.3901
ENSMUSG00000071451;SE:13:34163249-34166061:34166136-34177981:+	Psmg4	-0.0836753	0.00799201	28.1041
ENSMUSG00000008683;AF:7:118115246-118115472:118115677:118115246-118116097:118116128:-	Rps15a	0.0710201	0.00824176	37.3131
ENSMUSG00000003824;A3:8:84872253-84872702:84872253-84872720:+	Syce2	-0.101536	0.00849151	8.03865
ENSMUSG00000003824;SE:8:84872832-84883431:84883584-84885935:+	Syce2	-0.113759	0.00849151	4.60612
ENSMUSG00000076633;A3:12:113578810-113578945:113578807-113578945:-	Ighv5-2	0.666667	0.00849151	0.52129
ENSMUSG00000029922;AF:6:39410216-39419639:39419757:39410216-39420099:39420358:-	Mkrn1	0.601974	0.00865801	0.421697
ENSMUSG00000029922;AF:6:39410216-39419840:39420067:39410216-39420099:39420358:-	Mkrn1	0.234362	0.00865801	9.26508
ENSMUSG00000029064;AF:4:155491364:155491580-155527413:155522462:155522658-155527413:+	Gnb1	0.109769	0.00874126	66.7415
ENSMUSG00000029064;AF:4:155492909:155493044-155527413:155522462:155522658-155527413:+	Gnb1	0.153073	0.00874126	2.22586
ENSMUSG00000020528;SE:11:61752933-61755410:61755462-61756195:-	Prpsap2	-0.147983	0.00899101	5.15311
ENSMUSG00000025498;A3:7:141264783-141265075:141264559-141265075:-	Irf7	-0.143269	0.00899101	19.5692
ENSMUSG00000030189;SE:6:131370414-131375974:131376180-131379358:-	Ybx3	-0.0525343	0.00899101	29.5137
ENSMUSG00000031438;AF:X:139563316:139563883-139642286:139610620:139611289-139642286:+	Rnf128	-0.0978048	0.00899101	58.4532
ENSMUSG00000033111;SE:14:12297656-12299722:12299782-12301148:+	3830406C13Rik	0.136912	0.00899101	2.59886
ENSMUSG00000037957;AL:12:110779478-110793114:110795028:110779478-110803405:110804238:+	Wdr20	-0.130215	0.00899101	9.11522
ENSMUSG00000037570;SE:15:99250014-99250463:99250582-99251862:-	Mcrs1	-0.0860823	0.00949051	38.7347
ENSMUSG00000063576;SE:17:46678493-46679042:46679194-46680702:-	Klhdc3	-0.0823754	0.00949051	35.0636
ENSMUSG00000000902;A5:10:75915193-75916773:75915193-75916800:-	Smarcb1	-0.11074	0.00999001	23.5945
ENSMUSG00000022684;SE:16:13685398-13687391:13687595-13692433:+	Bfar	0.337699	0.00999001	1.13541
ENSMUSG00000028751;AF:4:138877971:138877997-138880351:138879360:138879496-138880351:+	Pla2g2e	0.188574	0.00999001	1.55437
ENSMUSG00000036882;AF:7:30533032-30534103:30534180:30533032-30534926:30535060:-	Arhgap33	-0.47786	0.00999001	0.496273
ENSMUSG00000040549;RI:2:91559049:91559162-91560807:91560911:+	Ckap5	0.17617	0.00999001	5.04323
ENSMUSG00000040957;SE:18:11888829-11905925:11906002-11923360:+	Cables1	-0.138183	0.00999001	5.09932
ENSMUSG00000025894;A5:9:4308919-4309254:4308919-4309288:-	Aasdhppt	-0.0868206	0.0104895	15.9415
ENSMUSG00000025894;SE:9:4302631-4303094:4303215-4308694:-	Aasdhppt	-0.0869159	0.0104895	7.99764
ENSMUSG00000046897;SE:15:102208361-102208753:102208876-102209155:+	Zfp740	-0.168145	0.0104895	7.97262
ENSMUSG00000047517;SE:7:131034707-131037822:131038133-131039017:+	Dmbt1	0.101721	0.0104895	28.7629
ENSMUSG00000066258;A5:7:104307387-104315301:104307387-104315411:-	Trim12a	0.323789	0.0104895	0.387811
ENSMUSG00000001247;SE:7:30959314-30962098:30962244-30965969:-	Lsr	0.0686036	0.010989	116.115
ENSMUSG00000054676;AF:7:38183787:38183899-38188606:38186271:38186320-38188606:+	1600014C10Rik	0.215885	0.0111888	10.1758
ENSMUSG00000054676;AF:7:38183848:38183899-38188606:38186271:38186320-38188606:+	1600014C10Rik	0.329002	0.0111888	4.08447
ENSMUSG00000019929;AF:10:97479500:97479789-97483339:97482350:97482547-97483339:+	Dcn	-0.073685	0.0114885	16.3118
ENSMUSG00000005699;AF:8:105701154:105701317-105702174:105701647:105701803-105702174:+	Pard6a	-0.428102	0.011988	1.00619
ENSMUSG00000017776;AL:11:75692562-75700545:75700789:75692562-75703366:75706908:+	Crk	0.207604	0.011988	6.00598
ENSMUSG00000020629;AF:12:28675231:28675372-28677778:28675484:28675549-28677778:+	Adi1	0.0791239	0.011988	33.9741
ENSMUSG00000023150;A3:1:151354759-151355167:151354759-151356129:+	Ivns1abp	0.0804146	0.011988	7.93077
ENSMUSG00000024742;A5:19:10201097-10203688:10201097-10203699:-	Fen1	-0.10556	0.011988	7.00929
ENSMUSG00000024742;A5:19:10201097-10203688:10201097-10203804:-	Fen1	-0.0771975	0.011988	7.00929
ENSMUSG00000026576;AF:1:164443350-164443606:164443719:164443350-164453489:164453777:-	Atp1b1	-0.152607	0.011988	3.99871
ENSMUSG00000040771;A5:17:48410372-48410828:48410237-48410828:+	Oard1	-0.0722419	0.011988	18.452
ENSMUSG00000042210;A3:9:106445834-106447531:106445829-106447531:-	Abhd14a	-0.190056	0.011988	13.9938
ENSMUSG00000001672;AL:8:109947914:109948662-109959713:109952911:109954741-109959713:-	Marveld3	0.0839237	0.0124875	11.0432
ENSMUSG00000021131;SE:12:80641044-80642789:80642845-80643764:-	Erh	-0.0437679	0.012987	69.7962
ENSMUSG00000022814;SE:16:33962240-33963772:33963925-33966826:-	Umps	-0.104544	0.012987	14.0537
ENSMUSG00000044134;SE:5:121849124-121850470:121850546-121851168:+	Fam109a	-0.0917659	0.012987	11.0264
ENSMUSG00000056629;A3:19:6979177-6980394:6979141-6980394:-	Fkbp2	0.0586764	0.012987	26.4147
ENSMUSG00000054676;AF:7:38183898:38184025-38188606:38186271:38186320-38188606:+	1600014C10Rik	0.378445	0.01332	3.42983
ENSMUSG00000025223;AF:19:46036365-46039055:46039621:46036365-46044830:46045211:-	Ldb1	-0.233053	0.0134865	9.69604
ENSMUSG00000019320;A5:17:24700015-24700121:24699657-24700121:+	Noxo1	0.107516	0.013986	26.2794
ENSMUSG00000019320;SE:17:24699657-24699898:24700015-24700121:+	Noxo1	0.0925161	0.013986	13.9899
ENSMUSG00000022951;AF:16:92397436-92399896:92400077:92397436-92465833:92466146:-	Rcan1	0.105104	0.013986	7.71549
ENSMUSG00000029247;A5:5:76951668-76951769:76951401-76951769:+	Paics	0.0933664	0.013986	36.9928
ENSMUSG00000037419;AL:9:14356532:14357887-14380671:14379503:14379608-14380671:-	Endod1	0.278806	0.013986	3.73848
ENSMUSG00000042396;SE:9:48494181-48494283:48494387-48495155:-	Rbm7	0.0823272	0.013986	6.26719
ENSMUSG00000020528;SE:11:61756345-61756582:61756677-61761954:-	Prpsap2	0.111198	0.0142358	4.43345
ENSMUSG00000013643;SE:11:58379098-58379645:58379709-58382285:+	Lypd8	-0.0428818	0.0144855	3751.96
ENSMUSG00000027879;A3:3:97901420-97907221:97901420-97907225:+	Sec22b	0.0580784	0.0144855	7.15716
ENSMUSG00000037563;RI:7:28352177:28352273-28352363:28352410:+	Rps16	-0.0534321	0.0144855	535.58
ENSMUSG00000043461;SE:3:69838175-69859420:69859450-69859831:-	Sptssb	-0.0636632	0.014985	13.5666
ENSMUSG00000046598;AF:16:31422280:31422512-31437992:31428752:31428987-31437992:+	Bdh1	0.0730221	0.014985	47.3307
ENSMUSG00000046598;AF:16:31422280:31422512-31437992:31429299:31429591-31437992:+	Bdh1	0.108249	0.014985	47.3307
ENSMUSG00000046598;AF:16:31429299:31429591-31437992:31436091:31436166-31437992:+	Bdh1	-0.0995854	0.014985	22.1344
ENSMUSG00000052833;SE:7:16320880-16327831:16327929-16330613:-	Sae1	-0.125005	0.014985	6.33255
ENSMUSG00000063856;A3:9:108339558-108339777:108339558-108339780:+	Gpx1	0.0369894	0.014985	185.553
ENSMUSG00000079317;AF:X:166440574:166440839-166446791:166445303:166445373-166446791:+	Trappc2	0.139556	0.014985	4.56784
ENSMUSG00000079317;AF:X:166440776:166440839-166446791:166445303:166445373-166446791:+	Trappc2	0.309057	0.014985	0.105246
ENSMUSG00000058407;AF:1:37995841-37996489:37996658:37995841-37996893:37997616:-	Txndc9	-0.184319	0.0151515	5.36081
ENSMUSG00000058407;AF:1:37995841-37996489:37996658:37995841-37997164:37997243:-	Txndc9	-0.215043	0.0151515	5.36081
ENSMUSG00000058407;AL:1:37987640:37987779-37993992:37990258:37990457-37993992:-	Txndc9	0.308869	0.0151515	1.04966
ENSMUSG00000019122;AF:11:83576446-83577104:83577142:83576446-83578389:83578636:-	Ccl9	-0.0817178	0.0154845	8.92459
ENSMUSG00000022533;SE:16:30315901-30321806:30321895-30322872:-	Atp13a3	0.0694534	0.0154845	8.58105
ENSMUSG00000066568;SE:7:34345958-34347926:34347982-34351286:-	Lsm14a	-0.119885	0.015984	15.2352
ENSMUSG00000058407;AF:1:37995841-37996489:37996658:37995841-37997109:37997315:-	Txndc9	-0.161595	0.0162338	5.36081
ENSMUSG00000000028;SE:16:18807423-18808732:18808869-18810389:-	Cdc45	-0.0763007	0.0164835	4.22513
ENSMUSG00000007411;SE:12:111647728-111653390:111653434-111655270:+	Mark3	0.0803018	0.0164835	10.8671
ENSMUSG00000018417;SE:1:51763964-51766822:51766908-51769004:-	Myo1b	-0.176966	0.0164835	3.4788
ENSMUSG00000040918;A5:1:164257349-164260792:164257235-164260792:+	Slc19a2	-0.12166	0.0164835	12.4119
ENSMUSG00000046722;A3:3:95232328-95232448:95232328-95232549:+	Cdc42se1	0.309595	0.0164835	0.663783
ENSMUSG00000059273;SE:7:16401306-16402455:16402516-16416773:+	Zc3h4	0.093667	0.0164835	9.58061
ENSMUSG00000059273;SE:7:16429910-16432774:16433022-16434021:+	Zc3h4	-0.093667	0.0164835	6.13493
ENSMUSG00000072694;AL:5:114808196:114809331-114813780:114812793:114813205-114813780:-	1500011B03Rik	-0.085903	0.0164835	5.30851
ENSMUSG00000004980;SE:6:51467295-51467391:51467426-51469671:-	Hnrnpa2b1	-0.0349306	0.01665	29.8133
ENSMUSG00000021115;SE:12:106070615-106073619:106073678-106075007:+	Vrk1	-0.133778	0.016983	2.61202
ENSMUSG00000053929;AL:15:76643395:76646574-76648099:76646927:76647768-76648099:-	Cyhr1	-0.0825	0.016983	10.928
ENSMUSG00000075704;AF:16:18426462:18426559-18429811:18428697:18428755-18429811:+	Txnrd2	-0.307714	0.016983	1.42744
ENSMUSG00000000386;SE:16:97455228-97455489:97455643-97456222:-	Mx1	-0.0784886	0.0172328	7.32528
ENSMUSG00000000386;SE:16:97460946-97462699:97462770-97462881:-	Mx1	0.0903559	0.0172328	4.98458
ENSMUSG00000025277;AF:14:8002902:8002963-8028237:8002966:8003104-8028237:+	Abhd6	-0.0736041	0.0174825	9.85234
ENSMUSG00000026701;AF:1:161247413-161250445:161250554:161247413-161251022:161251219:-	Prdx6	-0.0949842	0.0174825	28.328
ENSMUSG00000042510;SE:1:130732223-130737502:130737687-130741003:+	AA986860	-0.0468629	0.0174825	56.2352
ENSMUSG00000047126;A5:11:86733844-86737059:86733844-86737071:-	Cltc	-0.0592621	0.0174825	31.9682
ENSMUSG00000047126;SE:11:86697340-86701061:86701081-86702209:-	Cltc	-0.0464791	0.0174825	17.4648
ENSMUSG00000005510;AL:2:90894638:90894877-90898637:90898296:90898503-90898637:-	Ndufs3	0.175442	0.017982	1.36211
ENSMUSG00000016921;SE:2:162932142-162932815:162933082-162933426:+	Srsf6	-0.0780584	0.017982	29.9999
ENSMUSG00000016940;SE:11:115429405-115429635:115429782-115429886:+	Kctd2	-0.312385	0.017982	0.606331
ENSMUSG00000020128;A3:11:21263354-21264630:21263354-21264666:+	Vps54	-0.0897561	0.017982	11.668
ENSMUSG00000021546;RI:13:58393692:58393774-58393853:58393868:-	Hnrnpk	-0.100018	0.017982	43.8684
ENSMUSG00000025137;A3:11:120613083-120613379:120612601-120613379:-	Pcyt2	0.230265	0.017982	1.12697
ENSMUSG00000025885;AF:18:74714789:74714959-74715959:74715578:74715600-74715959:+	Myo5b	0.3779	0.017982	0.178519
ENSMUSG00000034006;AF:18:80255836:80255873-80256782:80256284:80256318-80256782:+	Pqlc1	-0.341084	0.017982	0.113704
ENSMUSG00000034006;AL:18:80283492-80283748:80284071:80283492-80291576:80292716:+	Pqlc1	-0.341084	0.017982	0.113704
ENSMUSG00000037608;SE:10:20333572-20334499:20334645-20339709:+	Bclaf1	-0.110463	0.017982	7.51739
ENSMUSG00000046598;AF:16:31422280:31422512-31437992:31428748:31428987-31437992:+	Bdh1	0.0649361	0.017982	47.3307
ENSMUSG00000053253;A3:14:105304836-105307886:105304836-105308116:+	Ndfip2	0.0556693	0.017982	17.7435
ENSMUSG00000094051;A3:12:114880192-114880276:114880189-114880276:-	Ighv1-36	-0.333333	0.017982	1.37442
ENSMUSG00000001025;AF:3:90612882:90613226-90613743:90613305:90613382-90613743:+	S100a6	0.029057	0.0184815	393.164
ENSMUSG00000001025;AF:3:90613154:90613226-90613743:90613305:90613382-90613743:+	S100a6	-0.0360622	0.0184815	62.1552
ENSMUSG00000037005;A5:X:48122103-48122529:48121902-48122529:+	Xpnpep2	-0.17455	0.0184815	1.22188
ENSMUSG00000004865;SE:17:28599869-28600243:28600456-28600869:-	Srpk1	0.0809352	0.018981	23.6572
ENSMUSG00000010392;SE:11:76754800-76761235:76761355-76763520:-	Gosr1	-0.0809944	0.018981	13.0945
ENSMUSG00000046806;A5:6:34874695-34875456:34874695-34875537:-	3110062M04Rik	-0.232209	0.018981	1.06754
ENSMUSG00000048439;SE:5:24169390-24175454:24175530-24178000:+	Nupl2	-0.122614	0.018981	3.69585
ENSMUSG00000054676;AF:7:38183261:38183526-38188606:38183848:38183899-38188606:+	1600014C10Rik	0.135578	0.018981	10.3945
ENSMUSG00000054676;AF:7:38183261:38183526-38188606:38183898:38184025-38188606:+	1600014C10Rik	0.154444	0.018981	10.3945
ENSMUSG00000024026;RI:17:30592866:30593074-30594115:30594226:-	Glo1	0.0410238	0.0194805	90.5838
ENSMUSG00000095975;AF:14:25938304:25938394-25951916:25942539:25942600-25951916:+	Cphx1	-0.485751	0.0194805	0.159944
ENSMUSG00000011257;SE:4:123295321-123295750:123295836-123295930:+	Pabpc4	-0.109425	0.01998	24.9125
ENSMUSG00000020893;AF:11:69098948:69099008-69100509:69100158:69100195-69100509:+	Per1	0.20032	0.01998	4.6379
ENSMUSG00000021115;SE:12:106070615-106071570:106071641-106073619:+	Vrk1	0.128178	0.01998	2.13869
ENSMUSG00000037971;SE:9:50764290-50764765:50764926-50767858:-	1110032A03Rik	-0.201022	0.01998	4.74782
ENSMUSG00000040212;AF:7:45920404-45920636:45920851:45920404-45921127:45921162:-	Emp3	0.445801	0.01998	0.442505
ENSMUSG00000041926;SE:1:135271764-135272362:135272478-135277389:-	Rnpep	-0.0546692	0.01998	75.0805
ENSMUSG00000024317;SE:18:21020999-21024409:21024516-21026086:+	Rnf138	0.0799334	0.0204795	9.83014
ENSMUSG00000026966;A5:2:25272128-25272298:25272128-25272309:-	Ssna1	-0.0423188	0.0204795	24.2111
ENSMUSG00000008958;AF:3:95111073:95111095-95118225:95114662:95115110-95118225:+	Vps72	-0.300296	0.020979	2.59952
ENSMUSG00000024331;SE:18:20032403-20032490:20032535-20033062:-	Dsc2	-0.0672555	0.020979	8.96699
ENSMUSG00000024976;AF:19:53944306:53944402-53987454:53944876:53945013-53987454:+	Shoc2	-0.0608907	0.020979	3.47279
ENSMUSG00000028843;AL:4:134127413:134127806-134128616:134127840:134128085-134128616:-	Sh3bgrl3	0.192227	0.020979	2.10176
ENSMUSG00000030329;AF:6:124996694:124996939-124998918:124998437:124998485-124998918:+	Pianp	-0.321462	0.020979	1.64338
ENSMUSG00000038127;AF:16:27388980:27389137-27405647:27389936:27389988-27405647:+	Ccdc50	0.190917	0.020979	2.07663
ENSMUSG00000045345;RI:5:143397248:143397723-143397725:143399563:-	9530056K15Rik	-0.468615	0.020979	0.180028
ENSMUSG00000056698;SE:6:72595020-72596436:72596466-72598322:-	Elmod3	-0.152661	0.020979	2.10527
ENSMUSG00000090077;A5:2:181382314-181382487:181381394-181382487:+	Lime1	-0.292537	0.020979	1.50346
ENSMUSG00000090077;AF:2:181380078:181380179-181382487:181381235:181382314-181382487:+	Lime1	0.417164	0.020979	0.537975
ENSMUSG00000011257;SE:4:123295273-123295750:123295836-123295930:+	Pabpc4	-0.110341	0.0212288	5.08968
ENSMUSG00000015335;A5:2:30092541-30093447:30092541-30093489:-	Zdhhc12	0.0554777	0.0214785	9.03542
ENSMUSG00000035246;AF:X:93654863:93655216-93702085:93675102:93675476-93702085:+	Pcyt1b	-0.557575	0.0214785	0.0630318
ENSMUSG00000030278;A5:6:113434512-113435714:113434512-113435725:-	Cidec	0.0892282	0.0217283	6.87999
ENSMUSG00000030278;AF:6:113434512-113434730:113434764:113434512-113435714:113435760:-	Cidec	-0.0809823	0.0217283	12.0912
ENSMUSG00000019979;A3:10:91080131-91082183:91080088-91082183:-	Apaf1	0.109531	0.021978	3.04108
ENSMUSG00000029177;SE:5:30667113-30669692:30669828-30672464:+	Cenpa	-0.132662	0.021978	36.1683
ENSMUSG00000066568;A5:7:34351517-34353378:34351517-34353390:-	Lsm14a	0.087577	0.021978	6.43143
ENSMUSG00000071708;SE:X:157454913-157455994:157456108-157460327:-	Sms	0.132696	0.021978	8.77897
ENSMUSG00000074272;AL:7:25463693:25463900-25464849:25464460:25464749-25464849:-	Ceacam1	0.149054	0.021978	1.71292
ENSMUSG00000074272;SE:7:25465520-25466317:25466437-25471798:-	Ceacam1	-0.153461	0.021978	4.39686
ENSMUSG00000002728;A5:2:145911793-145912393:145911763-145912393:+	Naa20	0.114164	0.0224775	12.0109
ENSMUSG00000025498;SE:7:141264559-141264725:141264783-141265075:-	Irf7	-0.111638	0.0224775	19.54
ENSMUSG00000026753;SE:2:39204974-39206652:39206717-39210958:-	Ppp6c	0.113054	0.0224775	10.7702
ENSMUSG00000028614;SE:4:107368148-107368757:107368877-107371262:+	Ndc1	0.0690275	0.0224775	6.59301
ENSMUSG00000029153;AF:5:73335945-73338531:73338992:73335945-73340861:73341028:-	Ociad2	0.0952885	0.0224775	80.282
ENSMUSG00000039176;A3:7:79450037-79450485:79449534-79450485:-	Polg	-0.229102	0.0224775	2.52511
ENSMUSG00000039176;AL:7:79449381:79449534-79450485:79449563:79450037-79450485:-	Polg	0.266622	0.0224775	1.48783
ENSMUSG00000039176;AL:7:79449381:79449534-79450485:79449577:79450037-79450485:-	Polg	0.297406	0.0224775	1.48783
ENSMUSG00000051391;AL:5:135908409:135911651-135934323:135930761:135930949-135934323:-	Ywhag	-0.0773422	0.0224775	62.7709
ENSMUSG00000067916;A5:4:147165409-147175847:147165386-147175847:+	Zfp991	0.122278	0.0224775	0.780994
ENSMUSG00000070283;SE:9:108566259-108566341:108566407-108566556:-	Ndufaf3	-0.0592269	0.0224775	7.98865
ENSMUSG00000096727;SE:17:34182351-34183089:34183230-34183615:-	Psmb9	-0.104046	0.0224775	37.4577
ENSMUSG00000106734;AL:6:3333194:3335888-3342596:3342189:3342297-3342596:-	Gm20559	-0.0836762	0.0224775	10.5598
ENSMUSG00000040952;A5:7:24884869-24885136:24884849-24885136:+	Rps19	0.103361	0.0227273	350.508
ENSMUSG00000040952;AF:7:24884633:24884667-24885136:24884714:24884869-24885136:+	Rps19	-0.0865716	0.0227273	43.5959
ENSMUSG00000025579;A5:11:119268222-119270088:119268091-119270088:+	Gaa	0.0923336	0.022977	3.99138
ENSMUSG00000040731;SE:5:134622086-134624441:134624500-134625366:-	Eif4h	0.0337968	0.022977	73.4359
ENSMUSG00000044442;SE:16:87362603-87366139:87366280-87367465:+	N6amt1	-0.134129	0.022977	7.09191
ENSMUSG00000026701;A5:1:161247413-161250994:161247413-161251022:-	Prdx6	0.0534108	0.02331	144.143
ENSMUSG00000024962;A3:19:6985596-6985805:6985495-6985805:-	Vegfb	-0.0769796	0.0234765	7.34638
ENSMUSG00000038619;RI:3:95628541:95628707-95631432:95632102:+	Ensa	-0.0605085	0.0234765	18.2338
ENSMUSG00000003526;AF:16:18084755-18088888:18089022:18084755-18090143:18090203:-	Prodh	0.154739	0.0237263	2.70589
ENSMUSG00000003526;AF:16:18084755-18088888:18089292:18084755-18090143:18090203:-	Prodh	0.0873935	0.0237263	20.465
ENSMUSG00000004069;SE:16:4702308-4705844:4705960-4706568:+	Dnaja3	-0.0464182	0.023976	7.91465
ENSMUSG00000012405;A5:14:18270460-18270823:18270460-18270845:-	Rpl15	-0.0620131	0.023976	150.265
ENSMUSG00000012405;A5:14:18270460-18270823:18270460-18270959:-	Rpl15	-0.0481363	0.023976	150.265
ENSMUSG00000024446;A5:17:36257524-36257606:36257524-36257783:-	Rpp21	-0.125497	0.023976	16.6608
ENSMUSG00000034006;A5:18:80256403-80256782:80256318-80256782:+	Pqlc1	-0.195781	0.023976	0.992503
ENSMUSG00000034006;AF:18:80255245:80255410-80256782:80256284:80256318-80256782:+	Pqlc1	-0.177161	0.023976	4.91067
ENSMUSG00000034006;AF:18:80255245:80255410-80256782:80256318:80256403-80256782:+	Pqlc1	0.247986	0.023976	4.91067
ENSMUSG00000036087;SE:5:72958286-72965804:72965881-72974531:+	Slain2	0.0597502	0.023976	6.75564
ENSMUSG00000039089;SE:10:26342667-26344177:26344251-26344612:-	L3mbtl3	-0.149256	0.023976	0.850948
ENSMUSG00000040459;RI:8:8681384:8681467-8683748:8683973:-	Arglu1	-0.107788	0.023976	7.75072
ENSMUSG00000054676;AF:7:38183217:38183521-38188606:38183898:38184025-38188606:+	1600014C10Rik	0.173068	0.023976	2.12204
ENSMUSG00000054676;AF:7:38183261:38183526-38188606:38183787:38183899-38188606:+	1600014C10Rik	0.0816555	0.023976	10.3945
ENSMUSG00000057130;A5:18:80207061-80207154:80206946-80207154:+	Txnl4a	0.169181	0.023976	4.06239
ENSMUSG00000060260;A5:7:139256465-139266472:139256160-139266472:+	Pwwp2b	-0.0916265	0.023976	4.63665
ENSMUSG00000067825;SE:6:121185850-121187259:121187566-121190101:+	Pex26	-0.114783	0.023976	2.74336
ENSMUSG00000067847;A3:2:156144280-156144445:156144280-156144459:+	Romo1	-0.0420364	0.023976	35.6704
ENSMUSG00000004980;SE:6:51461433-51461920:51462055-51463411:-	Hnrnpa2b1	-0.0310485	0.0244755	18.8158
ENSMUSG00000005886;AF:1:13286025-13372183:13372429:13286025-13373938:13374083:-	Ncoa2	-0.16851	0.0244755	0.999138
ENSMUSG00000033444;AF:10:75212073:75212219-75230682:75229855:75229868-75230682:+	Specc1l	0.0571755	0.0244755	11.705
ENSMUSG00000058407;AF:1:37995841-37996489:37996658:37995841-37997109:37997224:-	Txndc9	-0.193702	0.0246753	5.36081
ENSMUSG00000006005;RI:1:150445868:150445963-150446085:150446241:+	Tpr	-0.119875	0.024975	10.5788
ENSMUSG00000022220;A5:14:55783710-55783892:55783710-55783940:-	Adcy4	-0.298959	0.024975	0.436257
ENSMUSG00000024811;SE:19:36875373-36876185:36876373-36879235:+	Tnks2	-0.0489162	0.024975	34.6066
ENSMUSG00000046949;SE:13:33964800-33966045:33966126-33968190:+	Nqo2	0.0987128	0.024975	1.91089
ENSMUSG00000096768;A5:Y:90793680-90816349:90793417-90816349:+	Erdr1	-0.0412822	0.024975	16.0582
ENSMUSG00000096768;RI:Y:90816349:90816433-90816436:90816464:+	Erdr1	0.056088	0.024975	11.1075
ENSMUSG00000066568;SE:7:34357496-34357766:34357942-34365615:-	Lsm14a	-0.0788254	0.025308	11.9588
ENSMUSG00000042305;SE:1:134352435-134352975:134353137-134354661:-	Tmem183a	-0.0373172	0.0254745	6.70961
ENSMUSG00000046792;AL:7:6131491:6133171-6143062:6142286:6142619-6143062:-	Zfp787	-0.19382	0.0254745	13.1003
ENSMUSG00000062510;AL:1:191071232-191075125:191075206:191071232-191076617:191076939:+	Nsl1	-0.20399	0.0254745	0.957264
ENSMUSG00000021843;SE:14:47724970-47725929:47726000-47726226:+	Ktn1	0.168614	0.025974	1.12833
ENSMUSG00000024833;AL:19:5940543:5941017-5941996:5941105:5941552-5941996:-	Pola2	-0.0525419	0.025974	24.9753
ENSMUSG00000026986;AF:2:24048834-24048999:24049079:24048834-24049320:24049394:-	Hnmt	-0.269282	0.025974	0.415812
ENSMUSG00000031903;A3:8:106160679-106161084:106160679-106161209:+	Pla2g15	0.165776	0.025974	1.18607
ENSMUSG00000058407;AF:1:37995841-37996489:37996658:37995841-37997164:37997893:-	Txndc9	-0.0717158	0.025974	5.36081
ENSMUSG00000060950;RI:12:111678105:111678300-111678603:111678962:+	Trmt61a	0.0551976	0.025974	12.6691
ENSMUSG00000046598;AF:16:31428748:31428987-31437992:31429299:31429591-31437992:+	Bdh1	0.0627682	0.0260739	38.244
ENSMUSG00000028693;SE:4:116605763-116610403:116611377-116611972:-	Nasp	-0.0494759	0.0262238	7.39263
ENSMUSG00000028693;SE:4:116612081-116614330:116614410-116618870:-	Nasp	0.0570845	0.0262238	20.1479
ENSMUSG00000029048;A3:4:155083317-155086205:155083236-155086205:-	Rer1	-0.0657238	0.0262238	22.5733
ENSMUSG00000017376;A3:11:78567941-78568893:78567742-78568893:-	Nlk	0.17356	0.0264735	1.61716
ENSMUSG00000028967;AF:4:150853919:150854105-150865075:150855073:150855271-150865075:+	Errfi1	0.0615282	0.0264735	6.60024
ENSMUSG00000036805;A5:2:25087027-25087130:25087027-25087154:-	Noxa1	-0.0658458	0.0264735	13.4519
ENSMUSG00000019970;AF:10:21992223:21992407-21994966:21993890:21994181-21994966:+	Sgk1	0.175737	0.026973	5.84726
ENSMUSG00000019970;AF:10:21992223:21992407-21994966:21994666:21994825-21994966:+	Sgk1	0.105873	0.026973	5.84726
ENSMUSG00000020777;SE:11:116182020-116183464:116183624-116189415:-	Acox1	-0.0872522	0.026973	4.3291
ENSMUSG00000025746;A3:5:30018154-30019381:30018154-30019439:+	Il6	0.440723	0.026973	0.179261
ENSMUSG00000035642;AF:7:97565300-97575588:97575653:97565300-97579366:97579482:-	Aamdc	0.249189	0.026973	0.865024
ENSMUSG00000038028;SE:6:127092742-127101849:127101886-127109436:-	Tigar	0.0827029	0.026973	8.57497
ENSMUSG00000069895;SE:8:109735363-109735460:109735525-109737631:-	Atxn1l	0.0996939	0.026973	1.722
ENSMUSG00000009772;SE:1:132325073-132326206:132326229-132327697:+	Nuak2	-0.0750623	0.0274725	5.08251
ENSMUSG00000020063;SE:10:63335877-63336980:63337096-63338565:-	Sirt1	-0.154489	0.0274725	1.68202
ENSMUSG00000028788;SE:4:129842762-129845062:129845192-129846465:+	Ptp4a2	0.0759232	0.0274725	57.3039
ENSMUSG00000100235;SE:13:67071528-67074086:67074181-67074833:-	Gm28557	-0.396052	0.0274725	0.152084
ENSMUSG00000102976;SE:1:133654032-133655345:133655398-133661237:-	Zc3h11a	-0.161839	0.0274725	11.1546
ENSMUSG00000025137;SE:11:120612601-120613030:120613083-120613379:-	Pcyt2	0.0593786	0.027972	36.1099
ENSMUSG00000030703;RI:7:126770988:126771047-126771162:126771213:+	Gdpd3	-0.155675	0.027972	0.836654
ENSMUSG00000030966;SE:7:102564125-102564272:102564340-102565389:-	Trim21	-0.0909471	0.027972	6.06652
ENSMUSG00000031901;SE:8:106030443-106031698:106031741-106033723:+	Dus2	-0.110296	0.027972	5.09502
ENSMUSG00000036422;A5:14:79768321-79768497:79768321-79768788:-	Pcdh8	-0.288616	0.027972	0.46798
ENSMUSG00000046897;A5:15:102208876-102209155:102208361-102209155:+	Zfp740	-0.158628	0.027972	2.03275
ENSMUSG00000050379;AL:X:36911326:36913254-36922840:36915031:36915347-36922840:-	38961	0.255831	0.027972	0.301497
ENSMUSG00000050860;A3:11:95828775-95830433:95828775-95830551:+	Phospho1	-0.0515305	0.027972	11.1604
ENSMUSG00000091931;AL:12:102753275:102754166-102757541:102756281:102756542-102757541:-	AK010878	-0.0697601	0.027972	9.74861
ENSMUSG00000019278;AF:8:123186242:123186441-123194033:123193494:123193661-123194033:+	Dpep1	0.0902316	0.0284715	8.76862
ENSMUSG00000024857;AF:19:4082488:4082867-4084878:4083490:4083616-4084878:+	Cabp2	0.3103	0.0284715	1.57446
ENSMUSG00000041355;A3:3:88581038-88583737:88581038-88583800:+	Ssr2	-0.161556	0.0284715	0.836403
ENSMUSG00000083012;A3:5:143549134-143551409:143549134-143551542:+	Fam220a	-0.131643	0.0284715	3.95536
ENSMUSG00000083012;AL:5:143549134-143551409:143551938:143549134-143562757:143564525:+	Fam220a	-0.100251	0.0284715	3.95536
ENSMUSG00000021546;SE:13:58400417-58402064:58402117-58402393:-	Hnrnpk	0.059944	0.0287712	56.6059
ENSMUSG00000042302;A3:11:22146700-22151067:22146625-22151067:-	Ehbp1	0.205632	0.028971	0.415153
ENSMUSG00000048481;A3:7:18991354-18991832:18991354-18991982:+	Mypop	-0.304792	0.028971	0.344398
ENSMUSG00000026753;AF:2:39211053-39225808:39226032:39211053-39226167:39226282:-	Ppp6c	-0.108789	0.0291375	5.51775
ENSMUSG00000026753;SE:2:39200121-39204833:39204974-39210958:-	Ppp6c	-0.0795553	0.0291375	16.5192
ENSMUSG00000025223;AF:19:46036365-46039055:46039481:46036365-46044830:46045211:-	Ldb1	-0.154643	0.0292208	2.51577
ENSMUSG00000042502;A3:7:127195467-127195915:127195461-127195915:-	Cd2bp2	0.115162	0.029304	9.12523
ENSMUSG00000029551;A5:5:139826364-139826722:139826364-139826809:-	Psmg3	0.0369374	0.0294705	43.9743
ENSMUSG00000047721;A3:7:126696099-126696183:126696099-126696221:+	Bola2	0.0381102	0.0294705	22.8676
ENSMUSG00000009741;SE:9:113958939-113959376:113959483-113964552:+	Ubp1	0.104316	0.02997	5.39756
ENSMUSG00000020923;AF:11:102316473-102317582:102317635:102316473-102319324:102319742:-	Ubtf	-0.300696	0.02997	3.59374
ENSMUSG00000023048;SE:15:102459255-102459464:102459581-102460108:+	Prr13	-0.0515036	0.02997	48.9207
ENSMUSG00000027282;SE:2:90847385-90849371:90849455-90849598:+	Mtch2	0.079257	0.02997	13.3599
ENSMUSG00000028917;SE:4:141634478-141637425:141637484-141639676:-	Plekhm2	0.0901798	0.02997	2.51577
ENSMUSG00000029269;AF:5:87535096-87536097:87536222:87535096-87538105:87538195:-	Sult1b1	0.0910555	0.02997	4.89815
ENSMUSG00000029610;A5:5:143906755-143909581:143906755-143909701:-	Aimp2	0.0359746	0.02997	19.7946
ENSMUSG00000046598;AF:16:31428752:31428987-31437992:31429299:31429591-31437992:+	Bdh1	0.0424374	0.02997	65.2385
ENSMUSG00000061130;AL:17:85005566-85013566:85014776:85005566-85015409:85017128:+	Ppm1b	-0.0712027	0.02997	11.4665
ENSMUSG00000061130;AL:17:85005566-85013566:85014776:85005566-85023696:85023991:+	Ppm1b	-0.108383	0.02997	11.4665
ENSMUSG00000021027;A3:12:55604271-55612073:55604268-55612073:-	Ralgapa1	-0.0916059	0.0304695	5.30374
ENSMUSG00000038605;A3:2:181597609-181598932:181597593-181598932:-	Samd10	0.0629682	0.0304695	12.1192
ENSMUSG00000054676;AF:7:38183217:38183521-38188606:38183848:38183899-38188606:+	1600014C10Rik	0.140591	0.0305149	2.12204
ENSMUSG00000024857;SE:19:4083616-4084087:4084245-4084878:+	Cabp2	0.554049	0.0307193	0.169442
ENSMUSG00000047517;SE:7:131034707-131039017:131039049-131040887:+	Dmbt1	0.0400815	0.0307193	23.7012
ENSMUSG00000039163;A5:9:118115429-118150017:118115429-118150068:-	Cmc1	-0.0408191	0.030969	17.103
ENSMUSG00000075327;AF:10:4374754-4387352:4387475:4374754-4387845:4388108:-	Zbtb2	0.103776	0.030969	3.89051
ENSMUSG00000016534;AL:X:38405062:38405571-38424267:38419507:38421851-38424267:-	Lamp2	0.0530592	0.0314685	91.2948
ENSMUSG00000029125;AF:5:38039233:38039499-38092513:38076557:38076619-38092513:+	Stx18	-0.142998	0.0314685	5.37587
ENSMUSG00000052428;A5:1:167308933-167309306:167308774-167309306:+	Tmco1	0.0355129	0.0314685	16.4632
ENSMUSG00000061762;SE:6:7556780-7557216:7557260-7557720:+	Tac1	0.120435	0.0314685	3.02837
ENSMUSG00000033429;AL:7:64392843-64398693:64398782:64392843-64411835:64412121:+	Mcee	-0.0880185	0.031968	1.6164
ENSMUSG00000037221;A5:5:137600543-137600742:137600543-137600991:-	Mospd3	-0.12192	0.031968	6.72041
ENSMUSG00000039218;A3:17:23821690-23821921:23821690-23822413:+	Srrm2	-0.0843735	0.031968	9.75737
ENSMUSG00000040212;AF:7:45920404-45921127:45921162:45920404-45921242:45921404:-	Emp3	-0.105701	0.031968	0.90611
ENSMUSG00000040725;A5:7:25750990-25754341:25750990-25754447:-	Hnrnpul1	-0.0336194	0.031968	21.699
ENSMUSG00000072704;SE:6:133105605-133106363:133106530-133107864:+	Smim10l1	-0.36439	0.031968	0.183597
ENSMUSG00000025204;AL:19:44548572:44550220-44552698:44550253:44550412-44552698:-	Ndufb8	-0.149656	0.0324675	3.90818
ENSMUSG00000026753;AF:2:39211053-39225808:39226032:39211053-39226167:39226320:-	Ppp6c	0.0590879	0.0324675	5.51775
ENSMUSG00000051391;SE:5:135930949-135932517:135932642-135934323:-	Ywhag	-0.112103	0.0324675	2.40764
ENSMUSG00000085525;A3:4:146272975-146278309:146272975-146278356:+	Gm13166	0.243915	0.0324675	0.965299
ENSMUSG00000020541;A3:11:90683330-90685062:90683313-90685062:-	Tom1l1	-0.0735185	0.032634	18.6436
ENSMUSG00000020541;SE:11:90671200-90672833:90672937-90673664:-	Tom1l1	-0.10322	0.032634	10.3018
ENSMUSG00000020541;SE:11:90671200-90673664:90673786-90674670:-	Tom1l1	0.0890765	0.032634	7.27001
ENSMUSG00000020358;SE:11:51601478-51601750:51601890-51602593:-	Hnrnpab	-0.0338145	0.032967	314.117
ENSMUSG00000020923;AF:11:102316473-102317582:102317635:102316473-102318848:102319096:-	Ubtf	-0.135614	0.032967	3.59374
ENSMUSG00000027282;SE:2:90849704-90852816:90852866-90853051:+	Mtch2	-0.122431	0.032967	9.70836
ENSMUSG00000028392;RI:4:62495998:62496571-62496982:62497298:+	Bspry	0.049706	0.032967	65.0861
ENSMUSG00000035051;SE:17:80276035-80278223:80278381-80281196:-	Dhx57	-0.130346	0.032967	2.54448
ENSMUSG00000035478;RI:10:80392539:80393018-80393095:80393280:-	Mbd3	0.0573352	0.032967	21.6154
ENSMUSG00000035642;AF:7:97565300-97575588:97575653:97565300-97579256:97579474:-	Aamdc	0.32842	0.032967	0.865024
ENSMUSG00000035642;MX:7:97550741-97565151:97565300-97579366:97550741-97575588:97575691-97579366:-	Aamdc	-0.210011	0.032967	4.22788
ENSMUSG00000047230;AF:X:139802787:139802888-139808526:139806081:139806259-139808526:+	Cldn2	-0.128712	0.032967	3.79789
ENSMUSG00000038515;AL:8:13176922:13177142-13179323:13178561:13178947-13179323:-	Grtp1	0.189752	0.0337163	2.20116
ENSMUSG00000038515;SE:8:13189747-13192050:13192208-13200049:-	Grtp1	-0.143428	0.0337163	2.37901
ENSMUSG00000028106;SE:3:95785106-95786320:95786397-95787284:-	Rprd2	0.132005	0.033966	3.37671
ENSMUSG00000038127;AF:16:27388869:27389137-27405647:27389936:27389988-27405647:+	Ccdc50	0.0736697	0.033966	11.4336
ENSMUSG00000038127;SE:16:27435677-27436368:27436412-27436498:+	Ccdc50	-0.0631876	0.033966	4.00599
ENSMUSG00000057322;A5:11:114668626-114668781:114668609-114668781:+	Rpl38	-0.0384757	0.033966	256.577
ENSMUSG00000014771;AF:17:15526612-15526896:15526986:15526612-15526991:15527281:-	Pdcd2	-0.277168	0.0344655	0.9877
ENSMUSG00000029153;MX:5:73329320-73332104:73332200-73338531:73329320-73335820:73335945-73338531:-	Ociad2	0.0976187	0.0344655	1.86068
ENSMUSG00000029153;SE:5:73329320-73332104:73332200-73335820:-	Ociad2	0.0475791	0.0344655	40.541
ENSMUSG00000059772;RI:7:126691928:126692055-126692321:126692659:-	Slx1b	0.188386	0.0344655	0.992953
ENSMUSG00000022370;SE:15:55543384-55548142:55548235-55555320:-	Mrpl13	-0.038273	0.034965	53.1031
ENSMUSG00000028064;AF:3:88454846-88455258:88455314:88454846-88461147:88461182:-	Sema4a	0.347509	0.034965	1.2842
ENSMUSG00000028064;AF:3:88454846-88458987:88459030:88454846-88461147:88461182:-	Sema4a	0.366586	0.034965	0.818509
ENSMUSG00000028936;AF:4:152325869:152325895-152327481:152327067:152327359-152327481:+	Rpl22	-0.173674	0.034965	5.62981
ENSMUSG00000032342;SE:9:78449835-78452764:78453053-78457210:+	Mto1	-0.06905	0.034965	7.92956
ENSMUSG00000040713;AF:1:165763746:165764138-165769813:165769476:165769520-165769813:+	Creg1	0.062129	0.034965	21.4124
ENSMUSG00000059552;A3:11:69590762-69591254:69590762-69591350:+	Trp53	-0.0506823	0.034965	3.21429
ENSMUSG00000078853;A5:11:58206176-58206319:58206119-58206319:+	Igtp	0.103321	0.034965	3.27155
ENSMUSG00000042502;A3:7:127195467-127195929:127195461-127195929:-	Cd2bp2	-0.0984374	0.0357143	8.09219
ENSMUSG00000002052;SE:11:78220090-78220597:78220747-78221121:-	Supt6	-0.0455032	0.035964	6.63602
ENSMUSG00000007415;AF:5:3646909-3647380:3647806:3646909-3657143:3657185:-	Gatad1	0.0580535	0.035964	7.54928
ENSMUSG00000019970;AF:10:21992223:21992407-21994966:21994683:21994825-21994966:+	Sgk1	0.13424	0.035964	5.84726
ENSMUSG00000023286;SE:4:155944013-155946255:155946417-155949007:+	Ube2j2	-0.1055	0.035964	31.1281
ENSMUSG00000027593;SE:2:154791548-154821007:154821089-154857269:+	Raly	-0.0710566	0.035964	54.663
ENSMUSG00000029630;SE:5:145993036-145993273:145993361-145994865:-	Cyp3a25	0.12166	0.035964	3.67298
ENSMUSG00000036112;AF:10:93887101-93887421:93887486:93887101-93889538:93889814:-	Metap2	-0.121888	0.035964	16.2388
ENSMUSG00000036202;A5:2:52072866-52073137:52072864-52073137:+	Rif1	0.227805	0.035964	2.10632
ENSMUSG00000062867;SE:9:108563691-108563913:108563984-108564635:+	Impdh2	0.0654304	0.035964	12.7658
ENSMUSG00000066705;A3:9:45390047-45390634:45390047-45390637:+	Fxyd6	-0.0765334	0.035964	3.03526
ENSMUSG00000020063;AF:10:63335877-63336980:63336992:63335877-63338565:63339035:-	Sirt1	-0.199226	0.0362138	0.322616
ENSMUSG00000004558;SE:14:51910785-51911086:51911127-51911466:-	Ndrg2	-0.0753482	0.0364635	3.7306
ENSMUSG00000023067;AF:17:29090979:29091101-29098397:29093772:29093861-29098397:+	Cdkn1a	-0.0206231	0.0364635	16.6359
ENSMUSG00000025423;AF:18:77065208:77065419-77097249:77065680:77065907-77097249:+	Pias2	-0.070895	0.0364635	6.10768
ENSMUSG00000026833;AF:2:28192992:28193462-28208078:28205659:28206099-28208078:+	Olfm1	-0.171964	0.0364635	0.353939
ENSMUSG00000026833;AF:2:28193093:28193462-28208078:28205659:28206099-28208078:+	Olfm1	0.140676	0.0364635	1.41975
ENSMUSG00000030774;AF:7:97788541:97788974-97854436:97842935:97843141-97854436:+	Pak1	-0.0382794	0.0364635	9.19277
ENSMUSG00000039182;A5:13:14630364-14636300:14630284-14636300:+	AW209491	-0.0718793	0.0364635	9.40531
ENSMUSG00000070003;AF:8:70602646-70608125:70608302:70602646-70608573:70608872:-	Ssbp4	0.149666	0.0367133	2.20654
ENSMUSG00000070003;AF:8:70602646-70608125:70608312:70602646-70608573:70608872:-	Ssbp4	0.184551	0.0367133	5.26359
ENSMUSG00000020485;SE:11:87738273-87740505:87740646-87742796:+	Supt4a	0.0403649	0.036963	3.71828
ENSMUSG00000029729;A3:5:138085231-138092920:138085231-138092926:+	Zkscan1	-0.0881053	0.036963	2.37188
ENSMUSG00000031478;A3:8:22132199-22132993:22132193-22132993:-	Nek3	0.143086	0.036963	0.492742
ENSMUSG00000017801;SE:11:101087790-101088236:101088325-101088598:+	Mlx	-0.0933174	0.0374625	11.3583
ENSMUSG00000028786;AF:4:129105574:129105731-129108211:129106869:129106940-129108211:+	Tmem54	0.109819	0.0374625	16.7163
ENSMUSG00000030795;A3:7:127969871-127971838:127969871-127971841:+	Fus	-0.0566443	0.0374625	18.6059
ENSMUSG00000038260;AF:7:45333452-45333576:45333656:45333452-45333687:45333769:-	Trpm4	0.128188	0.0374625	9.18222
ENSMUSG00000038260;SE:7:45327452-45327721:45327895-45333382:-	Trpm4	-0.120169	0.0374625	8.47359
ENSMUSG00000046806;A5:6:34876771-34877575:34876771-34877900:-	3110062M04Rik	0.175818	0.0374625	0.355933
ENSMUSG00000087575;AF:4:129261965:129262112-129264747:129263730:129263924-129264747:+	Gm12976	0.250932	0.0374625	0.205698
ENSMUSG00000017286;AF:11:76240922-76242994:76243459:76240922-76243588:76243610:-	Glod4	0.612251	0.037962	0.222043
ENSMUSG00000017286;AL:11:76210571:76213923-76233022:76221607:76222031-76233022:-	Glod4	-0.311344	0.037962	1.32761
ENSMUSG00000031209;AF:X:96455359:96455713-96459575:96456390:96456615-96459575:+	Heph	0.0782345	0.037962	47.7465
ENSMUSG00000038745;A3:7:140924156-140925077:140924156-140925116:+	Nlrp6	-0.0440301	0.037962	9.62138
ENSMUSG00000041143;SE:4:138972989-138977208:138977322-138983621:+	Tmco4	-0.128016	0.037962	3.55408
ENSMUSG00000056851;SE:15:102484240-102485948:102486040-102487088:+	Pcbp2	-0.0387226	0.037962	47.4369
ENSMUSG00000032038;AF:9:35055649-35072571:35072631:35055649-35098899:35099071:-	St3gal4	0.220638	0.0382118	2.78909
ENSMUSG00000032038;AF:9:35055649-35076317:35076361:35055649-35098899:35099071:-	St3gal4	0.176116	0.0382118	3.52748
ENSMUSG00000066551;AF:5:149050751-149051279:149051616:149050751-149052900:149053011:-	Hmgb1	0.194208	0.0382118	3.04485
ENSMUSG00000066551;AF:5:149050751-149052338:149052377:149050751-149052900:149053011:-	Hmgb1	0.291296	0.0382118	0.956395
ENSMUSG00000005886;AF:1:13286025-13372183:13372439:13286025-13373938:13374029:-	Ncoa2	-0.265492	0.0384615	1.32676
ENSMUSG00000002524;SE:15:76072568-76074607:76074657-76075542:-	Puf60	0.035199	0.038961	21.4639
ENSMUSG00000023991;A3:17:47878497-47878607:47878494-47878607:-	Foxp4	-0.0784841	0.038961	7.4171
ENSMUSG00000032504;A3:9:113685438-113687625:113685423-113687625:-	Pdcd6ip	0.0536157	0.038961	58.8925
ENSMUSG00000040761;SE:4:141479389-141480746:141480814-141483725:-	Spen	-0.0977033	0.038961	1.36235
ENSMUSG00000040952;AF:7:24884371:24884667-24885136:24884714:24884869-24885136:+	Rps19	-0.0594008	0.038961	745.312
ENSMUSG00000040952;AF:7:24884633:24884667-24885136:24884813:24884849-24885136:+	Rps19	-0.0399226	0.038961	43.5959
ENSMUSG00000055917;SE:12:40378874-40410576:40410953-40445666:-	Zfp277	-0.0467264	0.038961	6.69932
ENSMUSG00000011257;A5:4:123295321-123295930:123295273-123295930:+	Pabpc4	0.0586619	0.0391275	14.9297
ENSMUSG00000040462;SE:10:127096742-127096915:127097079-127097932:-	Os9	-0.0406211	0.0394605	11.909
ENSMUSG00000049303;A5:19:4456887-4460617:4456887-4460666:-	Syt12	-0.0728849	0.0394605	6.26857
ENSMUSG00000095923;A3:12:114896542-114896626:114896539-114896626:-	Ighv1-37	0.333333	0.0394605	1.66909
ENSMUSG00000011257;A5:4:123289213-123290199:123289074-123290199:+	Pabpc4	0.0361769	0.03996	7.355
ENSMUSG00000017734;AF:2:164486106:164486243-164488242:164486455:164486687-164488242:+	Dbndd2	0.0665029	0.03996	20.6342
ENSMUSG00000017734;RI:2:164490136:164490544-164490644:164490767:+	Dbndd2	0.064715	0.03996	10.4285
ENSMUSG00000028830;AF:4:126753544:126753603-126756899:126753794:126753845-126756899:+	AU040320	-0.210062	0.03996	2.40027
ENSMUSG00000031516;AF:8:34106406-34107575:34107852:34106406-34108419:34108796:-	Dctn6	-0.180694	0.03996	5.442
ENSMUSG00000037072;AF:3:144570304:144570411-144577586:144570693:144570799-144577586:+	Selenof	-0.0955231	0.03996	2.59637
ENSMUSG00000040158;SE:11:73180508-73180731:73180808-73181088:+	Tax1bp3	0.0550481	0.03996	68.6185
ENSMUSG00000062797;MX:7:89920191-89923564:89923715-89940969:89920191-89935727:89935964-89940969:-	Hikeshi	0.132732	0.03996	18.5356
ENSMUSG00000068744;A5:3:108383926-108384236:108383895-108384236:+	Psrc1	-0.12392	0.03996	3.48292
ENSMUSG00000003352;AF:15:98632220:98632520-98639488:98634764:98635213-98639488:+	Cacnb3	0.0648069	0.0404595	6.1951
ENSMUSG00000006800;AF:2:166132854-166154345:166154423:166132854-166155503:166155605:-	Sulf2	0.138562	0.0404595	5.12657
ENSMUSG00000007850;A5:11:50383920-50384644:50383890-50384644:+	Hnrnph1	-0.0664729	0.0404595	11.6462
ENSMUSG00000012296;A3:17:46263813-46264883:46263810-46264883:-	Tjap1	-0.0628297	0.0404595	4.56743
ENSMUSG00000012296;SE:17:46264978-46271800:46271929-46282346:-	Tjap1	-0.107715	0.0404595	6.72407
ENSMUSG00000021144;SE:12:113133337-113133541:113133576-113135797:+	Mta1	-0.0673052	0.0404595	6.41537
ENSMUSG00000024012;A5:17:29334005-29336167:29334005-29336218:-	Mtch1	-0.0552854	0.0404595	28.7897
ENSMUSG00000024127;SE:17:85083315-85088340:85088875-85090106:-	Prepl	-0.0649003	0.0404595	5.12651
ENSMUSG00000025223;AF:19:46036365-46039055:46039481:46036365-46044830:46044914:-	Ldb1	0.159519	0.0404595	2.51577
ENSMUSG00000038000;A3:8:105700160-105700282:105700048-105700282:-	Acd	-0.0661706	0.0404595	3.07859
ENSMUSG00000038000;SE:8:105699491-105699579:105699730-105699861:-	Acd	-0.0847237	0.0404595	2.78084
ENSMUSG00000036860;A3:11:59202659-59204172:59202659-59204175:+	Mrpl55	0.0442291	0.040959	13.0347
ENSMUSG00000036860;A3:11:59204255-59204535:59204255-59204556:+	Mrpl55	0.063725	0.040959	6.54911
ENSMUSG00000036860;A5:11:59202719-59204172:59202659-59204172:+	Mrpl55	0.0400026	0.040959	3.82863
ENSMUSG00000037720;MX:5:67261033-67263730:67263824-67267302:67261033-67264270:67264457-67267302:+	Tmem33	0.058293	0.040959	27.9426
ENSMUSG00000037720;RI:5:67260696:67260806-67260964:67261033:+	Tmem33	0.058293	0.040959	27.9426
ENSMUSG00000037720;SE:5:67261033-67263730:67263824-67264270:+	Tmem33	0.0540871	0.040959	8.53877
ENSMUSG00000059654;AF:6:78422771:78422791-78426285:78425983:78426007-78426285:+	Reg1	-0.0208194	0.040959	87.649
ENSMUSG00000068747;SE:3:108354241-108355472:108355570-108356231:+	Sort1	-0.0431093	0.040959	6.15594
ENSMUSG00000076437;A5:2:84669397-84669987:84669397-84670012:-	Selenoh	-0.0572756	0.0412088	70.0676
ENSMUSG00000076437;A5:2:84669397-84670012:84669397-84670049:-	Selenoh	0.0563423	0.0412088	36.137
ENSMUSG00000043518;AF:X:161717069:161717267-161777529:161717627:161717862-161777529:+	Rai2	-0.227785	0.0414585	0.465513
ENSMUSG00000072680;AF:14:26065654-26066798:26066961:26065654-26067051:26067355:-	Tmem254c	-0.0279824	0.0414585	28.0841
ENSMUSG00000025817;SE:2:5845385-5848108:5848190-5854816:+	Nudt5	0.0926984	0.041958	8.94434
ENSMUSG00000027108;AF:2:73203468-73212860:73212960:73203468-73214286:73214426:-	Ola1	-0.0475409	0.041958	6.74292
ENSMUSG00000027108;AL:2:73093202:73093724-73141898:73137527:73137655-73141898:-	Ola1	-0.0728986	0.041958	6.74292
ENSMUSG00000031812;AF:8:121590484:121590564-121593490:121590712:121590923-121593490:+	Map1lc3b	-0.0799133	0.041958	4.33704
ENSMUSG00000032624;SE:17:83428025-83428216:83428248-83440031:+	Eml4	0.0825176	0.041958	18.8351
ENSMUSG00000051037;SE:13:67194594-67198533:67198659-67199149:+	Zfp455	0.210942	0.041958	0.550608
ENSMUSG00000062203;SE:16:11222753-11223212:11223301-11224420:-	Gspt1	0.0310779	0.041958	23.7907
ENSMUSG00000068580;SE:2:119216307-119216432:119216541-119216629:+	Zfyve19	-0.108348	0.041958	11.6807
ENSMUSG00000019923;AL:10:72657388-72668812:72669165:72657388-72673966:72674964:+	Zwint	-0.0726188	0.0424575	18.4973
ENSMUSG00000022789;A5:16:16341468-16345980:16341468-16345998:-	Dnm1l	-0.0477155	0.0424575	6.3204
ENSMUSG00000022789;SE:16:16316778-16318445:16318477-16319452:-	Dnm1l	-0.0518358	0.0424575	6.3204
ENSMUSG00000022789;SE:16:16341468-16342697:16342735-16345998:-	Dnm1l	0.0382371	0.0424575	2.16373
ENSMUSG00000027942;AL:3:90058800-90060362:90060994:90058800-90061638:90062018:+	4933434E20Rik	-0.159105	0.0424575	3.23357
ENSMUSG00000027942;AL:3:90058800-90060362:90060994:90058800-90061638:90062296:+	4933434E20Rik	-0.106673	0.0424575	3.23357
ENSMUSG00000027942;AL:3:90058800-90060362:90060994:90058800-90061638:90062442:+	4933434E20Rik	-0.0969253	0.0424575	3.23357
ENSMUSG00000027942;AL:3:90058800-90060362:90060994:90058800-90061638:90062445:+	4933434E20Rik	-0.122303	0.0424575	3.23357
ENSMUSG00000032599;SE:9:108796396-108796541:108796572-108796655:+	Ip6k2	0.234682	0.0424575	1.55971
ENSMUSG00000032599;SE:9:108796396-108796655:108796783-108797207:+	Ip6k2	-0.145206	0.0424575	1.53954
ENSMUSG00000072553;A3:11:89088691-89092680:89088691-89092886:+	Gm525	0.506943	0.0424575	0.0753228
ENSMUSG00000037720;SE:5:67263824-67264270:67264457-67267302:+	Tmem33	0.0373189	0.0427073	6.30997
ENSMUSG00000025534;SE:5:130000069-130000361:130000542-130000757:-	Gusb	-0.0500427	0.042957	23.8435
ENSMUSG00000043284;SE:11:60865348-60875760:60876047-60878713:-	Tmem11	0.0353563	0.042957	3.95587
ENSMUSG00000056131;SE:9:86556365-86557503:86557625-86558395:-	Pgm3	0.0461526	0.042957	7.32711
ENSMUSG00000056952;SE:6:113707393-113709460:113709643-113710041:+	Tatdn2	-0.0496103	0.042957	8.17252
ENSMUSG00000108782;AF:7:17363450-17363698:17363772:17363450-17371398:17371627:-	Gm45035	0.378905	0.042957	0.0655606
ENSMUSG00000024235;SE:18:4339603-4340547:4340808-4343022:-	Map3k8	-0.168223	0.0434565	1.0807
ENSMUSG00000029608;AF:5:121009099-121009238:121009538:121009099-121009834:121010080:-	Rph3a	-0.666506	0.0434565	0.035513
ENSMUSG00000040652;A5:9:65686271-65686273:65686268-65686273:+	Oaz2	0.0869488	0.0434565	2.4322
ENSMUSG00000040652;RI:9:65686196:65686271-65686273:65686353:+	Oaz2	-0.107655	0.0434565	1.32963
ENSMUSG00000063903;A5:7:44225524-44227521:44225483-44227521:+	Klk1	-0.0210972	0.0434565	186.742
ENSMUSG00000000326;AF:16:18411957-18413266:18413494:18411957-18426356:18426852:-	Comt	0.0393364	0.043956	17.2885
ENSMUSG00000017002;AF:2:164355612-164356044:164356067:164355612-164356188:164356507:-	Slpi	-0.0420889	0.043956	9.65332
ENSMUSG00000028423;A3:4:41009269-41011527:41009269-41012058:+	Nfx1	0.0661222	0.043956	8.48794
ENSMUSG00000054676;A5:7:38184025-38188606:38183899-38188606:+	1600014C10Rik	-0.0750666	0.043956	3.42983
ENSMUSG00000030752;SE:7:125444792-125452228:125452728-125455091:+	Kdm8	-0.0908684	0.0444555	3.92795
ENSMUSG00000020069;SE:10:63018225-63018760:63018898-63019393:-	Hnrnph3	-0.0888491	0.044955	2.90627
ENSMUSG00000020680;RI:11:83504642:83504710-83504831:83505104:+	Taf15	-0.0315913	0.044955	55.1082
ENSMUSG00000022664;AF:16:45157646-45158136:45158183:45157646-45158382:45158566:-	Slc35a5	0.517978	0.044955	0.33027
ENSMUSG00000023723;A5:11:88204580-88205189:88204485-88205189:+	Mrps23	0.0694511	0.044955	7.43157
ENSMUSG00000025102;A5:7:81788576-81789252:81788576-81789428:-	3110040N11Rik	-0.0640277	0.044955	8.62248
ENSMUSG00000025102;A5:7:81788576-81789355:81788576-81789428:-	3110040N11Rik	-0.0675761	0.044955	14.4006
ENSMUSG00000025892;MX:9:4424454-4427030:4427144-4456005:4424454-4432773:4432887-4456005:-	Gria4	-0.64961	0.044955	0.0509142
ENSMUSG00000026019;A5:1:60097727-60097990:60097727-60098045:-	Wdr12	-0.0668494	0.044955	2.29486
ENSMUSG00000026019;AF:1:60097727-60097990:60098125:60097727-60098143:60098645:-	Wdr12	-0.140582	0.044955	2.29486
ENSMUSG00000026087;SE:1:37890584-37892943:37893023-37893939:+	Mrpl30	0.046031	0.044955	50.8795
ENSMUSG00000037266;RI:4:134925293:134925432-134926735:134926818:+	Rsrp1	-0.0954217	0.044955	17.8309
ENSMUSG00000046711;A5:17:27559703-27560928:27559670-27560928:+	Hmga1	-0.0479035	0.044955	53.8317
ENSMUSG00000047996;SE:X:78520821-78561560:78561644-78583769:-	Prrg1	-0.282958	0.044955	0.735065
ENSMUSG00000051285;SE:1:7089216-7120194:7120615-7147637:+	Pcmtd1	-0.0967093	0.044955	9.14857
ENSMUSG00000074604;AF:3:51660360:51660463-51664511:51661178:51661306-51664511:+	Mgst2	-0.0976289	0.044955	2.0088
ENSMUSG00000074604;AF:3:51660360:51660463-51664511:51661214:51661306-51664511:+	Mgst2	-0.169111	0.044955	2.0088
ENSMUSG00000074604;AL:3:51677635-51681797:51681807:51677635-51682454:51682675:+	Mgst2	-0.169111	0.044955	2.0088
ENSMUSG00000095026;SE:8:70718632-70720420:70720728-70721777:+	Gm3336	0.033396	0.044955	16.7093
ENSMUSG00000003779;AF:18:34624624:34624852-34625458:34625033:34625263-34625458:+	Kif20a	0.0433503	0.045954	19.2856
ENSMUSG00000006050;A3:18:36667899-36668652:36667893-36668652:-	Sra1	0.0347301	0.045954	16.3572
ENSMUSG00000006050;A5:18:36670129-36670248:36670129-36670262:-	Sra1	-0.0301112	0.045954	5.836
ENSMUSG00000020609;RI:12:8015015:8015082-8015873:8016835:+	Apob	0.0687787	0.045954	32.4513
ENSMUSG00000020918;A3:11:100708985-100709076:100708982-100709076:-	Kat2a	0.0492999	0.045954	7.6841
ENSMUSG00000021546;AF:13:58400417-58402064:58402142:58400417-58402393:58402502:-	Hnrnpk	-0.0462889	0.045954	12.3697
ENSMUSG00000036461;AF:14:79481194:79481637-79536123:79515674:79515770-79536123:+	Elf1	0.0349887	0.045954	12.3721
ENSMUSG00000063273;AF:3:51416296:51416376-51436215:51416614:51416774-51436215:+	Naa15	-0.348192	0.045954	1.33297
ENSMUSG00000066568;AF:7:34375392-34389358:34389687:34375392-34393206:34393315:-	Lsm14a	-0.0539579	0.045954	30.4127
ENSMUSG00000005732;AF:16:18247425-18248027:18248067:18247425-18248127:18248434:-	Ranbp1	0.273428	0.0462038	0.496322
ENSMUSG00000005732;AF:16:18247425-18248027:18248067:18247425-18248548:18248646:-	Ranbp1	0.340646	0.0462038	0.496322
ENSMUSG00000019710;A5:3:87919705-87921817:87919651-87921817:+	Mrpl24	-0.060401	0.0462038	20.2394
ENSMUSG00000019710;A5:3:87919828-87921817:87919651-87921817:+	Mrpl24	-0.067687	0.0462038	21.2779
ENSMUSG00000023169;AF:15:96624169-96641054:96641962:96624169-96642491:96642913:-	Slc38a1	0.0780367	0.0464535	8.3587
ENSMUSG00000039131;AL:3:152127890:152128216-152137573:152130434:152130491-152137573:-	Gipc2	-0.308768	0.0464535	0.528071
ENSMUSG00000067825;A3:6:121190247-121193512:121190247-121193515:+	Pex26	0.0560732	0.0464535	2.09012
ENSMUSG00000079559;A5:9:51277690-51278340:51277690-51278349:-	Gm684	0.106941	0.0464535	1.51131
ENSMUSG00000092550;AF:17:34200257-34203928:34203952:34200257-34205310:34205449:-	Gm20496	0.214438	0.0464535	0.625166
ENSMUSG00000031540;SE:8:22859632-22861517:22861602-22861888:+	Kat6a	-0.063465	0.046953	6.04176
ENSMUSG00000037608;A3:10:20322116-20322963:20322116-20322969:+	Bclaf1	0.0485114	0.046953	9.44538
ENSMUSG00000070284;A5:9:108049420-108049512:108049361-108049512:+	Gmppb	0.0570208	0.046953	29.0086
ENSMUSG00000087574;A3:11:88719017-88719754:88719017-88720406:+	C030037D09Rik	0.267225	0.046953	0.227328
ENSMUSG00000029559;A5:5:114945907-114946018:114945828-114946018:+	2210016L21Rik	-0.0399348	0.0474525	3.43081
ENSMUSG00000006728;AF:10:127063616:127063759-127064585:127063868:127064453-127064585:+	Cdk4	0.0647671	0.047952	15.3841
ENSMUSG00000006728;MX:10:127063759-127064220:127064453-127064835:127063759-127064585:127064720-127064835:+	Cdk4	-0.0356221	0.047952	126.972
ENSMUSG00000006728;SE:10:127063759-127064202:127064453-127064585:+	Cdk4	-0.0601005	0.047952	86.4821
ENSMUSG00000006728;SE:10:127063759-127064220:127064453-127064585:+	Cdk4	-0.0455007	0.047952	22.4602
ENSMUSG00000026946;SE:2:51960660-51972588:51972627-51972909:-	Nmi	0.0779151	0.047952	45.6286
ENSMUSG00000028729;A5:4:118621240-118621361:118621165-118621361:+	Ebna1bp2	-0.0367299	0.047952	5.62935
ENSMUSG00000032172;AF:9:20675723-20728113:20728229:20675723-20746171:20746349:-	Olfm2	-0.545481	0.047952	0.128007
ENSMUSG00000035165;A5:7:100183074-100184138:100182823-100184138:+	Kcne3	-0.074009	0.047952	42.525
ENSMUSG00000035293;SE:12:51363546-51363952:51364020-51365255:+	G2e3	0.089998	0.047952	0.450407
ENSMUSG00000075229;AF:16:36071660:36072137-36082691:36081275:36081403-36082691:+	Ccdc58	-0.0486777	0.047952	23.714
ENSMUSG00000102805;SE:3:85817291-85819847:85820013-85887127:-	Gm37240	-0.123456	0.047952	0.263563
ENSMUSG00000032599;A3:9:108796396-108798271:108796396-108798340:+	Ip6k2	0.0802818	0.048285	13.3693
ENSMUSG00000025578;RI:11:119039932:119039998-119040094:119040159:-	Cbx8	0.149857	0.0484515	0.448107
ENSMUSG00000050556;A5:2:167099860-167100723:167099860-167100728:-	Kcnb1	0.369317	0.0484515	0.0709622
ENSMUSG00000054342;A3:7:24384182-24384637:24384182-24384722:+	Kcnn4	0.0273698	0.0484515	5.73163
ENSMUSG00000057322;AF:11:114668524:114668609-114668781:114668626:114668685-114668781:+	Rpl38	0.0161993	0.0484515	1120.97
ENSMUSG00000063623;A5:7:29956717-29956960:29956586-29956960:+	C230062I16Rik	0.670382	0.0484515	0.0281922
ENSMUSG00000078572;A5:11:120099262-120100174:120099258-120100174:+	Ndufaf8	-0.0301163	0.0484515	16.7162
ENSMUSG00000090659;AL:13:67784489-67786159:67789078:67784489-67792072:67792512:+	Zfp493	-0.14981	0.0484515	0.845576
ENSMUSG00000021814;A5:14:20473329-20479780:20473329-20479895:-	Anxa7	-0.0284194	0.048951	10.2581
ENSMUSG00000026809;A5:2:28696083-28699582:28696083-28699603:-	Spaca9	0.589401	0.048951	0.0186218
ENSMUSG00000055401;AF:4:148149666-148151830:148151925:148149666-148152013:148152135:-	Fbxo6	0.208076	0.048951	4.56823
ENSMUSG00000068335;A3:6:83033066-83033371:83033064-83033371:-	Dok1	-0.0751014	0.048951	8.64155
ENSMUSG00000089832;AF:7:27345328-27345417:27345602:27345328-27348332:27348427:-	Shkbp1	-0.124229	0.048951	4.81203
ENSMUSG00000089832;SE:7:27345328-27347002:27347172-27348332:-	Shkbp1	-0.087509	0.048951	4.8789
ENSMUSG00000092203;A5:17:34950847-34951885:34950847-34952136:-	1110038B12Rik	-0.0648663	0.048951	3.1389
ENSMUSG00000092203;MX:17:34950475-34950698:34950847-34952136:34950475-34951885:34951925-34952136:-	1110038B12Rik	0.0412697	0.048951	14.8594
ENSMUSG00000094870;RI:13:119775767:119775989-119776092:119776449:-	Zfp131	-0.0588754	0.048951	3.05241
ENSMUSG00000022553;A3:15:76351659-76352420:76351659-76352467:+	Maf1	-0.124207	0.0494506	6.80492
ENSMUSG00000025871;SE:13:54561871-54564185:54564272-54564515:-	4833439L19Rik	-0.07896	0.0494506	21.6228
ENSMUSG00000028538;A5:4:118107693-118134390:118107693-118134734:-	St3gal3	-0.131189	0.0494506	3.36768
ENSMUSG00000029817;SE:6:49252515-49252803:49253108-49263838:-	Tra2a	0.0663549	0.0494506	6.29267
ENSMUSG00000030432;A3:7:4793626-4794050:4793626-4794064:+	Rpl28	0.0147508	0.0494506	579.092
ENSMUSG00000042349;A5:1:131275279-131275707:131275279-131275779:-	Ikbke	-0.0607996	0.0494506	2.80692
ENSMUSG00000045996;A5:15:36174213-36174987:36174081-36174987:+	Polr2k	-0.0271158	0.0494506	7.77522
ENSMUSG00000046062;A5:1:133133615-133136663:133131910-133136663:+	Ppp1r15b	-0.0312998	0.0494506	28.1999
ENSMUSG00000045128;AF:8:70896312-70897129:70897283:70896312-70897333:70897395:-	Rpl18a	0.0910071	0.0497836	360.381
ENSMUSG00000045128;AF:8:70896312-70897129:70897283:70896312-70897359:70897400:-	Rpl18a	0.0670899	0.0497836	360.381
ENSMUSG00000045128;AF:8:70896312-70897129:70897283:70896312-70897359:70897412:-	Rpl18a	0.0635986	0.0497836	360.381
ENSMUSG00000024079;A3:17:78878533-78882400:78878273-78882400:-	Eif2ak2	0.0330459	0.0499501	1.94147
ENSMUSG00000024958;SE:19:6939410-6939529:6939754-6940352:-	Gpr137	0.0526508	0.0499501	1.19753
ENSMUSG00000025787;A3:9:123061901-123062386:123061901-123062393:+	Tgm4	-0.212526	0.0499501	0.610162
ENSMUSG00000032172;AF:9:20675723-20726646:20726937:20675723-20728113:20728229:-	Olfm2	0.494623	0.0499501	0.0464112
ENSMUSG00000032172;AF:9:20675723-20726646:20726937:20675723-20746171:20746349:-	Olfm2	-0.470253	0.0499501	0.0464112
ENSMUSG00000042726;A5:5:121372675-121373138:121372675-121373339:-	Trafd1	-0.0853487	0.0499501	16.866
ENSMUSG00000042726;A5:5:121372675-121373150:121372675-121373339:-	Trafd1	-0.0722132	0.0499501	20.3198
ENSMUSG00000053310;A5:9:37545717-37545948:37545717-37546088:-	Nrgn	0.15606	0.0499501	0.990363
ENSMUSG00000012422;A3:13:90100942-90103288:90100942-90104375:+	Tmem167	-0.0463934	0.0504496	3.07542
ENSMUSG00000015889;SE:10:93480786-93482250:93482332-93482962:+	Lta4h	0.0188004	0.0504496	50.4664
ENSMUSG00000059325;AF:5:77095022-77095151:77095277:77095022-77114847:77115121:-	Hopx	-0.0177352	0.0504496	237.522
ENSMUSG00000034748;AF:10:81626617-81626892:81627320:81626617-81627472:81627797:-	Sirt6	-0.0819262	0.0509491	3.19679
ENSMUSG00000038295;SE:5:24387543-24387689:24388443-24389781:-	Atg9b	-0.0712714	0.0509491	9.76525
ENSMUSG00000040675;A3:10:4148126-4155542:4148126-4155650:+	Mthfd1l	-0.0820508	0.0509491	14.527
ENSMUSG00000067599;SE:6:130226581-130227095:130227133-130228515:-	Klra7	0.560528	0.0509491	0.0130907
ENSMUSG00000029068;A3:4:155817987-155818539:155817987-155820329:+	Ccnl2	-0.0790875	0.0511988	5.24308
ENSMUSG00000029068;RI:4:155818539:155818664-155820329:155820428:+	Ccnl2	-0.0934134	0.0511988	5.24308
ENSMUSG00000045201;AF:14:15358761-15436329:15436505:15358761-15438573:15438987:-	Lrrc3b	0.666672	0.0514486	0.010388
ENSMUSG00000026087;AF:1:37890532:37890584-37893939:37892933:37893023-37893939:+	Mrpl30	-0.0341634	0.0516983	63.7826
ENSMUSG00000017119;RI:11:101574999:101575115-101575224:101575416:+	Nbr1	0.105216	0.0519481	3.10732
ENSMUSG00000029246;RI:5:76919371:76919498-76919756:76919907:-	Ppat	0.0705293	0.0519481	0.748751
ENSMUSG00000046909;A3:11:80138081-80139866:80138067-80139866:-	Tefm	0.0459142	0.0519481	2.64508
ENSMUSG00000046909;A3:11:80140570-80142077:80140323-80142077:-	Tefm	0.0763478	0.0519481	3.04383
ENSMUSG00000050199;SE:2:109918305-109970692:109970763-109989705:+	Lgr4	-0.0332761	0.0519481	32.9708
ENSMUSG00000050856;SE:5:108433337-108433731:108433829-108434026:-	Atp5k	-0.0131851	0.0519481	235.481
ENSMUSG00000057113;AL:11:33154927:33155220-33156003:33155328:33155431-33156003:-	Npm1	0.0266995	0.0519481	315.192
ENSMUSG00000002205;AF:7:44748647:44748651-44752115:44748943:44749397-44752115:+	Vrk3	0.552466	0.0524476	0.339446
ENSMUSG00000002205;MX:7:44757895-44759700:44759894-44762991:44757895-44760878:44760942-44762991:+	Vrk3	-0.34538	0.0524476	0.756019
ENSMUSG00000018604;SE:5:119674293-119675243:119675302-119675558:+	Tbx3	-0.0443811	0.0524476	7.4855
ENSMUSG00000027108;SE:2:73203468-73212860:73212960-73214286:-	Ola1	0.027736	0.0524476	16.6415
ENSMUSG00000027551;AL:2:168925361:168926933-168935211:168934813:168934939-168935211:-	Zfp64	-0.0398294	0.0524476	16.851
ENSMUSG00000054889;A5:13:38193655-38194696:38191858-38194696:+	Dsp	0.0347069	0.0524476	16.783
ENSMUSG00000024791;A5:19:6085855-6086402:6085838-6086402:+	Cdca5	0.0667043	0.0529471	5.30219
ENSMUSG00000029346;A3:5:112338567-112339719:112338472-112339719:-	Srrd	-0.0512801	0.0529471	1.98547
ENSMUSG00000029346;A5:5:112337741-112337976:112337741-112338002:-	Srrd	0.0667895	0.0529471	2.39997
ENSMUSG00000042215;SE:1:33747016-33748217:33748326-33757579:-	Bag2	-0.0720013	0.0529471	10.7849
ENSMUSG00000051444;A3:3:37312585-37319050:37312585-37319136:+	Bbs12	-0.186076	0.0529471	0.924959
ENSMUSG00000012519;A5:8:111312077-111314941:111312077-111314965:-	Mlkl	-0.0323769	0.0534466	4.99762
ENSMUSG00000022684;SE:16:13687595-13688756:13688925-13692433:+	Bfar	-0.0493656	0.0534466	10.7095
ENSMUSG00000098098;A5:18:61639768-61645163:61639732-61645163:+	Bvht	0.0889386	0.0534466	2.92394
ENSMUSG00000046897;A3:15:102207920-102208236:102207920-102208272:+	Zfp740	0.0611212	0.0536131	2.61903
ENSMUSG00000022235;AF:15:31568791:31568939-31581840:31572188:31572253-31581840:+	Cmbl	0.0958311	0.0539461	6.32483
ENSMUSG00000026111;A5:1:37430493-37431293:37430427-37431293:+	Unc50	-0.121748	0.0539461	11.8478
ENSMUSG00000026466;AF:1:156033800-156034681:156034817:156033800-156035758:156036147:-	Tor1aip1	-0.319931	0.0539461	0.43565
ENSMUSG00000026755;AF:2:39005348:39005409-39013117:39008157:39008324-39013117:+	Arpc5l	-0.165188	0.0539461	1.81663
ENSMUSG00000027938;AF:3:90242836-90243018:90243143:90242836-90243308:90243512:-	Creb3l4	-0.0842642	0.0539461	3.63382
ENSMUSG00000040412;SE:3:108489022-108491999:108492119-108536296:-	5330417C22Rik	0.112257	0.0539461	1.04561
ENSMUSG00000044465;A5:7:105384572-105384946:105384572-105384988:-	Fam160a2	-0.0880694	0.0539461	3.09459
ENSMUSG00000044465;SE:7:105390352-105391577:105391667-105399884:-	Fam160a2	0.0896531	0.0539461	6.0163
ENSMUSG00000047733;SE:19:6080316-6080422:6080521-6080628:+	Tmem262	-0.421981	0.0539461	0.0871177
ENSMUSG00000061613;MX:17:31648894-31651646:31651712-31654979:31648894-31652502:31652568-31654979:-	U2af1	0.021713	0.0539461	182.137
ENSMUSG00000054676;A5:7:38183526-38188606:38183521-38188606:+	1600014C10Rik	0.0583281	0.0540997	10.3945
ENSMUSG00000076437;RI:2:84670245:84670390-84670483:84670676:-	Selenoh	0.0919894	0.0541126	1.19992
ENSMUSG00000003161;AF:5:8046078:8046215-8057538:8056562:8056639-8057538:+	Sri	0.0862134	0.0549451	22.9063
ENSMUSG00000032109;A3:9:44265865-44267980:44265857-44267980:-	Nlrx1	-0.405368	0.0549451	0.336878
ENSMUSG00000036644;SE:11:50131556-50131862:50132187-50135825:+	Tbc1d9b	0.0910182	0.0549451	1.13455
ENSMUSG00000036644;SE:11:50163896-50164162:50164212-50168169:+	Tbc1d9b	0.0812904	0.0549451	3.38969
ENSMUSG00000040483;SE:11:72303462-72306564:72306652-72308607:+	Xaf1	0.0385828	0.0549451	44.9204
ENSMUSG00000058076;A5:1:171145812-171150480:171145812-171150559:-	Sdhc	-0.0314083	0.0549451	23.1045
ENSMUSG00000060073;RI:12:70984493:70984594-70984672:70984745:+	Psma3	-0.0438195	0.0549451	90.8574
ENSMUSG00000060073;SE:12:70974767-70978733:70978815-70983319:+	Psma3	-0.0339637	0.0549451	33.1603
ENSMUSG00000060450;SE:18:38300590-38301656:38301807-38307865:+	Rnf14	0.033199	0.0549451	10.2354
ENSMUSG00000021843;SE:14:47726309-47726471:47726554-47730340:+	Ktn1	0.0958456	0.0551948	1.47973
ENSMUSG00000032038;AF:9:35055649-35098899:35099071:35055649-35106575:35106667:-	St3gal4	-0.170427	0.0551948	3.69333
ENSMUSG00000032038;AF:9:35055649-35098899:35099071:35055649-35116698:35116873:-	St3gal4	-0.0682549	0.0551948	3.69333
ENSMUSG00000001525;A3:17:35836736-35837997:35836573-35837997:-	Tubb5	-0.158834	0.0554446	0.655449
ENSMUSG00000018379;SE:11:88049215-88049412:88049598-88049977:+	Srsf1	-0.10828	0.0554446	7.60941
ENSMUSG00000024856;A5:19:4097733-4097817:4097507-4097817:+	Cdk2ap2	0.0241883	0.0554446	8.81657
ENSMUSG00000024856;A5:19:4097917-4098005:4097907-4098005:+	Cdk2ap2	-0.0345769	0.0554446	19.3242
ENSMUSG00000026728;SE:2:13580683-13581613:13581698-13582473:+	Vim	0.0339657	0.0554446	12.2423
ENSMUSG00000031429;A5:X:140949309-140952147:140949309-140952226:-	Psmd10	-0.0378806	0.0554446	17.9389
ENSMUSG00000041126;SE:11:6429225-6433724:6433837-6439376:-	H2afv	-0.024568	0.0554446	32.1234
ENSMUSG00000052676;SE:X:134992309-134992397:134992498-134993539:-	Zmat1	0.425967	0.0554446	0.139195
ENSMUSG00000035642;AF:7:97565300-97575588:97575653:97565300-97579366:97579497:-	Aamdc	0.111269	0.0557443	0.865024
ENSMUSG00000035642;SE:7:97550741-97565151:97565300-97579366:-	Aamdc	-0.145849	0.0557443	4.22788
ENSMUSG00000040952;AF:7:24884371:24884667-24885136:24884813:24884849-24885136:+	Rps19	0.0353885	0.0558442	745.312
ENSMUSG00000022403;A3:15:81389723-81392265:81389696-81392265:-	St13	0.0859345	0.0559441	14.7451
ENSMUSG00000034354;SE:11:4485451-4485879:4485989-4487234:-	Mtmr3	-0.120227	0.0559441	4.69048
ENSMUSG00000042198;A5:4:3939131-3939424:3938962-3939424:+	Chchd7	-0.104254	0.0559441	11.9216
ENSMUSG00000047412;A3:9:31062125-31064179:31062125-31064233:+	Zbtb44	-0.0813263	0.0559441	2.58721
ENSMUSG00000049439;SE:1:60352170-60352909:60353075-60354514:+	Cyp20a1	-0.0509413	0.0559441	5.53036
ENSMUSG00000058192;SE:9:20588635-20589457:20589558-20590813:+	Zfp846	-0.139345	0.0564436	0.959392
ENSMUSG00000071078;SE:8:70132008-70132412:70132517-70132587:+	Nr2c2ap	0.0296036	0.0564436	37.1258
ENSMUSG00000072115;AF:14:51091077:51091253-51101386:51096000:51096473-51101386:+	Ang	-0.0296866	0.0564436	32.7223
ENSMUSG00000087142;A5:4:43507963-43508585:43507963-43508612:-	Gm12454	-0.0936467	0.0564436	2.05093
ENSMUSG00000087142;AL:4:43504428:43504531-43507777:43505657:43506284-43507777:-	Gm12454	0.0936467	0.0564436	1.42653
ENSMUSG00000036381;AF:3:59116291-59130494:59130624:59116291-59131004:59131213:-	P2ry14	0.381072	0.0566101	0.650136
ENSMUSG00000036381;AF:3:59116291-59130494:59130624:59116291-59131004:59131327:-	P2ry14	0.435015	0.0566101	0.650136
ENSMUSG00000036381;AF:3:59116291-59130494:59130624:59116291-59153419:59153492:-	P2ry14	0.273643	0.0566101	0.650136
ENSMUSG00000029397;SE:5:91957650-91957878:91957997-91962630:-	Rchy1	-0.0346091	0.0569431	18.9837
ENSMUSG00000030386;SE:7:12481026-12481118:12481181-12489570:+	Zfp606	-0.118775	0.0569431	1.00092
ENSMUSG00000031715;A3:8:80726717-80727616:80726366-80727616:-	Smarca5	-0.0283415	0.0569431	6.05962
ENSMUSG00000045752;RI:7:143069936:143070292-143070792:143071087:+	Tssc4	-0.0768317	0.0569431	12.6152
ENSMUSG00000049493;AF:9:95795866-95815246:95815406:95795866-95845171:95845286:-	Pls1	0.0376705	0.0569431	8.28545
ENSMUSG00000054717;A3:8:57512005-57512515:57512005-57512575:+	Hmgb2	-0.0153584	0.0569431	109.776
ENSMUSG00000055850;A5:6:72361226-72362241:72361226-72362317:-	Rnf181	-0.31602	0.0569431	0.483004
ENSMUSG00000055850;AF:6:72361226-72361412:72361995:72361226-72362276:72362363:-	Rnf181	-0.471041	0.0569431	0.279131
ENSMUSG00000055850;AF:6:72361226-72361412:72361995:72361226-72362317:72362393:-	Rnf181	-0.4105	0.0569431	0.279131
ENSMUSG00000056692;A5:17:27753995-27767911:27753995-27768136:-	D17Wsu92e	0.0251828	0.0569431	55.8381
ENSMUSG00000058908;AL:4:138833378-138833743:138833869:138833378-138834750:138835183:+	Pla2g2a	-0.0480492	0.0569431	25.0855
ENSMUSG00000058908;AL:4:138833378-138833743:138833869:138833378-138834750:138835186:+	Pla2g2a	-0.0137743	0.0569431	25.0855
ENSMUSG00000026753;AF:2:39211053-39225808:39226032:39211053-39226167:39226451:-	Ppp6c	-0.0361411	0.0574426	5.51775
ENSMUSG00000067206;AF:5:73630010-73630273:73630312:73630010-73632391:73632526:-	Lrrc66	0.0503224	0.0574426	3.47108
ENSMUSG00000092203;SE:17:34950475-34950698:34950847-34951885:-	1110038B12Rik	0.0185715	0.0574426	30.9002
ENSMUSG00000092203;SE:17:34950847-34951885:34951925-34952136:-	1110038B12Rik	-0.0230698	0.0574426	44.7808
ENSMUSG00000034211;A5:5:129715912-129716727:129715858-129716727:+	Mrps17	-0.0982291	0.0576923	4.56041
ENSMUSG00000034211;A5:5:129715912-129716727:129715910-129716727:+	Mrps17	-0.105596	0.0576923	4.56041
ENSMUSG00000034211;A5:5:129715941-129716727:129715894-129716727:+	Mrps17	0.106634	0.0576923	4.52604
ENSMUSG00000034211;A5:5:129715941-129716727:129715912-129716727:+	Mrps17	0.152631	0.0576923	4.52604
ENSMUSG00000046897;A5:15:102205086-102205229:102204883-102205229:+	Zfp740	-0.051465	0.0576923	5.27408
ENSMUSG00000001247;SE:7:30962244-30962811:30962867-30965969:-	Lsr	-0.0171754	0.0579421	16.4205
ENSMUSG00000005371;SE:17:87997635-87999533:87999627-88000772:-	Fbxo11	0.0637218	0.0579421	4.41826
ENSMUSG00000006931;A5:11:100411197-100411729:100411197-100411792:-	P3h4	-0.103925	0.0579421	2.36583
ENSMUSG00000021007;SE:12:98632037-98634224:98634319-98637566:+	Spata7	0.089406	0.0579421	0.744208
ENSMUSG00000024294;AL:18:10812156-10815736:10817628:10812156-10817819:10818704:+	Mib1	-0.0508473	0.0579421	8.59815
ENSMUSG00000025993;A3:1:45925408-45926424:45925327-45926424:-	Slc40a1	0.0642796	0.0579421	24.348
ENSMUSG00000026126;AL:1:34473409-34473579:34473784:34473409-34475644:34475733:+	Ptpn18	-0.0616247	0.0579421	29.4921
ENSMUSG00000027206;A3:2:125842732-125844810:125842711-125844810:-	Cops2	0.0639878	0.0579421	11.6226
ENSMUSG00000032425;SE:9:88548508-88552662:88552861-88554376:+	Zfp949	-0.240746	0.0579421	0.742861
ENSMUSG00000032425;SE:9:88548508-88552716:88552861-88554376:+	Zfp949	-0.205734	0.0579421	0.819967
ENSMUSG00000041734;A3:3:87141122-87174396:87141119-87174396:-	Kirrel	-0.202958	0.0579421	0.164163
ENSMUSG00000058022;AF:13:41828385-41847442:41847488:41828385-41847491:41847684:-	Adtrp	-0.117391	0.0579421	3.02249
ENSMUSG00000062175;RI:2:156853129:156853228-156853346:156855570:+	Tgif2	0.0991339	0.0579421	9.76879
ENSMUSG00000074825;AF:2:127142214-127142524:127142590:127142214-127143215:127143306:-	Itpripl1	-0.133715	0.0579421	1.01068
ENSMUSG00000090077;A3:2:181381394-181382194:181381394-181382487:+	Lime1	-0.224477	0.0579421	0.65954
ENSMUSG00000099354;AF:6:83762060-83762465:83762508:83762060-83762602:83762842:-	1700124L16Rik	0.352169	0.0579421	0.110165
ENSMUSG00000006728;A3:10:127063759-127064202:127063759-127064220:+	Cdk4	-0.021213	0.0583417	86.4821
ENSMUSG00000007850;RI:11:50379821:50379964-50382537:50382715:+	Hnrnph1	-0.116165	0.0584416	2.60888
ENSMUSG00000017776;AL:11:75692732-75700545:75700737:75692732-75703366:75706065:+	Crk	0.0530427	0.0584416	2.2435
ENSMUSG00000021036;SE:12:87346801-87350261:87350385-87355526:-	Sptlc2	-0.0247863	0.0584416	23.0209
ENSMUSG00000021139;SE:12:81504639-81510829:81510965-81532716:-	Gm20498	-0.0662423	0.0584416	6.8179
ENSMUSG00000024947;A5:19:6335082-6335445:6335070-6335445:+	Men1	0.1438	0.0584416	1.57119
ENSMUSG00000032249;AF:9:62341329:62341554-62371720:62341902:62342010-62371720:+	Anp32a	-0.0733416	0.0584416	41.8567
ENSMUSG00000032249;AF:9:62341902:62342010-62371720:62342464:62342503-62371720:+	Anp32a	0.122417	0.0584416	27.1576
ENSMUSG00000032249;AF:9:62341902:62342010-62371720:62344799:62344887-62371720:+	Anp32a	0.105883	0.0584416	27.1576
ENSMUSG00000032249;AF:9:62341902:62342010-62371720:62366944:62367001-62371720:+	Anp32a	0.099358	0.0584416	27.1576
ENSMUSG00000042726;A5:5:121372675-121373138:121372675-121373150:-	Trafd1	-0.0472528	0.0586913	16.866
ENSMUSG00000042726;AF:5:121384104-121385309:121385409:121384104-121385525:121385632:-	Trafd1	0.051658	0.0586913	15.6133
ENSMUSG00000053929;A3:15:76659505-76659955:76659439-76659955:-	Cyhr1	0.0354034	0.0589411	3.09152
ENSMUSG00000042502;A5:7:127195461-127195915:127195461-127195929:-	Cd2bp2	0.0796768	0.0593407	3.55421
ENSMUSG00000002416;A5:6:39592803-39596451:39592712-39596451:+	Ndufb2	0.0185952	0.0594406	35.0442
ENSMUSG00000002416;A5:6:39598365-39599392:39598361-39599392:+	Ndufb2	-0.0202226	0.0594406	135.684
ENSMUSG00000022620;RI:15:89474540:89474709-89474787:89475005:-	Arsa	-0.0949697	0.0594406	1.77977
ENSMUSG00000026407;SE:1:136101562-136104570:136104626-136105448:+	Cacna1s	0.512429	0.0594406	0.242535
ENSMUSG00000029125;A3:5:38135302-38136263:38135302-38136355:+	Stx18	0.0740203	0.0594406	4.11748
ENSMUSG00000045251;A5:7:127419641-127421405:127419641-127421809:-	Zfp688	-0.266344	0.0594406	0.940987
ENSMUSG00000063334;RI:10:111977112:111977237-111977315:111977398:+	Krr1	0.0304788	0.0594406	14.904
ENSMUSG00000063334;SE:10:111979147-111979887:111980057-111982801:+	Krr1	0.0282064	0.0594406	8.48108
ENSMUSG00000075704;AF:16:18426462:18426559-18429811:18428925:18429029-18429811:+	Txnrd2	-0.286594	0.0594406	1.42744
ENSMUSG00000046598;AF:16:31422280:31422512-31437992:31436091:31436166-31437992:+	Bdh1	0.0233912	0.059726	47.3307
ENSMUSG00000022634;SE:15:93286562-93317539:93317608-93336340:-	Yaf2	-0.0368508	0.0599401	3.94121
ENSMUSG00000023723;SE:11:88204485-88205189:88205359-88209853:+	Mrps23	0.0481043	0.0599401	30.2377
ENSMUSG00000027194;AF:2:94386181-94404890:94404991:94386181-94406507:94406689:-	Ttc17	0.315456	0.0599401	0.102897
ENSMUSG00000032637;AF:7:126501458-126502296:126502414:126501458-126502900:126503437:-	Atxn2l	-0.121016	0.0599401	9.14566
ENSMUSG00000040774;MX:3:106505852-106512803:106512887-106531137:106505852-106520009:106520093-106531137:-	Cept1	-0.0788972	0.0599401	4.41622
ENSMUSG00000041879;SE:1:135420353-135426931:135427041-135430268:-	Ipo9	-0.105923	0.0599401	2.14127
ENSMUSG00000075602;A3:15:74997632-74997848:74997617-74997848:-	Ly6a	0.0514275	0.0599401	58.8825
ENSMUSG00000076534;A3:6:68835143-68835268:68835140-68835268:-	Igkv12-89	-0.115327	0.0599401	3.0059
ENSMUSG00000003072;SE:10:80143985-80145219:80145307-80145423:+	Atp5d	-0.00877743	0.0604396	283.917
ENSMUSG00000020368;A3:11:50311784-50325493:50311780-50325493:-	Canx	-0.0188928	0.0604396	106.986
ENSMUSG00000045594;A5:9:114443212-114450597:114443121-114450597:+	Glb1	-0.0389406	0.0604396	1.24838
ENSMUSG00000045594;SE:9:114401269-114416961:114417130-114420353:+	Glb1	0.0389406	0.0604396	14.3564
ENSMUSG00000025572;AF:11:117779291-117779544:117779648:117779291-117780910:117780944:-	Tmc6	0.3179	0.0606061	0.490543
ENSMUSG00000025572;AF:11:117779291-117779544:117779650:117779291-117780910:117780944:-	Tmc6	0.313901	0.0606061	1.25912
ENSMUSG00000025572;AF:11:117779291-117780536:117780621:117779291-117780910:117780944:-	Tmc6	0.376065	0.0606061	0.351274
ENSMUSG00000055401;A5:4:148149666-148151942:148149666-148152013:-	Fbxo6	0.134165	0.0606061	5.89419
ENSMUSG00000055401;AF:4:148149666-148151614:148151913:148149666-148152013:148152135:-	Fbxo6	0.113835	0.0606061	9.64116
ENSMUSG00000016940;AL:11:115429405-115429886:115430041:115429405-115430313:115431274:+	Kctd2	0.0646857	0.0606893	0.795077
ENSMUSG00000028681;A3:4:117108020-117108155:117108020-117108160:+	Ptch2	0.65691	0.0609391	0.0680512
ENSMUSG00000033386;SE:3:116900701-116900953:116901011-116902314:+	Frrs1	-0.0432446	0.0609391	7.39875
ENSMUSG00000061079;SE:7:110071455-110072119:110072202-110074068:+	Zfp143	-0.125595	0.0611888	4.59343
ENSMUSG00000061079;SE:7:110071455-110072122:110072202-110074068:+	Zfp143	-0.213896	0.0611888	0.588841
ENSMUSG00000022020;SE:14:79345108-79350689:79350830-79351373:-	Naa16	-0.0638294	0.0614386	0.933421
ENSMUSG00000030104;AF:6:108828674:108829233-108836740:108836410:108836468-108836740:+	Edem1	0.0714313	0.0614386	16.0972
ENSMUSG00000054723;AF:17:56715817-56716634:56716921:56715817-56717598:56717699:-	Vmac	-0.0611848	0.0614386	4.02151
ENSMUSG00000074802;A5:10:89433812-89434290:89433812-89434293:-	Gas2l3	0.120919	0.0614386	0.990587
ENSMUSG00000078695;AF:11:97685826:97685864-97686183:97685977:97686062-97686183:+	Cisd3	0.0372923	0.0614386	30.2996
ENSMUSG00000078695;AF:11:97685843:97685921-97686183:97685977:97686062-97686183:+	Cisd3	0.165685	0.0614386	1.43818
ENSMUSG00000029125;AF:5:38039251:38039499-38092513:38076557:38076619-38092513:+	Stx18	-0.0625539	0.0617716	10.0198
ENSMUSG00000074604;MX:3:51664610-51677565:51677635-51682454:51664610-51681797:51681878-51682454:+	Mgst2	0.0669778	0.0618132	2.59343
ENSMUSG00000000544;AL:1:166152784-166153910:166154136:166152784-166157513:166157529:+	Gpa33	-0.0750636	0.0619381	8.19557
ENSMUSG00000021816;SE:14:20501662-20503247:20503276-20508624:-	Ppp3cb	0.0612051	0.0619381	5.16052
ENSMUSG00000024309;A3:17:33940165-33940297:33940105-33940297:-	Pfdn6	-0.0483754	0.0619381	21.8671
ENSMUSG00000024309;SE:17:33939818-33940024:33940105-33940297:-	Pfdn6	0.135871	0.0619381	2.0968
ENSMUSG00000037601;A3:11:93960835-93963227:93960780-93963227:-	Nme1	-0.0166112	0.0619381	6.09663
ENSMUSG00000041215;SE:16:20141235-20150442:20150560-20152909:+	Yeats2	0.0646148	0.0619381	3.51363
ENSMUSG00000050315;AL:3:123076519:123080258-123112432:123108683:123109424-123112432:-	Synpo2	0.222656	0.0619381	1.38253
ENSMUSG00000022051;AF:14:66999704-66999814:66999905:66999704-67008688:67008856:-	Bnip3l	0.56044	0.0624376	0.281009
ENSMUSG00000031821;SE:8:120586192-120587456:120587550-120588725:-	Gins2	-0.0573304	0.0624376	3.24698
ENSMUSG00000037542;RI:10:21380830:21380977-21382292:21382447:+	Aldh8a1	-0.478142	0.0624376	0.0172768
ENSMUSG00000014668;SE:5:110136194-110140117:110140189-110140354:+	Chfr	0.0915133	0.0629371	2.25552
ENSMUSG00000022090;AF:14:70175307-70176679:70176819:70175307-70177609:70177681:-	Pdlim2	0.0782042	0.0629371	5.35331
ENSMUSG00000022313;AF:15:51877429:51877710-51881016:51877742:51877812-51881016:+	Utp23	-0.0725854	0.0629371	4.35231
ENSMUSG00000022822;A3:16:20392927-20396015:20392807-20396015:-	Abcc5	-0.121566	0.0629371	2.274
ENSMUSG00000022822;AL:16:20338929:20338954-20357369:20344683:20344794-20357369:-	Abcc5	0.205659	0.0629371	1.29487
ENSMUSG00000022822;SE:16:20338954-20344635:20344794-20357369:-	Abcc5	-0.12192	0.0629371	1.71405
ENSMUSG00000026201;AF:1:75210848:75211052-75211240:75211054:75211158-75211240:+	Stk16	0.130586	0.0629371	9.24796
ENSMUSG00000026224;AL:1:85930536-85931285:85931754:85930536-85940554:85940624:+	4933407L21Rik	0.680483	0.0629371	0.0244617
ENSMUSG00000029298;AF:5:105105871-105110205:105110276:105105871-105139480:105139539:-	Gbp9	-0.163861	0.0629371	2.10535
ENSMUSG00000029298;AF:5:105105871-105110205:105110277:105105871-105139480:105139539:-	Gbp9	-0.360361	0.0629371	0.300669
ENSMUSG00000034127;A5:10:115817386-115817493:115817350-115817493:+	Tspan8	0.019307	0.0629371	33.5521
ENSMUSG00000034127;RI:10:115817284:115817386-115817493:115817660:+	Tspan8	-0.0333933	0.0629371	58.054
ENSMUSG00000034211;A5:5:129715910-129716727:129715894-129716727:+	Mrps17	0.0789712	0.0629371	5.79745
ENSMUSG00000034211;RI:5:129715684:129715912-129716727:129716866:+	Mrps17	0.134678	0.0629371	2.12772
ENSMUSG00000037266;A3:4:134925821-134926026:134925821-134926735:+	Rsrp1	-0.0766609	0.0629371	5.39208
ENSMUSG00000038544;SE:4:59775549-59782254:59782334-59783728:-	Inip	-0.049717	0.0629371	4.39263
ENSMUSG00000058173;AF:9:15493432:15493629-15525628:15505487:15505641-15525628:+	Smco4	-0.0556577	0.0629371	13.6415
ENSMUSG00000058173;AF:9:15505487:15505641-15525628:15520859:15520879-15525628:+	Smco4	0.0648966	0.0629371	1.20004
ENSMUSG00000019906;SE:10:107271942-107323911:107324029-107380080:+	Lin7a	0.666667	0.0634366	0.0195015
ENSMUSG00000019906;SE:10:107380151-107380227:107380303-107382504:+	Lin7a	-0.666667	0.0634366	0.0132265
ENSMUSG00000032468;SE:9:99537759-99551543:99551619-99568602:-	Armc8	0.0407323	0.0634366	6.41098
ENSMUSG00000033792;A3:X:106086814-106088335:106086814-106088338:+	Atp7a	-0.0614616	0.0634366	3.51246
ENSMUSG00000039720;A3:8:27202651-27223688:27202463-27223688:-	Got1l1	0.553476	0.0634366	0.032932
ENSMUSG00000048473;SE:6:142790692-142795336:142795407-142797842:-	Sult6b2	-0.0156284	0.0634366	95.5202
ENSMUSG00000020923;AF:11:102316473-102317174:102317287:102316473-102317582:102317635:-	Ubtf	0.0622253	0.0639361	25.1032
ENSMUSG00000024942;AF:19:6014468-6015106:6015247:6014468-6015736:6015825:-	Capn1	0.0245372	0.0639361	35.3907
ENSMUSG00000030278;AF:6:113434512-113434730:113434764:113434512-113435725:113435756:-	Cidec	0.0295489	0.0639361	12.0912
ENSMUSG00000037321;RI:17:34192837:34192857-34192942:34192965:+	Tap1	-0.040014	0.0639361	16.6327
ENSMUSG00000045193;AF:10:80165985:80166076-80169808:80167840:80167916-80169808:+	Cirbp	0.109939	0.0639361	1.24213
ENSMUSG00000045193;AF:10:80165985:80166076-80169808:80167886:80167916-80169808:+	Cirbp	0.145284	0.0639361	1.24213
ENSMUSG00000054293;AF:X:107148927:107149147-107170839:107149454:107149627-107170839:+	A630033H20Rik	0.666667	0.0639361	0.0137433
ENSMUSG00000054293;AF:X:107148927:107149147-107170839:107149615:107149799-107170839:+	A630033H20Rik	0.568514	0.0639361	0.0137433
ENSMUSG00000073481;AF:1:184841427-184845546:184845808:184841427-184846343:184846451:-	37316	-0.0428563	0.0639361	66.3815
ENSMUSG00000073481;SE:1:184822406-184822489:184822550-184832576:-	37316	0.036199	0.0639361	97.3074
ENSMUSG00000085427;SE:2:72788236-72792177:72792275-72800070:-	6430710C18Rik	0.148675	0.0639361	2.02366
ENSMUSG00000022090;A5:14:70167785-70167940:70167785-70167965:-	Pdlim2	0.234808	0.0644356	0.646873
ENSMUSG00000025290;AL:14:24493493-24495430:24495432:24493493-24495775:24496146:+	Rps24	-0.00991803	0.0644356	1855.54
ENSMUSG00000025885;SE:18:74723857-74728871:74728948-74731645:+	Myo5b	0.0596871	0.0644356	6.34631
ENSMUSG00000029918;A5:6:39802544-39805371:39802544-39805487:-	Mrps33	-0.0190486	0.0644356	46.7404
ENSMUSG00000032584;A3:9:107914569-107914709:107914569-107914712:+	Mst1r	-0.0392688	0.0644356	3.2178
ENSMUSG00000032584;A5:9:107908408-107911520:107908380-107911520:+	Mst1r	-0.0392688	0.0644356	3.2178
ENSMUSG00000037801;SE:9:63548018-63572612:63572728-63588330:-	Iqch	-0.666667	0.0644356	0.000594583
ENSMUSG00000109408;A5:11:119489000-119491043:119489000-119491212:-	Gm44935	0.457145	0.0646021	0.039608
ENSMUSG00000109408;AF:11:119489000-119491043:119491189:119489000-119491212:119491298:-	Gm44935	0.483601	0.0646021	0.09269
ENSMUSG00000109408;AL:11:119448788:119448867-119465093:119461201:119463669-119465093:-	Gm44935	-0.483601	0.0646021	0.0511175
ENSMUSG00000012405;A5:14:18270460-18270845:18270460-18270959:-	Rpl15	0.0206791	0.0649351	382.487
ENSMUSG00000018583;A3:11:55485738-55487118:55485738-55487479:+	G3bp1	0.0193487	0.0649351	3.5614
ENSMUSG00000020755;SE:11:115960591-115961356:115961416-115961739:+	Sap30bp	-0.0568754	0.0649351	13.2557
ENSMUSG00000030170;AF:6:119448272-119467099:119467211:119448272-119543981:119544318:-	Wnt5b	0.507603	0.0649351	0.18222
ENSMUSG00000057130;A5:18:80206946-80207154:80206901-80207154:+	Txnl4a	-0.0376555	0.0649351	1.65348
ENSMUSG00000057130;A5:18:80207061-80207154:80206901-80207154:+	Txnl4a	0.0428167	0.0649351	4.06239
ENSMUSG00000017188;A3:11:101278452-101278714:101278398-101278714:-	Coa3	0.0150315	0.0654346	113.153
ENSMUSG00000064105;SE:19:46868631-46871656:46871721-46877208:+	Cnnm2	-0.160425	0.0654346	0.439958
ENSMUSG00000024422;SE:17:35889600-35890915:35891088-35892419:+	Dhx16	-0.0479579	0.0659341	10.3878
ENSMUSG00000024939;A3:19:5728878-5729237:5728868-5729237:-	Fam89b	0.0604534	0.0659341	4.20464
ENSMUSG00000025436;AL:10:126868430:126868725-126891640:126887249:126887694-126891640:-	Xrcc6bp1	0.0434007	0.0659341	1.7827
ENSMUSG00000025880;AF:18:75368883:75369568-75370895:75369976:75370076-75370895:+	Smad7	0.260469	0.0659341	1.14587
ENSMUSG00000027854;A5:3:102997409-102998490:102997385-102998490:+	Sike1	-0.0808216	0.0659341	1.59458
ENSMUSG00000028007;SE:3:117837336-117838820:117838984-117839928:-	Snx7	-0.0326663	0.0659341	17.3879
ENSMUSG00000030619;A5:7:89955604-89956255:89955604-89956344:-	Eed	-0.0535003	0.0659341	20.3747
ENSMUSG00000031864;SE:8:68822250-68824190:68824267-68827277:+	Ints10	0.119477	0.0659341	0.66293
ENSMUSG00000031864;SE:8:68824267-68825052:68825129-68827277:+	Ints10	-0.220119	0.0659341	1.46033
ENSMUSG00000035704;AF:7:97386637:97386941-97388449:97387222:97387268-97388449:+	Alg8	-0.186428	0.0659341	1.98325
ENSMUSG00000036197;SE:15:93245129-93245603:93245692-93247859:-	Gxylt1	-0.0626472	0.0659341	4.92138
ENSMUSG00000036197;SE:15:93261918-93265871:93265963-93274876:-	Gxylt1	0.0626472	0.0659341	1.5228
ENSMUSG00000073792;SE:4:99726947-99744490:99744625-99746326:+	Alg6	-0.167688	0.0659341	1.50081
ENSMUSG00000026701;SE:1:161247413-161249359:161249469-161251022:-	Prdx6	-0.0319008	0.0661838	18.1934
ENSMUSG00000009596;A5:X:134470171-134470380:134470171-134470488:-	Taf7l	-0.795639	0.0664336	0.00585483
ENSMUSG00000009596;AF:X:134472967-134474924:134474993:134472967-134476191:134476490:-	Taf7l	0.795639	0.0664336	0.00991567
ENSMUSG00000020435;SE:11:3717214-3717794:3717986-3722100:-	Osbp2	-0.517121	0.0664336	0.0579372
ENSMUSG00000030880;SE:7:120924272-120926944:120927021-120927888:+	Polr3e	0.0289683	0.0664336	10.5541
ENSMUSG00000033355;A3:16:23610149-23612881:23610149-23613098:+	Rtp4	0.0144443	0.0664336	27.7842
ENSMUSG00000034211;A5:5:129715894-129716727:129715763-129716727:+	Mrps17	-0.0449663	0.0664336	5.84186
ENSMUSG00000034211;A5:5:129715894-129716727:129715858-129716727:+	Mrps17	-0.0662869	0.0664336	5.84186
ENSMUSG00000034211;A5:5:129715912-129716727:129715763-129716727:+	Mrps17	-0.0479194	0.0664336	4.56041
ENSMUSG00000038393;A3:3:96558485-96558889:96558485-96558892:+	Txnip	-0.022853	0.0664336	129.97
ENSMUSG00000038393;AL:3:96559845-96559938:96560013:96559845-96561383:96561858:+	Txnip	0.0716417	0.0664336	0.488061
ENSMUSG00000045251;SE:7:127419641-127421405:127421518-127421809:-	Zfp688	-0.120292	0.0664336	5.12008
ENSMUSG00000094936;A5:19:4792820-4793672:4792820-4793816:-	Rbm4	0.110204	0.0666001	1.36319
ENSMUSG00000094936;A5:19:4792820-4793672:4792820-4793827:-	Rbm4	0.111368	0.0666001	1.36319
ENSMUSG00000094936;SE:19:4785567-4787361:4788042-4792398:-	Rbm4	0.114656	0.0666001	2.58921
ENSMUSG00000026708;RI:1:161082908:161083450-161085988:161086338:+	Cenpl	0.0943619	0.0669331	1.42427
ENSMUSG00000026708;SE:1:161078480-161079868:161080010-161082908:+	Cenpl	0.0912163	0.0669331	0.965724
ENSMUSG00000027285;SE:2:120612430-120613051:120613120-120615855:+	Haus2	-0.061319	0.0669331	4.79952
ENSMUSG00000031068;SE:7:137445087-137452453:137452541-137452697:+	Glrx3	0.0209455	0.0669331	1.98827
ENSMUSG00000034064;A3:16:38549636-38550083:38549433-38550083:-	Poglut1	0.0389261	0.0669331	1.30064
ENSMUSG00000039913;SE:2:136269477-136333368:136333487-136387654:-	Pak7	-0.666667	0.0669331	0.000675167
ENSMUSG00000056698;SE:6:72596466-72597624:72597645-72598322:-	Elmod3	0.096019	0.0669331	0.653719
ENSMUSG00000069633;SE:8:3464100-3465783:3465971-3467572:-	Pex11g	0.0584636	0.0669331	2.11135
ENSMUSG00000026927;MX:2:26387671-26388492:26388560-26389149:26387671-26388916:26389065-26389149:-	Sdccag3	-0.127271	0.0670996	3.83891
ENSMUSG00000026927;SE:2:26387671-26388492:26388560-26388916:-	Sdccag3	-0.142622	0.0670996	1.24564
ENSMUSG00000026927;SE:2:26387671-26388492:26388560-26389149:-	Sdccag3	-0.11252	0.0670996	3.83891
ENSMUSG00000024524;AF:18:67088336:67088873-67134213:67133826:67133970-67134213:+	Gnal	0.1365	0.0674326	0.312943
ENSMUSG00000024640;AF:19:15920996-15924304:15924622:15920996-15924864:15925059:-	Psat1	0.0651578	0.0674326	5.63243
ENSMUSG00000024758;SE:19:7435138-7467811:7467867-7482939:-	Rtn3	0.0495029	0.0674326	16.8169
ENSMUSG00000025386;A5:11:120448643-120450467:120448643-120450591:-	Pde6g	-0.45998	0.0674326	0.056542
ENSMUSG00000032333;SE:9:58255040-58255534:58255813-58256640:+	Stoml1	-0.0912723	0.0674326	0.697714
ENSMUSG00000034757;AF:11:102284939:102285088-102287308:102285196:102285718-102287308:+	Tmub2	-0.0852052	0.0674326	7.69365
ENSMUSG00000035642;SE:7:97565300-97569687:97569774-97575588:-	Aamdc	0.0644707	0.0674326	5.08314
ENSMUSG00000042303;A5:15:81008908-81009224:81008434-81009224:+	Sgsm3	-0.358585	0.0674326	0.423492
ENSMUSG00000052293;A5:13:100651786-100654191:100651717-100654191:+	Taf9	0.10835	0.0674326	1.90203
ENSMUSG00000017686;MX:11:80254862-80255862:80255957-80265742:80254862-80257514:80257636-80265742:+	Rhot1	-0.110103	0.0679321	6.17637
ENSMUSG00000042210;RI:9:106445526:106445651-106445771:106445829:-	Abhd14a	-0.220081	0.0679321	0.730023
ENSMUSG00000042210;SE:9:106444306-106445526:106445834-106447531:-	Abhd14a	-0.0781147	0.0679321	13.9938
ENSMUSG00000050002;SE:13:58160238-58162838:58162881-58163433:+	Idnk	-0.0311993	0.0679321	4.84339
ENSMUSG00000021933;A5:14:62417311-62419034:62417311-62419079:-	Gucy1b2	0.666667	0.0684316	0.00137283
ENSMUSG00000036120;A5:8:70135391-70135536:70135391-70135566:-	Rfxank	-0.0611468	0.0684316	2.33093
ENSMUSG00000039630;A3:1:178329407-178329868:178325313-178329868:-	Hnrnpu	0.0187256	0.0684316	41.6892
ENSMUSG00000039630;SE:1:178323713-178323966:178324016-178325243:-	Hnrnpu	0.0150147	0.0684316	115.564
ENSMUSG00000041396;A5:1:163995071-163995914:163994977-163995914:+	Mettl18	-0.0616017	0.0684316	1.94423
ENSMUSG00000030035;SE:6:83120287-83120772:83120873-83121203:-	Wbp1	-0.0871181	0.0686813	5.25942
ENSMUSG00000030035;SE:6:83120287-83120772:83120876-83121203:-	Wbp1	-0.073933	0.0686813	11.944
ENSMUSG00000021876;AF:14:51091077:51091253-51104807:51096000:51096473-51104807:+	Rnase4	-0.014686	0.0689311	123.943
ENSMUSG00000023723;SE:11:88209930-88210104:88210230-88210650:+	Mrps23	0.0370446	0.0689311	20.4791
ENSMUSG00000024182;SE:17:26190231-26192516:26192623-26193939:+	Axin1	-0.044162	0.0689311	19.464
ENSMUSG00000029817;A5:6:49244935-49245476:49244935-49245482:-	Tra2a	-0.0315554	0.0689311	14.5319
ENSMUSG00000038346;AF:6:125009145:125009245-125010381:125009283:125009499-125010381:+	Zfp384	-0.305113	0.0689311	0.223713
ENSMUSG00000038346;AF:6:125009179:125009245-125010381:125009283:125009499-125010381:+	Zfp384	-0.203203	0.0689311	2.42103
ENSMUSG00000038346;AF:6:125009227:125009245-125010381:125009283:125009499-125010381:+	Zfp384	-0.279164	0.0689311	0.45084
ENSMUSG00000038346;AF:6:125009283:125009499-125010381:125009669:125009901-125010381:+	Zfp384	0.23616	0.0689311	2.41027
ENSMUSG00000038346;AF:6:125009283:125009499-125010381:125009713:125009901-125010381:+	Zfp384	0.323608	0.0689311	2.41027
ENSMUSG00000038346;AF:6:125009283:125009499-125010381:125009745:125009901-125010381:+	Zfp384	0.319859	0.0689311	2.41027
ENSMUSG00000040374;SE:3:5561764-5562669:5562732-5563165:-	Pex2	-0.0887942	0.0689311	4.1513
ENSMUSG00000048731;SE:17:27025459-27028833:27029946-27030676:+	Ggnbp1	-0.246268	0.0689311	0.43609
ENSMUSG00000054031;A5:10:127843274-127843721:127843270-127843721:+	Rdh18-ps	0.666667	0.0689311	0.0198893
ENSMUSG00000017686;SE:11:80254862-80255862:80255957-80265742:+	Rhot1	-0.0845636	0.0692641	6.17637
ENSMUSG00000017686;SE:11:80255957-80257514:80257636-80265742:+	Rhot1	0.10572	0.0692641	1.60181
ENSMUSG00000023235;AL:8:4327893-4333123:4333299:4327893-4348503:4348788:+	Ccl25	-0.226709	0.0694306	0.364374
ENSMUSG00000023235;SE:8:4327893-4347714:4348340-4348503:+	Ccl25	-0.207327	0.0694306	0.329638
ENSMUSG00000058173;AF:9:15493432:15493629-15525628:15520859:15520879-15525628:+	Smco4	-0.0278373	0.0694306	13.6415
ENSMUSG00000073968;SE:7:102679136-102679674:102679696-102680137:-	Trim68	-0.0952645	0.0694306	2.10353
ENSMUSG00000074805;A5:2:129374325-129374734:129373169-129374734:+	Il1bos	0.278353	0.0694306	0.172862
ENSMUSG00000079339;AF:19:34595023-34599268:34599327:34595023-34601890:34601968:-	Ifit1bl1	-0.0157267	0.0694306	43.4918
ENSMUSG00000097493;SE:15:60824783-60827332:60827362-60828121:+	9930014A18Rik	-0.0795906	0.0694306	1.80304
ENSMUSG00000042790;AF:9:45904919-45906352:45906407:45904919-45906738:45906861:-	Rnf214	0.270354	0.0695971	1.02765
ENSMUSG00000042790;AF:9:45904919-45906352:45906407:45904919-45906738:45906869:-	Rnf214	0.281751	0.0695971	1.02765
ENSMUSG00000042790;AF:9:45904919-45906352:45906407:45904919-45906738:45906911:-	Rnf214	0.235632	0.0695971	1.02765
ENSMUSG00000001348;AF:9:22130129-22130523:22130598:22130129-22131501:22131653:-	Acp5	-0.207687	0.0699301	3.07131
ENSMUSG00000008668;AF:17:33952591-33953740:33954490:33952591-33955078:33955212:-	Rps18	-0.176259	0.0699301	1.1851
ENSMUSG00000018574;SE:11:70014703-70014793:70014858-70015117:-	Acadvl	-0.0219266	0.0699301	21.5298
ENSMUSG00000021134;A5:12:80945672-80946576:80945668-80946576:+	Srsf5	-0.0563544	0.0699301	15.0445
ENSMUSG00000021388;A3:13:49544717-49551641:49544717-49551658:+	Aspn	-0.109676	0.0699301	1.66999
ENSMUSG00000026670;SE:1:170143463-170147996:170148043-170149271:-	Uap1	-0.0712034	0.0699301	5.30101
ENSMUSG00000026670;SE:1:170143463-170147996:170148046-170149271:-	Uap1	-0.0521602	0.0699301	17.2652
ENSMUSG00000028064;AF:3:88454846-88458811:88458884:88454846-88461147:88461182:-	Sema4a	0.442626	0.0699301	0.211394
ENSMUSG00000029655;AF:5:150662513-150665151:150665346:150662513-150665501:150665577:-	N4bp2l2	0.080788	0.0699301	3.50342
ENSMUSG00000031683;SE:8:78813080-78819987:78820085-78821048:-	Lsm6	0.0346619	0.0699301	4.99689
ENSMUSG00000038812;RI:19:6910584:6910673-6910752:6911028:+	Trmt112	0.021689	0.0699301	13.8208
ENSMUSG00000031376;SE:X:73555235-73559864:73560017-73570234:+	Atp2b3	0.666667	0.0704296	0.0107397
ENSMUSG00000042834;AF:18:33463419-33463600:33463747:33463419-33463853:33464029:-	Nrep	-0.0909515	0.0704296	0.962322
ENSMUSG00000061371;SE:10:82058496-82058683:82058743-82059517:+	Zfp873	-0.114532	0.0704296	0.913358
ENSMUSG00000070394;A5:11:69838649-69838920:69838573-69838920:+	Tmem256	0.0188321	0.0704296	38.421
ENSMUSG00000076432;SE:12:21391415-21391717:21391799-21394965:-	Ywhaq	0.0117153	0.0704296	4.90407
ENSMUSG00000022235;A5:15:31582073-31583965:31582037-31583965:+	Cmbl	-0.0228421	0.0709291	20.6881
ENSMUSG00000022235;AF:15:31568905:31568939-31581840:31572188:31572253-31581840:+	Cmbl	0.0330541	0.0709291	34.0158
ENSMUSG00000029413;A3:5:92277083-92277912:92277077-92277912:-	Naaa	0.062962	0.0709291	2.99126
ENSMUSG00000029553;SE:6:16835349-16840469:16840544-16844195:-	Tfec	-0.224265	0.0709291	0.448138
ENSMUSG00000030223;AF:6:137452695:137452797-137454585:137454028:137454061-137454585:+	Ptpro	0.276915	0.0709291	0.155469
ENSMUSG00000051703;A3:1:75479885-75480193:75479885-75480265:+	Tmem198	-0.243599	0.0709291	0.310116
ENSMUSG00000057933;SE:9:78341938-78342487:78342597-78347089:-	Gsta2	-0.108928	0.0709291	1.0369
ENSMUSG00000059995;A3:11:102293152-102293276:102293095-102293276:-	Atxn7l3	-0.040009	0.0709291	1.99137
ENSMUSG00000085022;SE:4:82066040-82077434:82077499-82102457:+	Gm5860	-0.664733	0.0709291	0.007795
ENSMUSG00000054400;AL:8:104257443-104263271:104263443:104257443-104263460:104264938:+	Cklf	0.315282	0.0711788	0.466935
ENSMUSG00000054400;SE:8:104257443-104261474:104261569-104263271:+	Cklf	-0.0864451	0.0711788	8.00146
ENSMUSG00000033610;AF:19:34841109-34877686:34877917:34841109-34878524:34879455:-	Pank1	0.0567502	0.0714286	2.27135
ENSMUSG00000074272;A3:7:25466437-25471798:25465520-25471798:-	Ceacam1	-0.103209	0.0714286	1.03425
ENSMUSG00000020814;A5:11:116807968-116810780:116807968-116810788:-	Mxra7	0.0949464	0.0719281	0.992229
ENSMUSG00000021758;SE:13:112636045-112641150:112641227-112644509:-	Ddx4	0.666667	0.0719281	0.00479817
ENSMUSG00000022151;AF:15:5185525:5185572-5189582:5185727:5185768-5189582:+	Ttc33	-0.0683705	0.0719281	10.7566
ENSMUSG00000022151;AF:15:5185525:5185572-5189582:5187354:5187413-5189582:+	Ttc33	-0.0617908	0.0719281	10.7566
ENSMUSG00000022151;AF:15:5185560:5185768-5189582:5187354:5187413-5189582:+	Ttc33	-0.159899	0.0719281	3.76345
ENSMUSG00000022151;AF:15:5186158:5186393-5189582:5187354:5187413-5189582:+	Ttc33	-0.326994	0.0719281	0.281247
ENSMUSG00000022151;SE:15:5189803-5208369:5208450-5211999:+	Ttc33	-0.053533	0.0719281	3.84456
ENSMUSG00000024188;SE:17:26253091-26253974:26254044-26255031:+	Luc7l	0.108333	0.0719281	5.54549
ENSMUSG00000024789;SE:19:29252118-29252437:29252519-29262183:+	Jak2	-0.034757	0.0719281	16.137
ENSMUSG00000027180;AL:2:104055026-104056001:104057490:104055026-104059882:104063240:+	Fbxo3	0.0860569	0.0719281	10.0701
ENSMUSG00000027180;SE:2:104051256-104053365:104053480-104054836:+	Fbxo3	-0.0533644	0.0719281	3.5746
ENSMUSG00000027282;A5:2:90847385-90849371:90847363-90849371:+	Mtch2	0.0361053	0.0719281	13.3599
ENSMUSG00000028037;SE:3:151732553-151738223:151738323-151739320:-	Ifi44	-0.040905	0.0719281	37.315
ENSMUSG00000028037;SE:3:151745637-151745793:151745988-151747618:-	Ifi44	-0.040905	0.0719281	37.315
ENSMUSG00000028037;SE:3:151747654-151749145:151749644-151749836:-	Ifi44	-0.040905	0.0719281	37.315
ENSMUSG00000033105;RI:10:76535559:76535667-76536244:76536365:+	Lss	0.0754088	0.0719281	1.67106
ENSMUSG00000033105;SE:10:76536365-76537569:76537663-76538352:+	Lss	0.0754088	0.0719281	1.67106
ENSMUSG00000036644;AF:11:50145183:50145255-50149702:50148132:50148228-50149702:+	Tbc1d9b	0.219274	0.0719281	0.502069
ENSMUSG00000037697;SE:14:45620840-45622841:45622942-45629580:-	Ddhd1	-0.104573	0.0719281	2.5277
ENSMUSG00000038902;A3:3:94864378-94864458:94864378-94864485:+	Pogz	-0.114038	0.0719281	0.498918
ENSMUSG00000039131;AF:3:152137758-152146692:152146788:152137758-152165648:152165750:-	Gipc2	-0.244958	0.0719281	0.170583
ENSMUSG00000109675;A3:9:48423866-48430988:48423866-48431004:+	Nxpe1-ps	-0.666667	0.0719281	0.0128945
ENSMUSG00000109675;A5:9:48431207-48431408:48431200-48431408:+	Nxpe1-ps	0.666667	0.0719281	0.004061
ENSMUSG00000042502;A5:7:127195461-127195787:127195461-127195915:-	Cd2bp2	-0.0999828	0.0723443	1.34794
ENSMUSG00000035208;AF:11:83017722-83019913:83020108:83017722-83020577:83020722:-	Slfn8	0.332336	0.0724276	0.371047
ENSMUSG00000039699;A5:19:6165168-6166468:6164750-6166468:+	Batf2	0.124965	0.0724276	3.91573
ENSMUSG00000044916;A5:2:92383113-92383208:92383051-92383208:+	1700029I15Rik	-0.348634	0.0724276	0.230602
ENSMUSG00000015090;A5:2:25466831-25467287:25466831-25467320:-	Ptgds	-0.382106	0.0729271	0.0197354
ENSMUSG00000019838;SE:10:40056630-40067628:40067659-40076564:-	Slc16a10	-0.0597923	0.0729271	0.577437
ENSMUSG00000022584;AF:15:75111680-75111909:75111937:75111680-75111940:75111970:-	Ly6c2	0.0756218	0.0729271	0.265791
ENSMUSG00000022678;A3:16:14190232-14191590:14190232-14191718:+	Nde1	0.0463965	0.0729271	4.02378
ENSMUSG00000022678;A3:16:14190232-14191718:14190232-14192342:+	Nde1	-0.0608989	0.0729271	9.83941
ENSMUSG00000027606;A5:3:19508706-19546733:19508699-19546733:+	Dnajc5b	-0.666667	0.0729271	0.0185685
ENSMUSG00000032065;A3:9:50559298-50561226:50559285-50561226:-	Tex12	-0.320756	0.0729271	0.105205
ENSMUSG00000036882;SE:7:30533032-30534103:30534212-30534926:-	Arhgap33	-0.353006	0.0729271	0.0755035
ENSMUSG00000040483;SE:11:72303462-72304666:72304861-72306564:+	Xaf1	-0.0200361	0.0729271	7.99729
ENSMUSG00000075602;A5:15:74997632-74997848:74997632-74997879:-	Ly6a	0.0256824	0.0729271	58.8825
ENSMUSG00000087279;A5:11:70616676-70616758:70616605-70616758:+	4930544D05Rik	-0.666667	0.0729271	0.00788475
ENSMUSG00000101191;AF:6:125481363:125481474-125482564:125481944:125482058-125482564:+	Gm28809	0.12353	0.0729271	1.01484
ENSMUSG00000022884;SE:16:23108851-23109120:23109259-23109985:+	Eif4a2	-0.100457	0.0734266	10.9719
ENSMUSG00000023150;SE:1:151354093-151354634:151354759-151356129:+	Ivns1abp	-0.0199479	0.0734266	85.3349
ENSMUSG00000028699;A5:4:116167072-116167431:116167072-116167466:-	Tspan1	-0.0259046	0.0734266	11.4562
ENSMUSG00000030105;AF:6:108783099:108783377-108813627:108794897:108794932-108813627:+	Arl8b	0.0264228	0.0734266	23.6548
ENSMUSG00000037621;SE:6:72223933-72227107:72227258-72234394:-	Atoh8	0.0965614	0.0734266	0.173107
ENSMUSG00000037992;AF:11:98927818:98927910-98950245:98939711:98939772-98950245:+	Rara	-0.243352	0.0734266	1.13807
ENSMUSG00000037992;AF:11:98937718:98937879-98947571:98938328:98938411-98947571:+	Rara	0.464222	0.0734266	0.148834
ENSMUSG00000028249;A3:4:6381099-6385026:6381099-6385029:+	Sdcbp	0.0269369	0.0736264	14.8751
ENSMUSG00000028249;AF:4:6365713:6365759-6377077:6376841:6376894-6377077:+	Sdcbp	0.187524	0.0736264	0.791473
ENSMUSG00000028249;AL:4:6381099-6384160:6384222:6381099-6385026:6385057:+	Sdcbp	-0.207965	0.0736264	0.715775
ENSMUSG00000028249;AL:4:6386708-6392946:6392995:6386708-6407264:6408423:+	Sdcbp	-0.187524	0.0736264	1.13304
ENSMUSG00000028249;AL:4:6386708-6392946:6393111:6386708-6407264:6408423:+	Sdcbp	-0.0961259	0.0736264	5.92626
ENSMUSG00000061130;AF:17:84956741:84956887-84993680:84958001:84958394-84993680:+	Ppm1b	0.029174	0.0736763	3.48923
ENSMUSG00000061130;AL:17:85005566-85015409:85017128:85005566-85023696:85023991:+	Ppm1b	-0.0280761	0.0736763	26.3536
ENSMUSG00000000399;A3:6:126845029-126849064:126844961-126849064:-	Ndufa9	0.0144086	0.0739261	6.98889
ENSMUSG00000020265;A3:10:77614051-77616148:77614051-77616190:+	Sumo3	0.0364191	0.0739261	21.5742
ENSMUSG00000020265;AF:10:77606209:77606341-77609812:77606571:77606968-77609812:+	Sumo3	0.0373258	0.0739261	5.56384
ENSMUSG00000020265;AF:10:77606225:77606341-77609812:77606571:77606968-77609812:+	Sumo3	-0.040656	0.0739261	18.6619
ENSMUSG00000020265;SE:10:77614051-77615927:77616034-77616148:+	Sumo3	0.0333823	0.0739261	5.56384
ENSMUSG00000027163;AL:2:101895260-101896702:101896940:101895260-101897040:101897206:+	Commd9	0.280385	0.0739261	0.20672
ENSMUSG00000028830;A5:4:126753995-126756899:126753845-126756899:+	AU040320	-0.0684253	0.0739261	10.9503
ENSMUSG00000028830;AF:4:126753544:126753603-126756899:126753814:126753995-126756899:+	AU040320	-0.140933	0.0739261	2.40027
ENSMUSG00000028830;AL:4:126757068-126788281:126788334:126757068-126791775:126791894:+	AU040320	0.140933	0.0739261	1.74329
ENSMUSG00000040600;SE:3:107877366-107879347:107879401-107881095:+	Eps8l3	-0.169677	0.0739261	1.08236
ENSMUSG00000098900;A5:7:7269333-7278097:7269333-7278117:-	Gm18190	-0.39074	0.0739261	0.13755
ENSMUSG00000102802;A3:6:40796414-40796507:40796414-40796523:+	Mgam2-ps	0.0421805	0.0739261	3.83804
ENSMUSG00000102802;A3:6:40799309-40800268:40799309-40800282:+	Mgam2-ps	0.0421805	0.0739261	3.83804
ENSMUSG00000102802;A3:6:40804549-40804616:40804549-40804644:+	Mgam2-ps	0.0452815	0.0739261	3.83804
ENSMUSG00000102802;A5:6:40796636-40796932:40796632-40796932:+	Mgam2-ps	0.0421805	0.0739261	3.83804
ENSMUSG00000102802;A5:6:40798019-40799210:40797994-40799210:+	Mgam2-ps	0.0421805	0.0739261	3.83804
ENSMUSG00000102802;A5:6:40800416-40802428:40800394-40802428:+	Mgam2-ps	0.0421805	0.0739261	3.83804
ENSMUSG00000029153;AF:5:73335945-73338531:73338558:73335945-73340861:73341028:-	Ociad2	-0.0315121	0.0741758	18.1107
ENSMUSG00000091721;A3:3:132629908-132634723:132629908-132634772:+	Gimd1	-0.0441969	0.0743007	12.7271
ENSMUSG00000091721;A5:3:132635117-132644371:132634937-132644371:+	Gimd1	-0.0342031	0.0743007	4.01476
ENSMUSG00000091721;AF:3:132629820:132629908-132634723:132630015:132630073-132634723:+	Gimd1	-0.046984	0.0743007	12.7271
ENSMUSG00000091721;AF:3:132630015:132630073-132634723:132630191:132630228-132634723:+	Gimd1	0.168919	0.0743007	2.21591
ENSMUSG00000047878;A5:15:83230657-83251617:83230657-83251700:-	A4galt	-0.10937	0.0744256	1.02477
ENSMUSG00000013787;SE:17:34905456-34905610:34905711-34905910:+	Ehmt2	-0.0895418	0.0749251	11.3616
ENSMUSG00000020232;A5:10:81350189-81350273:81350189-81350407:-	Hmg20b	-0.103073	0.0749251	9.95348
ENSMUSG00000020232;AF:10:81350189-81350273:81350319:81350189-81350407:81350444:-	Hmg20b	0.579295	0.0749251	0.135543
ENSMUSG00000020376;SE:11:50095980-50099246:50099339-50104549:+	Rnf130	0.0349452	0.0749251	12.2126
ENSMUSG00000021606;A5:13:73327469-73328278:73327469-73328339:-	Ndufs6	0.0106817	0.0749251	15.4397
ENSMUSG00000025223;A5:19:46033341-46034032:46033341-46034038:-	Ldb1	0.0345217	0.0749251	4.86451
ENSMUSG00000025223;AF:19:46036365-46039055:46039621:46036365-46044830:46044914:-	Ldb1	0.0565395	0.0749251	9.69604
ENSMUSG00000025223;AF:19:46036365-46039055:46039621:46036365-46044830:46045214:-	Ldb1	-0.0506748	0.0749251	9.69604
ENSMUSG00000026034;SE:1:58419733-58420121:58420211-58421083:-	Clk1	-0.0775041	0.0749251	17.7782
ENSMUSG00000028062;SE:3:88550785-88552355:88552517-88552730:-	Lamtor2	-0.0963913	0.0749251	4.78965
ENSMUSG00000029238;AF:5:76303502-76304368:76304548:76303502-76304655:76304792:-	Clock	0.107493	0.0749251	5.16036
ENSMUSG00000029328;SE:5:100034984-100035635:100035739-100036104:-	Hnrnpdl	-0.0444334	0.0749251	9.15109
ENSMUSG00000029649;SE:5:147869513-147872566:147872659-147875464:+	Pomp	0.0143422	0.0749251	89.8548
ENSMUSG00000031918;SE:9:13749400-13760418:13760488-13782277:+	Mtmr2	-0.0741361	0.0749251	6.48933
ENSMUSG00000031918;SE:9:13782382-13783606:13783710-13785852:+	Mtmr2	0.0819318	0.0749251	4.59226
ENSMUSG00000035165;A3:7:100181274-100182682:100181274-100182733:+	Kcne3	0.0346055	0.0749251	18.3005
ENSMUSG00000036381;AF:3:59116291-59130494:59130624:59116291-59130843:59131118:-	P2ry14	0.369667	0.0749251	0.650136
ENSMUSG00000038295;A5:5:24387543-24387657:24387543-24387689:-	Atg9b	0.0434577	0.0749251	0.836312
ENSMUSG00000042787;MX:9:119445150-119445287:119445321-119446949:119445150-119445688:119445801-119446949:+	Exog	-0.149804	0.0749251	1.93625
ENSMUSG00000042787;SE:9:119445150-119445287:119445321-119446949:+	Exog	-0.126704	0.0749251	1.93625
ENSMUSG00000074489;RI:3:88370128:88370363-88371374:88371479:-	Bglap3	-0.138838	0.0749251	7.06033
ENSMUSG00000026111;A5:1:37430427-37431293:37430282-37431293:+	Unc50	0.0688462	0.0752997	3.77994
ENSMUSG00000026111;A5:1:37430493-37431293:37430282-37431293:+	Unc50	-0.0457652	0.0752997	11.8478
ENSMUSG00000026111;A5:1:37430493-37431293:37430337-37431293:+	Unc50	-0.0666665	0.0752997	11.8478
ENSMUSG00000023169;AF:15:96624169-96641054:96641962:96624169-96642128:96642343:-	Slc38a1	0.0281673	0.0754246	8.3587
ENSMUSG00000023169;AF:15:96624169-96642128:96642343:96624169-96642491:96642913:-	Slc38a1	0.0238273	0.0754246	29.2698
ENSMUSG00000097620;RI:4:141116281:141116452-141116455:141118087:+	4921514A10Rik	-0.333333	0.0754246	0.150717
ENSMUSG00000015247;SE:4:53017207-53020182:53020331-53021111:+	Nipsnap3b	-0.0213364	0.0759241	45.6531
ENSMUSG00000032212;A3:9:70572176-70573457:70572176-70573511:+	Sltm	0.0600321	0.0759241	5.61892
ENSMUSG00000037243;A3:11:58307256-58307512:58307256-58307574:+	Zfp692	-0.0427298	0.0759241	5.80123
ENSMUSG00000037364;A3:5:137296113-137296218:137296092-137296218:-	Srrt	0.0592181	0.0759241	8.40452
ENSMUSG00000042622;AF:15:79347541:79347754-79356967:79348061:79348246-79356967:+	Maff	0.043543	0.0759241	8.34895
ENSMUSG00000096370;SE:19:4788042-4792398:4792820-4811172:-	Gm21992	0.16654	0.0759241	0.191027
ENSMUSG00000109783;SE:16:23520474-23521687:23521953-23527495:+	Gm45338	0.764874	0.0759241	0.003183
ENSMUSG00000058407;A3:1:37990457-37993992:37987779-37993992:-	Txndc9	-0.152212	0.0760668	0.998351
ENSMUSG00000021867;AF:14:26205270-26206414:26206619:26205270-26206667:26207041:-	Tmem254b	0.0362983	0.0764236	7.4303
ENSMUSG00000025081;AF:19:56826209:56826264-56831041:56826275:56826303-56831041:+	Tdrd1	0.227092	0.0764236	0.970425
ENSMUSG00000026955;SE:2:25372998-25373416:25373517-25374952:+	Sapcd2	-0.0846576	0.0764236	1.54681
ENSMUSG00000027317;SE:2:119218847-119227757:119227821-119229542:-	Ppp1r14d	-0.0137647	0.0764236	15.5041
ENSMUSG00000029642;AF:5:147101164:147101303-147110648:147105366:147105904-147110648:+	Polr1d	0.463694	0.0764236	0.123219
ENSMUSG00000014956;SE:5:32483464-32483634:32483778-32485259:+	Ppp1cb	-0.032743	0.0769231	5.57142
ENSMUSG00000027673;AL:3:32748567-32748787:32748900:32748567-32751029:32751566:+	Ndufb5	-0.0661131	0.0769231	72.9365
ENSMUSG00000032423;AF:9:88479912-88480606:88480744:88479912-88482056:88482149:-	Syncrip	0.231958	0.0769231	0.533307
ENSMUSG00000032423;AF:9:88479912-88480606:88480765:88479912-88482056:88482149:-	Syncrip	0.124854	0.0769231	10.4955
ENSMUSG00000042502;AF:7:127195467-127195787:127195875:127195467-127195929:127195987:-	Cd2bp2	0.042943	0.0769231	13.8539
ENSMUSG00000048170;SE:7:128698570-128699319:128699407-128702243:-	Mcmbp	-0.0239551	0.0769231	21.7804
ENSMUSG00000075044;A3:19:8161705-8162649:8161631-8162649:-	Slc22a29	-0.698223	0.0769231	0.0106607
ENSMUSG00000085171;AF:6:17197751:17197790-17201733:17198107:17198188-17201733:+	D830026I12Rik	-0.601664	0.0769231	0.0107607
ENSMUSG00000000159;SE:16:96373147-96378085:96378384-96386486:+	Igsf5	-0.0469481	0.0774226	1.87297
ENSMUSG00000020917;SE:11:100498762-100503160:100503189-100504203:-	Acly	-0.0233329	0.0774226	23.1654
ENSMUSG00000027652;A3:2:158440971-158443238:158440971-158443304:+	Ralgapb	0.0645004	0.0774226	2.68839
ENSMUSG00000027652;A3:2:158448449-158450177:158448449-158450189:+	Ralgapb	0.0603692	0.0774226	2.4291
ENSMUSG00000027652;SE:2:158437476-158439529:158439564-158440770:+	Ralgapb	-0.0645004	0.0774226	0.955101
ENSMUSG00000068011;SE:6:115586804-115589345:115589394-115592274:-	Mkrn2os	0.019358	0.0774226	35.8882
ENSMUSG00000015749;A5:3:95938039-95944307:95938003-95944307:+	Anp32e	-0.0572419	0.0779221	11.6662
ENSMUSG00000015749;AF:3:95929246:95929650-95933909:95932801:95932905-95933909:+	Anp32e	-0.0776161	0.0779221	46.0907
ENSMUSG00000026222;MX:1:85679109-85681086:85681139-85694259:85679109-85691975:85692049-85694259:+	Sp100	0.0789322	0.0779221	4.53326
ENSMUSG00000026222;SE:1:85679109-85681086:85681139-85691975:+	Sp100	0.0521615	0.0779221	9.32983
ENSMUSG00000028836;AF:4:134343206:134343336-134344008:134343466:134343552-134344008:+	Slc30a2	0.0559211	0.0779221	12.1088
ENSMUSG00000029213;SE:5:72162874-72165351:72165506-72168079:-	Commd8	-0.12008	0.0779221	2.79713
ENSMUSG00000031328;A3:X:74240328-74240413:74240326-74240413:-	Flna	0.0598389	0.0779221	4.81728
ENSMUSG00000031328;SE:X:74230753-74232967:74232990-74233149:-	Flna	-0.0598712	0.0779221	2.44657
ENSMUSG00000032555;SE:9:103334179-103335812:103335958-103336064:+	Topbp1	-0.0586042	0.0779221	24.6976
ENSMUSG00000034947;A3:11:101582325-101582501:101582325-101582625:+	Tmem106a	0.0848706	0.0779221	4.12647
ENSMUSG00000035203;SE:7:5080477-5082018:5082121-5083730:+	Epn1	-0.0978088	0.0779221	6.54959
ENSMUSG00000036381;SE:3:59116061-59116188:59116291-59130494:-	P2ry14	0.397336	0.0779221	0.650136
ENSMUSG00000040952;A5:7:24884869-24885136:24884854-24885136:+	Rps19	0.0234053	0.0779221	350.508
ENSMUSG00000054944;SE:13:97735675-97736247:97736392-97742704:-	5330416C01Rik	0.680912	0.0779221	0.00748567
ENSMUSG00000007415;AF:5:3646909-3647380:3647934:3646909-3657143:3657185:-	Gatad1	-0.0202145	0.0784216	23.0594
ENSMUSG00000027490;A5:2:154564508-154569067:154564508-154569489:-	E2f1	0.0428307	0.0784216	1.2747
ENSMUSG00000052955;A3:6:53974893-53978635:53974807-53978635:-	Cpvl	0.19734	0.0784216	0.104529
ENSMUSG00000052955;SE:6:53926908-53931907:53932038-53932412:-	Cpvl	0.174984	0.0784216	0.0970527
ENSMUSG00000097874;AF:16:97995143-97996926:97996968:97995143-97997248:97997419:-	C030010L15Rik	-0.285607	0.0784216	0.0990048
ENSMUSG00000023106;AF:5:123907175:123907366-123908100:123907489:123907702-123908100:+	Denr	0.0236032	0.0786713	26.9973
ENSMUSG00000023106;AF:5:123907269:123907366-123908100:123907489:123907702-123908100:+	Denr	-0.0349912	0.0786713	9.35054
ENSMUSG00000028064;AF:3:88454846-88456134:88456436:88454846-88461147:88461182:-	Sema4a	0.142328	0.0786713	5.96176
ENSMUSG00000053198;A3:7:27508103-27515251:27508103-27516040:+	Prx	-0.339232	0.0786713	0.108695
ENSMUSG00000053198;SE:7:27508103-27515251:27515447-27516040:+	Prx	-0.154911	0.0786713	0.478095
ENSMUSG00000026923;AF:2:26465566-26466076:26466163:26465566-26466307:26466367:-	Notch1	-0.243573	0.0789211	0.202139
ENSMUSG00000032440;SE:9:116131713-116158271:116158345-116174944:-	Tgfbr2	-0.018799	0.0789211	32.9848
ENSMUSG00000005699;AF:8:105701148:105701286-105702174:105701647:105701803-105702174:+	Pard6a	-0.180113	0.0791209	1.42664
ENSMUSG00000005699;AF:8:105701148:105701286-105702174:105701649:105701803-105702174:+	Pard6a	0.161784	0.0791209	1.42664
ENSMUSG00000005699;AF:8:105701187:105701317-105702174:105701647:105701803-105702174:+	Pard6a	-0.147913	0.0791209	1.92731
ENSMUSG00000005699;AF:8:105701187:105701317-105702174:105701649:105701803-105702174:+	Pard6a	0.130226	0.0791209	1.92731
ENSMUSG00000006205;AF:7:130936111:130936743-130961513:130943489:130943594-130961513:+	Htra1	-0.201235	0.0794206	0.153973
ENSMUSG00000006205;AF:7:130936203:130936743-130961513:130943489:130943594-130961513:+	Htra1	-0.0418864	0.0794206	9.14334
ENSMUSG00000012114;SE:16:17655805-17663377:17663496-17671545:-	Med15	0.0275939	0.0794206	21.2772
ENSMUSG00000019978;AF:10:25359798:25359981-25441573:25408368:25408442-25441573:+	Epb41l2	0.0245197	0.0794206	27.3357
ENSMUSG00000028049;A3:3:89178067-89179092:89178067-89179095:+	Scamp3	0.0464646	0.0794206	10.3747
ENSMUSG00000029093;AF:5:36229212-36268369:36268479:36229212-36397566:36398107:-	Sorcs2	-0.615058	0.0794206	0.0288683
ENSMUSG00000030982;A3:7:118740775-118743595:118740775-118743610:+	9030624J02Rik	-0.0857614	0.0794206	2.57187
ENSMUSG00000030982;AL:7:118760245-118761766:118762146:118760245-118766365:118766544:+	9030624J02Rik	0.194524	0.0794206	1.16702
ENSMUSG00000066839;SE:9:22078265-22084023:22084208-22085349:-	Ecsit	-0.0738684	0.0794206	10.9479
ENSMUSG00000029125;AL:5:38135302-38136263:38136272:38135302-38136355:38136817:+	Stx18	0.077542	0.0795455	1.09975
ENSMUSG00000042790;A5:9:45898491-45899746:45898491-45900211:-	Rnf214	-0.103108	0.0796703	0.869305
ENSMUSG00000042790;AF:9:45904919-45906352:45906387:45904919-45906738:45906861:-	Rnf214	0.176716	0.0796703	1.14544
ENSMUSG00000042790;AF:9:45904919-45906352:45906387:45904919-45906738:45906869:-	Rnf214	0.189629	0.0796703	1.14544
ENSMUSG00000042790;AF:9:45904919-45906352:45906387:45904919-45906738:45906911:-	Rnf214	0.153538	0.0796703	1.14544
ENSMUSG00000042790;SE:9:45898491-45899746:45900256-45904806:-	Rnf214	-0.126355	0.0796703	0.861383
ENSMUSG00000001228;AF:17:56303321:56303561-56305086:56304313:56304393-56305086:+	Uhrf1	-0.0876078	0.0799201	13.659
ENSMUSG00000001228;AF:17:56303321:56303561-56305086:56304348:56304393-56305086:+	Uhrf1	-0.0813776	0.0799201	13.659
ENSMUSG00000003423;A5:7:45154540-45156306:45154420-45156306:+	Pih1d1	0.057692	0.0799201	12.5131
ENSMUSG00000024535;RI:18:53389517:53389612-53390392:53390823:+	Snx24	0.033757	0.0799201	13.644
ENSMUSG00000024816;A3:19:5874808-5875091:5874794-5875091:-	Frmd8	0.0239334	0.0799201	2.29172
ENSMUSG00000025607;AF:6:30896241-30896367:30896437:30896241-30896661:30896748:-	Copg2	-0.447746	0.0799201	0.221124
ENSMUSG00000025873;A5:13:54641553-54645245:54641496-54645245:+	Faf2	-0.0672349	0.0799201	9.75224
ENSMUSG00000026434;A3:1:131928216-131929613:131928216-131929616:+	Nucks1	0.0201561	0.0799201	36.3615
ENSMUSG00000026511;SE:1:182124975-182128684:182128752-182131336:+	Srp9	-0.0190494	0.0799201	66.3539
ENSMUSG00000029007;AF:4:148083993-148084581:148084776:148083993-148087917:148088031:-	Agtrap	0.0473626	0.0799201	1.33213
ENSMUSG00000031887;A3:8:105260164-105260522:105259987-105260522:-	Tradd	0.0379876	0.0799201	1.74482
ENSMUSG00000032599;A3:9:108796396-108797207:108796396-108797284:+	Ip6k2	0.0773073	0.0799201	7.90639
ENSMUSG00000034557;SE:4:108691791-108693320:108693496-108695769:-	Zfyve9	-0.058192	0.0799201	3.51208
ENSMUSG00000034557;SE:4:108695868-108717789:108719812-108723807:-	Zfyve9	0.0435006	0.0799201	2.88098
ENSMUSG00000055447;SE:16:49868112-49869018:49869080-49884165:+	Cd47	-0.0150685	0.0799201	14.6576
ENSMUSG00000066149;SE:4:62402915-62404456:62404552-62408552:-	Cdc26	-0.0278496	0.0799201	25.0133
ENSMUSG00000030187;SE:6:131220264-131221807:131221905-131228206:-	Klra2	0.146669	0.0804196	0.125039
ENSMUSG00000072601;AF:14:43819414-43819577:43819639:43819414-43875501:43875517:-	Ear1	-0.333333	0.0804196	0.237078
ENSMUSG00000020454;AF:11:3202663:3202797-3203630:3203021:3203326-3203630:+	Eif4enif1	-0.140549	0.0806693	4.38094
ENSMUSG00000020454;SE:11:3230101-3233988:3234059-3234462:+	Eif4enif1	-0.106105	0.0806693	4.62374
ENSMUSG00000006019;A3:7:16219184-16221684:16218950-16221684:-	Dhx34	0.497865	0.0809191	0.117157
ENSMUSG00000011257;A5:4:123295321-123295750:123295273-123295750:+	Pabpc4	0.0184018	0.0809191	24.9125
ENSMUSG00000024424;AF:18:12599926:12600003-12684837:12643344:12644043-12684837:+	Ttc39c	0.0882809	0.0809191	1.42017
ENSMUSG00000025860;A5:X:42068872-42094367:42068482-42094367:+	Xiap	0.130538	0.0809191	2.68344
ENSMUSG00000025893;SE:9:4309934-4313702:4313806-4316827:+	Kbtbd3	-0.102469	0.0809191	0.585484
ENSMUSG00000027424;A5:2:144271343-144271915:144271072-144271915:+	Mgme1	-0.148792	0.0809191	1.19962
ENSMUSG00000038374;A3:3:96630361-96630477:96630361-96630480:+	Rbm8a	-0.0374068	0.0809191	4.98005
ENSMUSG00000042099;A5:17:33816263-33817194:33816245-33817194:+	Kank3	-0.0659917	0.0809191	0.64054
ENSMUSG00000042099;RI:17:33822286:33822375-33822675:33822917:+	Kank3	-0.238093	0.0809191	0.391665
ENSMUSG00000051451;AF:7:90443678:90444377-90445425:90444703:90444732-90445425:+	Crebzf	-0.216833	0.0809191	1.16122
ENSMUSG00000052013;A3:16:45242741-45244153:45242741-45244156:+	Btla	0.191223	0.0809191	0.238842
ENSMUSG00000004070;A5:16:4757127-4762559:4757112-4762559:+	Hmox2	-0.099504	0.0811688	1.85909
ENSMUSG00000004070;A5:16:4757170-4762559:4757112-4762559:+	Hmox2	-0.122447	0.0811688	2.9132
ENSMUSG00000004070;AF:16:4726363:4726471-4762559:4741581:4741739-4762559:+	Hmox2	0.0766963	0.0811688	21.2958
ENSMUSG00000004070;AF:16:4741581:4741739-4762559:4756845:4757112-4762559:+	Hmox2	-0.0610818	0.0811688	17.9263
ENSMUSG00000021040;A3:12:87447622-87449293:87447622-87449300:+	Slirp	-0.0344524	0.0814186	19.1162
ENSMUSG00000021040;A5:12:87447622-87449293:87447598-87449293:+	Slirp	0.0190082	0.0814186	19.1162
ENSMUSG00000027534;SE:3:10419223-10420197:10420316-10420740:-	Snx16	-0.0524249	0.0814186	4.04469
ENSMUSG00000031621;A5:8:74891915-74892668:74891874-74892668:+	Isx	-0.0216916	0.0814186	31.3023
ENSMUSG00000033931;SE:8:126959585-126961912:126961971-126965382:-	Rbm34	-0.0287178	0.0814186	6.66579
ENSMUSG00000074783;AL:2:132648065-132649154:132650156:132648065-132652796:132652999:+	AU019990	0.483086	0.0814186	0.0104657
ENSMUSG00000079507;RI:17:35320821:35321090-35321275:35321550:+	H2-Q1	-0.0276199	0.0814186	5.93481
ENSMUSG00000079507;RI:17:35323467:35323601-35324182:35325099:+	H2-Q1	-0.0317191	0.0814186	5.93481
ENSMUSG00000021872;AF:14:51007751:51007785-51009273:51007929:51008072-51009273:+	Rnase10	0.666667	0.0819181	0.00946567
ENSMUSG00000022774;AL:16:31956429-31956939:31958472:31956429-31961651:31961781:+	Ncbp2	-0.055276	0.0819181	19.4584
ENSMUSG00000025207;A5:19:44989679-44992138:44989357-44992138:+	Sema4g	0.0419202	0.0819181	4.05104
ENSMUSG00000025207;RI:19:45001168:45002218-45002347:45003397:+	Sema4g	-0.0419202	0.0819181	7.19927
ENSMUSG00000036534;A5:8:95852907-95853472:95852907-95853486:-	Slc38a7	0.0860708	0.0819181	1.21249
ENSMUSG00000040127;A5:10:127898945-127902156:127898920-127902156:+	Sdr9c7	-0.913135	0.0819181	0.0190413
ENSMUSG00000040127;AF:10:127902046:127902414-127903578:127903414:127903473-127903578:+	Sdr9c7	0.571161	0.0819181	0.0285567
ENSMUSG00000064326;SE:12:112645084-112646838:112647032-112647825:+	Siva1	-0.0192907	0.0819181	43.359
ENSMUSG00000035642;MX:7:97550741-97558131:97558226-97579366:97550741-97565151:97565300-97579366:-	Aamdc	0.0976913	0.0822035	0.420027
ENSMUSG00000024430;A5:18:12751828-12753861:12751004-12753861:+	Cabyr	0.562665	0.0824176	0.0178325
ENSMUSG00000024430;SE:18:12751828-12753861:12754463-12755064:+	Cabyr	0.58669	0.0824176	0.0178325
ENSMUSG00000027424;A5:2:144271072-144271915:144271014-144271915:+	Mgme1	0.0654057	0.0824176	1.97485
ENSMUSG00000027424;A5:2:144271343-144271915:144271014-144271915:+	Mgme1	-0.0544751	0.0824176	1.19962
ENSMUSG00000037211;A5:3:37640105-37640520:37640064-37640520:+	Spry1	0.0419106	0.0824176	9.84321
ENSMUSG00000037280;A5:15:100720235-100729303:100720235-100729307:-	Galnt6	-0.0559384	0.0824176	16.3837
ENSMUSG00000038290;SE:11:74946219-74981852:74981913-74990070:+	Smg6	0.0412062	0.0824176	4.24598
ENSMUSG00000040699;AF:11:106159442-106159813:106159927:106159442-106160051:106160142:-	Limd2	-0.0440423	0.0824176	3.10847
ENSMUSG00000002346;RI:8:70184340:70185225-70185292:70186776:-	Slc25a42	0.107781	0.0829171	1.27172
ENSMUSG00000060152;SE:5:115238069-115238135:115238277-115240162:+	Pop5	-0.0357136	0.0829171	5.95253
ENSMUSG00000090077;AF:2:181380078:181380179-181382487:181381358:181381394-181382487:+	Lime1	0.163859	0.0829171	0.537975
ENSMUSG00000090077;AF:2:181380078:181380179-181382487:181381872:181382314-181382487:+	Lime1	0.30676	0.0829171	0.537975
ENSMUSG00000090077;AL:2:181382703-181382799:181383115:181382703-181383258:181383628:+	Lime1	0.30676	0.0829171	0.537975
ENSMUSG00000101741;AF:1:51697577-51697854:51697900:51697577-51746825:51746943:-	Gm28055	0.450658	0.0829171	0.017194
ENSMUSG00000040013;AF:5:135349735-135349819:135349875:135349735-135349935:135350043:-	Fkbp6	-0.66568	0.0831668	0.0265368
ENSMUSG00000040013;AF:5:135349735-135349819:135349875:135349735-135349935:135350044:-	Fkbp6	-0.638534	0.0831668	0.0265368
ENSMUSG00000055850;AF:6:72361226-72361312:72361396:72361226-72362317:72362393:-	Rnf181	-0.272839	0.0831668	0.160027
ENSMUSG00000022151;AF:15:5185727:5185768-5189582:5187354:5187413-5189582:+	Ttc33	-0.104153	0.0832501	3.46041
ENSMUSG00000029655;AF:5:150662513-150665151:150665346:150662513-150665501:150665612:-	N4bp2l2	0.0438303	0.0834166	3.50342
ENSMUSG00000074766;A5:2:139678807-139731870:139678786-139731870:+	Ism1	0.3328	0.0834166	0.102468
ENSMUSG00000005580;RI:16:4417853:4418972-4419196:4419588:-	Adcy9	0.0993902	0.0839161	1.21232
ENSMUSG00000020818;AF:11:116852440:116852855-116854000:116853779:116853903-116854000:+	Mfsd11	-0.135329	0.0839161	4.42512
ENSMUSG00000022792;A3:16:16304703-16306463:16304703-16306498:+	Yars2	-0.0442566	0.0839161	15.0207
ENSMUSG00000022965;SE:16:91547232-91554948:91555080-91557885:+	Ifngr2	0.0160304	0.0839161	52.7261
ENSMUSG00000024712;AF:19:17394043:17394392-17395198:17394568:17394619-17395198:+	Rfk	-0.0176259	0.0839161	88.2654
ENSMUSG00000027510;AF:2:173021899:173022247-173022792:173022438:173022494-173022792:+	Rbm38	-0.235554	0.0839161	0.874587
ENSMUSG00000027510;AF:2:173022111:173022406-173022792:173022438:173022494-173022792:+	Rbm38	-0.340122	0.0839161	0.252567
ENSMUSG00000030766;SE:7:123292205-123294472:123294705-123296410:-	Arhgap17	-0.0860967	0.0839161	2.37783
ENSMUSG00000031774;AF:8:94579464-94582884:94582996:94579464-94601497:94601677:-	Fam192a	0.625276	0.0839161	0.201351
ENSMUSG00000032292;AF:9:59949028-59949182:59949394:59949028-59960599:59960655:-	Nr2e3	0.333333	0.0839161	0.738819
ENSMUSG00000032292;RI:9:59948603:59948824-59948925:59949028:-	Nr2e3	0.0993208	0.0839161	1.2668
ENSMUSG00000032612;SE:9:108362898-108365830:108365970-108366761:+	Usp4	-0.0574184	0.0839161	14.3452
ENSMUSG00000035325;SE:5:100386203-100389068:100389106-100390759:-	Sec31a	0.127014	0.0839161	3.68481
ENSMUSG00000036534;SE:8:95848768-95852802:95852907-95853486:-	Slc38a7	-0.0514669	0.0839161	5.1208
ENSMUSG00000039670;A5:11:120457162-120457813:120457162-120457843:-	Oxld1	-0.0389273	0.0839161	8.85826
ENSMUSG00000045948;AF:7:28740239-28740715:28740821:28740239-28741487:28741770:-	Mrps12	0.103794	0.0839161	0.549635
ENSMUSG00000046688;AF:3:127789805:127790171-127791473:127790655:127790749-127791473:+	Tifa	0.0259044	0.0839161	65.3546
ENSMUSG00000046688;AF:3:127789912:127790171-127796569:127790804:127791529-127796569:+	Tifa	0.112431	0.0839161	0.287892
ENSMUSG00000058586;AF:15:83097071:83097191-83101644:83100289:83100347-83101644:+	Serhl	0.409739	0.0839161	0.32544
ENSMUSG00000063063;SE:6:76882837-76902287:76902430-76915734:-	Ctnna2	-0.672109	0.0839161	0.0163847
ENSMUSG00000063063;SE:6:77845584-77914406:77914507-77979420:-	Ctnna2	0.432012	0.0839161	0.0120186
ENSMUSG00000074825;AF:2:127142214-127142524:127142590:127142214-127143215:127143442:-	Itpripl1	-0.0430446	0.0839161	1.01068
ENSMUSG00000021363;SE:13:41026562-41030017:41030139-41034754:-	Mak	0.611461	0.0844156	0.00973033
ENSMUSG00000021798;SE:14:34552322-34555343:34555528-34566857:-	Ldb3	0.0601823	0.0844156	1.34861
ENSMUSG00000021798;SE:14:34567567-34569713:34569727-34571718:-	Ldb3	0.146721	0.0844156	0.202297
ENSMUSG00000034602;A3:10:123031124-123032523:123031121-123032523:-	Mon2	0.0377139	0.0844156	1.62363
ENSMUSG00000034602;SE:10:123009631-123009913:123009930-123010494:-	Mon2	-0.0422859	0.0844156	0.564635
ENSMUSG00000034602;SE:10:123022944-123023086:123023088-123023910:-	Mon2	-0.0422859	0.0844156	0.564635
ENSMUSG00000035929;RI:17:35379820:35380173-35380361:35380636:+	H2-Q4	-0.0176016	0.0844156	8.5997
ENSMUSG00000068099;AF:15:82252397:82252748-82259565:82256023:82256385-82259565:+	1500009C09Rik	-0.124494	0.0844156	1.20317
ENSMUSG00000068101;SE:15:82234509-82239293:82239384-82239879:-	Cenpm	-0.0329721	0.0844156	15.8159
ENSMUSG00000000386;A5:16:97460946-97462699:97460946-97462881:-	Mx1	0.0269158	0.0849151	4.19993
ENSMUSG00000025885;A5:18:74714974-74715959:74714959-74715959:+	Myo5b	-0.0418109	0.0849151	3.73905
ENSMUSG00000029547;A3:5:139771729-139771816:139771723-139771816:-	Ints1	0.0402017	0.0849151	1.62329
ENSMUSG00000029547;RI:5:139775332:139775430-139775621:139775674:-	Ints1	-0.506677	0.0849151	0.0246473
ENSMUSG00000058318;AF:2:92184106:92184352-92214049:92184792:92184837-92214049:+	Phf21a	-0.40442	0.0849151	0.416646
ENSMUSG00000058318;AF:2:92184276:92184352-92214049:92184792:92184837-92214049:+	Phf21a	-0.648476	0.0849151	0.0642546
ENSMUSG00000070501;SE:1:173525222-173526265:173526372-173526464:-	Ifi214	-0.356136	0.0849151	0.005386
ENSMUSG00000083012;AL:5:143549134-143551542:143551933:143549134-143562757:143564525:+	Fam220a	0.0359297	0.0849151	0.521267
ENSMUSG00000000827;SE:2:181497332-181499303:181499453-181499845:+	Tpd52l2	-0.0339045	0.0852481	2.21602
ENSMUSG00000000827;SE:2:181508267-181510504:181510530-181511574:+	Tpd52l2	-0.0500288	0.0852481	7.90992
ENSMUSG00000000827;SE:2:181508267-181511574:181511615-181513039:+	Tpd52l2	0.064955	0.0852481	5.48349
ENSMUSG00000015850;A3:3:95676996-95677111:95676969-95677111:-	Adamtsl4	-0.114501	0.0854146	0.16047
ENSMUSG00000015850;A3:3:95685671-95687821:95685553-95687821:-	Adamtsl4	-0.12559	0.0854146	0.289406
ENSMUSG00000017715;A3:11:118005891-118014574:118005891-118014647:+	Pgs1	-0.0221116	0.0854146	8.51677
ENSMUSG00000035642;SE:7:97565300-97575588:97575691-97579366:-	Aamdc	0.0413393	0.0854146	7.44887
ENSMUSG00000038991;AF:13:38523478-38527675:38527914:38523478-38528552:38528824:-	Txndc5	-0.176397	0.0854146	1.28828
ENSMUSG00000055401;AF:4:148149666-148151088:148151908:148149666-148152013:148152135:-	Fbxo6	0.165266	0.0856643	0.573934
ENSMUSG00000018474;SE:11:69348521-69348710:69348811-69348921:-	Chd3	-0.111045	0.0859141	4.56414
ENSMUSG00000021608;SE:13:73467517-73484261:73484403-73488887:+	Lpcat1	-0.131782	0.0859141	1.21556
ENSMUSG00000022534;A5:16:3713829-3715193:3713829-3715283:-	Mefv	0.259635	0.0859141	0.126625
ENSMUSG00000028639;A3:4:119279211-119281570:119279199-119281570:-	Ybx1	0.0148796	0.0859141	42.8835
ENSMUSG00000028901;SE:4:132251832-132252431:132252493-132261491:-	Gmeb1	0.104124	0.0859141	3.5159
ENSMUSG00000030509;SE:7:66660255-66678157:66678245-66679080:-	Asb7	0.0876107	0.0859141	2.0171
ENSMUSG00000030509;SE:7:66681808-66687884:66687958-66688823:-	Asb7	-0.0550608	0.0859141	0.467262
ENSMUSG00000039477;A3:5:142774048-142775209:142774045-142775209:-	Tnrc18	-0.0622894	0.0859141	7.77429
ENSMUSG00000039477;SE:5:142763161-142764769:142764897-142765051:-	Tnrc18	0.0622894	0.0859141	3.21803
ENSMUSG00000057113;SE:11:33156104-33156664:33156747-33156991:-	Npm1	0.00649121	0.0859141	172.296
ENSMUSG00000028786;SE:4:129108404-129110375:129110434-129110530:+	Tmem54	-0.0275171	0.0861638	62.2357
ENSMUSG00000096727;AF:17:34182351-34183089:34183549:34182351-34183615:34183731:-	Psmb9	-0.0732448	0.0861638	0.763911
ENSMUSG00000040952;SE:7:24885552-24886107:24886187-24888282:+	Rps19	-0.0168403	0.0862709	43.5959
ENSMUSG00000009145;A3:6:83058139-83058430:83058139-83058491:+	Dqx1	-0.0435411	0.0864136	7.40401
ENSMUSG00000037608;SE:10:20326099-20327164:20327391-20328102:+	Bclaf1	-0.0216607	0.0864136	2.46013
ENSMUSG00000037608;SE:10:20332261-20332396:20332557-20333392:+	Bclaf1	-0.0207271	0.0864136	0.993919
ENSMUSG00000001105;SE:11:78536576-78538510:78538738-78538834:+	Ift20	-0.0255575	0.0869131	12.6228
ENSMUSG00000006800;AF:2:166132854-166154678:166154806:166132854-166155503:166155605:-	Sulf2	0.0764502	0.0869131	1.95583
ENSMUSG00000006800;AF:2:166132854-166154947:166155285:166132854-166155503:166155605:-	Sulf2	0.040782	0.0869131	55.6731
ENSMUSG00000014077;AF:2:119547812:119547917-119560731:119559512:119559747-119560731:+	Chp1	-0.278434	0.0869131	0.25115
ENSMUSG00000016833;SE:5:100801991-100803053:100803110-100803970:+	Mrps18c	-0.0367045	0.0869131	26.9036
ENSMUSG00000017316;A5:11:102100066-102100166:102100066-102100170:-	Ppy	0.0957887	0.0869131	3.17125
ENSMUSG00000026289;SE:1:87774231-87774813:87774869-87775757:+	Atg16l1	-0.0861	0.0869131	3.64902
ENSMUSG00000029455;A5:5:121572181-121572676:121572181-121572721:-	Aldh2	-0.0238748	0.0869131	47.1495
ENSMUSG00000030002;SE:6:85950093-85950514:85950560-85952305:-	Dusp11	0.0387237	0.0869131	8.23514
ENSMUSG00000039782;SE:5:43237588-43238327:43238416-43244586:+	Cpeb2	-0.108774	0.0869131	1.21567
ENSMUSG00000039782;SE:5:43261784-43268869:43268892-43277431:+	Cpeb2	0.0802044	0.0869131	0.833894
ENSMUSG00000071415;AF:11:97781889-97782003:97782276:97781889-97782344:97782437:-	Rpl23	0.0188815	0.0869131	413.024
ENSMUSG00000071866;A5:11:6415984-6418101:6415979-6418101:+	Ppia	-0.0436505	0.0869131	917.965
ENSMUSG00000034211;A5:5:129715858-129716727:129715763-129716727:+	Mrps17	-0.025881	0.0870629	10.1267
ENSMUSG00000014402;A3:7:46908991-46910745:46908963-46910745:-	Tsg101	0.0975875	0.0874126	7.95731
ENSMUSG00000014402;A3:7:46909068-46910745:46908991-46910745:-	Tsg101	-0.0564816	0.0874126	14.6667
ENSMUSG00000023904;A3:17:23674068-23674535:23674068-23674547:+	Hcfc1r1	-0.0148061	0.0874126	26.7981
ENSMUSG00000024613;SE:18:60822990-60827340:60827447-60828365:-	Tcof1	-0.0892083	0.0874126	5.93592
ENSMUSG00000030144;A3:6:123267162-123267992:123267162-123268069:+	Clec4d	-0.236784	0.0874126	0.265149
ENSMUSG00000054517;RI:11:116127438:116127615-116127698:116127931:-	Trim65	0.0613703	0.0874126	0.607519
ENSMUSG00000056822;A5:16:19484984-19486803:19484818-19486803:+	Olfr166	-0.333333	0.0874126	0.00145517
ENSMUSG00000013646;A5:11:58330802-58331254:58330792-58331254:+	Sh3bp5l	0.0405103	0.0876623	3.84386
ENSMUSG00000013646;AF:11:58330724:58330802-58331254:58331043:58331115-58331254:+	Sh3bp5l	0.0689131	0.0876623	3.84386
ENSMUSG00000018379;A3:11:88049215-88049412:88049215-88049977:+	Srsf1	0.0309629	0.0876623	25.9744
ENSMUSG00000038759;A5:6:35214399-35214646:35214383-35214646:+	Nup205	0.0322501	0.0876623	7.0156
ENSMUSG00000038759;SE:6:35205534-35206120:35206219-35208081:+	Nup205	-0.0322501	0.0876623	5.22685
ENSMUSG00000023051;AF:15:102518192:102518602-102519122:102518802:102518844-102519122:+	Tarbp2	0.108271	0.0879121	4.33032
ENSMUSG00000023051;AF:15:102518246:102518602-102519122:102518799:102518844-102519122:+	Tarbp2	-0.222015	0.0879121	1.01372
ENSMUSG00000023051;AF:15:102518498:102518602-102519122:102518802:102518844-102519122:+	Tarbp2	0.286554	0.0879121	0.187944
ENSMUSG00000023051;AF:15:102518557:102518602-102519122:102518802:102518844-102519122:+	Tarbp2	0.138575	0.0879121	2.58102
ENSMUSG00000023051;AF:15:102518568:102518602-102519122:102518802:102518844-102519122:+	Tarbp2	0.329342	0.0879121	0.659845
ENSMUSG00000023051;SE:15:102518602-102519122:102519291-102521121:+	Tarbp2	0.0794375	0.0879121	4.33032
ENSMUSG00000023051;SE:15:102519291-102520475:102520577-102521121:+	Tarbp2	-0.0667174	0.0879121	8.81145
ENSMUSG00000036949;SE:2:14434355-14435659:14435766-14444012:+	Slc39a12	0.618182	0.0879121	0.004106
ENSMUSG00000041237;A5:3:89136637-89137224:89136618-89137224:+	Pklr	0.0359954	0.0879121	69.4467
ENSMUSG00000041237;AF:3:89136142:89136282-89137224:89136572:89136637-89137224:+	Pklr	0.0290992	0.0879121	27.1715
ENSMUSG00000041237;AF:3:89136142:89136282-89137224:89136579:89136618-89137224:+	Pklr	0.0829504	0.0879121	27.1715
ENSMUSG00000041237;AF:3:89136579:89136618-89137224:89136623:89136637-89137224:+	Pklr	-0.0406786	0.0879121	24.0713
ENSMUSG00000043323;SE:5:110374519-110376007:110376078-110376253:-	Fbrsl1	0.05472	0.0879121	2.75938
ENSMUSG00000043323;SE:5:110379593-110381601:110381646-110386901:-	Fbrsl1	0.0927726	0.0879121	4.00619
ENSMUSG00000047638;A5:10:89480627-89483372:89480627-89483384:-	Nr1h4	-0.0318074	0.0879121	2.07734
ENSMUSG00000051390;AF:17:33915904:33915964-33916817:33916171:33916273-33916817:+	Zbtb22	-0.0304422	0.0879121	0.778536
ENSMUSG00000056116;SE:17:36039374-36040225:36040329-36040478:-	H2-T22	-0.0334978	0.0879121	23.4797
ENSMUSG00000063801;SE:7:79916107-79917231:79917322-79920509:-	Ap3s2	-0.0325311	0.0879121	1.50094
ENSMUSG00000001123;SE:11:78968033-78969714:78969806-78971317:-	Lgals9	0.0246044	0.0884116	543.749
ENSMUSG00000022962;A5:16:91636162-91636503:91636162-91636507:-	Gart	0.0173678	0.0884116	9.00606
ENSMUSG00000024797;A3:19:6068441-6068855:6068375-6068855:-	Vps51	0.0541956	0.0884116	2.80392
ENSMUSG00000029233;AF:5:76140271:76140548-76147686:76146637:76146760-76147686:+	Srd5a3	-0.0845741	0.0884116	6.08907
ENSMUSG00000029233;AF:5:76140730:76140983-76147686:76146637:76146760-76147686:+	Srd5a3	-0.111348	0.0884116	0.633347
ENSMUSG00000029328;AL:5:100033577:100034984-100036104:100035426:100035739-100036104:-	Hnrnpdl	0.031778	0.0884116	42.2383
ENSMUSG00000037257;SE:9:63619231-63635305:63635387-63636384:+	Aagab	0.0353291	0.0884116	9.6246
ENSMUSG00000049648;RI:4:52852154:52854971-52855419:52856589:-	Olfr273	0.333333	0.0884116	0.003329
ENSMUSG00000058470;AF:19:11485938:11486271-11502159:11492038:11492135-11502159:+	Gm8369	-0.394499	0.0884116	0.135551
ENSMUSG00000058470;SE:19:11492135-11493095:11493228-11502159:+	Gm8369	-0.714502	0.0884116	0.0233438
ENSMUSG00000024742;A5:19:10201097-10203699:10201097-10203804:-	Fen1	0.0253247	0.0889111	8.65067
ENSMUSG00000025551;AF:14:124136292-124192329:124192902:124136292-124676510:124677127:-	Fgf14	0.382286	0.0889111	0.0397825
ENSMUSG00000030223;SE:6:137418277-137420324:137420407-137426765:+	Ptpro	-0.068478	0.0889111	0.284533
ENSMUSG00000036931;AF:7:30421732:30421834-30423403:30422406:30422495-30423403:+	Nfkbid	-0.138222	0.0889111	1.72801
ENSMUSG00000037152;A3:3:51405619-51407336:51405614-51407336:-	Ndufc1	0.0101645	0.0889111	35.9224
ENSMUSG00000037152;AF:3:51408248-51408490:51408666:51408248-51408864:51408964:-	Ndufc1	0.00884754	0.0889111	55.0394
ENSMUSG00000037152;AF:3:51408248-51408490:51408666:51408248-51408864:51408988:-	Ndufc1	-0.0174434	0.0889111	55.0394
ENSMUSG00000038121;SE:18:68276274-68279267:68279428-68300074:-	Fam210a	0.0363743	0.0889111	3.03114
ENSMUSG00000039217;SE:9:50577892-50579287:50579420-50581490:+	Il18	0.0324261	0.0889111	8.84122
ENSMUSG00000041153;A5:4:16002021-16005357:16002021-16005386:-	Osgin2	0.0846676	0.0889111	2.32715
ENSMUSG00000024939;A3:19:5728868-5729237:5728829-5729237:-	Fam89b	-0.0390622	0.0891608	17.2359
ENSMUSG00000094016;A3:14:53559724-53559945:53559724-53559948:+	Trav15-1-dv6-1	-0.333333	0.0894106	0.113598
ENSMUSG00000020946;SE:11:103679397-103683792:103683932-103686582:-	Gosr2	-0.0313978	0.0899101	19.5519
ENSMUSG00000024036;AF:17:31295483:31295754-31300290:31296219:31296915-31300290:+	Slc37a1	-0.025996	0.0899101	8.87844
ENSMUSG00000024959;AF:19:6941861:6942440-6942867:6942501:6942624-6942867:+	Bad	-0.0747359	0.0899101	7.32856
ENSMUSG00000026971;A5:2:60673477-60673598:60673477-60673670:-	Itgb6	0.156602	0.0899101	0.700969
ENSMUSG00000029062;A5:4:155625773-155626774:155625654-155626774:+	Cdk11b	0.0318815	0.0899101	7.83776
ENSMUSG00000029062;RI:4:155625531:155625654-155625727:155625773:+	Cdk11b	-0.0526828	0.0899101	7.83776
ENSMUSG00000029062;SE:4:155625654-155625727:155625773-155626774:+	Cdk11b	0.0459834	0.0899101	3.35566
ENSMUSG00000029524;AF:5:115483118-115484053:115484297:115483118-115484332:115484366:-	Sirt4	0.1374	0.0899101	1.56614
ENSMUSG00000029524;AF:5:115483118-115484053:115484297:115483118-115484332:115484725:-	Sirt4	-0.157994	0.0899101	1.56614
ENSMUSG00000029687;SE:6:47540855-47541845:47541970-47542366:-	Ezh2	0.0810821	0.0899101	7.91551
ENSMUSG00000029772;A3:6:29768906-29863140:29768906-29863143:+	Ahcyl2	0.0869892	0.0899101	25.143
ENSMUSG00000032249;AF:9:62342075:62342251-62371720:62344063:62344212-62371720:+	Anp32a	-0.130677	0.0899101	5.23251
ENSMUSG00000032249;AF:9:62344063:62344212-62371720:62344799:62344887-62371720:+	Anp32a	0.0933832	0.0899101	1.36829
ENSMUSG00000033021;A5:1:75436312-75436784:75436011-75436784:+	Gmppa	-0.354296	0.0899101	1.01331
ENSMUSG00000044041;AF:11:100120055-100120493:100120577:100120055-100121025:100121566:-	Krt13	0.555856	0.0899101	0.00680733
ENSMUSG00000051223;AF:1:58393124:58393216-58394202:58393470:58393626-58394202:+	Bzw1	0.322526	0.0899101	0.0954327
ENSMUSG00000097113;AF:1:136683396:136683473-136688744:136683629:136683703-136688744:+	Gm19705	0.331527	0.0899101	0.312556
ENSMUSG00000026755;AF:2:39008141:39008324-39013723:39010018:39013187-39013723:+	Arpc5l	0.0958551	0.0904096	1.29746
ENSMUSG00000026755;SE:2:39008324-39013117:39013187-39013723:+	Arpc5l	-0.070768	0.0904096	1.84215
ENSMUSG00000086851;A5:11:53565714-53566837:53565714-53566974:-	A430108G06Rik	0.409471	0.0904096	0.0122922
ENSMUSG00000028049;SE:3:89180888-89181175:89181276-89181926:+	Scamp3	-0.0273867	0.0906593	18.9288
ENSMUSG00000003680;SE:19:8783994-8785122:8785178-8786210:-	Taf6l	-0.102276	0.0909091	1.3864
ENSMUSG00000017307;A5:2:164793010-164794985:164793010-164795082:-	Acot8	-0.0246606	0.0909091	17.5997
ENSMUSG00000017307;SE:2:164799945-164802997:164803133-164804690:-	Acot8	0.0177439	0.0909091	12.0002
ENSMUSG00000021376;A3:13:47025477-47027252:47025372-47027252:-	Tpmt	0.0570948	0.0909091	9.22029
ENSMUSG00000021376;A3:13:47041595-47043104:47041579-47043104:-	Tpmt	-0.0830044	0.0909091	3.59642
ENSMUSG00000021376;AF:13:47041579-47043104:47043124:47041579-47043127:47043144:-	Tpmt	-0.220357	0.0909091	0.894442
ENSMUSG00000021376;AF:13:47041579-47043104:47043124:47041579-47043127:47043343:-	Tpmt	-0.181742	0.0909091	0.894442
ENSMUSG00000021376;AF:13:47041579-47043104:47043124:47041579-47044561:47044664:-	Tpmt	-0.229634	0.0909091	0.894442
ENSMUSG00000024963;A3:19:6989587-6989681:6989584-6989681:-	Dnajc4	-0.0290648	0.0909091	10.3612
ENSMUSG00000031812;A5:8:121593650-121595986:121593545-121595986:+	Map1lc3b	-0.0396911	0.0909091	4.33704
ENSMUSG00000031812;RI:8:121593490:121593650-121595986:121596092:+	Map1lc3b	0.0868488	0.0909091	0.477124
ENSMUSG00000031839;SE:8:119345733-119346825:119346867-119348036:+	Hsbp1	-0.0150762	0.0909091	4.82037
ENSMUSG00000038884;RI:9:20869604:20869653-20871197:20871235:+	A230050P20Rik	-0.0451074	0.0909091	1.63195
ENSMUSG00000039983;A5:2:119027387-119029308:119027387-119029317:-	Ccdc32	0.0330657	0.0909091	1.66139
ENSMUSG00000046598;AF:16:31428748:31428987-31437992:31436091:31436166-31437992:+	Bdh1	-0.0191215	0.0909091	38.244
ENSMUSG00000046598;AF:16:31428752:31428987-31437992:31436091:31436166-31437992:+	Bdh1	-0.0176548	0.0909091	65.2385
ENSMUSG00000049734;AF:9:109058928-109059189:109059251:109058928-109059647:109059734:-	Trex1	0.0206543	0.0909091	37.1635
ENSMUSG00000070003;SE:8:70599757-70599840:70599899-70600396:-	Ssbp4	-0.0645256	0.0909091	9.2578
ENSMUSG00000074749;SE:2:146863869-146870766:146870846-146889021:+	Kiz	-0.0575461	0.0909091	4.23727
ENSMUSG00000027593;AF:2:154791106:154791231-154821007:154791354:154791548-154821007:+	Raly	-0.0860623	0.0911089	6.65002
ENSMUSG00000027593;AF:2:154791118:154791231-154857269:154791352:154791548-154857269:+	Raly	-0.140567	0.0911089	2.86707
ENSMUSG00000027593;SE:2:154791231-154821007:154821089-154857269:+	Raly	-0.0806253	0.0911089	6.65002
ENSMUSG00000027593;SE:2:154859750-154859911:154859958-154861840:+	Raly	0.0324127	0.0911089	7.26883
ENSMUSG00000028830;AF:4:126753553:126753767-126756899:126753794:126753845-126756899:+	AU040320	-0.0992922	0.0911089	0.649533
ENSMUSG00000085525;A3:4:146272975-146278309:146272975-146278353:+	Gm13166	0.0737102	0.0911588	0.965299
ENSMUSG00000016257;A3:2:174468399-174472832:174468387-174472832:-	Slmo2	-0.139185	0.0914086	0.548511
ENSMUSG00000017688;AF:3:3508030:3508332-3638059:3634150:3634347-3638059:+	Hnf4g	-0.0308576	0.0914086	2.72988
ENSMUSG00000074179;SE:9:78290002-78294002:78294115-78294784:+	Gm10639	-0.210651	0.0914086	0.127238
ENSMUSG00000086564;AF:3:101020732-101022146:101022176:101020732-101029453:101029556:-	Cd101	0.216155	0.0914086	0.0989165
ENSMUSG00000093803;AF:9:124422828-124423234:124423583:124422828-124423912:124424154:-	Ppp2r3d	-0.0421025	0.0914086	8.57075
ENSMUSG00000029162;MX:5:30924855-30926688:30926822-30928443:30924855-30927022:30927156-30928443:+	Khk	-0.0293542	0.0915751	3.70971
ENSMUSG00000029162;SE:5:30924855-30927022:30927156-30928443:+	Khk	0.0274691	0.0915751	42.0137
ENSMUSG00000029162;SE:5:30926822-30927022:30927156-30928443:+	Khk	0.0730451	0.0915751	7.35828
ENSMUSG00000038260;AF:7:45304867-45304948:45305204:45304867-45305289:45305375:-	Trpm4	-0.0714136	0.0915751	3.6311
ENSMUSG00000032249;AF:9:62341293:62341351-62371720:62342075:62342251-62371720:+	Anp32a	0.0825921	0.0917083	2.80664
ENSMUSG00000032249;AF:9:62341329:62341554-62371720:62342464:62342503-62371720:+	Anp32a	0.0469902	0.0917083	41.8567
ENSMUSG00000032249;AF:9:62341902:62342010-62371720:62342075:62342251-62371720:+	Anp32a	0.058109	0.0917083	27.1576
ENSMUSG00000032249;AF:9:62342464:62342503-62371720:62344063:62344212-62371720:+	Anp32a	-0.0635728	0.0917083	19.4725
ENSMUSG00000000568;SE:5:99962612-99963731:99963877-99963984:-	Hnrnpd	-0.0490636	0.0919081	21.1957
ENSMUSG00000000568;SE:5:99967387-99976534:99976590-99978392:-	Hnrnpd	-0.0345101	0.0919081	18.1684
ENSMUSG00000009093;A3:10:75815258-75817199:75815226-75817199:-	Gstt4	-0.666667	0.0919081	0.003504
ENSMUSG00000009093;A3:10:75821343-75822312:75821318-75822312:-	Gstt4	0.666667	0.0919081	0.00453067
ENSMUSG00000023977;MX:17:46976090-46980320:46980418-46981354:46976090-46980489:46980587-46981354:-	Ubr2	0.0503963	0.0919081	3.55995
ENSMUSG00000024369;A5:17:34850588-34850911:34850462-34850911:+	Nelfe	0.0196678	0.0919081	21.664
ENSMUSG00000024369;A5:17:34850674-34850911:34850462-34850911:+	Nelfe	-0.0329423	0.0919081	3.6934
ENSMUSG00000024369;A5:17:34850674-34850911:34850588-34850911:+	Nelfe	-0.0454691	0.0919081	3.6934
ENSMUSG00000026577;A5:1:164302720-164303848:164302720-164303904:-	Blzf1	0.12583	0.0919081	1.12099
ENSMUSG00000026577;SE:1:164302720-164303848:164303924-164306439:-	Blzf1	0.0709815	0.0919081	1.12099
ENSMUSG00000029594;AF:5:120156811:120156889-120175859:120173100:120173154-120175859:+	Rbm19	-0.136665	0.0919081	6.21752
ENSMUSG00000031139;SE:X:60115146-60119089:60119136-60120940:-	Mcf2	-0.333333	0.0919081	0.0020145
ENSMUSG00000040093;AF:2:118532659-118545082:118545316:118532659-118549540:118549662:-	Bmf	-0.449643	0.0919081	0.103947
ENSMUSG00000045411;A5:7:44246823-44247238:44246808-44247238:+	2410002F23Rik	0.089751	0.0919081	4.42241
ENSMUSG00000045411;AL:7:44250340-44250613:44250955:44250340-44251011:44251709:+	2410002F23Rik	-0.642245	0.0919081	0.345357
ENSMUSG00000045411;RI:7:44250309:44250340-44250613:44252312:+	2410002F23Rik	0.166098	0.0919081	0.760673
ENSMUSG00000045411;SE:7:44246808-44247238:44247416-44248252:+	2410002F23Rik	-0.23557	0.0919081	2.13655
ENSMUSG00000045411;SE:7:44246808-44247910:44248059-44248252:+	2410002F23Rik	-0.353812	0.0919081	0.345357
ENSMUSG00000045411;SE:7:44246823-44247238:44247416-44248252:+	2410002F23Rik	-0.0555732	0.0919081	4.39508
ENSMUSG00000058743;AF:7:45820133-45823309:45823344:45820133-45824617:45824782:-	Kcnj14	0.284761	0.0919081	0.068264
ENSMUSG00000059923;AF:11:115699356-115699900:115699928:115699356-115708394:115708576:-	Grb2	-0.375073	0.0919081	0.9002
ENSMUSG00000059923;AF:11:115699356-115699900:115699928:115699356-115708394:115708597:-	Grb2	-0.038618	0.0919081	0.9002
ENSMUSG00000074582;SE:2:166836457-166842685:166842753-166845450:+	Arfgef2	-0.0390739	0.0919081	9.40123
ENSMUSG00000035325;SE:5:100368352-100369596:100369634-100373425:-	Sec31a	0.0381435	0.0920746	32.6193
ENSMUSG00000035325;SE:5:100386203-100388534:100388611-100389068:-	Sec31a	-0.0419597	0.0920746	35.1245
ENSMUSG00000020697;AL:11:82800297-82800499:82800653:82800297-82801281:82804274:+	Lig3	0.241275	0.0921578	0.221547
ENSMUSG00000020697;RI:11:82801281:82801422-82803999:82804274:+	Lig3	-0.206038	0.0921578	1.49452
ENSMUSG00000003051;A3:1:135257286-135257615:135257226-135257615:-	Elf3	0.00934539	0.0924076	51.4979
ENSMUSG00000008035;AF:X:10715019:10715067-10717987:10717468:10717500-10717987:+	Mid1ip1	0.278079	0.0924076	0.673277
ENSMUSG00000025726;A5:7:81114981-81115523:81114877-81115523:+	Slc28a1	0.115737	0.0924076	0.539188
ENSMUSG00000026468;AF:1:155724961-155741802:155742027:155724961-155751535:155751684:-	Lhx4	-0.276767	0.0924076	0.00322783
ENSMUSG00000032103;RI:9:35564784:35565197-35565290:35565855:+	Pus3	0.0442008	0.0924076	1.11673
ENSMUSG00000037971;SE:9:50764290-50764696:50764926-50767858:-	1110032A03Rik	-0.139576	0.0924076	1.85675
ENSMUSG00000047731;SE:19:46599293-46606712:46606759-46644353:+	Wbp1l	-0.0669585	0.0924076	8.79721
ENSMUSG00000000355;SE:X:38600778-38601929:38602081-38602576:+	Mcts1	0.0321291	0.0929071	51.7422
ENSMUSG00000001632;RI:6:113321729:113321865-113321968:113322086:+	Brpf1	0.0981795	0.0929071	1.61788
ENSMUSG00000001763;A3:6:29709998-29710587:29709998-29710590:+	Tspan33	0.103568	0.0929071	0.605188
ENSMUSG00000005225;AF:6:54595111:54595471-54613092:54603147:54603412-54613092:+	Plekha8	0.0315355	0.0929071	5.45749
ENSMUSG00000006058;SE:11:96045302-96046280:96046354-96047195:+	Snf8	-0.0363164	0.0929071	27.1862
ENSMUSG00000015702;AF:3:95306422-95306681:95306804:95306422-95307074:95307176:-	Anxa9	0.333333	0.0929071	0.0119336
ENSMUSG00000025425;SE:18:77186225-77211656:77211763-77232793:+	St8sia5	0.543875	0.0929071	0.00426783
ENSMUSG00000027469;A3:2:152855002-152867184:152855002-152867187:+	Tpx2	-0.0512441	0.0929071	7.29719
ENSMUSG00000027469;A5:2:152848297-152854921:152848109-152854921:+	Tpx2	-0.039595	0.0929071	2.90861
ENSMUSG00000032330;AF:9:79758579-79759150:79759251:79758579-79759640:79759710:-	Cox7a2	0.0859336	0.0929071	4.78944
ENSMUSG00000038917;SE:8:10926995-10927285:10927521-10928020:-	3930402G23Rik	-0.149904	0.0929071	0.124336
ENSMUSG00000040782;A5:1:159249278-159250023:159249266-159250023:+	Rfwd2	0.032274	0.0929071	9.30528
ENSMUSG00000040782;SE:1:159239621-159244589:159244686-159249202:+	Rfwd2	0.0377432	0.0929071	9.878
ENSMUSG00000039209;A3:16:10170491-10174257:10170491-10174281:+	Rpl39l	0.486629	0.0934066	0.004403
ENSMUSG00000041782;AF:1:135829995:135830167-135830900:135830534:135830767-135830900:+	Lad1	-0.0369855	0.0934066	7.01826
ENSMUSG00000092260;A3:8:69743610-69744192:69743269-69744192:-	Zfp963	-0.116256	0.0934066	1.01409
ENSMUSG00000014771;AF:17:15526612-15526896:15526986:15526612-15526991:15527084:-	Pdcd2	-0.122413	0.0936563	0.9877
ENSMUSG00000037461;SE:1:191575951-191582399:191582528-191583179:+	Ints7	0.0838188	0.0936563	1.34075
ENSMUSG00000037461;SE:1:191575951-191583179:191583325-191586524:+	Ints7	-0.0533103	0.0936563	0.734687
ENSMUSG00000002546;SE:2:32292215-32296626:32296721-32296965:+	Golga2	0.0601743	0.0939061	6.3302
ENSMUSG00000003746;A5:10:54075270-54075504:54075270-54075526:-	Man1a	0.0257544	0.0939061	8.76959
ENSMUSG00000003746;AL:10:53975095:53977117-54014415:54005161:54006024-54014415:-	Man1a	-0.727708	0.0939061	0.00205717
ENSMUSG00000019143;SE:18:36789284-36789367:36789609-36790134:+	Hars2	-0.0647521	0.0939061	5.71798
ENSMUSG00000021314;A5:13:19121331-19125026:19121319-19125026:+	Amph	0.376249	0.0939061	0.034688
ENSMUSG00000024734;A3:19:10914747-10914829:10914731-10914829:-	Zp1	0.333333	0.0939061	0.00224183
ENSMUSG00000025332;SE:X:152270531-152270694:152270831-152271012:+	Kdm5c	-0.0524411	0.0939061	9.79611
ENSMUSG00000035824;SE:8:104231248-104236772:104236845-104238744:-	Tk2	0.117846	0.0939061	1.66345
ENSMUSG00000049723;A3:9:7347538-7348527:7347538-7348667:+	Mmp12	0.234583	0.0939061	0.51588
ENSMUSG00000049723;A3:9:7347538-7348585:7347538-7348667:+	Mmp12	0.374535	0.0939061	0.0586412
ENSMUSG00000059436;SE:12:76953276-76961263:76961289-76961990:-	Max	0.0135137	0.0939061	10.8398
ENSMUSG00000098318;A3:6:134929201-134943637:134929201-134943640:+	Lockd	0.29528	0.0939061	0.0236697
ENSMUSG00000098318;A5:6:134929260-134943640:134929201-134943640:+	Lockd	0.154748	0.0939061	0.951229
ENSMUSG00000021546;AF:13:58400417-58402064:58402116:58400417-58402393:58402464:-	Hnrnpk	-0.0647153	0.0941915	0.971016
ENSMUSG00000020802;A3:11:116543732-116543866:116543727-116543866:-	Ube2o	0.0465897	0.0944056	4.22207
ENSMUSG00000026027;SE:1:58980014-58980407:58980573-58985289:+	Stradb	-0.065387	0.0944056	3.34001
ENSMUSG00000026047;SE:1:44110083-44110735:44110944-44112645:-	Kdelc1	0.0729303	0.0944056	3.25594
ENSMUSG00000026659;AF:1:170881028-170884908:170885004:170881028-170885067:170885199:-	Dusp12	-0.578424	0.0944056	0.210962
ENSMUSG00000028412;AL:4:53563221-53565397:53567818:53563221-53621595:53622478:+	Slc44a1	-0.0445636	0.0944056	35.9322
ENSMUSG00000058558;AF:5:107900502:107900646-107901870:107900874:107901071-107901870:+	Rpl5	0.023161	0.0944056	43.3711
ENSMUSG00000058558;AF:5:107900572:107900646-107901870:107900874:107901071-107901870:+	Rpl5	-0.0676137	0.0944056	1.08054
ENSMUSG00000020516;SE:11:86535460-86543931:86544045-86544566:-	Rps6kb1	0.0784016	0.0949051	2.41354
ENSMUSG00000022139;SE:14:120389163-120395712:120395765-120396451:+	Mbnl2	0.0200851	0.0949051	18.1494
ENSMUSG00000034247;SE:11:103380352-103386958:103387348-103394688:-	Plekhm1	-0.0370648	0.0949051	8.73058
ENSMUSG00000035027;A3:10:81119703-81121043:81119703-81121046:+	Map2k2	0.0336711	0.0949051	25.3309
ENSMUSG00000035027;AF:10:81105972:81106238-81108748:81106345:81106373-81108748:+	Map2k2	-0.169211	0.0949051	0.857622
ENSMUSG00000038007;AL:4:86911753-86917394:86920875:86911753-86932032:86932491:+	Acer2	0.058279	0.0949051	1.30492
ENSMUSG00000039545;AF:X:7573600:7573909-7577688:7574492:7574607-7577688:+	Ppp1r3fos	0.380982	0.0949051	0.0321012
ENSMUSG00000043873;SE:3:106019322-106019589:106019712-106024067:-	Chil5	-0.519145	0.0949051	0.00919833
ENSMUSG00000044287;A3:8:105893667-105894366:105893667-105894369:+	Nrn1l	-0.333333	0.0949051	0.155026
ENSMUSG00000049357;SE:18:34580977-34584214:34584285-34584838:-	4933408B17Rik	0.443914	0.0949051	0.0075045
ENSMUSG00000059534;SE:11:4702220-4703904:4703989-4704157:-	Uqcr10	-0.0102191	0.0949051	60.3187
ENSMUSG00000070436;SE:7:99349464-99351824:99351867-99353053:-	Serpinh1	0.119979	0.0949051	2.96817
ENSMUSG00000071359;AF:10:22712091-22731116:22731361:22712091-22731783:22731938:-	Tbpl1	-0.0393162	0.0949051	2.54247
ENSMUSG00000071359;AF:10:22712091-22731116:22731447:22712091-22731783:22731938:-	Tbpl1	-0.0240305	0.0949051	8.59001
ENSMUSG00000072692;AF:5:115103528-115107893:115107962:115103528-115110193:115110268:-	Rpl37rt	0.0545364	0.0949051	2.84309
ENSMUSG00000086040;AF:6:54452883:54453005-54481785:54472002:54472161-54481785:+	Wipf3	-0.12825	0.0949051	0.632485
ENSMUSG00000110298;AL:19:8473313:8474968-8478954:8477283:8477391-8478954:-	Gm8189	0.666667	0.0949051	0.00724933
ENSMUSG00000021773;RI:14:21847873:21847927-21848002:21848120:-	Comtd1	0.015778	0.0954046	23.9229
ENSMUSG00000031799;AF:8:72134975:72135049-72138588:72135259:72135453-72138588:+	Tpm4	0.0102231	0.0954046	3.93545
ENSMUSG00000032370;SE:9:66956200-66967679:66967844-66970582:-	Lactb	-0.0345339	0.0954046	6.88089
ENSMUSG00000087159;SE:X:169320697-169321755:169321833-169322750:+	Gm15246	-0.216567	0.0954046	0.193572
ENSMUSG00000090066;AF:3:138065052:138070449-138077164:138071597:138071853-138077164:+	1110002E22Rik	0.526492	0.0954046	0.014482
ENSMUSG00000020821;A5:11:70725212-70725888:70725176-70725888:+	Kif1c	0.037411	0.0955711	4.80139
ENSMUSG00000020821;SE:11:70700709-70702372:70702551-70702772:+	Kif1c	-0.0377712	0.0955711	41.7883
ENSMUSG00000020821;SE:11:70700709-70702446:70702551-70702772:+	Kif1c	-0.125693	0.0955711	1.29804
ENSMUSG00000001755;A5:11:101083706-101084316:101082690-101084316:+	Coasy	0.0545434	0.0959041	7.17382
ENSMUSG00000026726;RI:2:13427837:13428018-13428608:13428768:-	Cubn	-0.218842	0.0959041	0.616409
ENSMUSG00000027546;AF:2:168710976-168712642:168712913:168710976-168741682:168741962:-	Atp9a	-0.325189	0.0959041	0.0141247
ENSMUSG00000027546;AF:2:168710976-168712746:168712962:168710976-168741682:168741962:-	Atp9a	-0.272475	0.0959041	0.591383
ENSMUSG00000027546;AF:2:168710976-168734021:168734339:168710976-168741682:168741800:-	Atp9a	0.0689888	0.0959041	23.2597
ENSMUSG00000027546;AF:2:168710976-168734021:168734339:168710976-168742088:168742133:-	Atp9a	0.104115	0.0959041	23.2597
ENSMUSG00000027546;AF:2:168710976-168741682:168741962:168710976-168742155:168742409:-	Atp9a	0.313479	0.0959041	1.21368
ENSMUSG00000045009;A3:6:113498395-113501850:113498316-113501850:-	Prrt3	-0.659894	0.0959041	0.0234105
ENSMUSG00000045009;AF:6:113498316-113501684:113501818:113498316-113501850:113501931:-	Prrt3	-0.763546	0.0959041	0.0160012
ENSMUSG00000046761;AF:15:76006562-76009374:76009498:76006562-76014244:76014336:-	Fam83h	0.0210673	0.0959041	22.4414
ENSMUSG00000062867;A5:9:108561857-108562174:108561698-108562174:+	Impdh2	-0.225049	0.0959041	0.401921
ENSMUSG00000074227;SE:7:29259452-29260057:29260129-29260371:-	Spint2	0.00465343	0.0959041	16.8153
ENSMUSG00000074227;SE:7:29260430-29263595:29263765-29281512:-	Spint2	-0.0134782	0.0959041	137.743
ENSMUSG00000092570;AF:5:147240664-147270870:147270995:147240664-147271220:147271521:-	2210019I11Rik	-0.0275846	0.0959041	1.2987
ENSMUSG00000007216;AF:6:48602063:48602120-48613178:48605538:48605638-48613178:+	Zfp775	-0.103723	0.0964036	1.05183
ENSMUSG00000037905;SE:5:125451772-125452148:125452245-125454326:+	Bri3bp	0.0177084	0.0964036	28.1517
ENSMUSG00000008958;A5:3:95111214-95118225:95111095-95118225:+	Vps72	0.0287865	0.0966533	39.9758
ENSMUSG00000008958;AF:3:95111042:95111249-95118225:95114662:95115110-95118225:+	Vps72	0.225284	0.0966533	0.246694
ENSMUSG00000006519;SE:8:122426267-122426936:122427019-122427229:-	Cyba	-0.0230409	0.0969031	91.1296
ENSMUSG00000025646;A3:9:109061201-109061532:109061198-109061532:-	Atrip	0.0715922	0.0969031	1.55485
ENSMUSG00000026480;A5:1:152808205-152810918:152808017-152810918:+	Ncf2	-0.0433742	0.0969031	3.19215
ENSMUSG00000028701;AF:4:116137834-116144297:116144609:116137834-116151195:116151338:-	Lurap1	-0.150033	0.0969031	0.501804
ENSMUSG00000028800;AF:4:129524320-129524421:129524542:129524320-129528927:129528999:-	Hdac1	0.294195	0.0969031	0.0384908
ENSMUSG00000028899;SE:4:132274487-132281994:132282078-132282794:+	Taf12	-0.0252963	0.0969031	13.5107
ENSMUSG00000033007;SE:1:75469833-75470279:75470335-75472284:+	Asic4	0.666667	0.0969031	0.00840617
ENSMUSG00000055385;SE:5:108760085-108769737:108769873-108770551:-	Rnf212	0.557974	0.0969031	0.0403125
ENSMUSG00000021932;A3:14:62346642-62348521:62346642-62348562:+	Rnaseh2b	0.056842	0.0974026	11.4354
ENSMUSG00000024908;SE:19:3473866-3478278:3478364-3484831:-	Ppp6r3	-0.0288873	0.0974026	23.7629
ENSMUSG00000024908;SE:19:3526934-3544108:3544255-3575641:-	Ppp6r3	-0.040667	0.0974026	14.262
ENSMUSG00000027282;SE:2:90849704-90852840:90852866-90853051:+	Mtch2	-0.0172255	0.0974026	55.3607
ENSMUSG00000030435;A5:7:5075239-5075468:5075227-5075468:+	U2af2	0.0427547	0.0974026	38.6298
ENSMUSG00000037697;SE:14:45595664-45599102:45599185-45601565:-	Ddhd1	-0.0478977	0.0974026	1.23723
ENSMUSG00000038722;A5:5:145140563-145141305:145140442-145141305:+	Bud31	-0.0159877	0.0974026	10.9048
ENSMUSG00000040945;A5:4:140714468-140715866:140714432-140715866:+	Rcc2	0.159065	0.0974026	0.337002
ENSMUSG00000059743;AF:3:89100831-89100921:89101315:89100831-89101756:89101852:-	Fdps	0.237888	0.0974026	1.14611
ENSMUSG00000110765;AL:9:103082741:103083077-103085261:103084459:103084609-103085261:-	RP24-421P3.9	0.545375	0.0974026	0.00761117
ENSMUSG00000004285;SE:6:29468167-29468967:29469226-29470067:+	Atp6v1f	-0.169352	0.0979021	0.325793
ENSMUSG00000024953;RI:19:6907242:6907280-6907982:6908116:-	Prdx5	-0.1202	0.0979021	0.446836
ENSMUSG00000024953;SE:19:6907280-6907542:6907673-6907982:-	Prdx5	-0.00706865	0.0979021	121.913
ENSMUSG00000030770;AF:7:112427706:112428100-112544177:112519701:112519828-112544177:+	Parva	0.0386074	0.0979021	20.5899
ENSMUSG00000031549;A5:8:24550887-24553607:24550887-24553721:-	Ido2	0.526449	0.0979021	0.00661617
ENSMUSG00000034947;A3:11:101582325-101582501:101582325-101582643:+	Tmem106a	0.0830305	0.0979021	4.12647
ENSMUSG00000040838;A5:11:104721551-104724471:104721395-104724471:+	Gm11639	-0.173226	0.0979021	0.000118833
ENSMUSG00000040838;SE:11:104714743-104720268:104721395-104724471:+	Gm11639	-0.310152	0.0979021	0.00119833
ENSMUSG00000042198;A5:4:3939131-3939379:3938962-3939379:+	Chchd7	-0.0807095	0.0979021	6.55437
ENSMUSG00000018012;A5:11:120721641-120722231:120721620-120722231:+	Rac3	-0.0550737	0.0984016	2.87559
ENSMUSG00000028035;A3:3:152193664-152209835:152193618-152209835:-	Dnajb4	0.164728	0.0984016	0.130803
ENSMUSG00000028035;AL:3:152178511:152179646-152209835:152193563:152193664-152209835:-	Dnajb4	-0.370602	0.0984016	0.0284735
ENSMUSG00000029254;SE:5:86078060-86081167:86081280-86084389:+	Stap1	0.224929	0.0984016	0.0545194
ENSMUSG00000029605;SE:5:120812880-120813211:120813362-120814426:+	Oas1b	-0.0380678	0.0984016	1.06068
ENSMUSG00000079323;RI:9:107993134:107993296-107993377:107993462:+	Gm20661	0.333333	0.0984016	0.004949
ENSMUSG00000075703;A5:5:30257820-30263071:30257761-30263071:+	Selenoi	-0.0454271	0.0986513	13.5788
ENSMUSG00000075703;SE:5:30248520-30252710:30252784-30256078:+	Selenoi	-0.0439429	0.0986513	7.02933
ENSMUSG00000021134;A5:12:80945798-80946576:80945668-80946576:+	Srsf5	-0.0263481	0.0987762	9.26579
ENSMUSG00000021134;A5:12:80945798-80946576:80945672-80946576:+	Srsf5	0.0171993	0.0987762	9.26579
ENSMUSG00000021134;RI:12:80947796:80947865-80949095:80949168:+	Srsf5	0.0175985	0.0987762	10.6438
ENSMUSG00000000827;A3:2:181502935-181508166:181502935-181508173:+	Tpd52l2	-0.027387	0.0989011	7.10892
ENSMUSG00000004771;SE:9:64716988-64725502:64725582-64726624:-	Rab11a	0.0692208	0.0989011	30.9004
ENSMUSG00000016664;AF:15:83401999-83432664:83432850:83401999-83464459:83464606:-	Pacsin2	-0.0203428	0.0989011	2.68023
ENSMUSG00000022033;AF:14:65805937:65806134-65809215:65806232:65806302-65809215:+	Pbk	0.181586	0.0989011	1.02621
ENSMUSG00000031628;A5:8:46617501-46629734:46617496-46629734:+	Casp3	-0.0199022	0.0989011	9.64462
ENSMUSG00000032562;A3:9:107615098-107615612:107614715-107615612:-	Gnai2	0.0419438	0.0989011	140.113
ENSMUSG00000037126;A3:19:46320966-46322056:46320963-46322056:-	Psd	0.0878719	0.0989011	0.710294
ENSMUSG00000048478;A5:8:123213314-123214314:123213237-123214314:+	Spata33	0.307553	0.0989011	0.0252305
ENSMUSG00000059291;AF:4:136052717-136052970:136053090:136052717-136053348:136053393:-	Rpl11	-0.0220457	0.0989011	694.95
ENSMUSG00000066363;SE:12:104214620-104215135:104215346-104216869:+	Serpina3f	-0.130674	0.0989011	2.03648
ENSMUSG00000073791;A5:4:99829554-99831390:99829454-99831390:+	Efcab7	0.206117	0.0989011	0.597746
ENSMUSG00000095304;AF:14:25890855-25902379:25902476:25890855-25902786:25903100:-	Plac9a	-0.109322	0.0989011	1.13408
ENSMUSG00000045411;AL:7:44250340-44250613:44250977:44250340-44251011:44251709:+	2410002F23Rik	-0.332106	0.0993292	0.255101
ENSMUSG00000003344;A3:10:80644813-80645340:80644795-80645340:-	Btbd2	0.023895	0.0994006	2.13312
ENSMUSG00000018740;A3:11:68970789-68971184:68970789-68971196:+	Slc25a35	-0.0627702	0.0994006	1.49685
ENSMUSG00000041797;SE:11:110159057-110160400:110160564-110163171:-	Abca9	-0.23274	0.0994006	0.226344
ENSMUSG00000056032;A3:11:116752586-116753474:116752586-116753570:+	BC018473	0.0772649	0.0994006	2.2654
ENSMUSG00000056032;SE:11:116754489-116755100:116755210-116755293:+	BC018473	-0.0480947	0.0994006	1.02235
ENSMUSG00000086288;SE:3:94999000-95002139:95002264-95004223:-	Gm15265	-0.0864843	0.0994006	0.170953
ENSMUSG00000014077;AF:2:119547721:119547917-119560731:119559512:119559747-119560731:+	Chp1	-0.190441	0.0996503	0.297453
ENSMUSG00000002111;A3:2:91096993-91099400:91096993-91099430:+	Spi1	0.0594774	0.0999001	0.509595
ENSMUSG00000002111;AF:2:91082390:91082523-91099430:91096096:91096993-91099430:+	Spi1	0.0785679	0.0999001	0.562477
ENSMUSG00000041193;AF:4:138806234-138812087:138812211:138806234-138819000:138819228:-	Pla2g5	0.0725562	0.0999001	8.42353
ENSMUSG00000041193;AF:4:138806234-138812087:138812211:138806234-138819000:138819255:-	Pla2g5	0.0355338	0.0999001	8.42353
ENSMUSG00000041193;SE:4:138801458-138804507:138804651-138806185:-	Pla2g5	-0.0365288	0.0999001	12.2091
ENSMUSG00000043872;AF:4:127054382-127057401:127057573:127054382-127058793:127058881:-	Zmym1	-0.476142	0.0999001	0.162984
ENSMUSG00000054181;A5:2:57236972-57237714:57236972-57237757:-	A930012O16Rik	-0.136309	0.0999001	0.297603
ENSMUSG00000057594;SE:11:120465821-120465984:120466099-120466654:-	Arl16	-0.106584	0.0999001	0.886398

## Sheet: Apc_Srsf1_isoforms_0.05
gene;transcript	gene_short_name	isoform_dPSI	isoform_p.value
ENSMUSG00000097290;ENSMUST00000209449	1300002E11Rik	0.109316	0.0244755
ENSMUSG00000068099;ENSMUST00000136948	1500009C09Rik	-0.124494	0.0374625
ENSMUSG00000068099;ENSMUST00000143238	1500009C09Rik	0.124494	0.0374625
ENSMUSG00000072694;ENSMUST00000061251	1500011B03Rik	0.085903	0.0144855
ENSMUSG00000072694;ENSMUST00000112160	1500011B03Rik	-0.085903	0.0144855
ENSMUSG00000054676;ENSMUST00000067854	1600014C10Rik	0.0522328	0.0415834
ENSMUSG00000054676;ENSMUST00000178890	1600014C10Rik	-0.0601079	0.0415834
ENSMUSG00000054676;ENSMUST00000179503	1600014C10Rik	-0.104263	0.0224775
ENSMUSG00000054676;ENSMUST00000179525	1600014C10Rik	0.133025	0.0224775
ENSMUSG00000086330;ENSMUST00000139530	1700007J10Rik	0.425978	0.0304695
ENSMUSG00000086330;ENSMUST00000153431	1700007J10Rik	-0.425978	0.0304695
ENSMUSG00000021850;ENSMUST00000022398	1700011H14Rik	-0.523066	0.0262238
ENSMUSG00000021850;ENSMUST00000148109	1700011H14Rik	0.429233	0.0262238
ENSMUSG00000100625;ENSMUST00000186819	1700016G22Rik	0.431866	0.028971
ENSMUSG00000100625;ENSMUST00000186843	1700016G22Rik	-0.431866	0.028971
ENSMUSG00000056821;ENSMUST00000076984	1700028I16Rik	-0.650621	0.028971
ENSMUSG00000056821;ENSMUST00000178540	1700028I16Rik	0.650621	0.028971
ENSMUSG00000019945;ENSMUST00000020103	1700040L02Rik	-0.0948499	0.0284715
ENSMUSG00000019945;ENSMUST00000166919	1700040L02Rik	0.0948499	0.0284715
ENSMUSG00000073598;ENSMUST00000097617	1700066B19Rik	-0.0494388	0.040959
ENSMUSG00000073598;ENSMUST00000143778	1700066B19Rik	0.0494388	0.040959
ENSMUSG00000099354;ENSMUST00000189129	1700124L16Rik	0.287255	0.041958
ENSMUSG00000073155;ENSMUST00000130875	1810058I24Rik	-0.0326813	0.0382118
ENSMUSG00000073155;ENSMUST00000136110	1810058I24Rik	0.0484132	0.0382118
ENSMUSG00000037145;ENSMUST00000048801	2210407C18Rik	0.0256649	0.0367133
ENSMUSG00000037145;ENSMUST00000108821	2210407C18Rik	-0.0254338	0.0367133
ENSMUSG00000072852;ENSMUST00000101090	2310040G07Rik	0.679797	0.0284715
ENSMUSG00000072852;ENSMUST00000145897	2310040G07Rik	-0.679797	0.0284715
ENSMUSG00000045411;ENSMUST00000055858	2410002F23Rik	0.134577	0.01998
ENSMUSG00000031242;ENSMUST00000120722	2610002M06Rik	-0.0460871	0.044955
ENSMUSG00000031242;ENSMUST00000191183	2610002M06Rik	0.0460871	0.044955
ENSMUSG00000031984;ENSMUST00000034465	2810004N23Rik	-0.0564152	0.0397103
ENSMUSG00000031984;ENSMUST00000211971	2810004N23Rik	0.0567383	0.0397103
ENSMUSG00000049881;ENSMUST00000061537	2810025M15Rik	0.075905	0.024975
ENSMUSG00000049881;ENSMUST00000189791	2810025M15Rik	-0.0737974	0.024975
ENSMUSG00000040204;ENSMUST00000045802	2810417H13Rik	0.0351895	0.035964
ENSMUSG00000040204;ENSMUST00000130308	2810417H13Rik	-0.0354012	0.035964
ENSMUSG00000046806;ENSMUST00000115006	3110062M04Rik	-0.225141	0.024975
ENSMUSG00000033731;ENSMUST00000046994	3300002A11Rik	0.418929	0.0424575
ENSMUSG00000033731;ENSMUST00000126476	3300002A11Rik	-0.418929	0.0424575
ENSMUSG00000033111;ENSMUST00000112669	3830406C13Rik	0.136912	0.0044955
ENSMUSG00000033111;ENSMUST00000163392	3830406C13Rik	-0.136912	0.0044955
ENSMUSG00000038917;ENSMUST00000040608	3930402G23Rik	0.149904	0.040959
ENSMUSG00000038917;ENSMUST00000208615	3930402G23Rik	-0.149904	0.040959
ENSMUSG00000025871;ENSMUST00000026989	4833439L19Rik	-0.0748373	0.0247253
ENSMUSG00000025871;ENSMUST00000153065	4833439L19Rik	0.0729226	0.0247253
ENSMUSG00000094577;ENSMUST00000177994	4921511M17Rik	0.333333	0.041958
ENSMUSG00000094577;ENSMUST00000179369	4921511M17Rik	-0.333333	0.041958
ENSMUSG00000097620;ENSMUST00000181450	4921514A10Rik	0.333333	0.0354645
ENSMUSG00000097620;ENSMUST00000187076	4921514A10Rik	-0.333333	0.0354645
ENSMUSG00000072762;ENSMUST00000100937	4930522L14Rik	0.0998913	0.0224775
ENSMUSG00000072762;ENSMUST00000112547	4930522L14Rik	-0.0998913	0.0224775
ENSMUSG00000085516;ENSMUST00000131383	4930538E20Rik	0.395778	0.028971
ENSMUSG00000085516;ENSMUST00000146717	4930538E20Rik	-0.395778	0.028971
ENSMUSG00000073803;ENSMUST00000097982	4930544L04Rik	-0.0174687	0.0474525
ENSMUSG00000073803;ENSMUST00000211181	4930544L04Rik	0.0174687	0.0474525
ENSMUSG00000013353;ENSMUST00000013497	4931406B18Rik	-0.420864	0.048951
ENSMUSG00000013353;ENSMUST00000163474	4931406B18Rik	0.175488	0.048951
ENSMUSG00000013353;ENSMUST00000163619	4931406B18Rik	0.144945	0.048951
ENSMUSG00000013353;ENSMUST00000168213	4931406B18Rik	0	0.048951
ENSMUSG00000013353;ENSMUST00000168636	4931406B18Rik	0	0.048951
ENSMUSG00000013353;ENSMUST00000168883	4931406B18Rik	0	0.048951
ENSMUSG00000013353;ENSMUST00000191516	4931406B18Rik	0.100431	0.048951
ENSMUSG00000074580;ENSMUST00000099076	4931440P22Rik	0.437286	0.0124875
ENSMUSG00000074580;ENSMUST00000193051	4931440P22Rik	-0.384484	0.0124875
ENSMUSG00000062391;ENSMUST00000141088	4932435O22Rik	-0.333333	0.0354645
ENSMUSG00000062391;ENSMUST00000148405	4932435O22Rik	0.333333	0.0354645
ENSMUSG00000049357;ENSMUST00000056932	4933408B17Rik	-0.443914	0.0384615
ENSMUSG00000049357;ENSMUST00000129566	4933408B17Rik	0.443914	0.0384615
ENSMUSG00000044276;ENSMUST00000056711	4933427E11Rik	-0.310216	0.0464535
ENSMUSG00000044276;ENSMUST00000185751	4933427E11Rik	0.310216	0.0464535
ENSMUSG00000036046;ENSMUST00000047144	5031439G07Rik	-0.14127	0.00799201
ENSMUSG00000036046;ENSMUST00000165743	5031439G07Rik	0.122694	0.00799201
ENSMUSG00000052658;ENSMUST00000064646	5830454E08Rik	-0.214891	0.035964
ENSMUSG00000052658;ENSMUST00000213974	5830454E08Rik	0.214891	0.035964
ENSMUSG00000075585;ENSMUST00000100518	6330403L08Rik	0.335047	0.00549451
ENSMUSG00000075585;ENSMUST00000187923	6330403L08Rik	-0.335047	0.00549451
ENSMUSG00000062704;ENSMUST00000074808	9430002A10Rik	0.666667	0.000499501
ENSMUSG00000062704;ENSMUST00000185395	9430002A10Rik	-0.666667	0.000499501
ENSMUSG00000020177;ENSMUST00000020392	9530003J23Rik	-0.244115	0.0404595
ENSMUSG00000020177;ENSMUST00000159193	9530003J23Rik	0.244115	0.0404595
ENSMUSG00000045345;ENSMUST00000061947	9530056K15Rik	0.468615	0.0114885
ENSMUSG00000045345;ENSMUST00000197918	9530056K15Rik	-0.468615	0.0114885
ENSMUSG00000097736;ENSMUST00000181107	9530059O14Rik	-0.237281	0.0464535
ENSMUSG00000097736;ENSMUST00000181682	9530059O14Rik	0	0.0464535
ENSMUSG00000097736;ENSMUST00000181719	9530059O14Rik	0.189148	0.0464535
ENSMUSG00000097736;ENSMUST00000215759	9530059O14Rik	0.0481331	0.0464535
ENSMUSG00000036275;ENSMUST00000036952	9530068E07Rik	-0.0697641	0.00699301
ENSMUSG00000036275;ENSMUST00000109057	9530068E07Rik	0.069374	0.00699301
ENSMUSG00000069893;ENSMUST00000093153	9930111J21Rik1	0.155715	0.0454545
ENSMUSG00000069893;ENSMUST00000097494	9930111J21Rik1	-0.155715	0.0454545
ENSMUSG00000087612;ENSMUST00000137661	A230005M16Rik	-0.250584	0.037962
ENSMUSG00000087612;ENSMUST00000151069	A230005M16Rik	0.250584	0.037962
ENSMUSG00000097845;ENSMUST00000181050	A230020J21Rik	-0.568861	0.027972
ENSMUSG00000097845;ENSMUST00000192407	A230020J21Rik	0.568861	0.027972
ENSMUSG00000086851;ENSMUST00000153461	A430108G06Rik	0.409471	0.0394605
ENSMUSG00000086851;ENSMUST00000155165	A430108G06Rik	-0.409471	0.0394605
ENSMUSG00000047878;ENSMUST00000049530	A4galt	0.10937	0.034965
ENSMUSG00000047878;ENSMUST00000164614	A4galt	-0.10937	0.034965
ENSMUSG00000093483;ENSMUST00000176545	AA465934	-0.0572448	0.0430819
ENSMUSG00000093483;ENSMUST00000177248	AA465934	-0.0756218	0.0357975
ENSMUSG00000093483;ENSMUST00000176016	AA465934	-0.726976	0
ENSMUSG00000093483;ENSMUST00000177150	AA465934	0.852999	0
ENSMUSG00000042510;ENSMUST00000039323	AA986860	-0.0476103	0.0254745
ENSMUSG00000042510;ENSMUST00000186185	AA986860	0.0458497	0.0254745
ENSMUSG00000025894;ENSMUST00000051589	Aasdhppt	-0.0868206	0.0187313
ENSMUSG00000025894;ENSMUST00000212897	Aasdhppt	0.0869159	0.0187313
ENSMUSG00000035435;ENSMUST00000039324	Abca17	-0.333333	0.0334665
ENSMUSG00000035435;ENSMUST00000121226	Abca17	0.333333	0.0334665
ENSMUSG00000044749;ENSMUST00000044003	Abca6	-0.430683	0.046953
ENSMUSG00000044749;ENSMUST00000150988	Abca6	0.430683	0.046953
ENSMUSG00000041797;ENSMUST00000044850	Abca9	-0.23274	0.0464535
ENSMUSG00000041797;ENSMUST00000126499	Abca9	0.23274	0.0464535
ENSMUSG00000040584;ENSMUST00000047753	Abcb1a	0.0457231	0.0499501
ENSMUSG00000040584;ENSMUST00000126846	Abcb1a	-0.0433573	0.0499501
ENSMUSG00000085042;ENSMUST00000136022	Abhd11os	-0.0439516	0.020979
ENSMUSG00000085042;ENSMUST00000154060	Abhd11os	0.0439516	0.020979
ENSMUSG00000042210;ENSMUST00000048685	Abhd14a	0.14688	0.013986
ENSMUSG00000042210;ENSMUST00000171678	Abhd14a	-0.149406	0.013986
ENSMUSG00000002475;ENSMUST00000117828	Abhd3	-0.0315754	0.045954
ENSMUSG00000002475;ENSMUST00000144150	Abhd3	-0.0362112	0.045954
ENSMUSG00000002475;ENSMUST00000002549	Abhd3	0.0703311	0.033966
ENSMUSG00000025277;ENSMUST00000026313	Abhd6	0.0736041	0.012987
ENSMUSG00000025277;ENSMUST00000166497	Abhd6	-0.0736041	0.012987
ENSMUSG00000095041;ENSMUST00000178343	AC149090.1	0.0450682	0.031968
ENSMUSG00000095041;ENSMUST00000179505	AC149090.1	-0.0450682	0.031968
ENSMUSG00000032047;ENSMUST00000034547	Acat1	0.0357737	0.0322178
ENSMUSG00000032047;ENSMUST00000169317	Acat1	-0.0356015	0.0322178
ENSMUSG00000038007;ENSMUST00000135874	Acer2	-0.101673	0.031968
ENSMUSG00000022220;ENSMUST00000002398	Adcy4	0.298959	0.00949051
ENSMUSG00000022220;ENSMUST00000170223	Adcy4	-0.298959	0.00949051
ENSMUSG00000020629;ENSMUST00000020957	Adi1	0.0756103	0.00599401
ENSMUSG00000020629;ENSMUST00000135772	Adi1	-0.0799266	0.00599401
ENSMUSG00000058620;ENSMUST00000071902	Adra2b	0.335062	0.0364635
ENSMUSG00000058620;ENSMUST00000104934	Adra2b	-0.335062	0.0364635
ENSMUSG00000026159;ENSMUST00000113444	Agfg1	0.0719733	0.043956
ENSMUSG00000026159;ENSMUST00000186302	Agfg1	-0.101266	0.031968
ENSMUSG00000069833;ENSMUST00000092955	Ahnak	0.0944162	0.00749251
ENSMUSG00000069833;ENSMUST00000092956	Ahnak	-0.0944162	0.00749251
ENSMUSG00000091931;ENSMUST00000173969	AK010878	-0.0697601	0.026973
ENSMUSG00000091931;ENSMUST00000179263	AK010878	0.0697601	0.026973
ENSMUSG00000037542;ENSMUST00000042699	Aldh8a1	0.478142	0.0262238
ENSMUSG00000037542;ENSMUST00000161285	Aldh8a1	-0.478142	0.0262238
ENSMUSG00000029288;ENSMUST00000031226	Ambn	0.274226	0.038961
ENSMUSG00000029288;ENSMUST00000198265	Ambn	-0.274226	0.038961
ENSMUSG00000072115;ENSMUST00000069011	Ang	0.0296866	0.0484515
ENSMUSG00000072115;ENSMUST00000171688	Ang	-0.0296866	0.0484515
ENSMUSG00000033544;ENSMUST00000027885	Angptl1	-0.184488	0.043956
ENSMUSG00000033544;ENSMUST00000111720	Angptl1	0.184488	0.043956
ENSMUSG00000015749;ENSMUST00000167876	Anp32e	0.0498599	0.0499501
ENSMUSG00000015749;ENSMUST00000165307	Anp32e	-0.0840619	0.034965
ENSMUSG00000039062;ENSMUST00000205502	Anpep	-0.0437963	0.032967
ENSMUSG00000039062;ENSMUST00000206682	Anpep	-0.0788219	0.00599401
ENSMUSG00000039062;ENSMUST00000049004	Anpep	0.142354	0
ENSMUSG00000021814;ENSMUST00000065504	Anxa7	0.0284194	0.0314685
ENSMUSG00000021814;ENSMUST00000100844	Anxa7	-0.0284194	0.0314685
ENSMUSG00000020609;ENSMUST00000037811	Apob	0.0684905	0.016983
ENSMUSG00000020609;ENSMUST00000171239	Apob	-0.0684809	0.016983
ENSMUSG00000027255;ENSMUST00000028691	Arfgap2	-0.0842158	0.0174825
ENSMUSG00000027255;ENSMUST00000080008	Arfgap2	0.0955657	0.0174825
ENSMUSG00000040459;ENSMUST00000048545	Arglu1	0.100771	0.015984
ENSMUSG00000040459;ENSMUST00000208252	Arglu1	-0.0984099	0.015984
ENSMUSG00000036882;ENSMUST00000044338	Arhgap33	-0.362111	0.027972
ENSMUSG00000036882;ENSMUST00000207858	Arhgap33	0.447042	0.027972
ENSMUSG00000042659;ENSMUST00000048068	Arrdc4	-0.183864	0.000499501
ENSMUSG00000042659;ENSMUST00000118110	Arrdc4	0.183864	0.000499501
ENSMUSG00000033007;ENSMUST00000037708	Asic4	0.666667	0.032967
ENSMUSG00000033007;ENSMUST00000113577	Asic4	-0.666667	0.032967
ENSMUSG00000021388;ENSMUST00000021820	Aspn	-0.109676	0.041958
ENSMUSG00000021388;ENSMUST00000177948	Aspn	0.109676	0.041958
ENSMUSG00000038295;ENSMUST00000059401	Atg9b	-0.0807489	0.0367133
ENSMUSG00000038295;ENSMUST00000138716	Atg9b	0.0587215	0.0367133
ENSMUSG00000022533;ENSMUST00000061350	Atp13a3	-0.0658933	0.0424575
ENSMUSG00000022533;ENSMUST00000100013	Atp13a3	0.0683945	0.0424575
ENSMUSG00000027546;ENSMUST00000109175	Atp9a	0.091024	0.032967
ENSMUSG00000027546;ENSMUST00000109177	Atp9a	-0.0838518	0.032967
ENSMUSG00000069895;ENSMUST00000093162	Atxn1l	0.102365	0.026973
ENSMUSG00000069895;ENSMUST00000212605	Atxn1l	-0.103414	0.026973
ENSMUSG00000097415;ENSMUST00000181224	AU020206	0.0589895	0.0224775
ENSMUSG00000097415;ENSMUST00000206358	AU020206	-0.0589895	0.0224775
ENSMUSG00000039182;ENSMUST00000038690	AW209491	-0.0718793	0.0264735
ENSMUSG00000039182;ENSMUST00000178289	AW209491	0.0718793	0.0264735
ENSMUSG00000024959;ENSMUST00000025910	Bad	-0.0517108	0.044955
ENSMUSG00000024959;ENSMUST00000113423	Bad	0.0916685	0.024975
ENSMUSG00000028416;ENSMUST00000030125	Bag1	-0.0389033	0.035964
ENSMUSG00000028416;ENSMUST00000108089	Bag1	0.0485805	0.027972
ENSMUSG00000051444;ENSMUST00000057975	Bbs12	-0.186076	0.0204795
ENSMUSG00000051444;ENSMUST00000108121	Bbs12	0.186076	0.0204795
ENSMUSG00000052712;ENSMUST00000120346	BC004004	0.082734	0.0237263
ENSMUSG00000052712;ENSMUST00000149405	BC004004	-0.0742004	0.0237263
ENSMUSG00000092564;ENSMUST00000172526	BC051226	-0.0728223	0.0434565
ENSMUSG00000092564;ENSMUST00000174321	BC051226	0.0841127	0.0434565
ENSMUSG00000051721;ENSMUST00000053034	BC068281	0.175912	0.0314685
ENSMUSG00000051721;ENSMUST00000085793	BC068281	-0.175912	0.0314685
ENSMUSG00000037608;ENSMUST00000092678	Bclaf1	0.113691	0.035964
ENSMUSG00000046598;ENSMUST00000089759	Bdh1	0.0601064	0.038961
ENSMUSG00000074489;ENSMUST00000075523	Bglap3	0.213992	0.00624376
ENSMUSG00000074489;ENSMUST00000107542	Bglap3	-0.224723	0.00624376
ENSMUSG00000034663;ENSMUST00000035635	Bmp2k	-0.107914	0.012987
ENSMUSG00000034663;ENSMUST00000112974	Bmp2k	0.107914	0.012987
ENSMUSG00000031201;ENSMUST00000133781	Brcc3	-0.0730275	0.0431235
ENSMUSG00000031201;ENSMUST00000114074	Brcc3	-0.134523	0.0104895
ENSMUSG00000031201;ENSMUST00000033544	Brcc3	0.208482	0
ENSMUSG00000026918;ENSMUST00000077737	Brd3	-0.113627	0.0424575
ENSMUSG00000026918;ENSMUST00000113941	Brd3	0.108442	0.0424575
ENSMUSG00000028392;ENSMUST00000030088	Bspry	-0.0475415	0.0202298
ENSMUSG00000028392;ENSMUST00000107449	Bspry	0.0554846	0.0202298
ENSMUSG00000002803;ENSMUST00000002880	Btbd6	0.0596525	0.0384615
ENSMUSG00000002803;ENSMUST00000165079	Btbd6	-0.0596525	0.0384615
ENSMUSG00000111375;ENSMUST00000094541	Btbd8	-0.283574	0.0487013
ENSMUSG00000111375;ENSMUST00000211896	Btbd8	0.283574	0.0487013
ENSMUSG00000052013;ENSMUST00000063654	Btla	0.191223	0.0394605
ENSMUSG00000052013;ENSMUST00000102802	Btla	-0.191223	0.0394605
ENSMUSG00000073420;ENSMUST00000097346	Btnl5-ps	-0.0351367	0.023976
ENSMUSG00000073420;ENSMUST00000173333	Btnl5-ps	0.0407592	0.023976
ENSMUSG00000038722;ENSMUST00000159018	Bud31	0.109267	0.0192308
ENSMUSG00000038722;ENSMUST00000162594	Bud31	-0.096012	0.0192308
ENSMUSG00000098098;ENSMUST00000183083	Bvht	-0.0889386	0.037962
ENSMUSG00000098098;ENSMUST00000183087	Bvht	0.0889386	0.037962
ENSMUSG00000097874;ENSMUST00000181465	C030010L15Rik	0.285607	0.021978
ENSMUSG00000097874;ENSMUST00000183627	C030010L15Rik	-0.285607	0.021978
ENSMUSG00000087574;ENSMUST00000125967	C030037D09Rik	0.2945	0.014985
ENSMUSG00000087574;ENSMUST00000136201	C030037D09Rik	-0.348671	0.014985
ENSMUSG00000017446;ENSMUST00000017590	C1qtnf1	-0.161982	0.035964
ENSMUSG00000017446;ENSMUST00000106286	C1qtnf1	0.171395	0.035964
ENSMUSG00000046679;ENSMUST00000050497	C87436	-0.111319	0.03996
ENSMUSG00000046679;ENSMUST00000143430	C87436	0.137	0.03996
ENSMUSG00000035031;ENSMUST00000048947	C8a	0	0.0444555
ENSMUSG00000035031;ENSMUST00000064873	C8a	0	0.0444555
ENSMUSG00000035031;ENSMUST00000106808	C8a	0	0.0444555
ENSMUSG00000035031;ENSMUST00000152146	C8a	0	0.0444555
ENSMUSG00000040957;ENSMUST00000046948	Cables1	0.138183	0.00999001
ENSMUSG00000040957;ENSMUST00000171109	Cables1	-0.138183	0.00999001
ENSMUSG00000024857;ENSMUST00000159148	Cabp2	0.161526	0.044955
ENSMUSG00000024857;ENSMUST00000159556	Cabp2	-0.312967	0.01998
ENSMUSG00000024112;ENSMUST00000078496	Cacna1h	-0.296388	0.024975
ENSMUSG00000024112;ENSMUST00000159610	Cacna1h	0.281275	0.024975
ENSMUSG00000026407;ENSMUST00000159106	Cacna1s	0.314917	0.02997
ENSMUSG00000003352;ENSMUST00000003442	Cacnb3	-0.0648069	0.021978
ENSMUSG00000003352;ENSMUST00000109150	Cacnb3	0.0648069	0.021978
ENSMUSG00000037973;ENSMUST00000044729	Ccdc129	-1	0
ENSMUSG00000037973;ENSMUST00000169699	Ccdc129	1	0
ENSMUSG00000075229;ENSMUST00000099937	Ccdc58	0.0497843	0.038961
ENSMUSG00000075229;ENSMUST00000164916	Ccdc58	-0.0455093	0.038961
ENSMUSG00000056018;ENSMUST00000140887	Ccdc7b	-0.365864	0.048951
ENSMUSG00000056018;ENSMUST00000148234	Ccdc7b	0.372138	0.048951
ENSMUSG00000019122;ENSMUST00000019266	Ccl9	0.0817178	0.00749251
ENSMUSG00000019122;ENSMUST00000136131	Ccl9	-0.0817178	0.00749251
ENSMUSG00000041750;ENSMUST00000041920	Cd1d2	-0.20599	0.0412088
ENSMUSG00000041750;ENSMUST00000194208	Cd1d2	0.255525	0.0412088
ENSMUSG00000022661;ENSMUST00000163230	Cd200	-0.131832	0.032967
ENSMUSG00000022661;ENSMUST00000172091	Cd200	0.192277	0.0164835
ENSMUSG00000005763;ENSMUST00000005907	Cd247	-0.254972	0.0370879
ENSMUSG00000005763;ENSMUST00000161971	Cd247	-0.221445	0.0370879
ENSMUSG00000005763;ENSMUST00000178336	Cd247	0.221689	0.0370879
ENSMUSG00000005763;ENSMUST00000187313	Cd247	0.215643	0.0370879
ENSMUSG00000042502;ENSMUST00000035771	Cd2bp2	-0.0860117	0.020979
ENSMUSG00000042502;ENSMUST00000205316	Cd2bp2	-0.08685	0.020979
ENSMUSG00000042502;ENSMUST00000206026	Cd2bp2	0.167261	0.00899101
ENSMUSG00000085939;ENSMUST00000145417	Cd63-ps	-0.220388	0.045954
ENSMUSG00000085939;ENSMUST00000154992	Cd63-ps	0.220388	0.045954
ENSMUSG00000027215;ENSMUST00000028644	Cd82	0.0665006	0.043956
ENSMUSG00000027330;ENSMUST00000028804	Cdc25b	0.126782	0.0174825
ENSMUSG00000027330;ENSMUST00000079857	Cdc25b	-0.125865	0.0174825
ENSMUSG00000000028;ENSMUST00000000028	Cdc45	-0.0722731	0.0217283
ENSMUSG00000000028;ENSMUST00000096990	Cdc45	0.0763007	0.0217283
ENSMUSG00000035498;ENSMUST00000039229	Cdcp1	0.0461943	0.0442058
ENSMUSG00000035498;ENSMUST00000148158	Cdcp1	-0.0461368	0.0442058
ENSMUSG00000032803;ENSMUST00000035484	Cdv3	0.0666732	0.0314685
ENSMUSG00000032803;ENSMUST00000072249	Cdv3	-0.0579098	0.0314685
ENSMUSG00000058579;ENSMUST00000102481	Cela2a	0.0769246	0.00599401
ENSMUSG00000058579;ENSMUST00000127962	Cela2a	-0.0768944	0.00599401
ENSMUSG00000029177;ENSMUST00000144742	Cenpa	0.0689724	0.0274725
ENSMUSG00000029177;ENSMUST00000133316	Cenpa	-0.111835	0.014985
ENSMUSG00000039781;ENSMUST00000106227	Cep131	-0.272108	0.0384615
ENSMUSG00000040774;ENSMUST00000039153	Cept1	0.0676342	0.0297203
ENSMUSG00000040774;ENSMUST00000121231	Cept1	-0.0773061	0.0297203
ENSMUSG00000056201;ENSMUST00000116560	Cfl1	-0.0184732	0.033966
ENSMUSG00000056201;ENSMUST00000209469	Cfl1	0.0184732	0.033966
ENSMUSG00000054604;ENSMUST00000067744	Cggbp1	-0.128827	0.002997
ENSMUSG00000054604;ENSMUST00000136532	Cggbp1	0.128827	0.002997
ENSMUSG00000064246;ENSMUST00000082060	Chil1	-0.363033	0.03996
ENSMUSG00000030278;ENSMUST00000032416	Cidec	-0.0572042	0.028971
ENSMUSG00000030278;ENSMUST00000113089	Cidec	0.0575401	0.028971
ENSMUSG00000040549;ENSMUST00000099716	Ckap5	-0.0847894	0.0344655
ENSMUSG00000040549;ENSMUST00000111338	Ckap5	-0.0806288	0.0344655
ENSMUSG00000040549;ENSMUST00000133633	Ckap5	0.17543	0.026973
ENSMUSG00000047126;ENSMUST00000124385	Cltc	-0.0465543	0.047952
ENSMUSG00000047126;ENSMUST00000103186	Cltc	0.0700964	0.038961
ENSMUSG00000016756;ENSMUST00000050859	Cmah	-0.195109	0.0284715
ENSMUSG00000016756;ENSMUST00000110391	Cmah	0.180954	0.0284715
ENSMUSG00000039163;ENSMUST00000044220	Cmc1	-0.0408191	0.0204795
ENSMUSG00000039163;ENSMUST00000215799	Cmc1	0.0408191	0.0204795
ENSMUSG00000056162;ENSMUST00000070139	Cndp1	0.213355	0.0217283
ENSMUSG00000056162;ENSMUST00000145981	Cndp1	-0.204978	0.0217283
ENSMUSG00000024644;ENSMUST00000025546	Cndp2	-0.0712847	0.015984
ENSMUSG00000024644;ENSMUST00000168419	Cndp2	0.0712847	0.015984
ENSMUSG00000064105;ENSMUST00000077666	Cnnm2	0.160425	0.0294705
ENSMUSG00000064105;ENSMUST00000099373	Cnnm2	-0.160425	0.0294705
ENSMUSG00000023973;ENSMUST00000129200	Cnpy3	0.0745943	0.0262238
ENSMUSG00000023973;ENSMUST00000059844	Cnpy3	-0.104596	0.024975
ENSMUSG00000038949;ENSMUST00000040706	Cnst	0.167524	0.014985
ENSMUSG00000038949;ENSMUST00000144370	Cnst	-0.17339	0.014985
ENSMUSG00000029661;ENSMUST00000031668	Col1a2	0.0863772	0.035964
ENSMUSG00000029661;ENSMUST00000138511	Col1a2	-0.0877135	0.035964
ENSMUSG00000026043;ENSMUST00000087883	Col3a1	-0.0887478	0.013986
ENSMUSG00000026043;ENSMUST00000129611	Col3a1	0.127626	0.013986
ENSMUSG00000027206;ENSMUST00000028635	Cops2	-0.0660747	0.034965
ENSMUSG00000027206;ENSMUST00000110463	Cops2	0.072594	0.034965
ENSMUSG00000011463;ENSMUST00000011607	Cpb1	0.0968435	0.00224775
ENSMUSG00000011463;ENSMUST00000125945	Cpb1	-0.0967976	0.00224775
ENSMUSG00000095975;ENSMUST00000183436	Cphx1	-0.439362	0.0134865
ENSMUSG00000095975;ENSMUST00000184016	Cphx1	0.477361	0.0134865
ENSMUSG00000052955;ENSMUST00000166545	Cpvl	0.19734	0.041958
ENSMUSG00000052955;ENSMUST00000203101	Cpvl	-0.174984	0.041958
ENSMUSG00000027408;ENSMUST00000028897	Cpxm1	-0.215809	0.0304695
ENSMUSG00000027408;ENSMUST00000130533	Cpxm1	0.215809	0.0304695
ENSMUSG00000027938;ENSMUST00000029547	Creb3l4	0.0842642	0.02997
ENSMUSG00000027938;ENSMUST00000107369	Creb3l4	-0.0842642	0.02997
ENSMUSG00000040713;ENSMUST00000040298	Creg1	-0.0604324	0.0164835
ENSMUSG00000040713;ENSMUST00000111432	Creg1	0.0639001	0.0164835
ENSMUSG00000017776;ENSMUST00000017920	Crk	-0.092669	0.00749251
ENSMUSG00000017776;ENSMUST00000093115	Crk	0.0840048	0.00749251
ENSMUSG00000030970;ENSMUST00000033269	Ctbp2	-0.0892036	0.02997
ENSMUSG00000030970;ENSMUST00000166439	Ctbp2	0.0938267	0.02997
ENSMUSG00000062478;ENSMUST00000105781	Ctrc	-0.297088	0
ENSMUSG00000062478;ENSMUST00000153282	Ctrc	0.333282	0
ENSMUSG00000026726;ENSMUST00000091436	Cubn	0.218842	0.026973
ENSMUSG00000026726;ENSMUST00000195447	Cubn	-0.218842	0.026973
ENSMUSG00000029417;ENSMUST00000113093	Cxcl9	-0.138423	0.012987
ENSMUSG00000029417;ENSMUST00000202404	Cxcl9	0.138423	0.012987
ENSMUSG00000053929;ENSMUST00000081291	Cyhr1	-0.0716335	0.020979
ENSMUSG00000053929;ENSMUST00000176274	Cyhr1	0.0613126	0.020979
ENSMUSG00000029630;ENSMUST00000068317	Cyp3a25	0.118157	0.033966
ENSMUSG00000029630;ENSMUST00000145062	Cyp3a25	-0.120844	0.033966
ENSMUSG00000024292;ENSMUST00000054174	Cyp4f14	0.0318756	0.025974
ENSMUSG00000024292;ENSMUST00000179434	Cyp4f14	-0.0318756	0.025974
ENSMUSG00000043311;ENSMUST00000061859	D17H6S53E	-0.039587	0.042957
ENSMUSG00000043311;ENSMUST00000174311	D17H6S53E	0.039587	0.042957
ENSMUSG00000033883;ENSMUST00000165956	D3Ertd254e	-0.155407	0.0314685
ENSMUSG00000033883;ENSMUST00000197653	D3Ertd254e	0.154715	0.0314685
ENSMUSG00000054622;ENSMUST00000067770	D730045B01Rik	0.379321	0.00949051
ENSMUSG00000054622;ENSMUST00000186838	D730045B01Rik	-0.379321	0.00949051
ENSMUSG00000017734;ENSMUST00000109350	Dbndd2	0.0708278	0.035964
ENSMUSG00000017734;ENSMUST00000149287	Dbndd2	-0.0578672	0.035964
ENSMUSG00000019929;ENSMUST00000105287	Dcn	-0.073685	0.00899101
ENSMUSG00000019929;ENSMUST00000163448	Dcn	0.073685	0.00899101
ENSMUSG00000024472;ENSMUST00000025350	Dcp2	-0.125421	0.001998
ENSMUSG00000024472;ENSMUST00000202306	Dcp2	0.125421	0.001998
ENSMUSG00000078515;ENSMUST00000102484	Ddi2	-0.132799	0.0044955
ENSMUSG00000078515;ENSMUST00000177592	Ddi2	0.132799	0.0044955
ENSMUSG00000021758;ENSMUST00000075748	Ddx4	-0.666667	0.034965
ENSMUSG00000021758;ENSMUST00000099166	Ddx4	0.666667	0.034965
ENSMUSG00000054499;ENSMUST00000058702	Dedd2	0.0605887	0.036963
ENSMUSG00000054499;ENSMUST00000206750	Dedd2	-0.0605622	0.036963
ENSMUSG00000082211;ENSMUST00000167683	Defa27	-0.210677	0.00599401
ENSMUSG00000082211;ENSMUST00000168340	Defa27	0.210677	0.00599401
ENSMUSG00000020834;ENSMUST00000021187	Dhrs13	-0.0851589	0.048951
ENSMUSG00000020834;ENSMUST00000122342	Dhrs13	0.0813469	0.048951
ENSMUSG00000035051;ENSMUST00000038166	Dhx57	0.130346	0.0184815
ENSMUSG00000035051;ENSMUST00000086555	Dhx57	-0.130346	0.0184815
ENSMUSG00000075707;ENSMUST00000097228	Dio3	0.530825	0.043956
ENSMUSG00000075707;ENSMUST00000173014	Dio3	-0.530825	0.043956
ENSMUSG00000047517;ENSMUST00000213064	Dmbt1	0.0330197	0.036963
ENSMUSG00000047517;ENSMUST00000209167	Dmbt1	0.0462343	0.023976
ENSMUSG00000047517;ENSMUST00000084509	Dmbt1	-0.0754874	0.00899101
ENSMUSG00000061322;ENSMUST00000119127	Dnaic1	-0.279423	0.0472028
ENSMUSG00000061322;ENSMUST00000143198	Dnaic1	0.275349	0.0472028
ENSMUSG00000031701;ENSMUST00000034138	Dnaja2	0.0480578	0.0164835
ENSMUSG00000031701;ENSMUST00000211630	Dnaja2	-0.0480578	0.0164835
ENSMUSG00000004069;ENSMUST00000060067	Dnaja3	-0.0459074	0.042957
ENSMUSG00000004069;ENSMUST00000115854	Dnaja3	0.0475196	0.042957
ENSMUSG00000068335;ENSMUST00000089651	Dok1	-0.0799322	0.041958
ENSMUSG00000068335;ENSMUST00000149918	Dok1	0.0656098	0.041958
ENSMUSG00000019278;ENSMUST00000212773	Dpep1	-0.0669758	0.0367133
ENSMUSG00000019278;ENSMUST00000212409	Dpep1	0.0946276	0.02997
ENSMUSG00000009145;ENSMUST00000077502	Dqx1	-0.0435411	0.0484515
ENSMUSG00000009145;ENSMUST00000204803	Dqx1	0.0435411	0.0484515
ENSMUSG00000073102;ENSMUST00000101448	Drc1	-0.250992	0.043956
ENSMUSG00000073102;ENSMUST00000198023	Drc1	0.386098	0.031968
ENSMUSG00000024331;ENSMUST00000039247	Dsc2	-0.0617969	0.025974
ENSMUSG00000024331;ENSMUST00000075214	Dsc2	0.0719394	0.025974
ENSMUSG00000023330;ENSMUST00000110437	Dtwd1	0.0770928	0.021978
ENSMUSG00000023330;ENSMUST00000170908	Dtwd1	-0.0770928	0.021978
ENSMUSG00000030002;ENSMUST00000032071	Dusp11	0.104803	0.027972
ENSMUSG00000042662;ENSMUST00000123121	Dusp15	0.613345	0.023976
ENSMUSG00000020483;ENSMUST00000020775	Dynll2	-0.0335042	0.047952
ENSMUSG00000020483;ENSMUST00000178105	Dynll2	0.0352199	0.047952
ENSMUSG00000030345;ENSMUST00000078521	Dyrk4	0.76389	0.0494505
ENSMUSG00000030345;ENSMUST00000171945	Dyrk4	-0.621285	0.0494505
ENSMUSG00000097327;ENSMUST00000181614	E030030I06Rik	-0.147733	0.011988
ENSMUSG00000097327;ENSMUST00000180697	E030030I06Rik	0.203959	0.00599401
ENSMUSG00000072601;ENSMUST00000100691	Ear1	-0.333333	0.0354645
ENSMUSG00000072601;ENSMUST00000179200	Ear1	0.333333	0.0354645
ENSMUSG00000062148;ENSMUST00000074477	Ear6	0.666667	0.03996
ENSMUSG00000062148;ENSMUST00000169070	Ear6	-0.666667	0.03996
ENSMUSG00000038563;ENSMUST00000039881	Efl1	0.107201	0.017982
ENSMUSG00000038563;ENSMUST00000179489	Efl1	-0.14532	0.00899101
ENSMUSG00000012350;ENSMUST00000090475	Ehf	-0.138681	0
ENSMUSG00000012350;ENSMUST00000111174	Ehf	0.139721	0
ENSMUSG00000035530;ENSMUST00000049385	Eif1	0.0898049	0.0162338
ENSMUSG00000035530;ENSMUST00000132618	Eif1	-0.0865672	0.0162338
ENSMUSG00000057561;ENSMUST00000078079	Eif1a	0.075788	0.00749251
ENSMUSG00000057561;ENSMUST00000168382	Eif1a	-0.075788	0.00749251
ENSMUSG00000040731;ENSMUST00000036125	Eif4h	-0.0348404	0.034965
ENSMUSG00000040731;ENSMUST00000202622	Eif4h	0.0326322	0.034965
ENSMUSG00000021282;ENSMUST00000050993	Eif5	-0.0507797	0.00899101
ENSMUSG00000021282;ENSMUST00000166123	Eif5	0.0507797	0.00899101
ENSMUSG00000036461;ENSMUST00000040131	Elf1	0.0349887	0.041958
ENSMUSG00000036461;ENSMUST00000110835	Elf1	-0.0349887	0.041958
ENSMUSG00000056698;ENSMUST00000070990	Elmod3	0.119695	0.0254745
ENSMUSG00000056698;ENSMUST00000114069	Elmod3	-0.139928	0.0254745
ENSMUSG00000032624;ENSMUST00000049503	Eml4	-0.0663987	0.0247253
ENSMUSG00000032624;ENSMUST00000096766	Eml4	0.0825176	0.0247253
ENSMUSG00000040212;ENSMUST00000210297	Emp3	-0.0996486	0.03996
ENSMUSG00000037419;ENSMUST00000167549	Endod1	-0.0695888	0.0247253
ENSMUSG00000037419;ENSMUST00000213403	Endod1	0.0714528	0.0247253
ENSMUSG00000038619;ENSMUST00000037983	Ensa	-0.0566388	0.042957
ENSMUSG00000038619;ENSMUST00000058230	Ensa	0.059836	0.042957
ENSMUSG00000096768;ENSMUST00000179077	Erdr1	-0.0412822	0.042957
ENSMUSG00000096768;ENSMUST00000179483	Erdr1	0.0423672	0.042957
ENSMUSG00000040857;ENSMUST00000045847	Erf	0.0388441	0.0314685
ENSMUSG00000040857;ENSMUST00000116343	Erf	-0.0388441	0.0314685
ENSMUSG00000021131;ENSMUST00000021559	Erh	0.0437679	0.00999001
ENSMUSG00000021131;ENSMUST00000166931	Erh	-0.0437679	0.00999001
ENSMUSG00000028343;ENSMUST00000030028	Erp44	0.0554662	0.021978
ENSMUSG00000028343;ENSMUST00000138743	Erp44	-0.0539076	0.021978
ENSMUSG00000028967;ENSMUST00000073600	Errfi1	0.0474169	0.0457043
ENSMUSG00000028967;ENSMUST00000030811	Errfi1	-0.0809965	0.02997
ENSMUSG00000023443;ENSMUST00000113066	Esx1	0.859958	0.0142358
ENSMUSG00000023443;ENSMUST00000074698	Esx1	-1	0
ENSMUSG00000021262;ENSMUST00000021689	Evl	0.119082	0.00932401
ENSMUSG00000021262;ENSMUST00000109854	Evl	0.187255	0.00499501
ENSMUSG00000021262;ENSMUST00000077735	Evl	-0.32316	0.001998
ENSMUSG00000044134;ENSMUST00000056654	Fam109a	-0.0907053	0.0142358
ENSMUSG00000044134;ENSMUST00000198271	Fam109a	0.0917659	0.0142358
ENSMUSG00000047443;ENSMUST00000086861	Fam132b	-0.0399778	0.0464535
ENSMUSG00000047443;ENSMUST00000190998	Fam132b	0.0399778	0.0464535
ENSMUSG00000022270;ENSMUST00000022881	Fam134b	-0.0537703	0.0474525
ENSMUSG00000022270;ENSMUST00000110438	Fam134b	0.0537703	0.0474525
ENSMUSG00000026969;ENSMUST00000028346	Fam166a	0.353217	0.0314685
ENSMUSG00000026969;ENSMUST00000139988	Fam166a	-0.353217	0.0314685
ENSMUSG00000045350;ENSMUST00000062631	Fam186a	0.293841	0.0344655
ENSMUSG00000045350;ENSMUST00000100209	Fam186a	-0.293841	0.0344655
ENSMUSG00000031879;ENSMUST00000163140	Fam96b	0.0485615	0.038961
ENSMUSG00000031879;ENSMUST00000164884	Fam96b	-0.0461058	0.038961
ENSMUSG00000034066;ENSMUST00000120301	Farp2	-0.190592	0.00599401
ENSMUSG00000034066;ENSMUST00000122402	Farp2	0.190592	0.00599401
ENSMUSG00000070047;ENSMUST00000191428	Fat1	0.0981734	0.038961
ENSMUSG00000025226;ENSMUST00000026256	Fbxl15	-0.0601039	0.0324675
ENSMUSG00000025226;ENSMUST00000177667	Fbxl15	0.0601039	0.0324675
ENSMUSG00000047730;ENSMUST00000076648	Fcgbp	-0.0470272	0.048951
ENSMUSG00000047730;ENSMUST00000154481	Fcgbp	-0.0401266	0.048951
ENSMUSG00000047730;ENSMUST00000131090	Fcgbp	0.113989	0.00899101
ENSMUSG00000024742;ENSMUST00000116542	Fen1	0.0337967	0.04329
ENSMUSG00000024742;ENSMUST00000142241	Fen1	0.0429584	0.04329
ENSMUSG00000024742;ENSMUST00000025651	Fen1	-0.0758917	0.015984
ENSMUSG00000025551;ENSMUST00000026631	Fgf14	0.382286	0.0324675
ENSMUSG00000025551;ENSMUST00000095529	Fgf14	-0.382286	0.0324675
ENSMUSG00000040242;ENSMUST00000058245	Fgfr1op2	-0.0660973	0.0454545
ENSMUSG00000040242;ENSMUST00000067404	Fgfr1op2	0.0845093	0.0384615
ENSMUSG00000095440;ENSMUST00000178140	Fignl2	-0.382632	0.00899101
ENSMUSG00000095440;ENSMUST00000213610	Fignl2	0.382632	0.00899101
ENSMUSG00000056629;ENSMUST00000070878	Fkbp2	0.0586764	0.00949051
ENSMUSG00000056629;ENSMUST00000177752	Fkbp2	-0.0586764	0.00949051
ENSMUSG00000022677;ENSMUST00000023357	Fopnl	-0.0574986	0.0232268
ENSMUSG00000022677;ENSMUST00000148278	Fopnl	0.0560763	0.0232268
ENSMUSG00000032998;ENSMUST00000161196	Foxj3	-0.148289	0.034965
ENSMUSG00000023991;ENSMUST00000113262	Foxp4	-0.0659267	0.041958
ENSMUSG00000023991;ENSMUST00000113265	Foxp4	0.0782267	0.041958
ENSMUSG00000036131;ENSMUST00000060650	Frmd7	0.348502	0.00949051
ENSMUSG00000036131;ENSMUST00000164311	Frmd7	-0.348502	0.00949051
ENSMUSG00000066705;ENSMUST00000085939	Fxyd6	-0.0766044	0.0374625
ENSMUSG00000066705;ENSMUST00000217381	Fxyd6	0.0761306	0.0374625
ENSMUSG00000025579;ENSMUST00000026666	Gaa	-0.0916053	0.043956
ENSMUSG00000025579;ENSMUST00000106259	Gaa	0.0874431	0.043956
ENSMUSG00000038766;ENSMUST00000098873	Gabpb2	-0.128718	0.035964
ENSMUSG00000038766;ENSMUST00000107209	Gabpb2	0.112426	0.035964
ENSMUSG00000026787;ENSMUST00000028123	Gad2	0.317687	0.0424575
ENSMUSG00000026787;ENSMUST00000156728	Gad2	-0.317687	0.0424575
ENSMUSG00000049721;ENSMUST00000063004	Gal3st1	-0.156962	0.00224775
ENSMUSG00000049721;ENSMUST00000078757	Gal3st1	0.168008	0.00224775
ENSMUSG00000015027;ENSMUST00000015171	Galns	-0.0632145	0.038961
ENSMUSG00000015027;ENSMUST00000212319	Galns	0.0711654	0.038961
ENSMUSG00000020520;ENSMUST00000066987	Galnt10	0.0441979	0.038961
ENSMUSG00000020520;ENSMUST00000108846	Galnt10	-0.0441979	0.038961
ENSMUSG00000038072;ENSMUST00000045737	Galnt11	0.162069	0.0187313
ENSMUSG00000038072;ENSMUST00000114952	Galnt11	-0.193688	0.0187313
ENSMUSG00000037280;ENSMUST00000052069	Galnt6	-0.0560013	0.0292208
ENSMUSG00000037280;ENSMUST00000159715	Galnt6	0.0558824	0.0292208
ENSMUSG00000074802;ENSMUST00000099374	Gas2l3	0.120919	0.035964
ENSMUSG00000074802;ENSMUST00000105298	Gas2l3	-0.120919	0.035964
ENSMUSG00000053332;ENSMUST00000159706	Gas5	0.0653739	0.024975
ENSMUSG00000104713;ENSMUST00000196520	Gbp6	0.0577023	0.0457043
ENSMUSG00000104713;ENSMUST00000200045	Gbp6	-0.0574377	0.0457043
ENSMUSG00000029298;ENSMUST00000031238	Gbp9	-0.162713	0.042957
ENSMUSG00000029298;ENSMUST00000100961	Gbp9	0.139911	0.042957
ENSMUSG00000027316;ENSMUST00000110240	Gfra4	-0.30859	0.01998
ENSMUSG00000027316;ENSMUST00000156509	Gfra4	0.359119	0.01998
ENSMUSG00000028480;ENSMUST00000030202	Glipr2	-0.0818138	0.0224775
ENSMUSG00000028480;ENSMUST00000107855	Glipr2	0.0818138	0.0224775
ENSMUSG00000024026;ENSMUST00000024823	Glo1	0.0410238	0.0144855
ENSMUSG00000024026;ENSMUST00000167624	Glo1	-0.0410238	0.0144855
ENSMUSG00000022536;ENSMUST00000023189	Glyr1	0.0719924	0.00799201
ENSMUSG00000022536;ENSMUST00000115844	Glyr1	-0.0719924	0.00799201
ENSMUSG00000072688;ENSMUST00000100834	Gm10399	0.203239	0.014985
ENSMUSG00000072688;ENSMUST00000202768	Gm10399	-0.203239	0.014985
ENSMUSG00000102759;ENSMUST00000192674	Gm10463	0.265904	0.0314685
ENSMUSG00000102759;ENSMUST00000195772	Gm10463	-0.265904	0.0314685
ENSMUSG00000073985;ENSMUST00000098239	Gm10602	-0.235624	0.041958
ENSMUSG00000073985;ENSMUST00000211793	Gm10602	0.195125	0.041958
ENSMUSG00000074179;ENSMUST00000119823	Gm10639	-0.210651	0.041958
ENSMUSG00000074179;ENSMUST00000121273	Gm10639	0.210651	0.041958
ENSMUSG00000074555;ENSMUST00000131346	Gm10714	-0.598046	0.0424575
ENSMUSG00000074555;ENSMUST00000166709	Gm10714	0.598046	0.0424575
ENSMUSG00000103957;ENSMUST00000192976	Gm10766	-0.201852	0.0454545
ENSMUSG00000103957;ENSMUST00000194123	Gm10766	0.201852	0.0454545
ENSMUSG00000085175;ENSMUST00000136051	Gm11423	-0.101971	0.0204795
ENSMUSG00000085175;ENSMUST00000152784	Gm11423	0.101971	0.0204795
ENSMUSG00000040838;ENSMUST00000148007	Gm11639	-0.173226	0.033966
ENSMUSG00000040838;ENSMUST00000175713	Gm11639	0.310152	0.033966
ENSMUSG00000040838;ENSMUST00000212287	Gm11639	-0.136926	0.033966
ENSMUSG00000087142;ENSMUST00000139119	Gm12454	-0.0936467	0.0284715
ENSMUSG00000087142;ENSMUST00000149817	Gm12454	0.0936467	0.0284715
ENSMUSG00000084274;ENSMUST00000120860	Gm12504	-0.418011	0.0254745
ENSMUSG00000084274;ENSMUST00000148026	Gm12504	0.418011	0.0254745
ENSMUSG00000087575;ENSMUST00000150171	Gm12976	-0.250932	0.021978
ENSMUSG00000087575;ENSMUST00000153817	Gm12976	0.250932	0.021978
ENSMUSG00000085135;ENSMUST00000139377	Gm13713	0.45915	0.021978
ENSMUSG00000085135;ENSMUST00000155472	Gm13713	-0.45915	0.021978
ENSMUSG00000078872;ENSMUST00000108968	Gm14401	0.540899	0.036963
ENSMUSG00000078872;ENSMUST00000108969	Gm14401	-0.447441	0.036963
ENSMUSG00000078870;ENSMUST00000108964	Gm14410	-0.18734	0.00524476
ENSMUSG00000078870;ENSMUST00000156269	Gm14410	0.230791	0.002997
ENSMUSG00000086770;ENSMUST00000150686	Gm15351	0.220266	0.0374625
ENSMUSG00000086770;ENSMUST00000153095	Gm15351	-0.18265	0.0374625
ENSMUSG00000086583;ENSMUST00000071523	Gm15500	0.0427849	0.0164835
ENSMUSG00000086583;ENSMUST00000071641	Gm15500	-0.0427849	0.0164835
ENSMUSG00000084847;ENSMUST00000140263	Gm15507	0.553735	0.0164835
ENSMUSG00000084847;ENSMUST00000140958	Gm15507	-0.594083	0.0164835
ENSMUSG00000085055;ENSMUST00000143568	Gm15958	0.311923	0.047952
ENSMUSG00000085055;ENSMUST00000153479	Gm15958	-0.311923	0.047952
ENSMUSG00000086410;ENSMUST00000123509	Gm16158	-0.459488	0.048951
ENSMUSG00000086410;ENSMUST00000129965	Gm16158	0.459488	0.048951
ENSMUSG00000089907;ENSMUST00000159155	Gm16169	-0.323478	0.041958
ENSMUSG00000089907;ENSMUST00000162432	Gm16169	0.323478	0.041958
ENSMUSG00000072962;ENSMUST00000072800	Gm16401	0.273725	0.02997
ENSMUSG00000072962;ENSMUST00000197463	Gm16401	-0.273725	0.02997
ENSMUSG00000097534;ENSMUST00000181167	Gm16675	-0.116825	0.034965
ENSMUSG00000097534;ENSMUST00000208508	Gm16675	0.116825	0.034965
ENSMUSG00000103731;ENSMUST00000194336	Gm17530	0.130776	0.028971
ENSMUSG00000103731;ENSMUST00000194439	Gm17530	-0.130776	0.028971
ENSMUSG00000098900;ENSMUST00000209944	Gm18190	0.398439	0.030969
ENSMUSG00000098900;ENSMUST00000210994	Gm18190	-0.363927	0.030969
ENSMUSG00000097113;ENSMUST00000180962	Gm19705	-0.302999	0.035964
ENSMUSG00000097113;ENSMUST00000181524	Gm19705	0.313447	0.035964
ENSMUSG00000106874;ENSMUST00000202148	Gm20186	0.0446663	0.0254745
ENSMUSG00000106874;ENSMUST00000202542	Gm20186	-0.0456036	0.0254745
ENSMUSG00000092550;ENSMUST00000172796	Gm20496	-0.214438	0.0274725
ENSMUSG00000092550;ENSMUST00000173770	Gm20496	0.214438	0.0274725
ENSMUSG00000021139;ENSMUST00000171459	Gm20498	0.065544	0.035964
ENSMUSG00000021139;ENSMUST00000110339	Gm20498	-0.168146	0.0314685
ENSMUSG00000021139;ENSMUST00000164386	Gm20498	0.0989254	0.0314685
ENSMUSG00000092541;ENSMUST00000154586	Gm20537	-0.489897	0.0134865
ENSMUSG00000092541;ENSMUST00000173131	Gm20537	0.489897	0.0134865
ENSMUSG00000043903;ENSMUST00000055537	Gm22	-0.293303	0.0499501
ENSMUSG00000043903;ENSMUST00000187142	Gm22	0.293303	0.0499501
ENSMUSG00000097223;ENSMUST00000180676	Gm2449	0.282636	0.027972
ENSMUSG00000097223;ENSMUST00000214307	Gm2449	-0.282636	0.027972
ENSMUSG00000102495;ENSMUST00000192339	Gm26524	0.666648	0.003996
ENSMUSG00000102495;ENSMUST00000195143	Gm26524	-0.666648	0.003996
ENSMUSG00000101741;ENSMUST00000186769	Gm28055	-0.450658	0.032967
ENSMUSG00000101741;ENSMUST00000189576	Gm28055	0.450658	0.032967
ENSMUSG00000101191;ENSMUST00000187542	Gm28809	0.12353	0.0364635
ENSMUSG00000101191;ENSMUST00000187724	Gm28809	-0.12353	0.0364635
ENSMUSG00000095026;ENSMUST00000179347	Gm3336	0.033396	0.042957
ENSMUSG00000095026;ENSMUST00000213065	Gm3336	-0.033396	0.042957
ENSMUSG00000102805;ENSMUST00000125216	Gm37240	-0.123456	0.026973
ENSMUSG00000102805;ENSMUST00000146862	Gm37240	0.111756	0.026973
ENSMUSG00000102732;ENSMUST00000194588	Gm37342	0	0.044955
ENSMUSG00000103427;ENSMUST00000194483	Gm37534	0	0.0499501
ENSMUSG00000103358;ENSMUST00000191669	Gm37593	0	0.0464535
ENSMUSG00000104158;ENSMUST00000194391	Gm38100	-0.666667	0.0424575
ENSMUSG00000104158;ENSMUST00000201297	Gm38100	0.666667	0.0424575
ENSMUSG00000102306;ENSMUST00000195602	Gm38193	0	0.0464535
ENSMUSG00000107023;ENSMUST00000189629	Gm42715	0.0933836	0.021978
ENSMUSG00000107023;ENSMUST00000206825	Gm42715	-0.0933836	0.021978
ENSMUSG00000105445;ENSMUST00000196937	Gm42972	0	0.048951
ENSMUSG00000105750;ENSMUST00000197721	Gm43130	0	0.0464535
ENSMUSG00000105707;ENSMUST00000196539	Gm43753	0	0.0474525
ENSMUSG00000107719;ENSMUST00000204640	Gm43937	0	0.045954
ENSMUSG00000108782;ENSMUST00000205898	Gm45035	0.322541	0.041958
ENSMUSG00000108782;ENSMUST00000207022	Gm45035	-0.378905	0.041958
ENSMUSG00000096879;ENSMUST00000194595	Gm4858	0.716591	0.0164835
ENSMUSG00000096879;ENSMUST00000195847	Gm4858	-0.716591	0.0164835
ENSMUSG00000101966;ENSMUST00000186108	Gm5248	0	0.045954
ENSMUSG00000072553;ENSMUST00000100619	Gm525	-0.506943	0.010989
ENSMUSG00000072553;ENSMUST00000127186	Gm525	0.506943	0.010989
ENSMUSG00000103286;ENSMUST00000192923	Gm5850	0	0.045954
ENSMUSG00000105662;ENSMUST00000196349	Gm6639	0.330334	0.00699301
ENSMUSG00000105662;ENSMUST00000198751	Gm6639	-0.317867	0.00699301
ENSMUSG00000079559;ENSMUST00000114427	Gm684	0.106941	0.0284715
ENSMUSG00000079559;ENSMUST00000215038	Gm684	-0.106941	0.0284715
ENSMUSG00000107310;ENSMUST00000200764	Gm7452	0.333333	0.011988
ENSMUSG00000107310;ENSMUST00000202891	Gm7452	-0.333333	0.011988
ENSMUSG00000095710;ENSMUST00000163544	Gm8871	-0.456096	0.0374625
ENSMUSG00000095710;ENSMUST00000168945	Gm8871	0.456096	0.0374625
ENSMUSG00000094025;ENSMUST00000170260	Gm8879	-0.437507	0.0494505
ENSMUSG00000094025;ENSMUST00000178863	Gm8879	0.437507	0.0494505
ENSMUSG00000021148;ENSMUST00000021573	Gm9745	0.333333	0.044955
ENSMUSG00000021148;ENSMUST00000187196	Gm9745	-0.333333	0.044955
ENSMUSG00000052143;ENSMUST00000063858	Gm9869	0.431073	0.041958
ENSMUSG00000052143;ENSMUST00000214999	Gm9869	-0.431073	0.041958
ENSMUSG00000033021;ENSMUST00000037796	Gmppa	0.085321	0.038961
ENSMUSG00000020611;ENSMUST00000020930	Gna13	-0.0690012	0.00649351
ENSMUSG00000020611;ENSMUST00000106702	Gna13	0.0690012	0.00649351
ENSMUSG00000024524;ENSMUST00000025402	Gnal	0.1365	0.0234765
ENSMUSG00000024524;ENSMUST00000076605	Gnal	-0.1365	0.0234765
ENSMUSG00000024639;ENSMUST00000025541	Gnaq	0.0754779	0.032967
ENSMUSG00000024639;ENSMUST00000167656	Gnaq	-0.0715486	0.032967
ENSMUSG00000029064;ENSMUST00000165335	Gnb1	-0.0366299	0.0161838
ENSMUSG00000029064;ENSMUST00000176308	Gnb1	-0.0415322	0.0161838
ENSMUSG00000029064;ENSMUST00000177094	Gnb1	-0.0364405	0.0161838
ENSMUSG00000029064;ENSMUST00000030940	Gnb1	0.0566178	0.0157343
ENSMUSG00000029064;ENSMUST00000176637	Gnb1	0.0539898	0.0157343
ENSMUSG00000010392;ENSMUST00000010536	Gosr1	-0.0809944	0.013986
ENSMUSG00000010392;ENSMUST00000137767	Gosr1	0.0809944	0.013986
ENSMUSG00000050761;ENSMUST00000051160	Gp1bb	-0.0511613	0.025974
ENSMUSG00000050761;ENSMUST00000167388	Gp1bb	0.0511613	0.025974
ENSMUSG00000058571;ENSMUST00000078849	Gpc6	0.25913	0.045954
ENSMUSG00000058571;ENSMUST00000123239	Gpc6	-0.25913	0.045954
ENSMUSG00000021340;ENSMUST00000021773	Gpld1	-0.0861668	0.0157343
ENSMUSG00000021340;ENSMUST00000143010	Gpld1	0.0887847	0.0157343
ENSMUSG00000034677;ENSMUST00000045319	Gpr142	0.333333	0.0394605
ENSMUSG00000034677;ENSMUST00000106584	Gpr142	-0.333333	0.0394605
ENSMUSG00000040229;ENSMUST00000041708	Gpr34	-0.316249	0.025974
ENSMUSG00000040229;ENSMUST00000096492	Gpr34	0.316249	0.025974
ENSMUSG00000051431;ENSMUST00000056898	Gpr87	0.666667	0.0464535
ENSMUSG00000051431;ENSMUST00000200095	Gpr87	-0.666667	0.0464535
ENSMUSG00000040111;ENSMUST00000148170	Gramd1b	0.142038	0.041958
ENSMUSG00000004837;ENSMUST00000004959	Grap	0.062843	0.0474525
ENSMUSG00000004837;ENSMUST00000155380	Grap	-0.062843	0.0474525
ENSMUSG00000025892;ENSMUST00000063508	Gria4	-0.552198	0.041958
ENSMUSG00000025892;ENSMUST00000212533	Gria4	0.572221	0.041958
ENSMUSG00000031450;ENSMUST00000033827	Grk1	0.536296	0.0104895
ENSMUSG00000031450;ENSMUST00000209909	Grk1	-0.53561	0.0104895
ENSMUSG00000062203;ENSMUST00000080030	Gspt1	-0.0533341	0.0262238
ENSMUSG00000062203;ENSMUST00000167571	Gspt1	0.0832177	0.014985
ENSMUSG00000057933;ENSMUST00000034902	Gsta2	0.107322	0.034965
ENSMUSG00000057933;ENSMUST00000129247	Gsta2	-0.109036	0.034965
ENSMUSG00000009093;ENSMUST00000159241	Gstt4	0.666667	0.0434565
ENSMUSG00000009093;ENSMUST00000160211	Gstt4	-0.666667	0.0434565
ENSMUSG00000029387;ENSMUST00000126466	Gtf2h3	-0.0659653	0.047952
ENSMUSG00000029387;ENSMUST00000031333	Gtf2h3	0.11418	0.032967
ENSMUSG00000032777;ENSMUST00000055506	Gtf3c1	0.0864467	0.034965
ENSMUSG00000032777;ENSMUST00000205827	Gtf3c1	-0.0874182	0.034965
ENSMUSG00000021933;ENSMUST00000128573	Gucy1b2	0	0.0499501
ENSMUSG00000021933;ENSMUST00000022501	Gucy1b2	0.666667	0.0397103
ENSMUSG00000021933;ENSMUST00000165651	Gucy1b2	-0.666667	0.0397103
ENSMUSG00000036197;ENSMUST00000049484	Gxylt1	-0.0626472	0.0444555
ENSMUSG00000036197;ENSMUST00000057896	Gxylt1	0.0626472	0.0444555
ENSMUSG00000055413;ENSMUST00000116010	H2-Q5	0.10647	0.0254745
ENSMUSG00000055413;ENSMUST00000174854	H2-Q5	-0.0922516	0.0254745
ENSMUSG00000060032;ENSMUST00000074556	H2afj	0.0417519	0.022977
ENSMUSG00000060032;ENSMUST00000203982	H2afj	-0.0417519	0.022977
ENSMUSG00000041126;ENSMUST00000093346	H2afv	0.024568	0.043956
ENSMUSG00000041126;ENSMUST00000109737	H2afv	-0.024568	0.043956
ENSMUSG00000027285;ENSMUST00000028741	Haus2	0.061319	0.0487013
ENSMUSG00000027285;ENSMUST00000124187	Haus2	-0.0547261	0.0487013
ENSMUSG00000069919;ENSMUST00000093209	Hba-a1	0.0866101	0.0024975
ENSMUSG00000069919;ENSMUST00000142555	Hba-a1	-0.0866101	0.0024975
ENSMUSG00000023904;ENSMUST00000024697	Hcfc1r1	-0.0550754	0.0397103
ENSMUSG00000023904;ENSMUST00000180140	Hcfc1r1	0.0402693	0.0397103
ENSMUSG00000003283;ENSMUST00000109799	Hck	0.202392	0.00899101
ENSMUSG00000003283;ENSMUST00000189688	Hck	-0.202392	0.00899101
ENSMUSG00000028332;ENSMUST00000071096	Hemgn	-0.699248	0.0024975
ENSMUSG00000028332;ENSMUST00000107764	Hemgn	0.699248	0.0024975
ENSMUSG00000031209;ENSMUST00000033553	Heph	0.0676702	0.01998
ENSMUSG00000031209;ENSMUST00000113838	Heph	-0.0756656	0.01998
ENSMUSG00000062797;ENSMUST00000075010	Hikeshi	-0.066166	0.047952
ENSMUSG00000062797;ENSMUST00000207309	Hikeshi	-0.0550515	0.047952
ENSMUSG00000062797;ENSMUST00000208357	Hikeshi	0.165607	0.017982
ENSMUSG00000000628;ENSMUST00000000642	Hk2	-0.0588417	0.037962
ENSMUSG00000000628;ENSMUST00000168725	Hk2	0.0598975	0.037962
ENSMUSG00000046711;ENSMUST00000114888	Hmga1	0.046708	0.0344655
ENSMUSG00000046711;ENSMUST00000117600	Hmga1	-0.044329	0.0344655
ENSMUSG00000004070;ENSMUST00000004172	Hmox2	0.0641533	0.023976
ENSMUSG00000004070;ENSMUST00000120232	Hmox2	-0.0599351	0.023976
ENSMUSG00000026986;ENSMUST00000051416	Hnmt	0.234774	0.020979
ENSMUSG00000026986;ENSMUST00000114498	Hnmt	-0.268646	0.020979
ENSMUSG00000004980;ENSMUST00000069949	Hnrnpa2b1	0.0520691	0.0411255
ENSMUSG00000004980;ENSMUST00000203220	Hnrnpa2b1	-0.10855	0.0357143
ENSMUSG00000004980;ENSMUST00000204188	Hnrnpa2b1	0.0776519	0.0357143
ENSMUSG00000020358;ENSMUST00000074669	Hnrnpab	0.033806	0.0284715
ENSMUSG00000020358;ENSMUST00000109103	Hnrnpab	-0.0334073	0.0284715
ENSMUSG00000060373;ENSMUST00000111610	Hnrnpc	-0.102739	0.0014985
ENSMUSG00000060373;ENSMUST00000164655	Hnrnpc	0.102739	0.0014985
ENSMUSG00000045427;ENSMUST00000059297	Hnrnph2	-0.144272	0.00999001
ENSMUSG00000045427;ENSMUST00000074950	Hnrnph2	0.136166	0.00999001
ENSMUSG00000021546;ENSMUST00000043269	Hnrnpk	0.03601	0.0482517
ENSMUSG00000021546;ENSMUST00000176888	Hnrnpk	-0.0462888	0.0472028
ENSMUSG00000021546;ENSMUST00000177019	Hnrnpk	0.0441959	0.0472028
ENSMUSG00000021546;ENSMUST00000116403	Hnrnpk	0.0779195	0.0157343
ENSMUSG00000021546;ENSMUST00000177051	Hnrnpk	-0.0687442	0.0157343
ENSMUSG00000029919;ENSMUST00000031982	Hpgds	0.144348	0.047952
ENSMUSG00000029919;ENSMUST00000170252	Hpgds	-0.136626	0.047952
ENSMUSG00000090000;ENSMUST00000026487	Ier3ip1	0.10233	0.00499501
ENSMUSG00000090000;ENSMUST00000128679	Ier3ip1	-0.107902	0.00499501
ENSMUSG00000025491;ENSMUST00000026564	Ifitm1	-0.104052	0.0044955
ENSMUSG00000025491;ENSMUST00000106040	Ifitm1	0.107168	0.0044955
ENSMUSG00000076617;ENSMUST00000103426	Ighm	-0.144613	0.0174825
ENSMUSG00000076617;ENSMUST00000177715	Ighm	0.144613	0.0174825
ENSMUSG00000096649;ENSMUST00000103511	Ighv1-31	0.130951	0.01998
ENSMUSG00000096649;ENSMUST00000195735	Ighv1-31	-0.130951	0.01998
ENSMUSG00000094051;ENSMUST00000103513	Ighv1-36	0.333333	0.00799201
ENSMUSG00000094051;ENSMUST00000191862	Ighv1-36	-0.333333	0.00799201
ENSMUSG00000095923;ENSMUST00000103514	Ighv1-37	-0.333333	0.0144855
ENSMUSG00000095923;ENSMUST00000193950	Ighv1-37	0.333333	0.0144855
ENSMUSG00000094862;ENSMUST00000103527	Ighv1-56	-0.153341	0.020979
ENSMUSG00000094862;ENSMUST00000194071	Ighv1-56	0.153341	0.020979
ENSMUSG00000096452;ENSMUST00000170551	Ighv1-77	-0.175331	0.0154845
ENSMUSG00000096452;ENSMUST00000198777	Ighv1-77	0.175331	0.0154845
ENSMUSG00000076688;ENSMUST00000103497	Ighv15-2	0.289109	0.0274725
ENSMUSG00000076688;ENSMUST00000195337	Ighv15-2	-0.289109	0.0274725
ENSMUSG00000076633;ENSMUST00000103442	Ighv5-2	-0.666667	0.003996
ENSMUSG00000076633;ENSMUST00000195468	Ighv5-2	0.666667	0.003996
ENSMUSG00000076534;ENSMUST00000103335	Igkv12-89	0.115327	0.0384615
ENSMUSG00000076534;ENSMUST00000199143	Igkv12-89	-0.115327	0.0384615
ENSMUSG00000094319;ENSMUST00000177697	Igkv4-54	-0.398474	0.00949051
ENSMUSG00000094319;ENSMUST00000199437	Igkv4-54	0.398474	0.00949051
ENSMUSG00000076550;ENSMUST00000103351	Igkv4-63	-0.0930992	0.0204795
ENSMUSG00000076550;ENSMUST00000196595	Igkv4-63	0.0930992	0.0204795
ENSMUSG00000076594;ENSMUST00000103395	Igkv6-13	0.168092	0.000999001
ENSMUSG00000076594;ENSMUST00000198184	Igkv6-13	-0.168092	0.000999001
ENSMUSG00000036334;ENSMUST00000039419	Igsf10	-0.45184	0.0499501
ENSMUSG00000036334;ENSMUST00000194546	Igsf10	0.45184	0.0499501
ENSMUSG00000078853;ENSMUST00000035266	Igtp	0.0457256	0.047952
ENSMUSG00000078853;ENSMUST00000094169	Igtp	-0.0337865	0.047952
ENSMUSG00000019975;ENSMUST00000020150	Ikbip	-0.152894	0.044955
ENSMUSG00000025746;ENSMUST00000026845	Il6	0.465923	0.030969
ENSMUSG00000025746;ENSMUST00000195978	Il6	-0.42536	0.030969
ENSMUSG00000022900;ENSMUST00000023617	Ildr1	-0.1145	0.0424575
ENSMUSG00000022900;ENSMUST00000089618	Ildr1	0.0998106	0.0424575
ENSMUSG00000062867;ENSMUST00000081111	Impdh2	-0.0685012	0.025974
ENSMUSG00000062867;ENSMUST00000194904	Impdh2	0.0639813	0.025974
ENSMUSG00000027933;ENSMUST00000029542	Ints3	0.0688508	0.048951
ENSMUSG00000027933;ENSMUST00000071488	Ints3	-0.070378	0.048951
ENSMUSG00000025498;ENSMUST00000026571	Irf7	-0.0642658	0.0194805
ENSMUSG00000046879;ENSMUST00000049519	Irgm1	-0.0859216	0.00599401
ENSMUSG00000046879;ENSMUST00000097271	Irgm1	0.0858542	0.00599401
ENSMUSG00000074766;ENSMUST00000099307	Ism1	-0.3328	0.0314685
ENSMUSG00000074766;ENSMUST00000184404	Ism1	0.3328	0.0314685
ENSMUSG00000023150;ENSMUST00000023918	Ivns1abp	-0.0884515	0.014985
ENSMUSG00000023150;ENSMUST00000111887	Ivns1abp	0.0848874	0.014985
ENSMUSG00000025764;ENSMUST00000163764	Jade1	-0.144432	0.041958
ENSMUSG00000025764;ENSMUST00000191952	Jade1	0.109533	0.041958
ENSMUSG00000034271;ENSMUST00000050687	Jdp2	0.099082	0.044955
ENSMUSG00000034271;ENSMUST00000177587	Jdp2	-0.0961672	0.044955
ENSMUSG00000020918;ENSMUST00000006973	Kat2a	-0.0489374	0.046953
ENSMUSG00000020918;ENSMUST00000103118	Kat2a	0.0477606	0.046953
ENSMUSG00000031540;ENSMUST00000044331	Kat6a	-0.059799	0.0487013
ENSMUSG00000031540;ENSMUST00000110696	Kat6a	0.0616656	0.0487013
ENSMUSG00000025893;ENSMUST00000049648	Kbtbd3	0.102469	0.038961
ENSMUSG00000025893;ENSMUST00000212221	Kbtbd3	-0.102469	0.038961
ENSMUSG00000035165;ENSMUST00000179842	Kcne3	0.0611061	0.022977
ENSMUSG00000035165;ENSMUST00000049333	Kcne3	-0.0771585	0.011988
ENSMUSG00000035165;ENSMUST00000170954	Kcne3	-0.0836964	0.011988
ENSMUSG00000035165;ENSMUST00000207995	Kcne3	0.120519	0.00799201
ENSMUSG00000058743;ENSMUST00000071937	Kcnj14	-0.284761	0.02997
ENSMUSG00000058743;ENSMUST00000210232	Kcnj14	0.284761	0.02997
ENSMUSG00000002778;ENSMUST00000002855	Kdelr1	0.0352256	0.0499501
ENSMUSG00000002778;ENSMUST00000211234	Kdelr1	-0.0303546	0.0499501
ENSMUSG00000030752;ENSMUST00000033010	Kdm8	-0.0908684	0.022977
ENSMUSG00000030752;ENSMUST00000135129	Kdm8	0.0908684	0.022977
ENSMUSG00000003308;ENSMUST00000164812	Keap1	0.0762498	0.0374625
ENSMUSG00000003308;ENSMUST00000194542	Keap1	-0.0684429	0.0374625
ENSMUSG00000038844;ENSMUST00000043589	Kif16b	-0.0838961	0.040626
ENSMUSG00000038844;ENSMUST00000211861	Kif16b	0.0517678	0.040626
ENSMUSG00000038844;ENSMUST00000212106	Kif16b	0.0505674	0.040626
ENSMUSG00000003779;ENSMUST00000166044	Kif20a	-0.0433503	0.0304695
ENSMUSG00000003779;ENSMUST00000167161	Kif20a	0.0433503	0.0304695
ENSMUSG00000041734;ENSMUST00000107618	Kirrel	-0.202958	0.0457043
ENSMUSG00000041734;ENSMUST00000159976	Kirrel	0.202958	0.0457043
ENSMUSG00000051890;ENSMUST00000063445	Klhdc1	-0.169989	0.030969
ENSMUSG00000051890;ENSMUST00000127791	Klhdc1	0.165341	0.030969
ENSMUSG00000063576;ENSMUST00000071841	Klhdc3	-0.0823754	0.003996
ENSMUSG00000063576;ENSMUST00000165007	Klhdc3	0.0823754	0.003996
ENSMUSG00000030187;ENSMUST00000032306	Klra2	-0.146669	0.0434565
ENSMUSG00000030187;ENSMUST00000088867	Klra2	0.146669	0.0434565
ENSMUSG00000067599;ENSMUST00000032286	Klra7	0.560528	0.030969
ENSMUSG00000067599;ENSMUST00000088011	Klra7	-0.551649	0.030969
ENSMUSG00000046095;ENSMUST00000107419	Krt32	-0.266542	0.0364635
ENSMUSG00000046095;ENSMUST00000139873	Krt32	0.266542	0.0364635
ENSMUSG00000067613;ENSMUST00000023718	Krt83	-0.61428	0.02997
ENSMUSG00000067613;ENSMUST00000159029	Krt83	0.61428	0.02997
ENSMUSG00000039089;ENSMUST00000040219	L3mbtl3	-0.139466	0.0104895
ENSMUSG00000039089;ENSMUST00000105519	L3mbtl3	0.149256	0.0104895
ENSMUSG00000041565;ENSMUST00000093007	L3mbtl4	-0.333333	0.048618
ENSMUSG00000041565;ENSMUST00000124543	L3mbtl4	0.666667	0.048618
ENSMUSG00000041565;ENSMUST00000150573	L3mbtl4	-0.333333	0.048618
ENSMUSG00000016534;ENSMUST00000016678	Lamp2	0.0523311	0.0187313
ENSMUSG00000016534;ENSMUST00000061755	Lamp2	-0.0529458	0.0187313
ENSMUSG00000040434;ENSMUST00000090582	Large2	0.135751	0.0467033
ENSMUSG00000040434;ENSMUST00000068586	Large2	-0.15683	0.033966
ENSMUSG00000051998;ENSMUST00000169295	Lax1	0.164315	0.0124875
ENSMUSG00000051998;ENSMUST00000189524	Lax1	-0.164315	0.0124875
ENSMUSG00000096740;ENSMUST00000187504	Lbhd1	0.0894538	0.026973
ENSMUSG00000096740;ENSMUST00000190530	Lbhd1	-0.0894538	0.026973
ENSMUSG00000025223;ENSMUST00000056931	Ldb1	-0.0789014	0.041958
ENSMUSG00000025223;ENSMUST00000185355	Ldb1	0.154278	0.01998
ENSMUSG00000026468;ENSMUST00000027740	Lhx4	-0.276767	0.040959
ENSMUSG00000026468;ENSMUST00000195275	Lhx4	0.276767	0.040959
ENSMUSG00000090077;ENSMUST00000140943	Lime1	0.121902	0.0361305
ENSMUSG00000090077;ENSMUST00000048077	Lime1	-0.210925	0.020979
ENSMUSG00000090077;ENSMUST00000126611	Lime1	0.186367	0.020979
ENSMUSG00000019906;ENSMUST00000020057	Lin7a	0.666667	0.030969
ENSMUSG00000019906;ENSMUST00000105280	Lin7a	-0.666667	0.030969
ENSMUSG00000047786;ENSMUST00000115576	Lix1	0.401865	0.0214785
ENSMUSG00000047786;ENSMUST00000140134	Lix1	-0.401865	0.0214785
ENSMUSG00000028063;ENSMUST00000029699	Lmna	-0.0642142	0.020979
ENSMUSG00000028063;ENSMUST00000120377	Lmna	0.0657119	0.020979
ENSMUSG00000028266;ENSMUST00000120539	Lmo4	-0.0788118	0.03996
ENSMUSG00000028266;ENSMUST00000121796	Lmo4	0.0845866	0.03996
ENSMUSG00000049799;ENSMUST00000053419	Lrrc19	-0.186157	0.001998
ENSMUSG00000049799;ENSMUST00000107101	Lrrc19	0.186157	0.001998
ENSMUSG00000041679;ENSMUST00000070508	Lrrc29	0.193164	0.0499501
ENSMUSG00000045201;ENSMUST00000055211	Lrrc3b	-0.666672	0.017982
ENSMUSG00000045201;ENSMUST00000163937	Lrrc3b	0.666672	0.017982
ENSMUSG00000029028;ENSMUST00000030894	Lrrc47	0.123287	0.00374625
ENSMUSG00000029028;ENSMUST00000169622	Lrrc47	-0.116875	0.00374625
ENSMUSG00000067206;ENSMUST00000087177	Lrrc66	-0.0503224	0.046953
ENSMUSG00000067206;ENSMUST00000152215	Lrrc66	0.0503224	0.046953
ENSMUSG00000066568;ENSMUST00000155256	Lsm14a	0.0529448	0.049284
ENSMUSG00000066568;ENSMUST00000206830	Lsm14a	0.0580863	0.049284
ENSMUSG00000066568;ENSMUST00000085585	Lsm14a	-0.128176	0.023976
ENSMUSG00000001247;ENSMUST00000098553	Lsr	-0.0584382	0.00874126
ENSMUSG00000001247;ENSMUST00000108116	Lsr	0.0575715	0.00874126
ENSMUSG00000024188;ENSMUST00000148894	Luc7l	0.0957655	0.01998
ENSMUSG00000028701;ENSMUST00000030469	Lurap1	-0.150033	0.0444555
ENSMUSG00000028701;ENSMUST00000135982	Lurap1	0.150033	0.0444555
ENSMUSG00000022582;ENSMUST00000023246	Ly6g	-0.0999372	0.0499501
ENSMUSG00000022582;ENSMUST00000190262	Ly6g	0.0999372	0.0499501
ENSMUSG00000013643;ENSMUST00000013787	Lypd8	-0.0428818	0.011988
ENSMUSG00000013643;ENSMUST00000108826	Lypd8	0.0428818	0.011988
ENSMUSG00000029910;ENSMUST00000101343	Mad2l1	-0.0750199	0.013986
ENSMUSG00000029910;ENSMUST00000125430	Mad2l1	0.0771179	0.013986
ENSMUSG00000022553;ENSMUST00000023212	Maf1	-0.104261	0.013986
ENSMUSG00000022553;ENSMUST00000160853	Maf1	0.128068	0.013986
ENSMUSG00000063358;ENSMUST00000023462	Mapk1	-0.0586164	0.031968
ENSMUSG00000063358;ENSMUST00000069107	Mapk1	-0.0905418	0.017982
ENSMUSG00000063358;ENSMUST00000115731	Mapk1	0.178853	0
ENSMUSG00000007411;ENSMUST00000075281	Mark3	-0.0803018	0.00949051
ENSMUSG00000007411;ENSMUST00000084953	Mark3	0.0803018	0.00949051
ENSMUSG00000001672;ENSMUST00000001722	Marveld3	0.0727403	0.023976
ENSMUSG00000001672;ENSMUST00000051430	Marveld3	-0.0875776	0.023976
ENSMUSG00000035478;ENSMUST00000142997	Mbd3	0.0571443	0.044955
ENSMUSG00000038732;ENSMUST00000047311	Mboat1	-0.0722305	0.00524476
ENSMUSG00000038732;ENSMUST00000153269	Mboat1	0.0738105	0.00524476
ENSMUSG00000033429;ENSMUST00000037205	Mcee	-0.0809736	0.016983
ENSMUSG00000033429;ENSMUST00000206882	Mcee	0.109739	0.00799201
ENSMUSG00000031139;ENSMUST00000101531	Mcf2	0	0.0464535
ENSMUSG00000031139;ENSMUST00000033478	Mcf2	-0.333333	0.044955
ENSMUSG00000031139;ENSMUST00000063507	Mcf2	0.333333	0.044955
ENSMUSG00000041859;ENSMUST00000188112	Mcm3	0.053564	0.044955
ENSMUSG00000037570;ENSMUST00000041190	Mcrs1	-0.0860823	0.00699301
ENSMUSG00000037570;ENSMUST00000163506	Mcrs1	0.0860823	0.00699301
ENSMUSG00000022534;ENSMUST00000023180	Mefv	-0.259635	0.024975
ENSMUSG00000022534;ENSMUST00000100222	Mefv	0.259635	0.024975
ENSMUSG00000024947;ENSMUST00000113502	Men1	-0.168522	0.017982
ENSMUSG00000041396;ENSMUST00000045694	Mettl18	-0.0616017	0.0424575
ENSMUSG00000041396;ENSMUST00000111490	Mettl18	0.0616017	0.0424575
ENSMUSG00000048696;ENSMUST00000062946	Mex3d	0.074728	0.032967
ENSMUSG00000048696;ENSMUST00000105350	Mex3d	-0.0738551	0.032967
ENSMUSG00000027668;ENSMUST00000118286	Mfn1	-0.101858	0.02997
ENSMUSG00000027668;ENSMUST00000195334	Mfn1	0.0991547	0.02997
ENSMUSG00000027775;ENSMUST00000029344	Mfsd1	-0.0341508	0.0384615
ENSMUSG00000027775;ENSMUST00000192776	Mfsd1	0.0341508	0.0384615
ENSMUSG00000050608;ENSMUST00000063040	Minos1	0.0396129	0.034965
ENSMUSG00000050608;ENSMUST00000123488	Minos1	-0.0366507	0.034965
ENSMUSG00000035852;ENSMUST00000046833	Misp	-0.0489001	0.00849151
ENSMUSG00000035852;ENSMUST00000169041	Misp	0.0489001	0.00849151
ENSMUSG00000017801;ENSMUST00000107302	Mlx	-0.0584753	0.0437063
ENSMUSG00000017801;ENSMUST00000107303	Mlx	0.0675469	0.0437063
ENSMUSG00000045751;ENSMUST00000138567	Mms22l	0.123441	0.034965
ENSMUSG00000031434;ENSMUST00000033811	Morc4	0.126871	0.044955
ENSMUSG00000031434;ENSMUST00000087401	Morc4	-0.140287	0.044955
ENSMUSG00000037221;ENSMUST00000037620	Mospd3	-0.114807	0.014985
ENSMUSG00000037221;ENSMUST00000111007	Mospd3	0.116273	0.014985
ENSMUSG00000042761;ENSMUST00000049457	Mrap2	0.459955	0.0404595
ENSMUSG00000042761;ENSMUST00000179313	Mrap2	-0.459955	0.0404595
ENSMUSG00000019933;ENSMUST00000020090	Mrln	-0.4929	0.0274725
ENSMUSG00000019933;ENSMUST00000189468	Mrln	0.448778	0.0274725
ENSMUSG00000029486;ENSMUST00000036437	Mrpl1	0.0756368	0.0232268
ENSMUSG00000029486;ENSMUST00000121477	Mrpl1	-0.0791779	0.0232268
ENSMUSG00000026087;ENSMUST00000193673	Mrpl30	-0.0495913	0.0437063
ENSMUSG00000026087;ENSMUST00000195373	Mrpl30	0.0416263	0.0437063
ENSMUSG00000023723;ENSMUST00000107915	Mrps23	-0.0373533	0.0441225
ENSMUSG00000023723;ENSMUST00000144070	Mrps23	-0.0518686	0.0362138
ENSMUSG00000023723;ENSMUST00000118784	Mrps23	0.0663466	0.01998
ENSMUSG00000029918;ENSMUST00000139992	Mrps33	-0.0603789	0.017982
ENSMUSG00000079419;ENSMUST00000165310	Ms4a6c	-0.0667785	0.041958
ENSMUSG00000079419;ENSMUST00000187462	Ms4a6c	0.0667785	0.041958
ENSMUSG00000069769;ENSMUST00000092794	Msi2	0.0819503	0.025641
ENSMUSG00000069769;ENSMUST00000107909	Msi2	0.0871877	0.025641
ENSMUSG00000069769;ENSMUST00000138790	Msi2	-0.175323	0.013986
ENSMUSG00000052915;ENSMUST00000037915	Msl1	-0.0688053	0.02997
ENSMUSG00000052915;ENSMUST00000107485	Msl1	0.08979	0.02997
ENSMUSG00000075705;ENSMUST00000101800	Msrb1	0.0259495	0.0434565
ENSMUSG00000075705;ENSMUST00000115262	Msrb1	-0.0259495	0.0434565
ENSMUSG00000024012;ENSMUST00000095427	Mtch1	-0.0578163	0.0454545
ENSMUSG00000027601;ENSMUST00000119865	Mtfr1	-0.0671268	0.047952
ENSMUSG00000027601;ENSMUST00000130645	Mtfr1	0.0770003	0.047952
ENSMUSG00000040675;ENSMUST00000043735	Mthfd1l	0.0816542	0.015984
ENSMUSG00000040675;ENSMUST00000117291	Mthfd1l	-0.080324	0.015984
ENSMUSG00000029376;ENSMUST00000071652	Mthfd2l	-0.0955951	0.01998
ENSMUSG00000029376;ENSMUST00000202781	Mthfd2l	0.100998	0.01998
ENSMUSG00000031918;ENSMUST00000134674	Mtmr2	0.0749309	0.0494505
ENSMUSG00000031918;ENSMUST00000155679	Mtmr2	-0.0801775	0.0494505
ENSMUSG00000028991;ENSMUST00000057580	Mtor	0.134249	0.013986
ENSMUSG00000028991;ENSMUST00000103221	Mtor	-0.131114	0.013986
ENSMUSG00000000386;ENSMUST00000135184	Mx1	0.0778759	0.0474525
ENSMUSG00000000386;ENSMUST00000155233	Mx1	-0.0613136	0.0474525
ENSMUSG00000028654;ENSMUST00000030407	Mycl	0.0764012	0.0499501
ENSMUSG00000028654;ENSMUST00000106252	Mycl	-0.0723206	0.0499501
ENSMUSG00000055775;ENSMUST00000019625	Myh8	-0.086155	0.047952
ENSMUSG00000055775;ENSMUST00000108685	Myh8	-0.233186	0.047952
ENSMUSG00000055775;ENSMUST00000139052	Myh8	0.319341	0.047952
ENSMUSG00000048481;ENSMUST00000059331	Mypop	-0.245141	0.0254745
ENSMUSG00000048481;ENSMUST00000131087	Mypop	0.271597	0.0254745
ENSMUSG00000044442;ENSMUST00000054442	N6amt1	-0.128916	0.00799201
ENSMUSG00000044442;ENSMUST00000118310	N6amt1	0.133471	0.00799201
ENSMUSG00000002728;ENSMUST00000002805	Naa20	0.111274	0.0134865
ENSMUSG00000002728;ENSMUST00000110000	Naa20	-0.112664	0.0134865
ENSMUSG00000059278;ENSMUST00000124932	Naa38	0.0535912	0.021978
ENSMUSG00000059278;ENSMUST00000144531	Naa38	-0.0555197	0.021978
ENSMUSG00000028693;ENSMUST00000030456	Nasp	-0.0477758	0.025308
ENSMUSG00000028693;ENSMUST00000081182	Nasp	-0.0555368	0.023976
ENSMUSG00000028693;ENSMUST00000030457	Nasp	0.109847	0.003996
ENSMUSG00000023009;ENSMUST00000023747	Nckap5l	0.265764	0.025974
ENSMUSG00000023009;ENSMUST00000161004	Nckap5l	-0.265764	0.025974
ENSMUSG00000005886;ENSMUST00000124088	Ncoa2	0.142957	0.0302198
ENSMUSG00000005886;ENSMUST00000139970	Ncoa2	-0.157054	0.0302198
ENSMUSG00000004558;ENSMUST00000004673	Ndrg2	-0.0753482	0.0204795
ENSMUSG00000004558;ENSMUST00000111632	Ndrg2	0.0753482	0.0204795
ENSMUSG00000027305;ENSMUST00000110802	Ndufaf1	0.0514387	0.0491175
ENSMUSG00000027305;ENSMUST00000110801	Ndufaf1	0.0619495	0.0462038
ENSMUSG00000027305;ENSMUST00000028768	Ndufaf1	-0.11334	0.0224775
ENSMUSG00000027673;ENSMUST00000127477	Ndufb5	0.046257	0.047952
ENSMUSG00000062300;ENSMUST00000075447	Nectin2	0.0435505	0.0224775
ENSMUSG00000062300;ENSMUST00000108450	Nectin2	-0.0433487	0.0224775
ENSMUSG00000031478;ENSMUST00000033865	Nek3	-0.114554	0.043956
ENSMUSG00000031478;ENSMUST00000110730	Nek3	0.157489	0.043956
ENSMUSG00000015839;ENSMUST00000102672	Nfe2l2	-0.107885	0.003996
ENSMUSG00000015839;ENSMUST00000152371	Nfe2l2	0.107885	0.003996
ENSMUSG00000030452;ENSMUST00000032635	Nipa2	-0.0880667	0.043956
ENSMUSG00000032109;ENSMUST00000169651	Nlrx1	0.156317	0.0224775
ENSMUSG00000032109;ENSMUST00000168499	Nlrx1	-0.228163	0.00899101
ENSMUSG00000026946;ENSMUST00000112705	Nmi	-0.0592983	0.0194805
ENSMUSG00000026946;ENSMUST00000145481	Nmi	0.0875637	0.00899101
ENSMUSG00000023087;ENSMUST00000023849	Noct	0.0957684	0.014985
ENSMUSG00000023087;ENSMUST00000144826	Noct	-0.115727	0.014985
ENSMUSG00000042988;ENSMUST00000055439	Notum	-0.0533374	0.046953
ENSMUSG00000042988;ENSMUST00000106177	Notum	0.0703243	0.035964
ENSMUSG00000036805;ENSMUST00000044018	Noxa1	-0.0658458	0.018981
ENSMUSG00000036805;ENSMUST00000114373	Noxa1	0.0658458	0.018981
ENSMUSG00000019320;ENSMUST00000150313	Noxo1	-0.0344412	0.0438312
ENSMUSG00000019320;ENSMUST00000123026	Noxo1	0.0407114	0.035964
ENSMUSG00000019320;ENSMUST00000141522	Noxo1	0.0505613	0.0314685
ENSMUSG00000019320;ENSMUST00000150132	Noxo1	-0.0787823	0.017982
ENSMUSG00000001988;ENSMUST00000002053	Npas1	-0.388198	0.020979
ENSMUSG00000001988;ENSMUST00000210748	Npas1	0.445956	0.020979
ENSMUSG00000073804;ENSMUST00000097983	Nps	-0.735759	0.0352148
ENSMUSG00000073804;ENSMUST00000210907	Nps	0.735759	0.0352148
ENSMUSG00000071230;ENSMUST00000095544	Npw	0.378033	0.017982
ENSMUSG00000071230;ENSMUST00000213213	Npw	-0.378033	0.017982
ENSMUSG00000046949;ENSMUST00000021843	Nqo2	0.0987128	0.015984
ENSMUSG00000046949;ENSMUST00000058978	Nqo2	-0.0987128	0.015984
ENSMUSG00000071078;ENSMUST00000095273	Nr2c2ap	0.0296036	0.0434565
ENSMUSG00000071078;ENSMUST00000212851	Nr2c2ap	0.035866	0.0434565
ENSMUSG00000071078;ENSMUST00000211898	Nr2c2ap	-0.0654696	0.0224775
ENSMUSG00000053310;ENSMUST00000065668	Nrgn	0.15606	0.031968
ENSMUSG00000053310;ENSMUST00000182070	Nrgn	-0.15606	0.031968
ENSMUSG00000044287;ENSMUST00000060167	Nrn1l	-0.333333	0.02997
ENSMUSG00000044287;ENSMUST00000118920	Nrn1l	0.333333	0.02997
ENSMUSG00000009772;ENSMUST00000072177	Nuak2	-0.0764514	0.043956
ENSMUSG00000025817;ENSMUST00000127116	Nudt5	0.0859585	0.02997
ENSMUSG00000025817;ENSMUST00000179748	Nudt5	-0.103136	0.020979
ENSMUSG00000061356;ENSMUST00000079469	Nuggc	0.243667	0.0484515
ENSMUSG00000061356;ENSMUST00000150897	Nuggc	-0.243667	0.0484515
ENSMUSG00000039509;ENSMUST00000044795	Nup133	0.0538248	0.0374625
ENSMUSG00000039509;ENSMUST00000213089	Nup133	-0.0569198	0.0374625
ENSMUSG00000048439;ENSMUST00000049887	Nupl2	-0.116668	0.031968
ENSMUSG00000048439;ENSMUST00000115101	Nupl2	0.120211	0.031968
ENSMUSG00000040771;ENSMUST00000046651	Oard1	0.0722419	0.00699301
ENSMUSG00000040771;ENSMUST00000167180	Oard1	-0.0722419	0.00699301
ENSMUSG00000029153;ENSMUST00000202012	Ociad2	-0.0478909	0.031968
ENSMUSG00000029153;ENSMUST00000200821	Ociad2	-0.0694105	0.0194805
ENSMUSG00000029153;ENSMUST00000087195	Ociad2	0.105649	0.002997
ENSMUSG00000029618;ENSMUST00000085704	Ocm	-0.421584	0.0464535
ENSMUSG00000029618;ENSMUST00000110702	Ocm	0.412054	0.0464535
ENSMUSG00000026833;ENSMUST00000028177	Olfm1	-0.193314	0.0131119
ENSMUSG00000026833;ENSMUST00000100244	Olfm1	0.182374	0.0131119
ENSMUSG00000026833;ENSMUST00000102879	Olfm1	0.187912	0.0131119
ENSMUSG00000026833;ENSMUST00000152415	Olfm1	-0.176972	0.0131119
ENSMUSG00000032172;ENSMUST00000034692	Olfm2	-0.432469	0.042957
ENSMUSG00000032172;ENSMUST00000215999	Olfm2	0.294993	0.042957
ENSMUSG00000108728;ENSMUST00000205545	Olfr240-ps1	0	0.0464535
ENSMUSG00000108728;ENSMUST00000216180	Olfr240-ps1	0	0.0464535
ENSMUSG00000060335;ENSMUST00000072993	Olfr384	0	0.044955
ENSMUSG00000060335;ENSMUST00000214228	Olfr384	0	0.044955
ENSMUSG00000063116;ENSMUST00000052254	Olfr410	0	0.047952
ENSMUSG00000063116;ENSMUST00000213831	Olfr410	-0.0193194	0.047952
ENSMUSG00000063116;ENSMUST00000214490	Olfr410	0.0193194	0.047952
ENSMUSG00000047048;ENSMUST00000062665	Olfr432	0	0.045954
ENSMUSG00000047048;ENSMUST00000213211	Olfr432	-0.147854	0.045954
ENSMUSG00000047048;ENSMUST00000213381	Olfr432	0.147854	0.045954
ENSMUSG00000073975;ENSMUST00000098225	Olfr550	0.132449	0.041958
ENSMUSG00000073975;ENSMUST00000216524	Olfr550	-0.132449	0.041958
ENSMUSG00000073927;ENSMUST00000098175	Olfr652	0.333333	0.0454545
ENSMUSG00000073927;ENSMUST00000215410	Olfr652	-0.333333	0.0454545
ENSMUSG00000073927;ENSMUST00000216131	Olfr652	0	0.0454545
ENSMUSG00000046450;ENSMUST00000055401	Olfr71	0	0.0499501
ENSMUSG00000046450;ENSMUST00000107862	Olfr71	0	0.0499501
ENSMUSG00000046450;ENSMUST00000217544	Olfr71	0	0.0499501
ENSMUSG00000090556;ENSMUST00000174673	Olfr753-ps1	-0.666667	0.0424575
ENSMUSG00000090556;ENSMUST00000208970	Olfr753-ps1	0.666667	0.0424575
ENSMUSG00000049894;ENSMUST00000060636	Olfr808	0	0.047952
ENSMUSG00000049894;ENSMUST00000203236	Olfr808	0	0.047952
ENSMUSG00000062621;ENSMUST00000074987	Olfr911-ps1	0	0.0454545
ENSMUSG00000062621;ENSMUST00000216496	Olfr911-ps1	0	0.0454545
ENSMUSG00000049010;ENSMUST00000054051	Olfr982	0	0.048951
ENSMUSG00000038084;ENSMUST00000038867	Opa1	-0.0628231	0.041958
ENSMUSG00000038084;ENSMUST00000160597	Opa1	0.062794	0.041958
ENSMUSG00000040462;ENSMUST00000080975	Os9	0.0406211	0.0274725
ENSMUSG00000040462;ENSMUST00000164259	Os9	-0.0406211	0.0274725
ENSMUSG00000006931;ENSMUST00000066489	P3h4	-0.103925	0.0354645
ENSMUSG00000006931;ENSMUST00000141840	P3h4	0.103925	0.0354645
ENSMUSG00000011257;ENSMUST00000080178	Pabpc4	-0.058327	0.022644
ENSMUSG00000011257;ENSMUST00000106241	Pabpc4	-0.0586489	0.022644
ENSMUSG00000011257;ENSMUST00000106243	Pabpc4	0.0853464	0.011988
ENSMUSG00000029247;ENSMUST00000117536	Paics	-0.0765193	0.0174825
ENSMUSG00000029247;ENSMUST00000120912	Paics	0.0822602	0.0174825
ENSMUSG00000039913;ENSMUST00000035264	Pak7	-0.666667	0.0404595
ENSMUSG00000039913;ENSMUST00000077200	Pak7	0.666667	0.0404595
ENSMUSG00000033610;ENSMUST00000036584	Pank1	-0.0567502	0.047952
ENSMUSG00000033610;ENSMUST00000112460	Pank1	0.0567502	0.047952
ENSMUSG00000037514;ENSMUST00000150843	Pank2	-0.126986	0.027972
ENSMUSG00000058441;ENSMUST00000159960	Panx2	0.263966	0.047952
ENSMUSG00000058441;ENSMUST00000162424	Panx2	-0.294581	0.047952
ENSMUSG00000034575;ENSMUST00000044081	Papd7	0.0901922	0.0124875
ENSMUSG00000034575;ENSMUST00000198607	Papd7	-0.0901922	0.0124875
ENSMUSG00000074817;ENSMUST00000099400	Papolb	0	0.045954
ENSMUSG00000031226;ENSMUST00000033577	Pbdc1	-0.165243	0.0014985
ENSMUSG00000031226;ENSMUST00000119477	Pbdc1	0.165432	0.0014985
ENSMUSG00000021496;ENSMUST00000021958	Pcbd2	-0.0573761	0.0154845
ENSMUSG00000021496;ENSMUST00000124968	Pcbd2	0.0573761	0.0154845
ENSMUSG00000056851;ENSMUST00000077037	Pcbp2	-0.0419731	0.0232268
ENSMUSG00000056851;ENSMUST00000108838	Pcbp2	0.0387226	0.0232268
ENSMUSG00000036422;ENSMUST00000039568	Pcdh8	-0.276249	0.024975
ENSMUSG00000036422;ENSMUST00000195355	Pcdh8	0.287791	0.024975
ENSMUSG00000035246;ENSMUST00000045898	Pcyt1b	0.557575	0.00524476
ENSMUSG00000035246;ENSMUST00000113933	Pcyt1b	-0.557575	0.00524476
ENSMUSG00000032504;ENSMUST00000035086	Pdcd6ip	-0.0527735	0.0284715
ENSMUSG00000032504;ENSMUST00000111861	Pdcd6ip	0.0517628	0.0284715
ENSMUSG00000020893;ENSMUST00000021271	Per1	0.153443	0.0164835
ENSMUSG00000020893;ENSMUST00000166748	Per1	-0.196451	0.0164835
ENSMUSG00000040374;ENSMUST00000059021	Pex2	-0.0989211	0.044955
ENSMUSG00000067825;ENSMUST00000118234	Pex26	0.112693	0.038961
ENSMUSG00000029629;ENSMUST00000115511	Phf14	-0.110891	0.043956
ENSMUSG00000050860;ENSMUST00000054173	Phospho1	0.057252	0.0434565
ENSMUSG00000050860;ENSMUST00000150134	Phospho1	-0.0427496	0.0434565
ENSMUSG00000030329;ENSMUST00000032479	Pianp	-0.265237	0.0122378
ENSMUSG00000030329;ENSMUST00000162170	Pianp	0.259316	0.0122378
ENSMUSG00000025423;ENSMUST00000114776	Pias2	0.070895	0.0254745
ENSMUSG00000025423;ENSMUST00000114777	Pias2	-0.070895	0.0254745
ENSMUSG00000030660;ENSMUST00000170430	Pik3c2a	0.0815453	0.0384615
ENSMUSG00000030660;ENSMUST00000206805	Pik3c2a	-0.0793353	0.0384615
ENSMUSG00000017781;ENSMUST00000143219	Pitpna	0.0647715	0.032967
ENSMUSG00000017781;ENSMUST00000179445	Pitpna	-0.0593133	0.032967
ENSMUSG00000025229;ENSMUST00000026259	Pitx3	-0.666667	0.0472028
ENSMUSG00000025229;ENSMUST00000172980	Pitx3	0.666667	0.0472028
ENSMUSG00000046634;ENSMUST00000154153	Pkd1l1	0.702449	0.038961
ENSMUSG00000046634;ENSMUST00000178195	Pkd1l1	-0.702449	0.038961
ENSMUSG00000031903;ENSMUST00000034377	Pla2g15	0.174942	0.020979
ENSMUSG00000031903;ENSMUST00000212963	Pla2g15	-0.164509	0.020979
ENSMUSG00000028750;ENSMUST00000030530	Pla2g2c	-0.437708	0.0374625
ENSMUSG00000028751;ENSMUST00000105803	Pla2g2e	0.169528	0.0127373
ENSMUSG00000028751;ENSMUST00000105804	Pla2g2e	-0.167796	0.0127373
ENSMUSG00000095304;ENSMUST00000052286	Plac9a	0.109322	0.0414585
ENSMUSG00000095304;ENSMUST00000183725	Plac9a	-0.109322	0.0414585
ENSMUSG00000002831;ENSMUST00000002908	Plin4	-0.338028	0.012987
ENSMUSG00000002831;ENSMUST00000190703	Plin4	0.338028	0.012987
ENSMUSG00000049493;ENSMUST00000093800	Pls1	-0.04278	0.0434565
ENSMUSG00000049493;ENSMUST00000119760	Pls1	0.0362839	0.0434565
ENSMUSG00000024833;ENSMUST00000025752	Pola2	-0.0525419	0.0214785
ENSMUSG00000024833;ENSMUST00000165143	Pola2	0.0525419	0.0214785
ENSMUSG00000041815;ENSMUST00000058793	Poldip3	-0.173709	0.002997
ENSMUSG00000041815;ENSMUST00000100375	Poldip3	0.176281	0.002997
ENSMUSG00000029642;ENSMUST00000110557	Polr1d	0.11043	0.0014985
ENSMUSG00000029642;ENSMUST00000050970	Polr1d	-0.112752	0
ENSMUSG00000045996;ENSMUST00000057177	Polr2k	-0.0271158	0.0499501
ENSMUSG00000045996;ENSMUST00000180159	Polr2k	0.0271158	0.0499501
ENSMUSG00000029246;ENSMUST00000031158	Ppat	0.0705293	0.023976
ENSMUSG00000029246;ENSMUST00000140076	Ppat	-0.0699332	0.023976
ENSMUSG00000071866;ENSMUST00000090749	Ppia	-0.0435743	0.023976
ENSMUSG00000071866;ENSMUST00000132846	Ppia	0.146963	0.0044955
ENSMUSG00000071866;ENSMUST00000135789	Ppia	-0.103328	0.0044955
ENSMUSG00000061130;ENSMUST00000080217	Ppm1b	-0.0726894	0.023976
ENSMUSG00000046062;ENSMUST00000052529	Ppp1r15b	-0.0312998	0.037962
ENSMUSG00000046062;ENSMUST00000122956	Ppp1r15b	0.0312998	0.037962
ENSMUSG00000029725;ENSMUST00000031739	Ppp1r35	-0.0765023	0.024975
ENSMUSG00000029725;ENSMUST00000152298	Ppp1r35	0.072687	0.024975
ENSMUSG00000039545;ENSMUST00000144719	Ppp1r3fos	0.380982	0.044955
ENSMUSG00000039545;ENSMUST00000149124	Ppp1r3fos	-0.380982	0.044955
ENSMUSG00000026753;ENSMUST00000028087	Ppp6c	0.0936288	0.00624376
ENSMUSG00000026753;ENSMUST00000204701	Ppp6c	-0.112951	0.00624376
ENSMUSG00000024908;ENSMUST00000172362	Ppp6r3	0.040667	0.047952
ENSMUSG00000024908;ENSMUST00000113997	Ppp6r3	-0.0568447	0.0464535
ENSMUSG00000034006;ENSMUST00000129043	Pqlc1	0.141399	0.0357143
ENSMUSG00000034006;ENSMUST00000070135	Pqlc1	-0.199281	0.032967
ENSMUSG00000028591;ENSMUST00000030326	Pramef12	0.471195	0.0499501
ENSMUSG00000028591;ENSMUST00000123854	Pramef12	-0.471195	0.0499501
ENSMUSG00000024127;ENSMUST00000072406	Prepl	0.0649003	0.034965
ENSMUSG00000024127;ENSMUST00000171795	Prepl	-0.0649003	0.034965
ENSMUSG00000049300;ENSMUST00000190378	Prmt6	0.0507064	0.025974
ENSMUSG00000049300;ENSMUST00000106567	Prmt6	0.0688144	0.023976
ENSMUSG00000049300;ENSMUST00000168412	Prmt6	-0.119521	0.011988
ENSMUSG00000091154;ENSMUST00000163731	Proscos	0.460168	0.002997
ENSMUSG00000091154;ENSMUST00000178990	Proscos	-0.460168	0.002997
ENSMUSG00000020528;ENSMUST00000168115	Prpsap2	-0.109899	0.014985
ENSMUSG00000020528;ENSMUST00000151966	Prpsap2	0.143174	0.011988
ENSMUSG00000023048;ENSMUST00000023810	Prr13	-0.048036	0.034965
ENSMUSG00000023048;ENSMUST00000164957	Prr13	0.0406829	0.034965
ENSMUSG00000036106;ENSMUST00000065499	Prr5	-0.043937	0.0374625
ENSMUSG00000036106;ENSMUST00000171460	Prr5	0.043937	0.0374625
ENSMUSG00000047996;ENSMUST00000114024	Prrg1	0.216481	0.0424575
ENSMUSG00000047996;ENSMUST00000148345	Prrg1	-0.241971	0.0424575
ENSMUSG00000045009;ENSMUST00000204134	Prrt3	0.52006	0.0462038
ENSMUSG00000045009;ENSMUST00000204268	Prrt3	-0.438784	0.0462038
ENSMUSG00000053198;ENSMUST00000065487	Prx	-0.144816	0.0499501
ENSMUSG00000053198;ENSMUST00000125990	Prx	0.150305	0.0499501
ENSMUSG00000024640;ENSMUST00000025542	Psat1	-0.0866376	0.0454545
ENSMUSG00000096727;ENSMUST00000171321	Psmb9	0.100584	0.0134865
ENSMUSG00000096727;ENSMUST00000174576	Psmb9	-0.095985	0.0134865
ENSMUSG00000031429;ENSMUST00000033805	Psmd10	-0.0378806	0.043956
ENSMUSG00000031429;ENSMUST00000112978	Psmd10	0.0378806	0.043956
ENSMUSG00000029551;ENSMUST00000031531	Psmg3	0.0367366	0.0472028
ENSMUSG00000029551;ENSMUST00000182602	Psmg3	-0.0366655	0.0472028
ENSMUSG00000071451;ENSMUST00000124996	Psmg4	0.0836753	0.0114885
ENSMUSG00000071451;ENSMUST00000147632	Psmg4	-0.0836753	0.0114885
ENSMUSG00000028036;ENSMUST00000029670	Ptgfr	0.710756	0.0337163
ENSMUSG00000028036;ENSMUST00000128349	Ptgfr	-0.674897	0.0337163
ENSMUSG00000028788;ENSMUST00000030578	Ptp4a2	0.0688703	0.0227273
ENSMUSG00000028788;ENSMUST00000141754	Ptp4a2	-0.0742112	0.0227273
ENSMUSG00000056553;ENSMUST00000070733	Ptprn2	0.219582	0.01998
ENSMUSG00000056553;ENSMUST00000191106	Ptprn2	-0.310971	0.014985
ENSMUSG00000020415;ENSMUST00000020687	Pttg1	0.0965317	0.0374625
ENSMUSG00000020415;ENSMUST00000101340	Pttg1	-0.136586	0.00999001
ENSMUSG00000002524;ENSMUST00000002599	Puf60	-0.035199	0.0324675
ENSMUSG00000002524;ENSMUST00000100527	Puf60	0.035199	0.0324675
ENSMUSG00000049184;ENSMUST00000070340	Purg	0.221845	0.033966
ENSMUSG00000049184;ENSMUST00000078058	Purg	-0.221845	0.033966
ENSMUSG00000060260;ENSMUST00000093993	Pwwp2b	0.0905541	0.0194805
ENSMUSG00000060260;ENSMUST00000172136	Pwwp2b	-0.0909447	0.0194805
ENSMUSG00000019863;ENSMUST00000020012	Qrsl1	-0.0766101	0.0387113
ENSMUSG00000019863;ENSMUST00000217541	Qrsl1	0.0718137	0.0387113
ENSMUSG00000023460;ENSMUST00000070538	Rab12	-0.306916	0.00124875
ENSMUSG00000023460;ENSMUST00000167962	Rab12	0.29405	0.00124875
ENSMUSG00000025730;ENSMUST00000026826	Rab40c	-0.109347	0.0382118
ENSMUSG00000025730;ENSMUST00000167626	Rab40c	0.10645	0.0382118
ENSMUSG00000043518;ENSMUST00000061514	Rai2	0.227785	0.014985
ENSMUSG00000043518;ENSMUST00000112338	Rai2	-0.227785	0.014985
ENSMUSG00000021027;ENSMUST00000085385	Ralgapa1	0.0916059	0.015984
ENSMUSG00000021027;ENSMUST00000110687	Ralgapa1	-0.0916059	0.015984
ENSMUSG00000027593;ENSMUST00000058089	Raly	-0.0902523	0.02997
ENSMUSG00000027593;ENSMUST00000109701	Raly	0.0655365	0.02997
ENSMUSG00000029430;ENSMUST00000031383	Ran	0.029538	0.035964
ENSMUSG00000029430;ENSMUST00000134632	Ran	-0.0246201	0.035964
ENSMUSG00000048424;ENSMUST00000053308	Ranbp3l	0.424341	0.045954
ENSMUSG00000048424;ENSMUST00000166524	Ranbp3l	-0.424341	0.045954
ENSMUSG00000031666;ENSMUST00000034091	Rbl2	-0.116502	0.024975
ENSMUSG00000031666;ENSMUST00000141351	Rbl2	0.113015	0.024975
ENSMUSG00000046667;ENSMUST00000050069	Rbm12b1	-0.165415	0.0499501
ENSMUSG00000046667;ENSMUST00000069128	Rbm12b1	0.129801	0.0499501
ENSMUSG00000036733;ENSMUST00000042726	Rbm42	0.108133	0.00974026
ENSMUSG00000036733;ENSMUST00000108141	Rbm42	-0.108347	0.00974026
ENSMUSG00000042396;ENSMUST00000170000	Rbm7	-0.0738311	0.01998
ENSMUSG00000042396;ENSMUST00000214923	Rbm7	0.0817003	0.01998
ENSMUSG00000037070;ENSMUST00000049245	Rbmxl1	0.101558	0.0014985
ENSMUSG00000037070;ENSMUST00000211719	Rbmxl1	-0.101558	0.0014985
ENSMUSG00000022951;ENSMUST00000023672	Rcan1	0.105104	0.013986
ENSMUSG00000022951;ENSMUST00000060005	Rcan1	-0.105104	0.013986
ENSMUSG00000025921;ENSMUST00000027053	Rdh10	-0.0342756	0.0454545
ENSMUSG00000025921;ENSMUST00000152626	Rdh10	0.0342756	0.0454545
ENSMUSG00000054031;ENSMUST00000137395	Rdh18-ps	-0.666667	0.0274725
ENSMUSG00000054031;ENSMUST00000143917	Rdh18-ps	0.666667	0.0274725
ENSMUSG00000059654;ENSMUST00000079926	Reg1	0.0207261	0.0434565
ENSMUSG00000059654;ENSMUST00000204601	Reg1	-0.0207301	0.0434565
ENSMUSG00000002983;ENSMUST00000049912	Relb	0.0953515	0.0174825
ENSMUSG00000002983;ENSMUST00000098754	Relb	-0.116357	0
ENSMUSG00000029048;ENSMUST00000030914	Rer1	0.0909153	0.002997
ENSMUSG00000029048;ENSMUST00000149796	Rer1	-0.0882137	0.002997
ENSMUSG00000052406;ENSMUST00000064244	Rexo4	0.0997394	0.0224775
ENSMUSG00000052406;ENSMUST00000114020	Rexo4	-0.149672	0.00899101
ENSMUSG00000024712;ENSMUST00000025617	Rfk	-0.0455097	0.0487013
ENSMUSG00000024712;ENSMUST00000146171	Rfk	0.0305641	0.0487013
ENSMUSG00000051079;ENSMUST00000052375	Rgs13	-0.31164	0.0474525
ENSMUSG00000051079;ENSMUST00000111941	Rgs13	0.31164	0.0474525
ENSMUSG00000017686;ENSMUST00000017831	Rhot1	-0.0958968	0.044955
ENSMUSG00000001768;ENSMUST00000110005	Rin2	0.0959645	0.0332168
ENSMUSG00000001768;ENSMUST00000147976	Rin2	-0.0991945	0.0332168
ENSMUSG00000106106;ENSMUST00000198477	Rn18s-rs5	-0.0360673	0.016983
ENSMUSG00000106106;ENSMUST00000205406	Rn18s-rs5	0.0360673	0.016983
ENSMUSG00000021872;ENSMUST00000022424	Rnase10	-0.666667	0.0314685
ENSMUSG00000021872;ENSMUST00000164632	Rnase10	0.666667	0.0314685
ENSMUSG00000021932;ENSMUST00000022499	Rnaseh2b	0.0578678	0.0499501
ENSMUSG00000021932;ENSMUST00000169728	Rnaseh2b	-0.0567497	0.0499501
ENSMUSG00000031438;ENSMUST00000113026	Rnf128	0.09757	0.0044955
ENSMUSG00000031438;ENSMUST00000113027	Rnf128	-0.0979528	0.0044955
ENSMUSG00000020707;ENSMUST00000017839	Rnf135	-0.0402682	0.0384615
ENSMUSG00000020707;ENSMUST00000134909	Rnf135	0.0402682	0.0384615
ENSMUSG00000024317;ENSMUST00000052396	Rnf138	0.0799334	0.015984
ENSMUSG00000024317;ENSMUST00000072847	Rnf138	-0.0799334	0.015984
ENSMUSG00000014074;ENSMUST00000014218	Rnf168	-0.141902	0.0134865
ENSMUSG00000014074;ENSMUST00000171474	Rnf168	0.11939	0.0134865
ENSMUSG00000070327;ENSMUST00000093902	Rnf213	0.0377747	0.035964
ENSMUSG00000070327;ENSMUST00000172235	Rnf213	-0.0333866	0.035964
ENSMUSG00000029634;ENSMUST00000161859	Rnf6	0.0914482	0.047952
ENSMUSG00000029634;ENSMUST00000169407	Rnf6	-0.0783301	0.047952
ENSMUSG00000067847;ENSMUST00000088610	Romo1	0.0438244	0.032967
ENSMUSG00000067847;ENSMUST00000119950	Romo1	-0.0377374	0.032967
ENSMUSG00000111752;ENSMUST00000213881	RP23-132J19.1	0	0.048951
ENSMUSG00000111752;ENSMUST00000214496	RP23-132J19.1	0	0.048951
ENSMUSG00000111752;ENSMUST00000215824	RP23-132J19.1	0	0.048951
ENSMUSG00000110902;ENSMUST00000214178	RP23-353K11.3	0.125962	0.024975
ENSMUSG00000110902;ENSMUST00000216664	RP23-353K11.3	-0.125962	0.024975
ENSMUSG00000111193;ENSMUST00000216565	RP23-417K23.4	0	0.0499501
ENSMUSG00000111443;ENSMUST00000217447	RP23-72A20.11	0	0.0454545
ENSMUSG00000110605;ENSMUST00000212145	RP24-122D14.3	0.11177	0.0294705
ENSMUSG00000110605;ENSMUST00000212180	RP24-122D14.3	-0.11177	0.0294705
ENSMUSG00000110765;ENSMUST00000215971	RP24-421P3.9	0.545375	0.03996
ENSMUSG00000110765;ENSMUST00000216778	RP24-421P3.9	-0.545375	0.03996
ENSMUSG00000111655;ENSMUST00000214381	RP24-84C23.6	0.436634	0.02997
ENSMUSG00000111655;ENSMUST00000216639	RP24-84C23.6	-0.436634	0.02997
ENSMUSG00000033282;ENSMUST00000209564	Rpgrip1l	0.194425	0.047952
ENSMUSG00000029608;ENSMUST00000079204	Rph3a	-0.666506	0.035964
ENSMUSG00000029608;ENSMUST00000202406	Rph3a	0.666506	0.035964
ENSMUSG00000012405;ENSMUST00000079419	Rpl15	-0.0454114	0.0374625
ENSMUSG00000012405;ENSMUST00000100799	Rpl15	0.0503303	0.0374625
ENSMUSG00000057322;ENSMUST00000077915	Rpl38	-0.0346613	0.035964
ENSMUSG00000057322;ENSMUST00000106602	Rpl38	0.0454585	0.035964
ENSMUSG00000039209;ENSMUST00000044103	Rpl39l	-0.486629	0.040959
ENSMUSG00000039209;ENSMUST00000121292	Rpl39l	0.486629	0.040959
ENSMUSG00000058558;ENSMUST00000082223	Rpl5	0.0844498	0.017982
ENSMUSG00000024446;ENSMUST00000025319	Rpp21	0.0775206	0.0164835
ENSMUSG00000024446;ENSMUST00000173486	Rpp21	-0.11352	0.00899101
ENSMUSG00000028106;ENSMUST00000197449	Rprd2	0.144537	0.020979
ENSMUSG00000028106;ENSMUST00000200164	Rprd2	-0.1277	0.020979
ENSMUSG00000024608;ENSMUST00000025511	Rps14	0.0508561	0.0434565
ENSMUSG00000024608;ENSMUST00000137400	Rps14	-0.0427728	0.0434565
ENSMUSG00000008683;ENSMUST00000106588	Rps15a	0.0720014	0.011655
ENSMUSG00000008683;ENSMUST00000128482	Rps15a	0.246916	0.0034965
ENSMUSG00000008683;ENSMUST00000172457	Rps15a	-0.320678	0.0034965
ENSMUSG00000037563;ENSMUST00000152918	Rps16	-0.0534321	0.0142358
ENSMUSG00000037563;ENSMUST00000155805	Rps16	0.0517745	0.0142358
ENSMUSG00000059775;ENSMUST00000077208	Rps26-ps1	0.214274	0.00649351
ENSMUSG00000059775;ENSMUST00000212102	Rps26-ps1	-0.214274	0.00649351
ENSMUSG00000020516;ENSMUST00000151748	Rps6kb1	0.102621	0.027972
ENSMUSG00000020516;ENSMUST00000154617	Rps6kb1	-0.0925775	0.027972
ENSMUSG00000037266;ENSMUST00000154837	Rsrp1	0.0416685	0.043956
ENSMUSG00000037266;ENSMUST00000078084	Rsrp1	0.0527085	0.03996
ENSMUSG00000037266;ENSMUST00000148900	Rsrp1	-0.0801546	0.01998
ENSMUSG00000024758;ENSMUST00000025667	Rtn3	-0.0493713	0.023976
ENSMUSG00000024758;ENSMUST00000088169	Rtn3	0.049487	0.023976
ENSMUSG00000041079;ENSMUST00000039101	Rwdd2b	-0.0993196	0.00949051
ENSMUSG00000041079;ENSMUST00000152430	Rwdd2b	0.0993196	0.00949051
ENSMUSG00000001023;ENSMUST00000001049	S100a5	-0.138466	0.046953
ENSMUSG00000001023;ENSMUST00000107329	S100a5	0.138466	0.046953
ENSMUSG00000001025;ENSMUST00000001051	S100a6	0.0423697	0.0499501
ENSMUSG00000001025;ENSMUST00000197189	S100a6	-0.0247805	0.0499501
ENSMUSG00000001025;ENSMUST00000198128	S100a6	-0.0170637	0.0499501
ENSMUSG00000063767;ENSMUST00000079286	S100a7a	-0.28479	0.036963
ENSMUSG00000063767;ENSMUST00000212471	S100a7a	0.28479	0.036963
ENSMUSG00000074115;ENSMUST00000128088	Saa1	-0.172219	0.027972
ENSMUSG00000074115;ENSMUST00000210547	Saa1	0.172219	0.027972
ENSMUSG00000038605;ENSMUST00000060173	Samd10	0.064669	0.0292208
ENSMUSG00000038605;ENSMUST00000183836	Samd10	-0.0610806	0.0292208
ENSMUSG00000058492;ENSMUST00000213851	Scp2-ps2	0.226142	0.0412088
ENSMUSG00000058492;ENSMUST00000216438	Scp2-ps2	-0.26595	0.0412088
ENSMUSG00000008226;ENSMUST00000090811	Scrn3	0.138658	0.0254745
ENSMUSG00000008226;ENSMUST00000112050	Scrn3	-0.143619	0.0254745
ENSMUSG00000027879;ENSMUST00000029476	Sec22b	0.0590395	0.034965
ENSMUSG00000027879;ENSMUST00000130778	Sec22b	-0.058055	0.034965
ENSMUSG00000076437;ENSMUST00000102647	Selenoh	0.055146	0.0494505
ENSMUSG00000076437;ENSMUST00000117299	Selenoh	-0.0475918	0.0494505
ENSMUSG00000059248;ENSMUST00000093907	40057	0.0869324	0.0374625
ENSMUSG00000059248;ENSMUST00000106349	40057	-0.0729774	0.0374625
ENSMUSG00000066363;ENSMUST00000121337	Serpina3f	-0.130674	0.032967
ENSMUSG00000066363;ENSMUST00000167049	Serpina3f	0.130674	0.032967
ENSMUSG00000079014;ENSMUST00000109958	Serpina3i	-0.221747	0.045954
ENSMUSG00000079014;ENSMUST00000109960	Serpina3i	0.221747	0.045954
ENSMUSG00000026249;ENSMUST00000027467	Serpine2	-0.252876	0.011988
ENSMUSG00000026249;ENSMUST00000153862	Serpine2	0.293669	0.011988
ENSMUSG00000070436;ENSMUST00000094154	Serpinh1	-0.102589	0.00524476
ENSMUSG00000070436;ENSMUST00000207849	Serpinh1	0.110873	0.00524476
ENSMUSG00000027834;ENSMUST00000029423	Serpini1	0.268449	0.022977
ENSMUSG00000027834;ENSMUST00000161695	Serpini1	-0.266989	0.022977
ENSMUSG00000032009;ENSMUST00000208222	Sesn3	-0.202088	0.0454545
ENSMUSG00000019970;ENSMUST00000020145	Sgk1	-0.0932025	0.0227273
ENSMUSG00000019970;ENSMUST00000100036	Sgk1	0.0911422	0.0227273
ENSMUSG00000073758;ENSMUST00000094760	Sh3d21	0.115231	0.0437063
ENSMUSG00000073758;ENSMUST00000097891	Sh3d21	-0.113396	0.0437063
ENSMUSG00000024976;ENSMUST00000025932	Shoc2	0.0608907	0.0284715
ENSMUSG00000024976;ENSMUST00000169861	Shoc2	-0.0608907	0.0284715
ENSMUSG00000042557;ENSMUST00000049169	Sin3a	-0.101714	0.0337163
ENSMUSG00000042557;ENSMUST00000167715	Sin3a	0.0814616	0.0337163
ENSMUSG00000020063;ENSMUST00000020257	Sirt1	-0.1332	0.0157343
ENSMUSG00000020063;ENSMUST00000105442	Sirt1	0.149	0.013986
ENSMUSG00000034748;ENSMUST00000042923	Sirt6	0.0852648	0.030969
ENSMUSG00000034748;ENSMUST00000119324	Sirt6	-0.0735255	0.030969
ENSMUSG00000027790;ENSMUST00000167334	Sis	-0.045413	0.042957
ENSMUSG00000027790;ENSMUST00000170445	Sis	0.0459356	0.042957
ENSMUSG00000036087;ENSMUST00000143829	Slain2	0.0596509	0.0474525
ENSMUSG00000036087;ENSMUST00000144843	Slain2	-0.0597681	0.0474525
ENSMUSG00000040918;ENSMUST00000044021	Slc19a2	-0.114428	0.011988
ENSMUSG00000040918;ENSMUST00000159230	Slc19a2	0.11826	0.011988
ENSMUSG00000061904;ENSMUST00000076694	Slc25a3	-0.0677437	0.01998
ENSMUSG00000061904;ENSMUST00000164505	Slc25a3	0.0855604	0.01998
ENSMUSG00000045973;ENSMUST00000116341	Slc25a51	0.0798649	0.032967
ENSMUSG00000045973;ENSMUST00000107796	Slc25a51	-0.138955	0.023976
ENSMUSG00000025726;ENSMUST00000026820	Slc28a1	-0.115737	0.0494505
ENSMUSG00000025726;ENSMUST00000119083	Slc28a1	0.115737	0.0494505
ENSMUSG00000032114;ENSMUST00000213388	Slc37a4	-0.0705844	0.0367133
ENSMUSG00000032114;ENSMUST00000165839	Slc37a4	0.128918	0.0174825
ENSMUSG00000053897;ENSMUST00000029810	Slc39a8	-0.135248	0.038961
ENSMUSG00000032548;ENSMUST00000035148	Slco2a1	0.127911	0.03996
ENSMUSG00000032548;ENSMUST00000190892	Slco2a1	-0.119271	0.03996
ENSMUSG00000025790;ENSMUST00000026897	Slco3a1	-0.107772	0.03996
ENSMUSG00000025790;ENSMUST00000098371	Slco3a1	0.108454	0.03996
ENSMUSG00000035208;ENSMUST00000215239	Slfn8	0.167842	0.028971
ENSMUSG00000035208;ENSMUST00000130822	Slfn8	0.240024	0.00749251
ENSMUSG00000035208;ENSMUST00000038141	Slfn8	-0.34106	0.00599401
ENSMUSG00000059772;ENSMUST00000144897	Slx1b	-0.133416	0.036963
ENSMUSG00000059772;ENSMUST00000084586	Slx1b	0.174249	0.023976
ENSMUSG00000000902;ENSMUST00000000925	Smarcb1	-0.108843	0.00599401
ENSMUSG00000000902;ENSMUST00000121304	Smarcb1	0.109993	0.00599401
ENSMUSG00000041846;ENSMUST00000048305	Smek1	-0.125854	0.001998
ENSMUSG00000041846;ENSMUST00000163095	Smek1	0.125854	0.001998
ENSMUSG00000031906;ENSMUST00000067512	Smpd3	-0.0504793	0.0124875
ENSMUSG00000031906;ENSMUST00000212896	Smpd3	0.0504793	0.0124875
ENSMUSG00000071708;ENSMUST00000112529	Sms	0.127168	0.00749251
ENSMUSG00000071708;ENSMUST00000145477	Sms	-0.12972	0.00749251
ENSMUSG00000020180;ENSMUST00000020397	Snrpd3	0.0362599	0.02997
ENSMUSG00000020180;ENSMUST00000191097	Snrpd3	-0.0362599	0.02997
ENSMUSG00000046032;ENSMUST00000156473	Snx12	0.040603	0.049284
ENSMUSG00000046032;ENSMUST00000077876	Snx12	-0.132696	0.011988
ENSMUSG00000046032;ENSMUST00000120389	Snx12	0.0923304	0.011988
ENSMUSG00000027423;ENSMUST00000028909	Snx5	0.0687187	0.0499501
ENSMUSG00000027423;ENSMUST00000110030	Snx5	-0.0533912	0.0499501
ENSMUSG00000024352;ENSMUST00000025209	Spata24	-0.088306	0.0184815
ENSMUSG00000024352;ENSMUST00000096573	Spata24	0.088306	0.0184815
ENSMUSG00000033444;ENSMUST00000040105	Specc1l	-0.0571755	0.0224775
ENSMUSG00000033444;ENSMUST00000105421	Specc1l	0.0571755	0.0224775
ENSMUSG00000036580;ENSMUST00000118118	Spg20	0.0840356	0.041958
ENSMUSG00000036580;ENSMUST00000044116	Spg20	-0.152818	0.027972
ENSMUSG00000043461;ENSMUST00000051239	Sptssb	0.0636632	0.0104895
ENSMUSG00000043461;ENSMUST00000171529	Sptssb	-0.0636632	0.0104895
ENSMUSG00000021134;ENSMUST00000094693	Srsf5	-0.0824407	0.041958
ENSMUSG00000016921;ENSMUST00000017065	Srsf6	-0.0720158	0.018981
ENSMUSG00000016921;ENSMUST00000130411	Srsf6	0.0755049	0.018981
ENSMUSG00000022403;ENSMUST00000023039	St13	-0.0857142	0.0112388
ENSMUSG00000022403;ENSMUST00000172107	St13	0.0920612	0.0112388
ENSMUSG00000028538;ENSMUST00000030263	St3gal3	-0.114895	0.0374625
ENSMUSG00000028538;ENSMUST00000106410	St3gal3	0.120573	0.0374625
ENSMUSG00000025425;ENSMUST00000075290	St8sia5	0.543875	0.046953
ENSMUSG00000025425;ENSMUST00000079618	St8sia5	-0.543875	0.046953
ENSMUSG00000026027;ENSMUST00000147637	Stradb	0.151365	0.020979
ENSMUSG00000066900;ENSMUST00000086471	Suds3	0.0774704	0.023976
ENSMUSG00000066900;ENSMUST00000166397	Suds3	-0.081503	0.023976
ENSMUSG00000020485;ENSMUST00000093955	Supt4a	-0.0391299	0.0382118
ENSMUSG00000020485;ENSMUST00000152700	Supt4a	0.0401655	0.0382118
ENSMUSG00000002052;ENSMUST00000002121	Supt6	0.0455032	0.0394605
ENSMUSG00000002052;ENSMUST00000108314	Supt6	-0.0455032	0.0394605
ENSMUSG00000003824;ENSMUST00000003922	Syce2	0.0920544	0.013986
ENSMUSG00000003824;ENSMUST00000170296	Syce2	-0.0992446	0.013986
ENSMUSG00000021457;ENSMUST00000120135	Syk	0.120689	0.0387113
ENSMUSG00000021457;ENSMUST00000150672	Syk	-0.140273	0.0387113
ENSMUSG00000061762;ENSMUST00000184986	Tac1	-0.121423	0.024975
ENSMUSG00000061762;ENSMUST00000185187	Tac1	0.111449	0.024975
ENSMUSG00000009596;ENSMUST00000009740	Taf7l	-0.795639	0.0464535
ENSMUSG00000009596;ENSMUST00000113223	Taf7l	0.795639	0.0464535
ENSMUSG00000017291;ENSMUST00000017435	Taok1	-0.0816298	0.0214785
ENSMUSG00000017291;ENSMUST00000058496	Taok1	0.0816298	0.0214785
ENSMUSG00000028107;ENSMUST00000029752	Tars2	-0.137729	0.037962
ENSMUSG00000056952;ENSMUST00000153661	Tatdn2	0.0496103	0.0387113
ENSMUSG00000056952;ENSMUST00000204753	Tatdn2	-0.0557573	0.0387113
ENSMUSG00000040158;ENSMUST00000040687	Tax1bp3	0.0547505	0.022977
ENSMUSG00000040158;ENSMUST00000108477	Tax1bp3	-0.0548292	0.022977
ENSMUSG00000036644;ENSMUST00000093138	Tbc1d9b	-0.127967	0.035964
ENSMUSG00000036667;ENSMUST00000141794	Tcaf1	0.13719	0.047952
ENSMUSG00000024985;ENSMUST00000126434	Tcf7l2	0.173357	0
ENSMUSG00000014075;ENSMUST00000014220	Tctex1d2	0.0551178	0.0374625
ENSMUSG00000014075;ENSMUST00000080316	Tctex1d2	-0.0505666	0.0374625
ENSMUSG00000025081;ENSMUST00000078723	Tdrd1	-0.227552	0.01998
ENSMUSG00000025081;ENSMUST00000111606	Tdrd1	0.223648	0.01998
ENSMUSG00000046909;ENSMUST00000131601	Tefm	0.0474649	0.038961
ENSMUSG00000046909;ENSMUST00000136996	Tefm	0.0459142	0.038961
ENSMUSG00000046909;ENSMUST00000050207	Tefm	-0.0933791	0.0314685
ENSMUSG00000020778;ENSMUST00000021130	Ten1	-0.101028	0.023976
ENSMUSG00000020778;ENSMUST00000146066	Ten1	0.0855032	0.023976
ENSMUSG00000032065;ENSMUST00000034568	Tex12	-0.320756	0.0154845
ENSMUSG00000032065;ENSMUST00000217236	Tex12	0.320756	0.0154845
ENSMUSG00000038482;ENSMUST00000209885	Tfdp1	0.0624814	0.044955
ENSMUSG00000062175;ENSMUST00000073352	Tgif2	-0.0924277	0.0387113
ENSMUSG00000062175;ENSMUST00000081335	Tgif2	0.0960338	0.0387113
ENSMUSG00000039759;ENSMUST00000036680	Thap3	-0.134718	0.00224775
ENSMUSG00000039759;ENSMUST00000105665	Thap3	0.159577	0
ENSMUSG00000002489;ENSMUST00000002588	Tiam1	-0.175502	0.02997
ENSMUSG00000002489;ENSMUST00000163370	Tiam1	0.134965	0.02997
ENSMUSG00000038028;ENSMUST00000039913	Tigar	0.0827029	0.018981
ENSMUSG00000038028;ENSMUST00000200988	Tigar	-0.0827029	0.018981
ENSMUSG00000012296;ENSMUST00000012440	Tjap1	0.0474301	0.0374625
ENSMUSG00000012296;ENSMUST00000180283	Tjap1	0.0628297	0.0314685
ENSMUSG00000012296;ENSMUST00000164342	Tjap1	-0.11026	0.0104895
ENSMUSG00000041143;ENSMUST00000050949	Tmco4	-0.0728554	0.028971
ENSMUSG00000041143;ENSMUST00000043042	Tmco4	0.121128	0.025974
ENSMUSG00000097320;ENSMUST00000180820	Tmem147os	0.134562	0.0234765
ENSMUSG00000097320;ENSMUST00000183194	Tmem147os	-0.134562	0.0234765
ENSMUSG00000051703;ENSMUST00000113575	Tmem198	-0.214313	0.044955
ENSMUSG00000051703;ENSMUST00000148980	Tmem198	0.240877	0.044955
ENSMUSG00000027341;ENSMUST00000028816	Tmem230	-0.111598	0.026973
ENSMUSG00000021867;ENSMUST00000022418	Tmem254b	-0.0381828	0.047952
ENSMUSG00000021867;ENSMUST00000100806	Tmem254b	0.0356197	0.047952
ENSMUSG00000047733;ENSMUST00000143303	Tmem262	-0.421981	0.022977
ENSMUSG00000047733;ENSMUST00000149347	Tmem262	0.421981	0.022977
ENSMUSG00000054484;ENSMUST00000067582	Tmem62	-0.16139	0.0384615
ENSMUSG00000034757;ENSMUST00000036376	Tmub2	0.136426	0.0124875
ENSMUSG00000034757;ENSMUST00000100387	Tmub2	-0.121683	0.0124875
ENSMUSG00000026321;ENSMUST00000027559	Tnfrsf11a	-0.0461553	0.0494505
ENSMUSG00000026321;ENSMUST00000187812	Tnfrsf11a	0.0459395	0.0494505
ENSMUSG00000017607;ENSMUST00000017751	Tns4	-0.0520216	0.033966
ENSMUSG00000017607;ENSMUST00000107465	Tns4	0.0505881	0.033966
ENSMUSG00000020541;ENSMUST00000107868	Tom1l1	-0.0723851	0.025974
ENSMUSG00000020541;ENSMUST00000154599	Tom1l1	0.0708016	0.025974
ENSMUSG00000093904;ENSMUST00000179857	Tomm20	0.0376481	0.0234765
ENSMUSG00000093904;ENSMUST00000212771	Tomm20	-0.0376481	0.0234765
ENSMUSG00000020914;ENSMUST00000139460	Top2a	-0.0692628	0.0314685
ENSMUSG00000021376;ENSMUST00000124948	Tpmt	-0.0728714	0.0454545
ENSMUSG00000021376;ENSMUST00000021806	Tpmt	0.133405	0.034965
ENSMUSG00000029817;ENSMUST00000203820	Tra2a	0.0657992	0.0187313
ENSMUSG00000029817;ENSMUST00000031841	Tra2a	-0.105592	0.0024975
ENSMUSG00000049299;ENSMUST00000102601	Trappc1	-0.0602539	0.0312188
ENSMUSG00000049299;ENSMUST00000102602	Trappc1	0.0547981	0.0312188
ENSMUSG00000079317;ENSMUST00000112194	Trappc2	-0.135109	0.022977
ENSMUSG00000079317;ENSMUST00000116495	Trappc2	0.126357	0.022977
ENSMUSG00000094562;ENSMUST00000180380	Trav13-4-dv7	0.257382	0.0494505
ENSMUSG00000094562;ENSMUST00000184905	Trav13-4-dv7	-0.257382	0.0494505
ENSMUSG00000094016;ENSMUST00000103653	Trav15-1-dv6-1	0.333333	0.042957
ENSMUSG00000094016;ENSMUST00000200101	Trav15-1-dv6-1	-0.333333	0.042957
ENSMUSG00000066258;ENSMUST00000142641	Trim12a	-0.11843	0.022977
ENSMUSG00000066258;ENSMUST00000106839	Trim12a	-0.181607	0.00749251
ENSMUSG00000066258;ENSMUST00000134564	Trim12a	0.321177	0.00599401
ENSMUSG00000047821;ENSMUST00000072639	Trim16	0.065025	0.0412088
ENSMUSG00000047821;ENSMUST00000055006	Trim16	-0.108724	0.014985
ENSMUSG00000030966;ENSMUST00000033264	Trim21	-0.0828593	0.0487013
ENSMUSG00000030966;ENSMUST00000106913	Trim21	0.0859681	0.0487013
ENSMUSG00000090215;ENSMUST00000106847	Trim34b	-0.128717	0.030969
ENSMUSG00000090215;ENSMUST00000180136	Trim34b	0.128717	0.030969
ENSMUSG00000042828;ENSMUST00000081042	Trim72	0.22937	0.0344655
ENSMUSG00000042828;ENSMUST00000106248	Trim72	-0.22937	0.0344655
ENSMUSG00000033088;ENSMUST00000109687	Triobp	0.0811009	0.0247253
ENSMUSG00000033088;ENSMUST00000109688	Triobp	-0.0809462	0.0247253
ENSMUSG00000060950;ENSMUST00000084947	Trmt61a	0.0551976	0.0234765
ENSMUSG00000060950;ENSMUST00000168338	Trmt61a	-0.0551976	0.0234765
ENSMUSG00000059552;ENSMUST00000108657	Trp53	-0.0501731	0.0284715
ENSMUSG00000059552;ENSMUST00000108658	Trp53	0.0504736	0.0284715
ENSMUSG00000018507;ENSMUST00000018651	Trpv2	0.266117	0.0499501
ENSMUSG00000029868;ENSMUST00000031902	Trpv6	-0.294113	0.00524476
ENSMUSG00000029868;ENSMUST00000201471	Trpv6	0.293414	0.00524476
ENSMUSG00000026812;ENSMUST00000113870	Tsc1	-0.136779	0.0457875
ENSMUSG00000026812;ENSMUST00000028155	Tsc1	0.198571	0.0164835
ENSMUSG00000026812;ENSMUST00000124507	Tsc1	-0.216965	0.0164835
ENSMUSG00000039485;ENSMUST00000047935	Tspyl4	-0.146065	0.0394605
ENSMUSG00000039485;ENSMUST00000213791	Tspyl4	0.146065	0.0394605
ENSMUSG00000057130;ENSMUST00000025464	Txnl4a	0.0509825	0.037962
ENSMUSG00000057130;ENSMUST00000130675	Txnl4a	-0.0724287	0.037962
ENSMUSG00000057130;ENSMUST00000145963	Txnl4a	0.0481253	0.037962
ENSMUSG00000030579;ENSMUST00000032800	Tyrobp	-0.100705	0.0134865
ENSMUSG00000030579;ENSMUST00000207982	Tyrobp	0.0969856	0.0134865
ENSMUSG00000061613;ENSMUST00000014684	U2af1	0.021713	0.044955
ENSMUSG00000061613;ENSMUST00000166526	U2af1	-0.021713	0.044955
ENSMUSG00000028277;ENSMUST00000029944	Ube2j1	-0.0411725	0.0457043
ENSMUSG00000028277;ENSMUST00000124992	Ube2j1	0.0569639	0.0457043
ENSMUSG00000023286;ENSMUST00000103175	Ube2j2	0.101424	0.025974
ENSMUSG00000023286;ENSMUST00000105583	Ube2j2	-0.0780559	0.025974
ENSMUSG00000042572;ENSMUST00000038356	Ube2q1	-0.0528176	0.0344655
ENSMUSG00000042572;ENSMUST00000196726	Ube2q1	0.0552604	0.0344655
ENSMUSG00000028960;ENSMUST00000103212	Ube4b	-0.08771	0.043956
ENSMUSG00000028960;ENSMUST00000138181	Ube4b	-0.0920177	0.043956
ENSMUSG00000028960;ENSMUST00000173005	Ube4b	0.135813	0.043956
ENSMUSG00000009741;ENSMUST00000009885	Ubp1	-0.088477	0.0244755
ENSMUSG00000009741;ENSMUST00000084885	Ubp1	0.0982281	0.0244755
ENSMUSG00000005312;ENSMUST00000058735	Ubqln1	0.0767799	0.00799201
ENSMUSG00000005312;ENSMUST00000076454	Ubqln1	-0.0767799	0.00799201
ENSMUSG00000025878;ENSMUST00000026997	Uimc1	-0.161225	0.0122378
ENSMUSG00000025878;ENSMUST00000099496	Uimc1	0.150469	0.0122378
ENSMUSG00000022814;ENSMUST00000023510	Umps	-0.104544	0.0104895
ENSMUSG00000022814;ENSMUST00000131990	Umps	0.104544	0.0104895
ENSMUSG00000028560;ENSMUST00000030289	Usp1	-0.0366972	0.046953
ENSMUSG00000028560;ENSMUST00000091358	Usp1	0.0378396	0.046953
ENSMUSG00000028514;ENSMUST00000094933	Usp24	-0.396843	0.001998
ENSMUSG00000028514;ENSMUST00000106798	Usp24	0.40401	0.001998
ENSMUSG00000039046;ENSMUST00000042503	Usp6nl	-0.0925697	0.027972
ENSMUSG00000039046;ENSMUST00000114937	Usp6nl	0.0894282	0.027972
ENSMUSG00000079470;ENSMUST00000053760	Utp14b	-0.0981584	0.0284715
ENSMUSG00000079470;ENSMUST00000151622	Utp14b	0.0981584	0.0284715
ENSMUSG00000022313;ENSMUST00000136129	Utp23	0.0689962	0.044955
ENSMUSG00000022313;ENSMUST00000137116	Utp23	-0.0653422	0.044955
ENSMUSG00000024962;ENSMUST00000025914	Vegfb	-0.0768606	0.0232268
ENSMUSG00000024962;ENSMUST00000130048	Vegfb	0.0763438	0.0232268
ENSMUSG00000054723;ENSMUST00000067931	Vmac	-0.0611848	0.0484515
ENSMUSG00000054723;ENSMUST00000164907	Vmac	0.0611848	0.0484515
ENSMUSG00000015747;ENSMUST00000015891	Vps45	-0.122357	0.0104895
ENSMUSG00000015747;ENSMUST00000140518	Vps45	0.120473	0.0104895
ENSMUSG00000020128;ENSMUST00000006221	Vps54	-0.0754998	0.0437063
ENSMUSG00000020128;ENSMUST00000109578	Vps54	0.0912955	0.0437063
ENSMUSG00000021115;ENSMUST00000072040	Vrk1	0.129902	0.0142358
ENSMUSG00000021115;ENSMUST00000085026	Vrk1	-0.109746	0.0142358
ENSMUSG00000064090;ENSMUST00000078362	Vrk2	-0.152891	0.013986
ENSMUSG00000064090;ENSMUST00000155728	Vrk2	0.152988	0.013986
ENSMUSG00000066894;ENSMUST00000111967	Vsig10	-0.120236	0.0164835
ENSMUSG00000066894;ENSMUST00000128524	Vsig10	0.155594	0.014985
ENSMUSG00000041408;ENSMUST00000048263	Wapl	0.0743849	0.048951
ENSMUSG00000037957;ENSMUST00000095410	Wdr20	-0.101905	0.0262238
ENSMUSG00000037957;ENSMUST00000193053	Wdr20	0.119066	0.0262238
ENSMUSG00000038299;ENSMUST00000053663	Wdr36	0.0690985	0.010989
ENSMUSG00000038299;ENSMUST00000166214	Wdr36	-0.0690985	0.010989
ENSMUSG00000074595;ENSMUST00000099096	Wfdc6a	-0.666667	0.0434565
ENSMUSG00000074595;ENSMUST00000109342	Wfdc6a	0.666667	0.0434565
ENSMUSG00000020218;ENSMUST00000020439	Wif1	0.271196	0.0404595
ENSMUSG00000020218;ENSMUST00000145691	Wif1	-0.271196	0.0404595
ENSMUSG00000017677;ENSMUST00000017821	Wsb1	0.103819	0.048951
ENSMUSG00000072479;ENSMUST00000097221	Xlr5b	0.74649	0.0307193
ENSMUSG00000072479;ENSMUST00000114518	Xlr5b	-0.74649	0.0307193
ENSMUSG00000037005;ENSMUST00000077775	Xpnpep2	0.139633	0.03996
ENSMUSG00000037005;ENSMUST00000115000	Xpnpep2	-0.148145	0.03996
ENSMUSG00000022634;ENSMUST00000080299	Yaf2	0.0368508	0.046953
ENSMUSG00000022634;ENSMUST00000133736	Yaf2	-0.0368508	0.046953
ENSMUSG00000030189;ENSMUST00000032309	Ybx3	-0.052198	0.0162338
ENSMUSG00000030189;ENSMUST00000087865	Ybx3	0.0518081	0.0162338
ENSMUSG00000041215;ENSMUST00000090052	Yeats2	-0.0646148	0.045954
ENSMUSG00000041215;ENSMUST00000115560	Yeats2	0.0646148	0.045954
ENSMUSG00000051391;ENSMUST00000126192	Ywhag	0.0722097	0.0112388
ENSMUSG00000051391;ENSMUST00000055808	Ywhag	-0.0893801	0.00999001
ENSMUSG00000004085;ENSMUST00000090824	Zak	0.0999545	0.0374625
ENSMUSG00000004085;ENSMUST00000135469	Zak	-0.0980652	0.0374625
ENSMUSG00000027514;ENSMUST00000029018	Zbp1	-0.0752817	0.00674326
ENSMUSG00000027514;ENSMUST00000109116	Zbp1	0.0779009	0.00674326
ENSMUSG00000075327;ENSMUST00000100077	Zbtb2	0.103238	0.0382118
ENSMUSG00000075327;ENSMUST00000100078	Zbtb2	-0.103167	0.0382118
ENSMUSG00000102976;ENSMUST00000027736	Zc3h11a	0.081907	0.0357143
ENSMUSG00000102976;ENSMUST00000191896	Zc3h11a	-0.0974253	0.0357143
ENSMUSG00000021012;ENSMUST00000110104	Zc3h14	0.0728103	0.02997
ENSMUSG00000021012;ENSMUST00000110105	Zc3h14	-0.0691852	0.02997
ENSMUSG00000059273;ENSMUST00000098789	Zc3h4	-0.0781629	0.024975
ENSMUSG00000059273;ENSMUST00000209289	Zc3h4	0.0872544	0.024975
ENSMUSG00000029826;ENSMUST00000031850	Zc3hav1	0.0664484	0.016983
ENSMUSG00000029826;ENSMUST00000114900	Zc3hav1	-0.0744641	0.016983
ENSMUSG00000036699;ENSMUST00000115256	Zcchc12	0.28578	0.034965
ENSMUSG00000036699;ENSMUST00000115258	Zcchc12	-0.291396	0.034965
ENSMUSG00000015335;ENSMUST00000081838	Zdhhc12	0.0523038	0.031968
ENSMUSG00000015335;ENSMUST00000102865	Zdhhc12	-0.063877	0.031968
ENSMUSG00000094870;ENSMUST00000177916	Zfp131	-0.0588754	0.042957
ENSMUSG00000094870;ENSMUST00000178271	Zfp131	0.0588754	0.042957
ENSMUSG00000055917;ENSMUST00000069637	Zfp277	0.0467264	0.036963
ENSMUSG00000055917;ENSMUST00000069692	Zfp277	-0.0467264	0.036963
ENSMUSG00000028799;ENSMUST00000071108	Zfp362	0.0862686	0.033966
ENSMUSG00000028799;ENSMUST00000106072	Zfp362	-0.0778928	0.033966
ENSMUSG00000051037;ENSMUST00000117110	Zfp455	-0.210942	0.0174825
ENSMUSG00000051037;ENSMUST00000120861	Zfp455	0.210942	0.0174825
ENSMUSG00000051184;ENSMUST00000086349	Zfp524	-0.0618255	0.0442058
ENSMUSG00000051184;ENSMUST00000207901	Zfp524	0.0657147	0.0442058
ENSMUSG00000040209;ENSMUST00000041124	Zfp704	-0.111975	0.0232268
ENSMUSG00000040209;ENSMUST00000193947	Zfp704	0.158823	0.0232268
ENSMUSG00000056019;ENSMUST00000034259	Zfp709	-0.160799	0.03996
ENSMUSG00000056019;ENSMUST00000188374	Zfp709	0.176487	0.03996
ENSMUSG00000046897;ENSMUST00000119168	Zfp740	0.121777	0.035964
ENSMUSG00000046897;ENSMUST00000119800	Zfp740	-0.0941603	0.035964
ENSMUSG00000046792;ENSMUST00000094870	Zfp787	-0.160362	0.00699301
ENSMUSG00000046792;ENSMUST00000207628	Zfp787	0.172728	0.00699301
ENSMUSG00000097333;ENSMUST00000181573	Zfp87	0.14905	0.011988
ENSMUSG00000097333;ENSMUST00000181767	Zfp87	-0.146324	0.011988
ENSMUSG00000032425;ENSMUST00000161458	Zfp949	0.143733	0.0462038
ENSMUSG00000032425;ENSMUST00000162827	Zfp949	-0.138428	0.0462038
ENSMUSG00000092260;ENSMUST00000130458	Zfp963	-0.116256	0.0474525
ENSMUSG00000092260;ENSMUST00000154063	Zfp963	0.116256	0.0474525
ENSMUSG00000067916;ENSMUST00000084149	Zfp991	-0.122278	0.018981
ENSMUSG00000067916;ENSMUST00000151022	Zfp991	0.122278	0.018981
ENSMUSG00000049350;ENSMUST00000051122	Zg16	0.0297021	0.034965
ENSMUSG00000049350;ENSMUST00000205424	Zg16	-0.0298938	0.034965
ENSMUSG00000079681;ENSMUST00000115494	Zglp1	0.31344	0.010989
ENSMUSG00000079681;ENSMUST00000216967	Zglp1	-0.31344	0.010989
ENSMUSG00000024734;ENSMUST00000025641	Zp1	-0.333333	0.034965
ENSMUSG00000024734;ENSMUST00000168708	Zp1	0.333333	0.034965
ENSMUSG00000019923;ENSMUST00000020081	Zwint	0.0657414	0.0254745
ENSMUSG00000019923;ENSMUST00000160337	Zwint	-0.0701768	0.0254745

## Sheet: Apc_Srsf1_isoform_0.1
gene;transcript	gene_short_name	isoform_dPSI	isoform_p.value
ENSMUSG00000108236;ENSMUST00000204546	0610033M10Rik	0.314364	0.0699301
ENSMUSG00000108236;ENSMUST00000205236	0610033M10Rik	-0.314364	0.0699301
ENSMUSG00000097222;ENSMUST00000180789	1010001N08Rik	0.0528999	0.0904096
ENSMUSG00000097222;ENSMUST00000181316	1010001N08Rik	-0.0528999	0.0904096
ENSMUSG00000090066;ENSMUST00000163080	1110002E22Rik	0.526492	0.0524476
ENSMUSG00000090066;ENSMUST00000184925	1110002E22Rik	-0.526492	0.0524476
ENSMUSG00000037971;ENSMUST00000176238	1110032A03Rik	-0.0864581	0.0854146
ENSMUSG00000037971;ENSMUST00000177546	1110032A03Rik	0.163842	0.0539461
ENSMUSG00000097290;ENSMUST00000209449	1300002E11Rik	0.109316	0.0244755
ENSMUSG00000068099;ENSMUST00000136948	1500009C09Rik	-0.124494	0.0374625
ENSMUSG00000068099;ENSMUST00000143238	1500009C09Rik	0.124494	0.0374625
ENSMUSG00000072694;ENSMUST00000061251	1500011B03Rik	0.085903	0.0144855
ENSMUSG00000072694;ENSMUST00000112160	1500011B03Rik	-0.085903	0.0144855
ENSMUSG00000094732;ENSMUST00000179010	1500015L24Rik	-0.18102	0.0824176
ENSMUSG00000094732;ENSMUST00000179640	1500015L24Rik	0.18102	0.0824176
ENSMUSG00000050088;ENSMUST00000052691	1600012H06Rik	-0.0464169	0.0799201
ENSMUSG00000050088;ENSMUST00000164837	1600012H06Rik	0.0560742	0.0799201
ENSMUSG00000054676;ENSMUST00000177983	1600014C10Rik	-0.0202021	0.0924789
ENSMUSG00000054676;ENSMUST00000165308	1600014C10Rik	0.0245431	0.0899101
ENSMUSG00000054676;ENSMUST00000179992	1600014C10Rik	-0.0280318	0.0899101
ENSMUSG00000054676;ENSMUST00000067854	1600014C10Rik	0.0522328	0.0415834
ENSMUSG00000054676;ENSMUST00000178890	1600014C10Rik	-0.0601079	0.0415834
ENSMUSG00000054676;ENSMUST00000179503	1600014C10Rik	-0.104263	0.0224775
ENSMUSG00000054676;ENSMUST00000179525	1600014C10Rik	0.133025	0.0224775
ENSMUSG00000103746;ENSMUST00000191779	1700001G17Rik	-0.221096	0.0549451
ENSMUSG00000103746;ENSMUST00000191965	1700001G17Rik	0.221096	0.0549451
ENSMUSG00000095040;ENSMUST00000073721	1700001J03Rik	0.423182	0.0569431
ENSMUSG00000095040;ENSMUST00000188052	1700001J03Rik	-0.423182	0.0569431
ENSMUSG00000086330;ENSMUST00000139530	1700007J10Rik	0.425978	0.0304695
ENSMUSG00000086330;ENSMUST00000153431	1700007J10Rik	-0.425978	0.0304695
ENSMUSG00000021850;ENSMUST00000022398	1700011H14Rik	-0.523066	0.0262238
ENSMUSG00000021850;ENSMUST00000148109	1700011H14Rik	0.429233	0.0262238
ENSMUSG00000051054;ENSMUST00000178508	1700014D04Rik	0.168247	0.0799201
ENSMUSG00000051054;ENSMUST00000055343	1700014D04Rik	0.576935	0.0569431
ENSMUSG00000051054;ENSMUST00000180139	1700014D04Rik	-0.745182	0.0569431
ENSMUSG00000100625;ENSMUST00000186819	1700016G22Rik	0.431866	0.028971
ENSMUSG00000100625;ENSMUST00000186843	1700016G22Rik	-0.431866	0.028971
ENSMUSG00000040340;ENSMUST00000159076	1700019B03Rik	0.489395	0.0846653
ENSMUSG00000040340;ENSMUST00000161680	1700019B03Rik	-0.492602	0.0846653
ENSMUSG00000085438;ENSMUST00000147425	1700020I14Rik	-0.0198034	0.0959041
ENSMUSG00000085438;ENSMUST00000153581	1700020I14Rik	0.0198034	0.0959041
ENSMUSG00000050844;ENSMUST00000057341	1700020N01Rik	0.24833	0.0679321
ENSMUSG00000050844;ENSMUST00000186635	1700020N01Rik	-0.24833	0.0679321
ENSMUSG00000037535;ENSMUST00000042671	1700021A07Rik	0.413135	0.0786713
ENSMUSG00000037535;ENSMUST00000188024	1700021A07Rik	-0.413135	0.0786713
ENSMUSG00000078612;ENSMUST00000106803	1700024P16Rik	0.118277	0.0504496
ENSMUSG00000078612;ENSMUST00000106804	1700024P16Rik	-0.118277	0.0504496
ENSMUSG00000111422;ENSMUST00000213330	1700027J07Rik	-0.297415	0.0779221
ENSMUSG00000111422;ENSMUST00000215747	1700027J07Rik	0.564116	0.0779221
ENSMUSG00000111422;ENSMUST00000217501	1700027J07Rik	-0.266701	0.0779221
ENSMUSG00000056821;ENSMUST00000076984	1700028I16Rik	-0.650621	0.028971
ENSMUSG00000056821;ENSMUST00000178540	1700028I16Rik	0.650621	0.028971
ENSMUSG00000019945;ENSMUST00000020103	1700040L02Rik	-0.0948499	0.0284715
ENSMUSG00000019945;ENSMUST00000166919	1700040L02Rik	0.0948499	0.0284715
ENSMUSG00000043773;ENSMUST00000063103	1700048O20Rik	-0.0872919	0.0809191
ENSMUSG00000043773;ENSMUST00000215356	1700048O20Rik	0.0917604	0.0809191
ENSMUSG00000085077;ENSMUST00000141575	1700049E15Rik	0.160852	0.0919081
ENSMUSG00000085077;ENSMUST00000152737	1700049E15Rik	-0.160852	0.0919081
ENSMUSG00000070997;ENSMUST00000095105	1700055D18Rik	0.144567	0.0874126
ENSMUSG00000070997;ENSMUST00000186030	1700055D18Rik	-0.144567	0.0874126
ENSMUSG00000073598;ENSMUST00000097617	1700066B19Rik	-0.0494388	0.040959
ENSMUSG00000073598;ENSMUST00000143778	1700066B19Rik	0.0494388	0.040959
ENSMUSG00000058101;ENSMUST00000079057	1700084J12Rik	-0.443258	0.0684316
ENSMUSG00000058101;ENSMUST00000187707	1700084J12Rik	0.443258	0.0684316
ENSMUSG00000085407;ENSMUST00000143715	1700095J03Rik	0	0.0979021
ENSMUSG00000091329;ENSMUST00000167704	1700112D23Rik	0.213402	0.0619381
ENSMUSG00000091329;ENSMUST00000193387	1700112D23Rik	-0.213402	0.0619381
ENSMUSG00000096935;ENSMUST00000181837	1700113A16Rik	-0.122196	0.0861638
ENSMUSG00000096935;ENSMUST00000200006	1700113A16Rik	0.0882278	0.0861638
ENSMUSG00000099354;ENSMUST00000189308	1700124L16Rik	-0.142765	0.0759241
ENSMUSG00000099354;ENSMUST00000190077	1700124L16Rik	-0.14449	0.0759241
ENSMUSG00000099354;ENSMUST00000189129	1700124L16Rik	0.287255	0.041958
ENSMUSG00000097115;ENSMUST00000181128	1810019N24Rik	-0.264797	0.0614386
ENSMUSG00000097115;ENSMUST00000191346	1810019N24Rik	0.264797	0.0614386
ENSMUSG00000036027;ENSMUST00000039959	1810046K07Rik	0.158954	0.0764236
ENSMUSG00000036027;ENSMUST00000181366	1810046K07Rik	-0.158954	0.0764236
ENSMUSG00000073155;ENSMUST00000152147	1810058I24Rik	-0.015732	0.0634366
ENSMUSG00000073155;ENSMUST00000130875	1810058I24Rik	-0.0326813	0.0382118
ENSMUSG00000073155;ENSMUST00000136110	1810058I24Rik	0.0484132	0.0382118
ENSMUSG00000095620;ENSMUST00000187183	2010005H15Rik	-0.15983	0.0869131
ENSMUSG00000095620;ENSMUST00000187742	2010005H15Rik	0.15983	0.0869131
ENSMUSG00000102047;ENSMUST00000186356	2010010A06Rik	-0.215147	0.0741758
ENSMUSG00000102047;ENSMUST00000190465	2010010A06Rik	0.227129	0.0741758
ENSMUSG00000091575;ENSMUST00000164330	2010016I18Rik	-0.132149	0.0574426
ENSMUSG00000091575;ENSMUST00000191570	2010016I18Rik	0.1413	0.0574426
ENSMUSG00000063522;ENSMUST00000077004	2010109I03Rik	-0.0446895	0.0969031
ENSMUSG00000063522;ENSMUST00000190826	2010109I03Rik	0.0446895	0.0969031
ENSMUSG00000097289;ENSMUST00000180492	2010300F17Rik	0.24236	0.0759241
ENSMUSG00000097289;ENSMUST00000181758	2010300F17Rik	-0.24236	0.0759241
ENSMUSG00000101268;ENSMUST00000187172	2010310C07Rik	-0.18405	0.0764236
ENSMUSG00000101268;ENSMUST00000190889	2010310C07Rik	0.18405	0.0764236
ENSMUSG00000037145;ENSMUST00000048801	2210407C18Rik	0.0256649	0.0367133
ENSMUSG00000037145;ENSMUST00000108821	2210407C18Rik	-0.0254338	0.0367133
ENSMUSG00000099411;ENSMUST00000186717	2310015D24Rik	0	0.0894106
ENSMUSG00000099411;ENSMUST00000187920	2310015D24Rik	0	0.0894106
ENSMUSG00000072852;ENSMUST00000101090	2310040G07Rik	0.679797	0.0284715
ENSMUSG00000072852;ENSMUST00000145897	2310040G07Rik	-0.679797	0.0284715
ENSMUSG00000045411;ENSMUST00000055858	2410002F23Rik	0.134577	0.01998
ENSMUSG00000066175;ENSMUST00000084587	2510046G10Rik	-0.0532392	0.0929071
ENSMUSG00000066175;ENSMUST00000187458	2510046G10Rik	0.0532392	0.0929071
ENSMUSG00000100303;ENSMUST00000186411	2600014E21Rik	0	0.0984016
ENSMUSG00000031242;ENSMUST00000120722	2610002M06Rik	-0.0460871	0.044955
ENSMUSG00000031242;ENSMUST00000191183	2610002M06Rik	0.0460871	0.044955
ENSMUSG00000079388;ENSMUST00000112778	2610042L04Rik	-0.216618	0.0954046
ENSMUSG00000079388;ENSMUST00000165466	2610042L04Rik	0.216618	0.0954046
ENSMUSG00000103722;ENSMUST00000194331	2700078F05Rik	0	0.0919081
ENSMUSG00000100119;ENSMUST00000190204	2700089I24Rik	0	0.0979021
ENSMUSG00000031984;ENSMUST00000034465	2810004N23Rik	-0.0564152	0.0397103
ENSMUSG00000031984;ENSMUST00000211971	2810004N23Rik	0.0567383	0.0397103
ENSMUSG00000049881;ENSMUST00000061537	2810025M15Rik	0.075905	0.024975
ENSMUSG00000049881;ENSMUST00000189791	2810025M15Rik	-0.0737974	0.024975
ENSMUSG00000028060;ENSMUST00000029696	2810403A07Rik	0.0463967	0.0949051
ENSMUSG00000028060;ENSMUST00000199684	2810403A07Rik	-0.0668964	0.0849151
ENSMUSG00000040204;ENSMUST00000045802	2810417H13Rik	0.0351895	0.035964
ENSMUSG00000040204;ENSMUST00000130308	2810417H13Rik	-0.0354012	0.035964
ENSMUSG00000086283;ENSMUST00000147541	2810433D01Rik	0.186961	0.0654346
ENSMUSG00000086283;ENSMUST00000154798	2810433D01Rik	-0.186961	0.0654346
ENSMUSG00000051339;ENSMUST00000211733	2900026A02Rik	0.0462903	0.0674326
ENSMUSG00000051339;ENSMUST00000212276	2900026A02Rik	-0.0421518	0.0674326
ENSMUSG00000025102;ENSMUST00000026092	3110040N11Rik	-0.0417634	0.0790876
ENSMUSG00000025102;ENSMUST00000152620	3110040N11Rik	-0.0305266	0.0790876
ENSMUSG00000025102;ENSMUST00000142557	3110040N11Rik	0.0706507	0.0774226
ENSMUSG00000046806;ENSMUST00000055097	3110062M04Rik	0.123967	0.0811688
ENSMUSG00000046806;ENSMUST00000115006	3110062M04Rik	-0.225141	0.024975
ENSMUSG00000033731;ENSMUST00000046994	3300002A11Rik	0.418929	0.0424575
ENSMUSG00000033731;ENSMUST00000126476	3300002A11Rik	-0.418929	0.0424575
ENSMUSG00000033111;ENSMUST00000112669	3830406C13Rik	0.136912	0.0044955
ENSMUSG00000033111;ENSMUST00000163392	3830406C13Rik	-0.136912	0.0044955
ENSMUSG00000038917;ENSMUST00000040608	3930402G23Rik	0.149904	0.040959
ENSMUSG00000038917;ENSMUST00000208615	3930402G23Rik	-0.149904	0.040959
ENSMUSG00000097697;ENSMUST00000181235	4833412C05Rik	-0.097464	0.0759241
ENSMUSG00000097697;ENSMUST00000208257	4833412C05Rik	0.097464	0.0759241
ENSMUSG00000025871;ENSMUST00000026989	4833439L19Rik	-0.0748373	0.0247253
ENSMUSG00000025871;ENSMUST00000153065	4833439L19Rik	0.0729226	0.0247253
ENSMUSG00000094577;ENSMUST00000177994	4921511M17Rik	0.333333	0.041958
ENSMUSG00000094577;ENSMUST00000179369	4921511M17Rik	-0.333333	0.041958
ENSMUSG00000097620;ENSMUST00000181450	4921514A10Rik	0.333333	0.0354645
ENSMUSG00000097620;ENSMUST00000187076	4921514A10Rik	-0.333333	0.0354645
ENSMUSG00000086638;ENSMUST00000130089	4930405A21Rik	0.128464	0.0759241
ENSMUSG00000086638;ENSMUST00000139042	4930405A21Rik	-0.128464	0.0759241
ENSMUSG00000090565;ENSMUST00000164605	4930405O22Rik	0.317119	0.0679321
ENSMUSG00000090565;ENSMUST00000171379	4930405O22Rik	-0.317119	0.0679321
ENSMUSG00000020191;ENSMUST00000020410	4930415F15Rik	0.226001	0.0959041
ENSMUSG00000020191;ENSMUST00000109678	4930415F15Rik	-0.456614	0.0959041
ENSMUSG00000020191;ENSMUST00000170661	4930415F15Rik	0.230613	0.0959041
ENSMUSG00000108129;ENSMUST00000204597	4930417O13Rik	-0.435468	0.0989011
ENSMUSG00000108129;ENSMUST00000205000	4930417O13Rik	0.506652	0.0989011
ENSMUSG00000075042;ENSMUST00000166072	4930431P03Rik	-0.334592	0.0724276
ENSMUSG00000075042;ENSMUST00000166127	4930431P03Rik	0.334592	0.0724276
ENSMUSG00000069873;ENSMUST00000108834	4930438A08Rik	0.290139	0.0739261
ENSMUSG00000069873;ENSMUST00000208022	4930438A08Rik	-0.290139	0.0739261
ENSMUSG00000097738;ENSMUST00000180631	4930445N18Rik	-0.27313	0.0859141
ENSMUSG00000097738;ENSMUST00000181345	4930445N18Rik	0.27313	0.0859141
ENSMUSG00000085956;ENSMUST00000128160	4930481B07Rik	-0.0413925	0.0884116
ENSMUSG00000085956;ENSMUST00000151207	4930481B07Rik	0.0413925	0.0884116
ENSMUSG00000020992;ENSMUST00000021378	4930512B01Rik	0.264213	0.0724276
ENSMUSG00000020992;ENSMUST00000188608	4930512B01Rik	-0.264213	0.0724276
ENSMUSG00000072762;ENSMUST00000100937	4930522L14Rik	0.0998913	0.0224775
ENSMUSG00000072762;ENSMUST00000112547	4930522L14Rik	-0.0998913	0.0224775
ENSMUSG00000107012;ENSMUST00000201689	4930528J11Rik	0	0.0569431
ENSMUSG00000097261;ENSMUST00000180632	4930532G15Rik	0.196914	0.0894106
ENSMUSG00000097261;ENSMUST00000195314	4930532G15Rik	-0.196914	0.0894106
ENSMUSG00000097761;ENSMUST00000181438	4930534D22Rik	0	0.0704296
ENSMUSG00000085516;ENSMUST00000131383	4930538E20Rik	0.395778	0.028971
ENSMUSG00000085516;ENSMUST00000146717	4930538E20Rik	-0.395778	0.028971
ENSMUSG00000073803;ENSMUST00000097982	4930544L04Rik	-0.0174687	0.0474525
ENSMUSG00000073803;ENSMUST00000211181	4930544L04Rik	0.0174687	0.0474525
ENSMUSG00000029138;ENSMUST00000031020	4930548H24Rik	-0.298053	0.0759241
ENSMUSG00000029138;ENSMUST00000202441	4930548H24Rik	0.298053	0.0759241
ENSMUSG00000085084;ENSMUST00000139363	4930570G19Rik	0.672445	0.0549451
ENSMUSG00000085084;ENSMUST00000140941	4930570G19Rik	-0.672445	0.0549451
ENSMUSG00000013353;ENSMUST00000013497	4931406B18Rik	-0.420864	0.048951
ENSMUSG00000013353;ENSMUST00000163474	4931406B18Rik	0.175488	0.048951
ENSMUSG00000013353;ENSMUST00000163619	4931406B18Rik	0.144945	0.048951
ENSMUSG00000013353;ENSMUST00000168213	4931406B18Rik	0	0.048951
ENSMUSG00000013353;ENSMUST00000168636	4931406B18Rik	0	0.048951
ENSMUSG00000013353;ENSMUST00000168883	4931406B18Rik	0	0.048951
ENSMUSG00000013353;ENSMUST00000191516	4931406B18Rik	0.100431	0.048951
ENSMUSG00000046085;ENSMUST00000056170	4931422A03Rik	0.21671	0.0726773
ENSMUSG00000046085;ENSMUST00000123966	4931422A03Rik	-0.288976	0.0726773
ENSMUSG00000055061;ENSMUST00000124643	4931431C16Rik	0	0.0554446
ENSMUSG00000074580;ENSMUST00000099076	4931440P22Rik	0.437286	0.0124875
ENSMUSG00000074580;ENSMUST00000193051	4931440P22Rik	-0.384484	0.0124875
ENSMUSG00000062391;ENSMUST00000141088	4932435O22Rik	-0.333333	0.0354645
ENSMUSG00000062391;ENSMUST00000148405	4932435O22Rik	0.333333	0.0354645
ENSMUSG00000097216;ENSMUST00000180708	4932441J04Rik	-0.206112	0.0984016
ENSMUSG00000097216;ENSMUST00000193156	4932441J04Rik	0.206112	0.0984016
ENSMUSG00000106306;ENSMUST00000199058	4933401H06Rik	-0.333333	0.0789211
ENSMUSG00000106306;ENSMUST00000200529	4933401H06Rik	0.333333	0.0789211
ENSMUSG00000097852;ENSMUST00000180557	4933405D12Rik	0.228347	0.0774226
ENSMUSG00000097852;ENSMUST00000199131	4933405D12Rik	-0.228347	0.0774226
ENSMUSG00000013158;ENSMUST00000211852	4933405L10Rik	-0.524619	0.0659341
ENSMUSG00000013158;ENSMUST00000212144	4933405L10Rik	0.494822	0.0659341
ENSMUSG00000087475;ENSMUST00000124673	4933406I18Rik	-0.423555	0.0569431
ENSMUSG00000087475;ENSMUST00000163996	4933406I18Rik	0.423555	0.0569431
ENSMUSG00000049357;ENSMUST00000056932	4933408B17Rik	-0.443914	0.0384615
ENSMUSG00000049357;ENSMUST00000129566	4933408B17Rik	0.443914	0.0384615
ENSMUSG00000079304;ENSMUST00000100926	4933413G19Rik	0.370312	0.0714286
ENSMUSG00000079304;ENSMUST00000130785	4933413G19Rik	-0.370312	0.0714286
ENSMUSG00000044276;ENSMUST00000056711	4933427E11Rik	-0.310216	0.0464535
ENSMUSG00000044276;ENSMUST00000185751	4933427E11Rik	0.310216	0.0464535
ENSMUSG00000020624;ENSMUST00000149136	4933434M16Rik	0.333333	0.0599401
ENSMUSG00000020624;ENSMUST00000153429	4933434M16Rik	-0.333333	0.0599401
ENSMUSG00000100580;ENSMUST00000189405	4933436I20Rik	-0.259731	0.0809191
ENSMUSG00000100580;ENSMUST00000190615	4933436I20Rik	0.259731	0.0809191
ENSMUSG00000072893;ENSMUST00000130570	4933439C10Rik	0.119245	0.0599401
ENSMUSG00000072893;ENSMUST00000145533	4933439C10Rik	-0.139922	0.0599401
ENSMUSG00000036046;ENSMUST00000047144	5031439G07Rik	-0.14127	0.00799201
ENSMUSG00000036046;ENSMUST00000165743	5031439G07Rik	0.122694	0.00799201
ENSMUSG00000109258;ENSMUST00000208649	5330413D20Rik	0	0.0999001
ENSMUSG00000054944;ENSMUST00000123535	5330416C01Rik	-0.188193	0.0959041
ENSMUSG00000054944;ENSMUST00000125960	5330416C01Rik	-0.461239	0.0726773
ENSMUSG00000054944;ENSMUST00000144993	5330416C01Rik	0.649432	0.0726773
ENSMUSG00000040412;ENSMUST00000048012	5330417C22Rik	-0.138838	0.0681818
ENSMUSG00000040412;ENSMUST00000106625	5330417C22Rik	0.109962	0.0681818
ENSMUSG00000110140;ENSMUST00000209774	5430421F17Rik	0.414925	0.0549451
ENSMUSG00000110140;ENSMUST00000210268	5430421F17Rik	-0.414925	0.0549451
ENSMUSG00000091370;ENSMUST00000165647	5730435O14Rik	-0.293638	0.0599401
ENSMUSG00000091370;ENSMUST00000170047	5730435O14Rik	0.293638	0.0599401
ENSMUSG00000102297;ENSMUST00000193457	5730585A16Rik	0	0.0994006
ENSMUSG00000052658;ENSMUST00000064646	5830454E08Rik	-0.214891	0.035964
ENSMUSG00000052658;ENSMUST00000213974	5830454E08Rik	0.214891	0.035964
ENSMUSG00000100301;ENSMUST00000189514	6030407O03Rik	0.244871	0.0764236
ENSMUSG00000100301;ENSMUST00000191114	6030407O03Rik	-0.244871	0.0764236
ENSMUSG00000075585;ENSMUST00000100518	6330403L08Rik	0.335047	0.00549451
ENSMUSG00000075585;ENSMUST00000187923	6330403L08Rik	-0.335047	0.00549451
ENSMUSG00000085427;ENSMUST00000125382	6430710C18Rik	-0.0439315	0.0885781
ENSMUSG00000085427;ENSMUST00000136807	6430710C18Rik	-0.0433473	0.0885781
ENSMUSG00000085427;ENSMUST00000148327	6430710C18Rik	0.0847628	0.0885781
ENSMUSG00000090330;ENSMUST00000169914	9130221H12Rik	-0.0713281	0.0539461
ENSMUSG00000090330;ENSMUST00000190693	9130221H12Rik	0.0713281	0.0539461
ENSMUSG00000042940;ENSMUST00000052806	9230106D20Rik	0.219305	0.0744256
ENSMUSG00000042940;ENSMUST00000216922	9230106D20Rik	-0.219305	0.0744256
ENSMUSG00000097194;ENSMUST00000180445	9330175E14Rik	-0.131379	0.0524476
ENSMUSG00000097194;ENSMUST00000180612	9330175E14Rik	0.131379	0.0524476
ENSMUSG00000062704;ENSMUST00000074808	9430002A10Rik	0.666667	0.000499501
ENSMUSG00000062704;ENSMUST00000185395	9430002A10Rik	-0.666667	0.000499501
ENSMUSG00000107709;ENSMUST00000203260	9430018G01Rik	0	0.0539461
ENSMUSG00000097360;ENSMUST00000180824	9430065F17Rik	-0.177491	0.0629371
ENSMUSG00000097360;ENSMUST00000180908	9430065F17Rik	0.177491	0.0629371
ENSMUSG00000020177;ENSMUST00000020392	9530003J23Rik	-0.244115	0.0404595
ENSMUSG00000020177;ENSMUST00000159193	9530003J23Rik	0.244115	0.0404595
ENSMUSG00000085982;ENSMUST00000127673	9530051G07Rik	0	0.0559441
ENSMUSG00000096938;ENSMUST00000180750	9530052E02Rik	0.222459	0.0949051
ENSMUSG00000096938;ENSMUST00000181315	9530052E02Rik	-0.222459	0.0949051
ENSMUSG00000078776;ENSMUST00000059886	9530053A07Rik	-0.306472	0.0879121
ENSMUSG00000078776;ENSMUST00000150948	9530053A07Rik	0.311788	0.0879121
ENSMUSG00000045345;ENSMUST00000061947	9530056K15Rik	0.468615	0.0114885
ENSMUSG00000045345;ENSMUST00000197918	9530056K15Rik	-0.468615	0.0114885
ENSMUSG00000097736;ENSMUST00000181107	9530059O14Rik	-0.237281	0.0464535
ENSMUSG00000097736;ENSMUST00000181682	9530059O14Rik	0	0.0464535
ENSMUSG00000097736;ENSMUST00000181719	9530059O14Rik	0.189148	0.0464535
ENSMUSG00000097736;ENSMUST00000215759	9530059O14Rik	0.0481331	0.0464535
ENSMUSG00000036275;ENSMUST00000036952	9530068E07Rik	-0.0697641	0.00699301
ENSMUSG00000036275;ENSMUST00000109057	9530068E07Rik	0.069374	0.00699301
ENSMUSG00000044125;ENSMUST00000137239	9530080O11Rik	-0.13828	0.0529471
ENSMUSG00000044125;ENSMUST00000143332	9530080O11Rik	0.13828	0.0529471
ENSMUSG00000104763;ENSMUST00000198240	9830132P13Rik	0	0.0974026
ENSMUSG00000097493;ENSMUST00000180730	9930014A18Rik	-0.065719	0.0979021
ENSMUSG00000097493;ENSMUST00000181910	9930014A18Rik	0.0543887	0.0979021
ENSMUSG00000069893;ENSMUST00000093153	9930111J21Rik1	0.155715	0.0454545
ENSMUSG00000069893;ENSMUST00000097494	9930111J21Rik1	-0.155715	0.0454545
ENSMUSG00000087612;ENSMUST00000137661	A230005M16Rik	-0.250584	0.037962
ENSMUSG00000087612;ENSMUST00000151069	A230005M16Rik	0.250584	0.037962
ENSMUSG00000097845;ENSMUST00000181050	A230020J21Rik	-0.568861	0.027972
ENSMUSG00000097845;ENSMUST00000192407	A230020J21Rik	0.568861	0.027972
ENSMUSG00000038884;ENSMUST00000043911	A230050P20Rik	0.0427769	0.0911588
ENSMUSG00000038884;ENSMUST00000175820	A230050P20Rik	-0.0413871	0.0911588
ENSMUSG00000030111;ENSMUST00000032203	A2m	-0.00959646	0.0909091
ENSMUSG00000030111;ENSMUST00000203413	A2m	0.00959646	0.0909091
ENSMUSG00000030111;ENSMUST00000204850	A2m	0	0.0909091
ENSMUSG00000104093;ENSMUST00000195489	A330015K06Rik	-0.0897642	0.0959041
ENSMUSG00000104093;ENSMUST00000195685	A330015K06Rik	0.0897642	0.0959041
ENSMUSG00000028794;ENSMUST00000030585	A3galt2	-0.246603	0.0864136
ENSMUSG00000028794;ENSMUST00000106077	A3galt2	0.246603	0.0864136
ENSMUSG00000104859;ENSMUST00000197848	A430072C10Rik	0	0.0894106
ENSMUSG00000090030;ENSMUST00000161480	A430072P03Rik	-0.212639	0.0939061
ENSMUSG00000090030;ENSMUST00000162148	A430072P03Rik	0.212639	0.0939061
ENSMUSG00000086851;ENSMUST00000153461	A430108G06Rik	0.409471	0.0394605
ENSMUSG00000086851;ENSMUST00000155165	A430108G06Rik	-0.409471	0.0394605
ENSMUSG00000047878;ENSMUST00000049530	A4galt	0.10937	0.034965
ENSMUSG00000047878;ENSMUST00000164614	A4galt	-0.10937	0.034965
ENSMUSG00000087470;ENSMUST00000146587	A630031M04Rik	0	0.0939061
ENSMUSG00000054293;ENSMUST00000167673	A630033H20Rik	0.568514	0.0809191
ENSMUSG00000054293;ENSMUST00000180182	A630033H20Rik	-0.540442	0.0809191
ENSMUSG00000097160;ENSMUST00000180617	A630072L19Rik	0	0.0984016
ENSMUSG00000048636;ENSMUST00000057977	A730049H05Rik	0.192423	0.0969031
ENSMUSG00000048636;ENSMUST00000133858	A730049H05Rik	-0.192423	0.0969031
ENSMUSG00000054181;ENSMUST00000146529	A930012O16Rik	0.136309	0.0674326
ENSMUSG00000054181;ENSMUST00000156418	A930012O16Rik	-0.136309	0.0674326
ENSMUSG00000093483;ENSMUST00000176545	AA465934	-0.0572448	0.0430819
ENSMUSG00000093483;ENSMUST00000177248	AA465934	-0.0756218	0.0357975
ENSMUSG00000093483;ENSMUST00000176016	AA465934	-0.726976	0
ENSMUSG00000093483;ENSMUST00000177150	AA465934	0.852999	0
ENSMUSG00000033213;ENSMUST00000047498	AA467197	0.0325934	0.0509491
ENSMUSG00000033213;ENSMUST00000110512	AA467197	-0.0330632	0.0509491
ENSMUSG00000042510;ENSMUST00000039323	AA986860	-0.0476103	0.0254745
ENSMUSG00000042510;ENSMUST00000186185	AA986860	0.0458497	0.0254745
ENSMUSG00000027761;ENSMUST00000029325	Aadac	-0.0328964	0.0516983
ENSMUSG00000027761;ENSMUST00000151605	Aadac	0.0336746	0.0516983
ENSMUSG00000025894;ENSMUST00000051589	Aasdhppt	-0.0868206	0.0187313
ENSMUSG00000025894;ENSMUST00000212897	Aasdhppt	0.0869159	0.0187313
ENSMUSG00000050296;ENSMUST00000087268	Abca12	-0.128854	0.0879121
ENSMUSG00000050296;ENSMUST00000187097	Abca12	0.174916	0.0879121
ENSMUSG00000050296;ENSMUST00000188752	Abca12	-0.0219044	0.0879121
ENSMUSG00000050296;ENSMUST00000189102	Abca12	0.0214075	0.0879121
ENSMUSG00000050296;ENSMUST00000191520	Abca12	-0.0455652	0.0879121
ENSMUSG00000035435;ENSMUST00000039324	Abca17	-0.333333	0.0334665
ENSMUSG00000035435;ENSMUST00000121226	Abca17	0.333333	0.0334665
ENSMUSG00000044749;ENSMUST00000044003	Abca6	-0.430683	0.046953
ENSMUSG00000044749;ENSMUST00000150988	Abca6	0.430683	0.046953
ENSMUSG00000020620;ENSMUST00000020948	Abca8b	-0.148352	0.0999001
ENSMUSG00000020620;ENSMUST00000106669	Abca8b	0.148352	0.0999001
ENSMUSG00000041797;ENSMUST00000044850	Abca9	-0.23274	0.0464535
ENSMUSG00000041797;ENSMUST00000126499	Abca9	0.23274	0.0464535
ENSMUSG00000027048;ENSMUST00000102709	Abcb11	0	0.0939061
ENSMUSG00000027048;ENSMUST00000102710	Abcb11	-0.118007	0.0939061
ENSMUSG00000027048;ENSMUST00000133663	Abcb11	0.118007	0.0939061
ENSMUSG00000027048;ENSMUST00000180142	Abcb11	0	0.0939061
ENSMUSG00000040584;ENSMUST00000047753	Abcb1a	0.0457231	0.0499501
ENSMUSG00000040584;ENSMUST00000126846	Abcb1a	-0.0433573	0.0499501
ENSMUSG00000032849;ENSMUST00000036554	Abcc4	0.055612	0.0664336
ENSMUSG00000032849;ENSMUST00000166646	Abcc4	-0.055612	0.0664336
ENSMUSG00000085042;ENSMUST00000136022	Abhd11os	-0.0439516	0.020979
ENSMUSG00000085042;ENSMUST00000154060	Abhd11os	0.0439516	0.020979
ENSMUSG00000090121;ENSMUST00000161541	Abhd12b	0	0.0889111
ENSMUSG00000090121;ENSMUST00000162570	Abhd12b	0.0482933	0.0889111
ENSMUSG00000090121;ENSMUST00000169156	Abhd12b	0	0.0889111
ENSMUSG00000090121;ENSMUST00000182512	Abhd12b	0	0.0889111
ENSMUSG00000090121;ENSMUST00000182782	Abhd12b	-0.0482933	0.0889111
ENSMUSG00000090121;ENSMUST00000182927	Abhd12b	0	0.0889111
ENSMUSG00000042210;ENSMUST00000048685	Abhd14a	0.14688	0.013986
ENSMUSG00000042210;ENSMUST00000171678	Abhd14a	-0.149406	0.013986
ENSMUSG00000002475;ENSMUST00000117828	Abhd3	-0.0315754	0.045954
ENSMUSG00000002475;ENSMUST00000144150	Abhd3	-0.0362112	0.045954
ENSMUSG00000002475;ENSMUST00000002549	Abhd3	0.0703311	0.033966
ENSMUSG00000025277;ENSMUST00000026313	Abhd6	0.0736041	0.012987
ENSMUSG00000025277;ENSMUST00000166497	Abhd6	-0.0736041	0.012987
ENSMUSG00000032735;ENSMUST00000049378	Ablim3	-0.200183	0.0554446
ENSMUSG00000032735;ENSMUST00000166783	Ablim3	0.200183	0.0554446
ENSMUSG00000015787;ENSMUST00000102900	Abo	0.333333	0.0859141
ENSMUSG00000015787;ENSMUST00000114045	Abo	-0.333333	0.0859141
ENSMUSG00000095041;ENSMUST00000178343	AC149090.1	0.0450682	0.031968
ENSMUSG00000095041;ENSMUST00000179505	AC149090.1	-0.0450682	0.031968
ENSMUSG00000062908;ENSMUST00000072697	Acadm	0.0676761	0.0649351
ENSMUSG00000062908;ENSMUST00000196188	Acadm	-0.0705763	0.0649351
ENSMUSG00000032047;ENSMUST00000034547	Acat1	0.0357737	0.0322178
ENSMUSG00000032047;ENSMUST00000169317	Acat1	-0.0356015	0.0322178
ENSMUSG00000062480;ENSMUST00000043923	Acat3	0.131748	0.0749251
ENSMUSG00000062480;ENSMUST00000160921	Acat3	-0.159981	0.0749251
ENSMUSG00000038000;ENSMUST00000212642	Acd	0.0839049	0.0549451
ENSMUSG00000038000;ENSMUST00000212650	Acd	-0.0585585	0.0549451
ENSMUSG00000038007;ENSMUST00000045224	Acer2	0.0321687	0.0614386
ENSMUSG00000038007;ENSMUST00000084433	Acer2	0.0324703	0.0614386
ENSMUSG00000038007;ENSMUST00000128712	Acer2	0.0370338	0.0614386
ENSMUSG00000038007;ENSMUST00000135874	Acer2	-0.101673	0.031968
ENSMUSG00000022622;ENSMUST00000023295	Acr	0	0.0984016
ENSMUSG00000030935;ENSMUST00000063770	Acsm3	-0.0839678	0.0979021
ENSMUSG00000030935;ENSMUST00000106527	Acsm3	0.0911986	0.0979021
ENSMUSG00000006457;ENSMUST00000006626	Actn3	-0.226415	0.0524476
ENSMUSG00000006457;ENSMUST00000138811	Actn3	0.226415	0.0524476
ENSMUSG00000015850;ENSMUST00000124410	Adamtsl4	0.0633008	0.0842907
ENSMUSG00000015850;ENSMUST00000015994	Adamtsl4	0.137835	0.0607726
ENSMUSG00000015850;ENSMUST00000117782	Adamtsl4	-0.104775	0.0607726
ENSMUSG00000015850;ENSMUST00000151054	Adamtsl4	-0.101665	0.0607726
ENSMUSG00000022220;ENSMUST00000002398	Adcy4	0.298959	0.00949051
ENSMUSG00000022220;ENSMUST00000170223	Adcy4	-0.298959	0.00949051
ENSMUSG00000031659;ENSMUST00000098521	Adcy7	-0.168196	0.0764236
ENSMUSG00000031659;ENSMUST00000171456	Adcy7	0.199137	0.0764236
ENSMUSG00000005580;ENSMUST00000005719	Adcy9	-0.0907866	0.0879121
ENSMUSG00000005580;ENSMUST00000120080	Adcy9	-0.0597722	0.0879121
ENSMUSG00000005580;ENSMUST00000117801	Adcy9	0.150559	0.0689311
ENSMUSG00000023918;ENSMUST00000167993	Adgrf4	-0.587514	0.0939061
ENSMUSG00000020629;ENSMUST00000020957	Adi1	0.0756103	0.00599401
ENSMUSG00000020629;ENSMUST00000135772	Adi1	-0.0799266	0.00599401
ENSMUSG00000058620;ENSMUST00000071902	Adra2b	0.335062	0.0364635
ENSMUSG00000058620;ENSMUST00000104934	Adra2b	-0.335062	0.0364635
ENSMUSG00000020473;ENSMUST00000102923	Aebp1	0.0679009	0.0786713
ENSMUSG00000020473;ENSMUST00000109829	Aebp1	-0.077437	0.0786713
ENSMUSG00000030609;ENSMUST00000107421	Aen	0.0694725	0.0764236
ENSMUSG00000039313;ENSMUST00000044491	AF529169	0.0371337	0.0939061
ENSMUSG00000039313;ENSMUST00000191465	AF529169	-0.0371337	0.0939061
ENSMUSG00000026159;ENSMUST00000113444	Agfg1	0.0719733	0.043956
ENSMUSG00000026159;ENSMUST00000186302	Agfg1	-0.101266	0.031968
ENSMUSG00000034254;ENSMUST00000037489	Agpat1	-0.0477692	0.0879121
ENSMUSG00000034254;ENSMUST00000174595	Agpat1	0.0353714	0.0879121
ENSMUSG00000005705;ENSMUST00000194091	Agrp	0.215359	0.0794206
ENSMUSG00000005705;ENSMUST00000194654	Agrp	-0.199417	0.0794206
ENSMUSG00000026272;ENSMUST00000027491	Agxt	-0.22008	0.0644356
ENSMUSG00000026272;ENSMUST00000190603	Agxt	0.22008	0.0644356
ENSMUSG00000069833;ENSMUST00000092955	Ahnak	0.0944162	0.00749251
ENSMUSG00000069833;ENSMUST00000092956	Ahnak	-0.0944162	0.00749251
ENSMUSG00000047423;ENSMUST00000054477	AI837181	0.0203351	0.0864136
ENSMUSG00000047423;ENSMUST00000159759	AI837181	-0.0203351	0.0864136
ENSMUSG00000040627;ENSMUST00000043301	Aicda	0.281685	0.0724276
ENSMUSG00000040627;ENSMUST00000160685	Aicda	-0.281685	0.0724276
ENSMUSG00000019866;ENSMUST00000020017	Aim1	0.0296009	0.0689311
ENSMUSG00000019866;ENSMUST00000200401	Aim1	-0.0296009	0.0689311
ENSMUSG00000029610;ENSMUST00000031613	Aimp2	0.0369743	0.0659341
ENSMUSG00000029610;ENSMUST00000100483	Aimp2	-0.0348128	0.0659341
ENSMUSG00000078247;ENSMUST00000079529	Airn	-0.102384	0.0809191
ENSMUSG00000078247;ENSMUST00000160932	Airn	0.0761276	0.0809191
ENSMUSG00000078247;ENSMUST00000162826	Airn	0.0760835	0.0809191
ENSMUSG00000091931;ENSMUST00000173969	AK010878	-0.0697601	0.026973
ENSMUSG00000091931;ENSMUST00000179263	AK010878	0.0697601	0.026973
ENSMUSG00000022016;ENSMUST00000022593	Akap11	0.0412651	0.0654346
ENSMUSG00000022016;ENSMUST00000123853	Akap11	-0.0412651	0.0654346
ENSMUSG00000049565;ENSMUST00000123556	Aknad1	0.129455	0.0964036
ENSMUSG00000049565;ENSMUST00000133931	Aknad1	0.200703	0.0964036
ENSMUSG00000049565;ENSMUST00000147916	Aknad1	-0.0796044	0.0964036
ENSMUSG00000049565;ENSMUST00000150998	Aknad1	-0.250555	0.0964036
ENSMUSG00000101940;ENSMUST00000188050	Akp-ps1	-0.231449	0.0774226
ENSMUSG00000101940;ENSMUST00000212812	Akp-ps1	0.231449	0.0774226
ENSMUSG00000001642;ENSMUST00000102980	Akr1b3	-0.0317947	0.0944056
ENSMUSG00000001642;ENSMUST00000142761	Akr1b3	0.031118	0.0944056
ENSMUSG00000038641;ENSMUST00000040987	Akr1d1	-0.426539	0.0514486
ENSMUSG00000038641;ENSMUST00000123648	Akr1d1	0.426539	0.0514486
ENSMUSG00000037542;ENSMUST00000042699	Aldh8a1	0.478142	0.0262238
ENSMUSG00000037542;ENSMUST00000161285	Aldh8a1	-0.478142	0.0262238
ENSMUSG00000039887;ENSMUST00000039442	Alg14	0.0598906	0.0879121
ENSMUSG00000039887;ENSMUST00000199554	Alg14	-0.0496138	0.0879121
ENSMUSG00000018924;ENSMUST00000019068	Alox15	-0.106759	0.0549451
ENSMUSG00000018924;ENSMUST00000130000	Alox15	0.106759	0.0549451
ENSMUSG00000029288;ENSMUST00000031226	Ambn	0.274226	0.038961
ENSMUSG00000029288;ENSMUST00000198265	Ambn	-0.274226	0.038961
ENSMUSG00000031751;ENSMUST00000053766	Amfr	0.0265274	0.0949051
ENSMUSG00000031751;ENSMUST00000137475	Amfr	-0.0249473	0.0949051
ENSMUSG00000021314;ENSMUST00000003345	Amph	-0.470858	0.0661838
ENSMUSG00000021314;ENSMUST00000200466	Amph	0.399021	0.0661838
ENSMUSG00000036977;ENSMUST00000048147	Anapc10	0.0467541	0.0824176
ENSMUSG00000036977;ENSMUST00000210485	Anapc10	-0.0473035	0.0824176
ENSMUSG00000072115;ENSMUST00000069011	Ang	0.0296866	0.0484515
ENSMUSG00000072115;ENSMUST00000171688	Ang	-0.0296866	0.0484515
ENSMUSG00000026634;ENSMUST00000066632	Angel2	-0.0726758	0.0974026
ENSMUSG00000026634;ENSMUST00000123384	Angel2	0.0669871	0.0974026
ENSMUSG00000033544;ENSMUST00000027885	Angptl1	-0.184488	0.043956
ENSMUSG00000033544;ENSMUST00000111720	Angptl1	0.184488	0.043956
ENSMUSG00000021661;ENSMUST00000022164	Ankra2	-0.0622591	0.0869131
ENSMUSG00000021661;ENSMUST00000091356	Ankra2	0.064524	0.0869131
ENSMUSG00000024774;ENSMUST00000025686	Ankrd22	0.0418869	0.0854146
ENSMUSG00000024774;ENSMUST00000159887	Ankrd22	-0.0418869	0.0854146
ENSMUSG00000057766;ENSMUST00000118525	Ankrd29	0.291225	0.0892441
ENSMUSG00000057766;ENSMUST00000137948	Ankrd29	-0.153629	0.0892441
ENSMUSG00000057766;ENSMUST00000142066	Ankrd29	-0.156721	0.0892441
ENSMUSG00000045034;ENSMUST00000061594	Ankrd34b	0.218743	0.0969031
ENSMUSG00000045034;ENSMUST00000165225	Ankrd34b	0.203358	0.0969031
ENSMUSG00000045034;ENSMUST00000168871	Ankrd34b	-0.422101	0.0969031
ENSMUSG00000014747;ENSMUST00000014891	Ankrd53	-0.205036	0.0969031
ENSMUSG00000014747;ENSMUST00000206496	Ankrd53	0.205036	0.0969031
ENSMUSG00000015749;ENSMUST00000015893	Anp32e	0.0342538	0.0699301
ENSMUSG00000015749;ENSMUST00000167876	Anp32e	0.0498599	0.0499501
ENSMUSG00000015749;ENSMUST00000165307	Anp32e	-0.0840619	0.034965
ENSMUSG00000039062;ENSMUST00000107392	Anpep	-0.01921	0.0809191
ENSMUSG00000039062;ENSMUST00000205502	Anpep	-0.0437963	0.032967
ENSMUSG00000039062;ENSMUST00000206682	Anpep	-0.0788219	0.00599401
ENSMUSG00000039062;ENSMUST00000049004	Anpep	0.142354	0
ENSMUSG00000031635;ENSMUST00000034052	Anxa10	-0.0654913	0.0569431
ENSMUSG00000031635;ENSMUST00000034054	Anxa10	0.0337977	0.0569431
ENSMUSG00000031635;ENSMUST00000210799	Anxa10	0.0316936	0.0569431
ENSMUSG00000021814;ENSMUST00000065504	Anxa7	0.0284194	0.0314685
ENSMUSG00000021814;ENSMUST00000100844	Anxa7	-0.0284194	0.0314685
ENSMUSG00000015702;ENSMUST00000015846	Anxa9	-0.333333	0.0979021
ENSMUSG00000015702;ENSMUST00000107183	Anxa9	0.333333	0.0979021
ENSMUSG00000063801;ENSMUST00000075657	Ap3s2	0.0325311	0.0689311
ENSMUSG00000063801;ENSMUST00000206725	Ap3s2	-0.0325311	0.0689311
ENSMUSG00000019979;ENSMUST00000020157	Apaf1	0.0739289	0.0599401
ENSMUSG00000019979;ENSMUST00000159110	Apaf1	-0.0666352	0.0599401
ENSMUSG00000015750;ENSMUST00000015894	Aph1a	0.0206812	0.0989011
ENSMUSG00000015750;ENSMUST00000197081	Aph1a	-0.0173387	0.0989011
ENSMUSG00000010911;ENSMUST00000147131	Apip	0.0363704	0.0919081
ENSMUSG00000010911;ENSMUST00000011055	Apip	-0.0582935	0.0859141
ENSMUSG00000020609;ENSMUST00000037811	Apob	0.0684905	0.016983
ENSMUSG00000020609;ENSMUST00000171239	Apob	-0.0684809	0.016983
ENSMUSG00000056656;ENSMUST00000070911	Apol8	0.157391	0.0979021
ENSMUSG00000056656;ENSMUST00000089450	Apol8	-0.157391	0.0979021
ENSMUSG00000044217;ENSMUST00000088200	Aqp5	-0.0678755	0.0829171
ENSMUSG00000044217;ENSMUST00000169082	Aqp5	0.0678755	0.0829171
ENSMUSG00000027255;ENSMUST00000028691	Arfgap2	-0.0842158	0.0174825
ENSMUSG00000027255;ENSMUST00000080008	Arfgap2	0.0955657	0.0174825
ENSMUSG00000074582;ENSMUST00000099078	Arfgef2	-0.0390739	0.0579421
ENSMUSG00000074582;ENSMUST00000144847	Arfgef2	0.0390739	0.0579421
ENSMUSG00000040459;ENSMUST00000048545	Arglu1	0.100771	0.015984
ENSMUSG00000040459;ENSMUST00000208252	Arglu1	-0.0984099	0.015984
ENSMUSG00000030766;ENSMUST00000098060	Arhgap17	0.0812847	0.0879121
ENSMUSG00000030766;ENSMUST00000106442	Arhgap17	-0.0856654	0.0879121
ENSMUSG00000025154;ENSMUST00000026150	Arhgap19	-0.0583387	0.0799201
ENSMUSG00000025154;ENSMUST00000163265	Arhgap19	0.0600592	0.0799201
ENSMUSG00000036882;ENSMUST00000044338	Arhgap33	-0.362111	0.027972
ENSMUSG00000036882;ENSMUST00000207858	Arhgap33	0.447042	0.027972
ENSMUSG00000038352;ENSMUST00000042971	Arl5c	0.0796516	0.0934066
ENSMUSG00000038352;ENSMUST00000107563	Arl5c	-0.0796516	0.0934066
ENSMUSG00000022722;ENSMUST00000023405	Arl6	0.0698176	0.0909091
ENSMUSG00000022722;ENSMUST00000099646	Arl6	-0.0871169	0.0909091
ENSMUSG00000026960;ENSMUST00000028336	Arl6ip6	0.0217755	0.0954046
ENSMUSG00000026960;ENSMUST00000155517	Arl6ip6	-0.0217755	0.0954046
ENSMUSG00000030105;ENSMUST00000032196	Arl8b	0.0264228	0.0554446
ENSMUSG00000030105;ENSMUST00000204483	Arl8b	-0.0264228	0.0554446
ENSMUSG00000032468;ENSMUST00000035043	Armc8	-0.0349981	0.0725941
ENSMUSG00000032468;ENSMUST00000186049	Armc8	-0.0407323	0.0725941
ENSMUSG00000032468;ENSMUST00000185524	Armc8	0.0757303	0.0679321
ENSMUSG00000042659;ENSMUST00000048068	Arrdc4	-0.183864	0.000499501
ENSMUSG00000042659;ENSMUST00000118110	Arrdc4	0.183864	0.000499501
ENSMUSG00000022620;ENSMUST00000023292	Arsa	-0.0862887	0.0719281
ENSMUSG00000022620;ENSMUST00000165199	Arsa	0.0983083	0.0719281
ENSMUSG00000030996;ENSMUST00000033300	Art1	-0.783944	0.0659341
ENSMUSG00000030996;ENSMUST00000209809	Art1	0.666667	0.0659341
ENSMUSG00000031982;ENSMUST00000034463	Arv1	0.0662712	0.0989011
ENSMUSG00000031982;ENSMUST00000212036	Arv1	-0.0260785	0.0989011
ENSMUSG00000031982;ENSMUST00000212959	Arv1	-0.0401927	0.0989011
ENSMUSG00000021200;ENSMUST00000021617	Asb2	0.0981335	0.0749251
ENSMUSG00000021200;ENSMUST00000149431	Asb2	-0.0709498	0.0749251
ENSMUSG00000031519;ENSMUST00000033918	Asb5	0.206098	0.0994006
ENSMUSG00000031519;ENSMUST00000209937	Asb5	-0.206098	0.0994006
ENSMUSG00000009248;ENSMUST00000009392	Ascl2	0.0240998	0.0554446
ENSMUSG00000009248;ENSMUST00000121862	Ascl2	-0.0240998	0.0554446
ENSMUSG00000033007;ENSMUST00000037708	Asic4	0.666667	0.032967
ENSMUSG00000033007;ENSMUST00000113577	Asic4	-0.666667	0.032967
ENSMUSG00000033952;ENSMUST00000053364	Aspm	-0.081522	0.0924076
ENSMUSG00000033952;ENSMUST00000200083	Aspm	0.0985852	0.0924076
ENSMUSG00000021388;ENSMUST00000021820	Aspn	-0.109676	0.041958
ENSMUSG00000021388;ENSMUST00000177948	Aspn	0.109676	0.041958
ENSMUSG00000024654;ENSMUST00000049948	Asrgl1	0.0478225	0.0809191
ENSMUSG00000024654;ENSMUST00000150353	Asrgl1	-0.0478225	0.0809191
ENSMUSG00000034958;ENSMUST00000047408	Atcay	-0.321389	0.0801698
ENSMUSG00000034958;ENSMUST00000146030	Atcay	0.333319	0.0801698
ENSMUSG00000026289;ENSMUST00000027512	Atg16l1	-0.084008	0.0989011
ENSMUSG00000026289;ENSMUST00000113186	Atg16l1	0.0715094	0.0989011
ENSMUSG00000038295;ENSMUST00000128831	Atg9b	0.0220274	0.0949051
ENSMUSG00000038295;ENSMUST00000059401	Atg9b	-0.0807489	0.0367133
ENSMUSG00000038295;ENSMUST00000138716	Atg9b	0.0587215	0.0367133
ENSMUSG00000024759;ENSMUST00000025668	Atl3	0.0204843	0.0979021
ENSMUSG00000024759;ENSMUST00000170373	Atl3	-0.0204843	0.0979021
ENSMUSG00000037621;ENSMUST00000042646	Atoh8	-0.0965614	0.0539461
ENSMUSG00000037621;ENSMUST00000206425	Atoh8	0.0965614	0.0539461
ENSMUSG00000022533;ENSMUST00000061350	Atp13a3	-0.0658933	0.0424575
ENSMUSG00000022533;ENSMUST00000100013	Atp13a3	0.0683945	0.0424575
ENSMUSG00000031376;ENSMUST00000088429	Atp2b3	-0.666667	0.0606893
ENSMUSG00000031376;ENSMUST00000114479	Atp2b3	0.530526	0.0606893
ENSMUSG00000031449;ENSMUST00000033826	Atp4b	0.438111	0.0559441
ENSMUSG00000031449;ENSMUST00000210491	Atp4b	-0.438111	0.0559441
ENSMUSG00000050856;ENSMUST00000049628	Atp5k	-0.0131967	0.0981518
ENSMUSG00000050856;ENSMUST00000118632	Atp5k	0.0131851	0.0981518
ENSMUSG00000026394;ENSMUST00000027643	Atp6v1g3	0	0.0914086
ENSMUSG00000033792;ENSMUST00000055941	Atp7a	-0.0691141	0.0959041
ENSMUSG00000033792;ENSMUST00000113557	Atp7a	0.0572594	0.0959041
ENSMUSG00000003341;ENSMUST00000020383	Atp8b3	0	0.0534466
ENSMUSG00000027546;ENSMUST00000109175	Atp9a	0.091024	0.032967
ENSMUSG00000027546;ENSMUST00000109177	Atp9a	-0.0838518	0.032967
ENSMUSG00000069895;ENSMUST00000093162	Atxn1l	0.102365	0.026973
ENSMUSG00000069895;ENSMUST00000212605	Atxn1l	-0.103414	0.026973
ENSMUSG00000032637;ENSMUST00000040202	Atxn2l	0.0526767	0.0734266
ENSMUSG00000032637;ENSMUST00000167759	Atxn2l	-0.0641751	0.0734266
ENSMUSG00000020564;ENSMUST00000110824	Atxn7l1	-0.108089	0.0839161
ENSMUSG00000074783;ENSMUST00000138751	AU019990	-0.483086	0.0561938
ENSMUSG00000074783;ENSMUST00000143964	AU019990	0.483086	0.0561938
ENSMUSG00000097415;ENSMUST00000181224	AU020206	0.0589895	0.0224775
ENSMUSG00000097415;ENSMUST00000206358	AU020206	-0.0589895	0.0224775
ENSMUSG00000028830;ENSMUST00000132660	AU040320	0.0671302	0.0714286
ENSMUSG00000026432;ENSMUST00000027690	Avpr1b	-0.29655	0.0764236
ENSMUSG00000026432;ENSMUST00000190410	Avpr1b	0.29655	0.0764236
ENSMUSG00000110419;ENSMUST00000210975	AW046200	0.280324	0.0914086
ENSMUSG00000110419;ENSMUST00000211284	AW046200	-0.124295	0.0914086
ENSMUSG00000110419;ENSMUST00000211787	AW046200	-0.156029	0.0914086
ENSMUSG00000039182;ENSMUST00000038690	AW209491	-0.0718793	0.0264735
ENSMUSG00000039182;ENSMUST00000178289	AW209491	0.0718793	0.0264735
ENSMUSG00000024182;ENSMUST00000074370	Axin1	-0.0459574	0.0899101
ENSMUSG00000024182;ENSMUST00000163421	Axin1	0.0388911	0.0899101
ENSMUSG00000075596;ENSMUST00000100534	B130006D01Rik	0	0.0904096
ENSMUSG00000050538;ENSMUST00000054783	B230217C12Rik	0.248903	0.0649351
ENSMUSG00000050538;ENSMUST00000170806	B230217C12Rik	-0.31594	0.0649351
ENSMUSG00000051844;ENSMUST00000063376	B230319C09Rik	-0.222205	0.0814186
ENSMUSG00000051844;ENSMUST00000170986	B230319C09Rik	-0.260165	0.0814186
ENSMUSG00000051844;ENSMUST00000167886	B230319C09Rik	0.48237	0.0599401
ENSMUSG00000033849;ENSMUST00000038252	B3galt2	0	0.0994006
ENSMUSG00000041372;ENSMUST00000057283	B4galnt3	-0.0549421	0.0966533
ENSMUSG00000041372;ENSMUST00000212457	B4galnt3	0.0499758	0.0966533
ENSMUSG00000055629;ENSMUST00000048002	B4galnt4	-0.080223	0.0524476
ENSMUSG00000055629;ENSMUST00000211455	B4galnt4	0.0767012	0.0524476
ENSMUSG00000109473;ENSMUST00000207718	B930025P03Rik	0.275583	0.0699301
ENSMUSG00000109473;ENSMUST00000208358	B930025P03Rik	-0.275583	0.0699301
ENSMUSG00000024959;ENSMUST00000025910	Bad	-0.0517108	0.044955
ENSMUSG00000024959;ENSMUST00000113423	Bad	0.0916685	0.024975
ENSMUSG00000028416;ENSMUST00000030125	Bag1	-0.0389033	0.035964
ENSMUSG00000028416;ENSMUST00000108089	Bag1	0.0485805	0.027972
ENSMUSG00000042215;ENSMUST00000044691	Bag2	-0.068219	0.0599401
ENSMUSG00000042215;ENSMUST00000187602	Bag2	0.0720108	0.0599401
ENSMUSG00000025372;ENSMUST00000026436	Baiap2	-0.0580803	0.0842907
ENSMUSG00000025372;ENSMUST00000075180	Baiap2	-0.0668534	0.0842907
ENSMUSG00000025372;ENSMUST00000103021	Baiap2	0.0525519	0.0842907
ENSMUSG00000025372;ENSMUST00000106233	Baiap2	0.0794776	0.0842907
ENSMUSG00000049008;ENSMUST00000050493	BB014433	0.429105	0.0799201
ENSMUSG00000049008;ENSMUST00000123331	BB014433	0.235477	0.0799201
ENSMUSG00000049008;ENSMUST00000179941	BB014433	-0.664582	0.0799201
ENSMUSG00000051444;ENSMUST00000057975	Bbs12	-0.186076	0.0204795
ENSMUSG00000051444;ENSMUST00000108121	Bbs12	0.186076	0.0204795
ENSMUSG00000052712;ENSMUST00000120346	BC004004	0.082734	0.0237263
ENSMUSG00000052712;ENSMUST00000149405	BC004004	-0.0742004	0.0237263
ENSMUSG00000039294;ENSMUST00000038709	BC017643	-0.0792898	0.0839161
ENSMUSG00000039294;ENSMUST00000106115	BC017643	0.0784022	0.0839161
ENSMUSG00000108413;ENSMUST00000206555	BC026762	0	0.0939061
ENSMUSG00000046096;ENSMUST00000208454	BC030336	0.114489	0.0959041
ENSMUSG00000045942;ENSMUST00000054226	BC049762	-0.105926	0.0969031
ENSMUSG00000045942;ENSMUST00000065950	BC049762	0.105926	0.0969031
ENSMUSG00000092564;ENSMUST00000172526	BC051226	-0.0728223	0.0434565
ENSMUSG00000092564;ENSMUST00000174321	BC051226	0.0841127	0.0434565
ENSMUSG00000047841;ENSMUST00000050026	BC051628	-0.36089	0.0709291
ENSMUSG00000047841;ENSMUST00000108835	BC051628	0.36089	0.0709291
ENSMUSG00000051721;ENSMUST00000053034	BC068281	0.175912	0.0314685
ENSMUSG00000051721;ENSMUST00000085793	BC068281	-0.175912	0.0314685
ENSMUSG00000076433;ENSMUST00000103024	BC100451	-0.252306	0.0899101
ENSMUSG00000076433;ENSMUST00000168100	BC100451	0.252306	0.0899101
ENSMUSG00000046317;ENSMUST00000093126	BC107364	-0.251497	0.0519481
ENSMUSG00000046317;ENSMUST00000098841	BC107364	0.251497	0.0519481
ENSMUSG00000028121;ENSMUST00000029766	Bcar3	0.063142	0.0874126
ENSMUSG00000028121;ENSMUST00000199344	Bcar3	-0.0529159	0.0874126
ENSMUSG00000048251;ENSMUST00000109887	Bcl11b	0.0377169	0.0854146
ENSMUSG00000048251;ENSMUST00000109891	Bcl11b	0.0579643	0.0786713
ENSMUSG00000048251;ENSMUST00000066060	Bcl11b	-0.0956812	0.0539461
ENSMUSG00000037608;ENSMUST00000092678	Bclaf1	0.113691	0.035964
ENSMUSG00000046598;ENSMUST00000115226	Bdh1	-0.0316484	0.0779221
ENSMUSG00000046598;ENSMUST00000128286	Bdh1	-0.0257191	0.0779221
ENSMUSG00000046598;ENSMUST00000089759	Bdh1	0.0601064	0.038961
ENSMUSG00000099757;ENSMUST00000189306	BE692007	0.163746	0.0944056
ENSMUSG00000099757;ENSMUST00000186500	BE692007	-0.257584	0.0644356
ENSMUSG00000052819;ENSMUST00000059072	Best2	0	0.0999001
ENSMUSG00000052819;ENSMUST00000209322	Best2	-0.333333	0.0884116
ENSMUSG00000052819;ENSMUST00000209421	Best2	0.333333	0.0884116
ENSMUSG00000032556;ENSMUST00000124310	Bfsp2	-0.217764	0.0704296
ENSMUSG00000032556;ENSMUST00000136636	Bfsp2	0.217764	0.0704296
ENSMUSG00000074489;ENSMUST00000075523	Bglap3	0.213992	0.00624376
ENSMUSG00000074489;ENSMUST00000107542	Bglap3	-0.224723	0.00624376
ENSMUSG00000001999;ENSMUST00000002064	Blvra	0.0396565	0.0999001
ENSMUSG00000001999;ENSMUST00000142737	Blvra	-0.0314474	0.0999001
ENSMUSG00000026577;ENSMUST00000120447	Blzf1	-0.0663918	0.0774226
ENSMUSG00000026577;ENSMUST00000124007	Blzf1	0.0595634	0.0774226
ENSMUSG00000030046;ENSMUST00000032125	Bmp10	0	0.0519481
ENSMUSG00000034663;ENSMUST00000035635	Bmp2k	-0.107914	0.012987
ENSMUSG00000034663;ENSMUST00000112974	Bmp2k	0.107914	0.012987
ENSMUSG00000044502;ENSMUST00000058060	Bod1	-0.0144158	0.0879121
ENSMUSG00000044502;ENSMUST00000109415	Bod1	0.0144158	0.0879121
ENSMUSG00000047721;ENSMUST00000052145	Bola2	-0.0373773	0.0961538
ENSMUSG00000047721;ENSMUST00000130498	Bola2	0.0298287	0.0961538
ENSMUSG00000038871;ENSMUST00000045372	Bpgm	0.0281569	0.0974026
ENSMUSG00000038871;ENSMUST00000149131	Bpgm	-0.0281662	0.0974026
ENSMUSG00000027485;ENSMUST00000028987	Bpifb1	0.244757	0.0754246
ENSMUSG00000027485;ENSMUST00000123017	Bpifb1	0.375878	0.0689311
ENSMUSG00000027485;ENSMUST00000081816	Bpifb1	-0.620635	0.0599401
ENSMUSG00000031201;ENSMUST00000133781	Brcc3	-0.0730275	0.0431235
ENSMUSG00000031201;ENSMUST00000114074	Brcc3	-0.134523	0.0104895
ENSMUSG00000031201;ENSMUST00000033544	Brcc3	0.208482	0
ENSMUSG00000026918;ENSMUST00000077737	Brd3	-0.113627	0.0424575
ENSMUSG00000026918;ENSMUST00000113941	Brd3	0.108442	0.0424575
ENSMUSG00000037905;ENSMUST00000049040	Bri3bp	-0.0177084	0.0834166
ENSMUSG00000037905;ENSMUST00000198811	Bri3bp	0.0177084	0.0834166
ENSMUSG00000035390;ENSMUST00000048248	Brsk1	-0.178072	0.0536963
ENSMUSG00000035390;ENSMUST00000120836	Brsk1	0.15816	0.0536963
ENSMUSG00000028392;ENSMUST00000030088	Bspry	-0.0475415	0.0202298
ENSMUSG00000028392;ENSMUST00000107449	Bspry	0.0554846	0.0202298
ENSMUSG00000025103;ENSMUST00000026093	Btbd1	0.0390292	0.0629371
ENSMUSG00000025103;ENSMUST00000208114	Btbd1	-0.0393421	0.0629371
ENSMUSG00000002803;ENSMUST00000002880	Btbd6	0.0596525	0.0384615
ENSMUSG00000002803;ENSMUST00000165079	Btbd6	-0.0596525	0.0384615
ENSMUSG00000111375;ENSMUST00000094541	Btbd8	-0.283574	0.0487013
ENSMUSG00000111375;ENSMUST00000211896	Btbd8	0.283574	0.0487013
ENSMUSG00000052013;ENSMUST00000063654	Btla	0.191223	0.0394605
ENSMUSG00000052013;ENSMUST00000102802	Btla	-0.191223	0.0394605
ENSMUSG00000000706;ENSMUST00000041674	Btn1a1	-0.239774	0.0624376
ENSMUSG00000000706;ENSMUST00000110434	Btn1a1	0.239774	0.0624376
ENSMUSG00000073420;ENSMUST00000097346	Btnl5-ps	-0.0351367	0.023976
ENSMUSG00000073420;ENSMUST00000173333	Btnl5-ps	0.0407592	0.023976
ENSMUSG00000038722;ENSMUST00000159018	Bud31	0.109267	0.0192308
ENSMUSG00000038722;ENSMUST00000162594	Bud31	-0.096012	0.0192308
ENSMUSG00000071317;ENSMUST00000095715	Bves	-0.105604	0.0939061
ENSMUSG00000071317;ENSMUST00000213557	Bves	0.105604	0.0939061
ENSMUSG00000098098;ENSMUST00000183083	Bvht	-0.0889386	0.037962
ENSMUSG00000098098;ENSMUST00000183087	Bvht	0.0889386	0.037962
ENSMUSG00000051223;ENSMUST00000050552	Bzw1	0.0300415	0.0669331
ENSMUSG00000051223;ENSMUST00000188630	Bzw1	-0.0285532	0.0669331
ENSMUSG00000097874;ENSMUST00000181465	C030010L15Rik	0.285607	0.021978
ENSMUSG00000097874;ENSMUST00000183627	C030010L15Rik	-0.285607	0.021978
ENSMUSG00000087574;ENSMUST00000125967	C030037D09Rik	0.2945	0.014985
ENSMUSG00000087574;ENSMUST00000136201	C030037D09Rik	-0.348671	0.014985
ENSMUSG00000104339;ENSMUST00000194534	C130089K02Rik	0	0.0534466
ENSMUSG00000017446;ENSMUST00000017590	C1qtnf1	-0.161982	0.035964
ENSMUSG00000017446;ENSMUST00000106286	C1qtnf1	0.171395	0.035964
ENSMUSG00000058914;ENSMUST00000022853	C1qtnf3	0.23364	0.0854146
ENSMUSG00000058914;ENSMUST00000110523	C1qtnf3	-0.23364	0.0854146
ENSMUSG00000085024;ENSMUST00000141543	C230035I16Rik	-0.063427	0.0654346
ENSMUSG00000085024;ENSMUST00000153753	C230035I16Rik	0.063427	0.0654346
ENSMUSG00000106570;ENSMUST00000196044	C230071H17Rik	0	0.0994006
ENSMUSG00000024592;ENSMUST00000139243	C330018D20Rik	0.0688382	0.0741758
ENSMUSG00000024592;ENSMUST00000025488	C330018D20Rik	-0.0952065	0.0704296
ENSMUSG00000097564;ENSMUST00000181720	C430014B12Rik	-0.143877	0.0884116
ENSMUSG00000097564;ENSMUST00000186858	C430014B12Rik	0.117546	0.0884116
ENSMUSG00000073418;ENSMUST00000069507	C4b	0.0475515	0.0854146
ENSMUSG00000073418;ENSMUST00000173669	C4b	-0.0414263	0.0854146
ENSMUSG00000097838;ENSMUST00000181373	C530050E15Rik	0	0.0974026
ENSMUSG00000085515;ENSMUST00000141452	C630028M04Rik	0	0.0999001
ENSMUSG00000046679;ENSMUST00000050497	C87436	-0.111319	0.03996
ENSMUSG00000046679;ENSMUST00000143430	C87436	0.137	0.03996
ENSMUSG00000035031;ENSMUST00000048947	C8a	0	0.0444555
ENSMUSG00000035031;ENSMUST00000064873	C8a	0	0.0444555
ENSMUSG00000035031;ENSMUST00000106808	C8a	0	0.0444555
ENSMUSG00000035031;ENSMUST00000152146	C8a	0	0.0444555
ENSMUSG00000111212;ENSMUST00000213137	CAAA01194877.2	0	0.0549451
ENSMUSG00000040957;ENSMUST00000046948	Cables1	0.138183	0.00999001
ENSMUSG00000040957;ENSMUST00000171109	Cables1	-0.138183	0.00999001
ENSMUSG00000024857;ENSMUST00000159148	Cabp2	0.161526	0.044955
ENSMUSG00000024857;ENSMUST00000159556	Cabp2	-0.312967	0.01998
ENSMUSG00000005649;ENSMUST00000005791	Cabp5	-0.674241	0.0594406
ENSMUSG00000005649;ENSMUST00000117400	Cabp5	0.333333	0.0594406
ENSMUSG00000005649;ENSMUST00000152995	Cabp5	0.340908	0.0594406
ENSMUSG00000024430;ENSMUST00000186263	Cabyr	0.474175	0.0809191
ENSMUSG00000015488;ENSMUST00000114007	Cacfd1	-0.0591173	0.0839161
ENSMUSG00000024112;ENSMUST00000078496	Cacna1h	-0.296388	0.024975
ENSMUSG00000024112;ENSMUST00000159610	Cacna1h	0.281275	0.024975
ENSMUSG00000026407;ENSMUST00000112068	Cacna1s	-0.171299	0.0589411
ENSMUSG00000026407;ENSMUST00000160641	Cacna1s	-0.146953	0.0589411
ENSMUSG00000026407;ENSMUST00000159106	Cacna1s	0.314917	0.02997
ENSMUSG00000003352;ENSMUST00000003442	Cacnb3	-0.0648069	0.021978
ENSMUSG00000003352;ENSMUST00000109150	Cacnb3	0.0648069	0.021978
ENSMUSG00000066189;ENSMUST00000084615	Cacng3	-0.154113	0.0994006
ENSMUSG00000066189;ENSMUST00000182095	Cacng3	0	0.0994006
ENSMUSG00000066189;ENSMUST00000182563	Cacng3	0.154113	0.0994006
ENSMUSG00000001175;ENSMUST00000110082	Calm1	0.0244994	0.0909091
ENSMUSG00000001175;ENSMUST00000153524	Calm1	-0.018526	0.0909091
ENSMUSG00000024942;ENSMUST00000025891	Capn1	0.0245372	0.0529471
ENSMUSG00000024942;ENSMUST00000164843	Capn1	-0.0245372	0.0529471
ENSMUSG00000058626;ENSMUST00000120717	Capn11	0.257984	0.0544456
ENSMUSG00000058626;ENSMUST00000151350	Capn11	-0.257984	0.0544456
ENSMUSG00000027562;ENSMUST00000029078	Car2	0.0140991	0.0891608
ENSMUSG00000027562;ENSMUST00000192609	Car2	-0.014111	0.0891608
ENSMUSG00000032185;ENSMUST00000034703	Carm1	-0.102641	0.0549451
ENSMUSG00000097324;ENSMUST00000181155	Carmn	-0.175724	0.0829171
ENSMUSG00000097324;ENSMUST00000182244	Carmn	0.175724	0.0829171
ENSMUSG00000010755;ENSMUST00000105909	Cars	-0.062983	0.0961538
ENSMUSG00000010755;ENSMUST00000208575	Cars	0.053483	0.0961538
ENSMUSG00000021499;ENSMUST00000021961	Catsper3	0.330085	0.0544456
ENSMUSG00000021499;ENSMUST00000109898	Catsper3	-0.330085	0.0544456
ENSMUSG00000040380;ENSMUST00000063871	Cbln3	0.156775	0.0959041
ENSMUSG00000040380;ENSMUST00000172378	Cbln3	-0.156775	0.0959041
ENSMUSG00000018666;ENSMUST00000093943	Cbx1	-0.0329219	0.0949051
ENSMUSG00000018666;ENSMUST00000134585	Cbx1	0.0315741	0.0949051
ENSMUSG00000020930;ENSMUST00000021307	Ccdc103	0.269229	0.0579421
ENSMUSG00000020930;ENSMUST00000159834	Ccdc103	-0.269229	0.0579421
ENSMUSG00000027994;ENSMUST00000029624	Ccdc109b	-0.147219	0.0679321
ENSMUSG00000027994;ENSMUST00000122961	Ccdc109b	0.126804	0.0679321
ENSMUSG00000040189;ENSMUST00000211367	Ccdc114	0.131562	0.0989011
ENSMUSG00000037973;ENSMUST00000044729	Ccdc129	-1	0
ENSMUSG00000037973;ENSMUST00000169699	Ccdc129	1	0
ENSMUSG00000047696;ENSMUST00000196964	Ccdc144b	-0.239565	0.0966533
ENSMUSG00000047696;ENSMUST00000200469	Ccdc144b	0.239565	0.0966533
ENSMUSG00000039632;ENSMUST00000044926	Ccdc151	-0.538871	0.0764236
ENSMUSG00000039632;ENSMUST00000115336	Ccdc151	0.333333	0.0764236
ENSMUSG00000039632;ENSMUST00000214420	Ccdc151	0.205538	0.0764236
ENSMUSG00000078622;ENSMUST00000002043	Ccdc47	0.0488975	0.0886613
ENSMUSG00000078622;ENSMUST00000106865	Ccdc47	-0.0346276	0.0886613
ENSMUSG00000038127;ENSMUST00000096127	Ccdc50	0.0634602	0.0786713
ENSMUSG00000038127;ENSMUST00000143823	Ccdc50	-0.0562425	0.0786713
ENSMUSG00000075229;ENSMUST00000099937	Ccdc58	0.0497843	0.038961
ENSMUSG00000075229;ENSMUST00000164916	Ccdc58	-0.0455093	0.038961
ENSMUSG00000056018;ENSMUST00000140887	Ccdc7b	-0.365864	0.048951
ENSMUSG00000056018;ENSMUST00000148234	Ccdc7b	0.372138	0.048951
ENSMUSG00000039391;ENSMUST00000041195	Ccdc81	0	0.0654346
ENSMUSG00000039391;ENSMUST00000131966	Ccdc81	0	0.0654346
ENSMUSG00000004814;ENSMUST00000004936	Ccl24	0.0500613	0.0574426
ENSMUSG00000004814;ENSMUST00000201401	Ccl24	-0.0500613	0.0574426
ENSMUSG00000018927;ENSMUST00000019071	Ccl6	0.0290012	0.0914086
ENSMUSG00000018927;ENSMUST00000138145	Ccl6	-0.0313528	0.0914086
ENSMUSG00000019122;ENSMUST00000019266	Ccl9	0.0817178	0.00749251
ENSMUSG00000019122;ENSMUST00000136131	Ccl9	-0.0817178	0.00749251
ENSMUSG00000044707;ENSMUST00000050574	Ccnjl	-0.0375764	0.0744256
ENSMUSG00000044707;ENSMUST00000152153	Ccnjl	0.0375764	0.0744256
ENSMUSG00000029068;ENSMUST00000030944	Ccnl2	0.0470191	0.0661838
ENSMUSG00000029068;ENSMUST00000139066	Ccnl2	-0.0628179	0.0661838
ENSMUSG00000086564;ENSMUST00000147399	Cd101	-0.216155	0.0519481
ENSMUSG00000086564;ENSMUST00000167086	Cd101	0.216155	0.0519481
ENSMUSG00000025510;ENSMUST00000106000	Cd151	-0.0384794	0.0949051
ENSMUSG00000025510;ENSMUST00000177840	Cd151	0.0369626	0.0949051
ENSMUSG00000041750;ENSMUST00000041920	Cd1d2	-0.20599	0.0412088
ENSMUSG00000041750;ENSMUST00000194208	Cd1d2	0.255525	0.0412088
ENSMUSG00000022661;ENSMUST00000163230	Cd200	-0.131832	0.032967
ENSMUSG00000022661;ENSMUST00000172091	Cd200	0.192277	0.0164835
ENSMUSG00000062082;ENSMUST00000114626	Cd200r4	-0.152337	0.0741758
ENSMUSG00000062082;ENSMUST00000176819	Cd200r4	0.206077	0.0741758
ENSMUSG00000034028;ENSMUST00000037142	Cd226	0.263901	0.0504496
ENSMUSG00000034028;ENSMUST00000097496	Cd226	-0.263901	0.0504496
ENSMUSG00000005763;ENSMUST00000005907	Cd247	-0.254972	0.0370879
ENSMUSG00000005763;ENSMUST00000161971	Cd247	-0.221445	0.0370879
ENSMUSG00000005763;ENSMUST00000178336	Cd247	0.221689	0.0370879
ENSMUSG00000005763;ENSMUST00000187313	Cd247	0.215643	0.0370879
ENSMUSG00000042502;ENSMUST00000035771	Cd2bp2	-0.0860117	0.020979
ENSMUSG00000042502;ENSMUST00000205316	Cd2bp2	-0.08685	0.020979
ENSMUSG00000042502;ENSMUST00000206026	Cd2bp2	0.167261	0.00899101
ENSMUSG00000055447;ENSMUST00000084838	Cd47	-0.0150685	0.0664336
ENSMUSG00000055447;ENSMUST00000114496	Cd47	0.0150685	0.0664336
ENSMUSG00000026399;ENSMUST00000027650	Cd55	-0.0577003	0.0824176
ENSMUSG00000026399;ENSMUST00000122830	Cd55	0.0352405	0.0824176
ENSMUSG00000026399;ENSMUST00000140725	Cd55	0.0299414	0.0824176
ENSMUSG00000085939;ENSMUST00000145417	Cd63-ps	-0.220388	0.045954
ENSMUSG00000085939;ENSMUST00000154992	Cd63-ps	0.220388	0.045954
ENSMUSG00000018774;ENSMUST00000018918	Cd68	0.0477116	0.0741758
ENSMUSG00000018774;ENSMUST00000154124	Cd68	-0.0499209	0.0741758
ENSMUSG00000024610;ENSMUST00000050487	Cd74	-0.0154021	0.0801698
ENSMUSG00000024610;ENSMUST00000097563	Cd74	0.0149489	0.0801698
ENSMUSG00000027215;ENSMUST00000116457	Cd82	-0.0461096	0.0824176
ENSMUSG00000027215;ENSMUST00000028644	Cd82	0.0665006	0.043956
ENSMUSG00000027330;ENSMUST00000028804	Cdc25b	0.126782	0.0174825
ENSMUSG00000027330;ENSMUST00000079857	Cdc25b	-0.125865	0.0174825
ENSMUSG00000046722;ENSMUST00000053872	Cdc42se1	0.0448673	0.0624376
ENSMUSG00000046722;ENSMUST00000107199	Cdc42se1	-0.0389646	0.0624376
ENSMUSG00000000028;ENSMUST00000000028	Cdc45	-0.0722731	0.0217283
ENSMUSG00000000028;ENSMUST00000096990	Cdc45	0.0763007	0.0217283
ENSMUSG00000024791;ENSMUST00000152528	Cdca5	0.0416616	0.0989011
ENSMUSG00000035498;ENSMUST00000039229	Cdcp1	0.0461943	0.0442058
ENSMUSG00000035498;ENSMUST00000148158	Cdcp1	-0.0461368	0.0442058
ENSMUSG00000039155;ENSMUST00000042092	Cdh26	-0.33324	0.0944056
ENSMUSG00000039155;ENSMUST00000108912	Cdh26	0.33324	0.0944056
ENSMUSG00000024856;ENSMUST00000172914	Cdk2ap2	0.0241883	0.0940726
ENSMUSG00000024856;ENSMUST00000174799	Cdk2ap2	0.0352124	0.0899101
ENSMUSG00000024856;ENSMUST00000025779	Cdk2ap2	-0.0603706	0.0749251
ENSMUSG00000006191;ENSMUST00000006353	Cdkal1	-0.10409	0.0741758
ENSMUSG00000006191;ENSMUST00000091674	Cdkal1	0.1317	0.0741758
ENSMUSG00000023067;ENSMUST00000023829	Cdkn1a	0.0209222	0.0509491
ENSMUSG00000023067;ENSMUST00000119901	Cdkn1a	-0.0204769	0.0509491
ENSMUSG00000037664;ENSMUST00000037287	Cdkn1c	-0.0994304	0.0899101
ENSMUSG00000028551;ENSMUST00000063531	Cdkn2c	0.0525224	0.0689311
ENSMUSG00000028551;ENSMUST00000097921	Cdkn2c	-0.0525224	0.0689311
ENSMUSG00000032803;ENSMUST00000035484	Cdv3	0.0666732	0.0314685
ENSMUSG00000032803;ENSMUST00000072249	Cdv3	-0.0579098	0.0314685
ENSMUSG00000054169;ENSMUST00000038069	Ceacam10	-0.0865523	0.0919081
ENSMUSG00000054169;ENSMUST00000206847	Ceacam10	0.0812934	0.0919081
ENSMUSG00000014686;ENSMUST00000014830	Ceacam16	0.192466	0.0884116
ENSMUSG00000014686;ENSMUST00000208198	Ceacam16	-0.192466	0.0884116
ENSMUSG00000026818;ENSMUST00000028161	Cel	-0.0204158	0.0534466
ENSMUSG00000026818;ENSMUST00000124756	Cel	0.0204158	0.0534466
ENSMUSG00000058579;ENSMUST00000102481	Cela2a	0.0769246	0.00599401
ENSMUSG00000058579;ENSMUST00000127962	Cela2a	-0.0768944	0.00599401
ENSMUSG00000060240;ENSMUST00000124444	Cend1	0.232611	0.0849151
ENSMUSG00000060240;ENSMUST00000137488	Cend1	-0.233063	0.0849151
ENSMUSG00000029177;ENSMUST00000199320	Cenpa	0.0434946	0.0649351
ENSMUSG00000029177;ENSMUST00000144742	Cenpa	0.0689724	0.0274725
ENSMUSG00000029177;ENSMUST00000133316	Cenpa	-0.111835	0.014985
ENSMUSG00000068101;ENSMUST00000089155	Cenpm	0.0329721	0.0544456
ENSMUSG00000068101;ENSMUST00000089157	Cenpm	-0.0329721	0.0544456
ENSMUSG00000086761;ENSMUST00000137907	Cep112os1	0	0.0904096
ENSMUSG00000039781;ENSMUST00000145641	Cep131	0.101987	0.0850816
ENSMUSG00000039781;ENSMUST00000106229	Cep131	0.132431	0.0716783
ENSMUSG00000039781;ENSMUST00000106227	Cep131	-0.272108	0.0384615
ENSMUSG00000072825;ENSMUST00000101018	Cep170b	0.0171639	0.0904096
ENSMUSG00000072825;ENSMUST00000179041	Cep170b	0.0266538	0.0899101
ENSMUSG00000072825;ENSMUST00000092279	Cep170b	-0.0438177	0.0854146
ENSMUSG00000024989;ENSMUST00000096096	Cep55	0.0450828	0.0629371
ENSMUSG00000024989;ENSMUST00000169673	Cep55	-0.0451576	0.0629371
ENSMUSG00000040774;ENSMUST00000039153	Cept1	0.0676342	0.0297203
ENSMUSG00000040774;ENSMUST00000121231	Cept1	-0.0773061	0.0297203
ENSMUSG00000087408;ENSMUST00000140239	Cers1	0.332664	0.0839161
ENSMUSG00000087408;ENSMUST00000165819	Cers1	-0.332664	0.0839161
ENSMUSG00000028730;ENSMUST00000071972	Cfap57	-0.333333	0.0709291
ENSMUSG00000028730;ENSMUST00000081921	Cfap57	0.333333	0.0709291
ENSMUSG00000026365;ENSMUST00000066859	Cfh	0.17613	0.0519481
ENSMUSG00000058952;ENSMUST00000077918	Cfi	-0.0188666	0.0809191
ENSMUSG00000058952;ENSMUST00000200206	Cfi	0.0188666	0.0809191
ENSMUSG00000056201;ENSMUST00000116560	Cfl1	-0.0184732	0.033966
ENSMUSG00000056201;ENSMUST00000209469	Cfl1	0.0184732	0.033966
ENSMUSG00000054604;ENSMUST00000067744	Cggbp1	-0.128827	0.002997
ENSMUSG00000054604;ENSMUST00000136532	Cggbp1	0.128827	0.002997
ENSMUSG00000055128;ENSMUST00000068532	Cgrrf1	-0.0426644	0.0869131
ENSMUSG00000055128;ENSMUST00000140114	Cgrrf1	0.0418653	0.0869131
ENSMUSG00000025512;ENSMUST00000153191	Chid1	-0.0619808	0.0974026
ENSMUSG00000025512;ENSMUST00000166082	Chid1	0.0502285	0.0974026
ENSMUSG00000064246;ENSMUST00000134812	Chil1	0.224554	0.0919081
ENSMUSG00000064246;ENSMUST00000082060	Chil1	-0.363033	0.03996
ENSMUSG00000043873;ENSMUST00000054973	Chil5	-0.399413	0.0989011
ENSMUSG00000043873;ENSMUST00000066537	Chil5	0.335977	0.0989011
ENSMUSG00000038467;ENSMUST00000044277	Chmp4b	0.0147667	0.0756743
ENSMUSG00000038467;ENSMUST00000136788	Chmp4b	-0.0141387	0.0756743
ENSMUSG00000032997;ENSMUST00000079205	Chpf	-0.0928962	0.0724276
ENSMUSG00000032997;ENSMUST00000138683	Chpf	0.0700207	0.0724276
ENSMUSG00000030732;ENSMUST00000032977	Chrdl2	-0.21479	0.0709291
ENSMUSG00000030732;ENSMUST00000144808	Chrdl2	0.201475	0.0709291
ENSMUSG00000027950;ENSMUST00000029562	Chrnb2	0.202598	0.0614386
ENSMUSG00000027950;ENSMUST00000199372	Chrnb2	-0.22376	0.0614386
ENSMUSG00000090258;ENSMUST00000041262	Churc1	-0.0350982	0.0559441
ENSMUSG00000090258;ENSMUST00000126408	Churc1	0.0352726	0.0559441
ENSMUSG00000030278;ENSMUST00000032416	Cidec	-0.0572042	0.028971
ENSMUSG00000030278;ENSMUST00000113089	Cidec	0.0575401	0.028971
ENSMUSG00000045193;ENSMUST00000054666	Cirbp	-0.0319505	0.0862471
ENSMUSG00000045193;ENSMUST00000147190	Cirbp	-0.024705	0.0862471
ENSMUSG00000045193;ENSMUST00000105365	Cirbp	0.0795312	0.0559441
ENSMUSG00000040549;ENSMUST00000099716	Ckap5	-0.0847894	0.0344655
ENSMUSG00000040549;ENSMUST00000111338	Ckap5	-0.0806288	0.0344655
ENSMUSG00000040549;ENSMUST00000133633	Ckap5	0.17543	0.026973
ENSMUSG00000056025;ENSMUST00000029932	Clca3a1	-0.0354686	0.0864136
ENSMUSG00000056025;ENSMUST00000059091	Clca3a1	0.0354686	0.0864136
ENSMUSG00000074196;ENSMUST00000098551	Clca4c-ps	0.182802	0.0989011
ENSMUSG00000074196;ENSMUST00000200595	Clca4c-ps	-0.182802	0.0989011
ENSMUSG00000001739;ENSMUST00000001790	Cldn15	0.0244368	0.0809191
ENSMUSG00000001739;ENSMUST00000111093	Cldn15	-0.0212685	0.0809191
ENSMUSG00000038148;ENSMUST00000115302	Cldn16	0.163782	0.0979021
ENSMUSG00000038148;ENSMUST00000161053	Cldn16	-0.163782	0.0979021
ENSMUSG00000066058;ENSMUST00000084309	Cldn19	-0.222137	0.0739261
ENSMUSG00000066058;ENSMUST00000094823	Cldn19	0.222137	0.0739261
ENSMUSG00000030159;ENSMUST00000032262	Clec1b	-0.165396	0.0589411
ENSMUSG00000030159;ENSMUST00000112081	Clec1b	0.169724	0.0589411
ENSMUSG00000006169;ENSMUST00000109260	Clint1	0.0208971	0.0816683
ENSMUSG00000006169;ENSMUST00000109261	Clint1	-0.0240522	0.0816683
ENSMUSG00000032316;ENSMUST00000065330	Clk3	-0.0835627	0.0674326
ENSMUSG00000029238;ENSMUST00000075159	Clock	0.10136	0.0539461
ENSMUSG00000029238;ENSMUST00000202651	Clock	-0.102749	0.0539461
ENSMUSG00000047126;ENSMUST00000060766	Cltc	-0.0244886	0.0929071
ENSMUSG00000047126;ENSMUST00000124385	Cltc	-0.0465543	0.047952
ENSMUSG00000047126;ENSMUST00000103186	Cltc	0.0700964	0.038961
ENSMUSG00000016756;ENSMUST00000050859	Cmah	-0.195109	0.0284715
ENSMUSG00000016756;ENSMUST00000110391	Cmah	0.180954	0.0284715
ENSMUSG00000022235;ENSMUST00000161088	Cmbl	-0.0329029	0.0974026
ENSMUSG00000022235;ENSMUST00000162532	Cmbl	0.0228421	0.0974026
ENSMUSG00000039163;ENSMUST00000044220	Cmc1	-0.0408191	0.0204795
ENSMUSG00000039163;ENSMUST00000215799	Cmc1	0.0408191	0.0204795
ENSMUSG00000031876;ENSMUST00000162616	Cmtm1	0.333333	0.0849151
ENSMUSG00000031876;ENSMUST00000164175	Cmtm1	-0.333333	0.0849151
ENSMUSG00000056162;ENSMUST00000070139	Cndp1	0.213355	0.0217283
ENSMUSG00000056162;ENSMUST00000145981	Cndp1	-0.204978	0.0217283
ENSMUSG00000024644;ENSMUST00000025546	Cndp2	-0.0712847	0.015984
ENSMUSG00000024644;ENSMUST00000168419	Cndp2	0.0712847	0.015984
ENSMUSG00000067220;ENSMUST00000087213	Cnga1	0	0.0969031
ENSMUSG00000067220;ENSMUST00000126799	Cnga1	0.0717261	0.0969031
ENSMUSG00000067220;ENSMUST00000135701	Cnga1	0	0.0969031
ENSMUSG00000067220;ENSMUST00000169997	Cnga1	-0.389037	0.0969031
ENSMUSG00000067220;ENSMUST00000201463	Cnga1	0.150166	0.0969031
ENSMUSG00000067220;ENSMUST00000202230	Cnga1	0.167145	0.0969031
ENSMUSG00000056494;ENSMUST00000102999	Cngb3	0	0.0899101
ENSMUSG00000064105;ENSMUST00000077666	Cnnm2	0.160425	0.0294705
ENSMUSG00000064105;ENSMUST00000099373	Cnnm2	-0.160425	0.0294705
ENSMUSG00000038784;ENSMUST00000114989	Cnot4	0.0841785	0.0979021
ENSMUSG00000038784;ENSMUST00000114993	Cnot4	-0.093488	0.0979021
ENSMUSG00000023973;ENSMUST00000129200	Cnpy3	0.0745943	0.0262238
ENSMUSG00000023973;ENSMUST00000059844	Cnpy3	-0.104596	0.024975
ENSMUSG00000062585;ENSMUST00000068830	Cnr2	-0.172825	0.0849151
ENSMUSG00000062585;ENSMUST00000097843	Cnr2	0.172825	0.0849151
ENSMUSG00000038949;ENSMUST00000040706	Cnst	0.167524	0.014985
ENSMUSG00000038949;ENSMUST00000144370	Cnst	-0.17339	0.014985
ENSMUSG00000028444;ENSMUST00000102961	Cntfr	0.474805	0.0599401
ENSMUSG00000028444;ENSMUST00000102962	Cntfr	-0.41358	0.0599401
ENSMUSG00000017188;ENSMUST00000017332	Coa3	0.0150315	0.0654346
ENSMUSG00000017188;ENSMUST00000168089	Coa3	-0.0150315	0.0654346
ENSMUSG00000001755;ENSMUST00000001806	Coasy	-0.0379874	0.0929071
ENSMUSG00000001755;ENSMUST00000107308	Coasy	0.0497464	0.0929071
ENSMUSG00000029661;ENSMUST00000031668	Col1a2	0.0863772	0.035964
ENSMUSG00000029661;ENSMUST00000138511	Col1a2	-0.0877135	0.035964
ENSMUSG00000026043;ENSMUST00000186021	Col3a1	-0.0443614	0.0594406
ENSMUSG00000026043;ENSMUST00000087883	Col3a1	-0.0887478	0.013986
ENSMUSG00000026043;ENSMUST00000129611	Col3a1	0.127626	0.013986
ENSMUSG00000043719;ENSMUST00000060896	Col6a6	0	0.0949051
ENSMUSG00000043719;ENSMUST00000098441	Col6a6	-0.0486566	0.0949051
ENSMUSG00000043719;ENSMUST00000166431	Col6a6	0.0486566	0.0949051
ENSMUSG00000027206;ENSMUST00000028635	Cops2	-0.0660747	0.034965
ENSMUSG00000027206;ENSMUST00000110463	Cops2	0.072594	0.034965
ENSMUSG00000005220;ENSMUST00000005352	Corin	0	0.0584416
ENSMUSG00000005220;ENSMUST00000167460	Corin	0	0.0584416
ENSMUSG00000005220;ENSMUST00000175766	Corin	0	0.0584416
ENSMUSG00000005220;ENSMUST00000176320	Corin	0	0.0584416
ENSMUSG00000005220;ENSMUST00000176439	Corin	0	0.0584416
ENSMUSG00000005220;ENSMUST00000176974	Corin	0	0.0584416
ENSMUSG00000005220;ENSMUST00000177290	Corin	0	0.0584416
ENSMUSG00000031231;ENSMUST00000155377	Cox7b	-0.0089034	0.0874126
ENSMUSG00000031231;ENSMUST00000152398	Cox7b	-0.0151697	0.0816683
ENSMUSG00000031231;ENSMUST00000033582	Cox7b	0.0240731	0.0809191
ENSMUSG00000039070;ENSMUST00000049251	Cpa4	0	0.0984016
ENSMUSG00000011463;ENSMUST00000011607	Cpb1	0.0968435	0.00224775
ENSMUSG00000011463;ENSMUST00000125945	Cpb1	-0.0967976	0.00224775
ENSMUSG00000109401;ENSMUST00000207156	Cpeb1os1	0	0.0914086
ENSMUSG00000095975;ENSMUST00000183436	Cphx1	-0.439362	0.0134865
ENSMUSG00000095975;ENSMUST00000184016	Cphx1	0.477361	0.0134865
ENSMUSG00000094817;ENSMUST00000163305	Cphx3	0.264759	0.0569431
ENSMUSG00000094817;ENSMUST00000184577	Cphx3	-0.264759	0.0569431
ENSMUSG00000052955;ENSMUST00000166545	Cpvl	0.19734	0.041958
ENSMUSG00000052955;ENSMUST00000203101	Cpvl	-0.174984	0.041958
ENSMUSG00000027408;ENSMUST00000028897	Cpxm1	-0.215809	0.0304695
ENSMUSG00000027408;ENSMUST00000130533	Cpxm1	0.215809	0.0304695
ENSMUSG00000026616;ENSMUST00000193801	Cr2	-0.523922	0.0779221
ENSMUSG00000095207;ENSMUST00000177766	CR974586.1	0	0.0969031
ENSMUSG00000044279;ENSMUST00000097299	Crb3	0.0347071	0.0736763
ENSMUSG00000044279;ENSMUST00000169543	Crb3	-0.0441484	0.0736763
ENSMUSG00000027938;ENSMUST00000029547	Creb3l4	0.0842642	0.02997
ENSMUSG00000027938;ENSMUST00000107369	Creb3l4	-0.0842642	0.02997
ENSMUSG00000040713;ENSMUST00000040298	Creg1	-0.0604324	0.0164835
ENSMUSG00000040713;ENSMUST00000111432	Creg1	0.0639001	0.0164835
ENSMUSG00000017776;ENSMUST00000108425	Crk	-0.0246663	0.0680569
ENSMUSG00000017776;ENSMUST00000147718	Crk	0.0331387	0.0599401
ENSMUSG00000017776;ENSMUST00000017920	Crk	-0.092669	0.00749251
ENSMUSG00000017776;ENSMUST00000093115	Crk	0.0840048	0.00749251
ENSMUSG00000033467;ENSMUST00000044579	Crlf2	-0.0541705	0.0689311
ENSMUSG00000033467;ENSMUST00000198960	Crlf2	0.0446049	0.0689311
ENSMUSG00000032060;ENSMUST00000216755	Cryab	0.0837456	0.0989011
ENSMUSG00000038135;ENSMUST00000047119	Crygn	0.0693306	0.0519481
ENSMUSG00000038135;ENSMUST00000123386	Crygn	-0.0693306	0.0519481
ENSMUSG00000046934;ENSMUST00000056085	Csl	0	0.0884116
ENSMUSG00000003345;ENSMUST00000079773	Csnk1g2	-0.011623	0.0944056
ENSMUSG00000003345;ENSMUST00000085435	Csnk1g2	0.011623	0.0944056
ENSMUSG00000034362;ENSMUST00000096090	Csta1	0.185549	0.0984016
ENSMUSG00000034362;ENSMUST00000161638	Csta1	-0.185549	0.0984016
ENSMUSG00000027176;ENSMUST00000028599	Cstf3	-0.0663052	0.0524476
ENSMUSG00000027176;ENSMUST00000137961	Cstf3	0.0796276	0.0524476
ENSMUSG00000030970;ENSMUST00000033269	Ctbp2	-0.0892036	0.02997
ENSMUSG00000030970;ENSMUST00000166439	Ctbp2	0.0938267	0.02997
ENSMUSG00000028988;ENSMUST00000030839	Ctnnbip1	0.031449	0.0669331
ENSMUSG00000028988;ENSMUST00000105692	Ctnnbip1	-0.031449	0.0669331
ENSMUSG00000062478;ENSMUST00000176781	Ctrc	-0.0293332	0.0757576
ENSMUSG00000062478;ENSMUST00000105781	Ctrc	-0.297088	0
ENSMUSG00000062478;ENSMUST00000153282	Ctrc	0.333282	0
ENSMUSG00000026726;ENSMUST00000091436	Cubn	0.218842	0.026973
ENSMUSG00000026726;ENSMUST00000195447	Cubn	-0.218842	0.026973
ENSMUSG00000036748;ENSMUST00000051234	Cuedc2	0.0147946	0.0944056
ENSMUSG00000036748;ENSMUST00000167861	Cuedc2	-0.0147946	0.0944056
ENSMUSG00000022865;ENSMUST00000023572	Cxadr	0.0245194	0.0609391
ENSMUSG00000022865;ENSMUST00000114229	Cxadr	-0.0245194	0.0609391
ENSMUSG00000029417;ENSMUST00000113093	Cxcl9	-0.138423	0.012987
ENSMUSG00000029417;ENSMUST00000202404	Cxcl9	0.138423	0.012987
ENSMUSG00000006519;ENSMUST00000017604	Cyba	-0.0234861	0.0546953
ENSMUSG00000006519;ENSMUST00000212600	Cyba	0.0230409	0.0546953
ENSMUSG00000053929;ENSMUST00000081291	Cyhr1	-0.0716335	0.020979
ENSMUSG00000053929;ENSMUST00000176274	Cyhr1	0.0613126	0.020979
ENSMUSG00000049439;ENSMUST00000060608	Cyp20a1	-0.0545007	0.0651848
ENSMUSG00000049439;ENSMUST00000148443	Cyp20a1	0.0509413	0.0651848
ENSMUSG00000093610;ENSMUST00000175649	Cyp2c53-ps	0.458556	0.0764236
ENSMUSG00000093610;ENSMUST00000175960	Cyp2c53-ps	-0.458556	0.0764236
ENSMUSG00000028571;ENSMUST00000030305	Cyp2j13	-0.206822	0.0954046
ENSMUSG00000028571;ENSMUST00000097973	Cyp2j13	0	0.0954046
ENSMUSG00000028571;ENSMUST00000107078	Cyp2j13	0	0.0954046
ENSMUSG00000028571;ENSMUST00000132513	Cyp2j13	0.206822	0.0954046
ENSMUSG00000015224;ENSMUST00000055693	Cyp2j9	-0.0897817	0.0949051
ENSMUSG00000015224;ENSMUST00000126509	Cyp2j9	0.0897817	0.0949051
ENSMUSG00000078787;ENSMUST00000108385	Cyp2t4	0.24936	0.0589411
ENSMUSG00000078787;ENSMUST00000164093	Cyp2t4	-0.24936	0.0589411
ENSMUSG00000029630;ENSMUST00000068317	Cyp3a25	0.118157	0.033966
ENSMUSG00000029630;ENSMUST00000145062	Cyp3a25	-0.120844	0.033966
ENSMUSG00000070419;ENSMUST00000079268	Cyp3a57	-0.333333	0.0654346
ENSMUSG00000070419;ENSMUST00000174696	Cyp3a57	0.333333	0.0654346
ENSMUSG00000061292;ENSMUST00000035571	Cyp3a59	0.327789	0.0599401
ENSMUSG00000061292;ENSMUST00000199212	Cyp3a59	-0.327789	0.0599401
ENSMUSG00000063929;ENSMUST00000084342	Cyp4a32	0.0593903	0.0989011
ENSMUSG00000063929;ENSMUST00000129918	Cyp4a32	-0.0593903	0.0989011
ENSMUSG00000024292;ENSMUST00000054174	Cyp4f14	0.0318756	0.025974
ENSMUSG00000024292;ENSMUST00000179434	Cyp4f14	-0.0318756	0.025974
ENSMUSG00000048440;ENSMUST00000003416	Cyp4f16	-0.0730766	0.0719281
ENSMUSG00000043311;ENSMUST00000061859	D17H6S53E	-0.039587	0.042957
ENSMUSG00000043311;ENSMUST00000174311	D17H6S53E	0.039587	0.042957
ENSMUSG00000056692;ENSMUST00000114859	D17Wsu92e	-0.0263114	0.0839161
ENSMUSG00000056692;ENSMUST00000114863	D17Wsu92e	0.0214244	0.0839161
ENSMUSG00000033883;ENSMUST00000165956	D3Ertd254e	-0.155407	0.0314685
ENSMUSG00000033883;ENSMUST00000197653	D3Ertd254e	0.154715	0.0314685
ENSMUSG00000068373;ENSMUST00000089726	D430041D05Rik	0.151247	0.0954046
ENSMUSG00000068373;ENSMUST00000136156	D430041D05Rik	0	0.0954046
ENSMUSG00000068373;ENSMUST00000139015	D430041D05Rik	0	0.0954046
ENSMUSG00000068373;ENSMUST00000141159	D430041D05Rik	-0.200705	0.0954046
ENSMUSG00000068373;ENSMUST00000149165	D430041D05Rik	-0.0660628	0.0954046
ENSMUSG00000068373;ENSMUST00000149466	D430041D05Rik	0	0.0954046
ENSMUSG00000068373;ENSMUST00000155458	D430041D05Rik	0	0.0954046
ENSMUSG00000068373;ENSMUST00000156278	D430041D05Rik	0.115521	0.0954046
ENSMUSG00000108332;ENSMUST00000205412	D530033B14Rik	-0.21766	0.0709291
ENSMUSG00000108332;ENSMUST00000206282	D530033B14Rik	0.21766	0.0709291
ENSMUSG00000030347;ENSMUST00000032497	D6Wsu163e	-0.126466	0.0821678
ENSMUSG00000030347;ENSMUST00000201520	D6Wsu163e	0.0971471	0.0821678
ENSMUSG00000101026;ENSMUST00000186014	D730001G18Rik	-0.359725	0.0524476
ENSMUSG00000101026;ENSMUST00000191407	D730001G18Rik	0.359725	0.0524476
ENSMUSG00000054622;ENSMUST00000067770	D730045B01Rik	0.379321	0.00949051
ENSMUSG00000054622;ENSMUST00000186838	D730045B01Rik	-0.379321	0.00949051
ENSMUSG00000085171;ENSMUST00000124434	D830026I12Rik	0.243437	0.0964036
ENSMUSG00000085171;ENSMUST00000151170	D830026I12Rik	0.358227	0.0964036
ENSMUSG00000085171;ENSMUST00000125170	D830026I12Rik	-0.601664	0.0884116
ENSMUSG00000107994;ENSMUST00000203121	D830050J10Rik	0.0759237	0.0679321
ENSMUSG00000107994;ENSMUST00000203858	D830050J10Rik	-0.0759237	0.0679321
ENSMUSG00000074274;ENSMUST00000098678	D930028M14Rik	0.143926	0.0949051
ENSMUSG00000074274;ENSMUST00000186424	D930028M14Rik	-0.143926	0.0949051
ENSMUSG00000002307;ENSMUST00000079421	Daxx	-0.063942	0.0651848
ENSMUSG00000002307;ENSMUST00000174146	Daxx	0.0496283	0.0651848
ENSMUSG00000010592;ENSMUST00000010736	Dazl	0	0.0989011
ENSMUSG00000017734;ENSMUST00000109350	Dbndd2	0.0708278	0.035964
ENSMUSG00000017734;ENSMUST00000149287	Dbndd2	-0.0578672	0.035964
ENSMUSG00000020476;ENSMUST00000102928	Dbnl	0.029169	0.0509491
ENSMUSG00000020476;ENSMUST00000109845	Dbnl	-0.0293286	0.0509491
ENSMUSG00000019929;ENSMUST00000105287	Dcn	-0.073685	0.00899101
ENSMUSG00000019929;ENSMUST00000163448	Dcn	0.073685	0.00899101
ENSMUSG00000024472;ENSMUST00000025350	Dcp2	-0.125421	0.001998
ENSMUSG00000024472;ENSMUST00000202306	Dcp2	0.125421	0.001998
ENSMUSG00000031516;ENSMUST00000033913	Dctn6	0.0920491	0.0799201
ENSMUSG00000032002;ENSMUST00000034499	Dcun1d5	-0.0320619	0.0729271
ENSMUSG00000032002;ENSMUST00000215683	Dcun1d5	0.0274016	0.0729271
ENSMUSG00000039450;ENSMUST00000026144	Dcxr	-0.0397845	0.0829171
ENSMUSG00000039450;ENSMUST00000106148	Dcxr	0.0296366	0.0829171
ENSMUSG00000047619;ENSMUST00000051706	Ddi1	0	0.0519481
ENSMUSG00000078515;ENSMUST00000102484	Ddi2	-0.132799	0.0044955
ENSMUSG00000078515;ENSMUST00000177592	Ddi2	0.132799	0.0044955
ENSMUSG00000021758;ENSMUST00000075748	Ddx4	-0.666667	0.034965
ENSMUSG00000021758;ENSMUST00000099166	Ddx4	0.666667	0.034965
ENSMUSG00000054499;ENSMUST00000058702	Dedd2	0.0605887	0.036963
ENSMUSG00000054499;ENSMUST00000206750	Dedd2	-0.0605622	0.036963
ENSMUSG00000082211;ENSMUST00000167683	Defa27	-0.210677	0.00599401
ENSMUSG00000082211;ENSMUST00000168340	Defa27	0.210677	0.00599401
ENSMUSG00000028974;ENSMUST00000030816	Dffa	-0.0393066	0.0734266
ENSMUSG00000028974;ENSMUST00000103216	Dffa	0.0428129	0.0734266
ENSMUSG00000067597;ENSMUST00000037541	Dgat2l6	0.0250752	0.0539461
ENSMUSG00000067597;ENSMUST00000140551	Dgat2l6	-0.0250752	0.0539461
ENSMUSG00000022861;ENSMUST00000137311	Dgkg	-0.191509	0.0889111
ENSMUSG00000022861;ENSMUST00000150553	Dgkg	0.160005	0.0889111
ENSMUSG00000062393;ENSMUST00000067410	Dgkk	0	0.0534466
ENSMUSG00000062393;ENSMUST00000145302	Dgkk	0	0.0534466
ENSMUSG00000020834;ENSMUST00000021187	Dhrs13	-0.0851589	0.048951
ENSMUSG00000020834;ENSMUST00000122342	Dhrs13	0.0813469	0.048951
ENSMUSG00000022209;ENSMUST00000022820	Dhrs2	-0.333333	0.0644356
ENSMUSG00000022209;ENSMUST00000165432	Dhrs2	0.333333	0.0644356
ENSMUSG00000035051;ENSMUST00000038166	Dhx57	0.130346	0.0184815
ENSMUSG00000035051;ENSMUST00000086555	Dhx57	-0.130346	0.0184815
ENSMUSG00000075707;ENSMUST00000097228	Dio3	0.530825	0.043956
ENSMUSG00000075707;ENSMUST00000173014	Dio3	-0.530825	0.043956
ENSMUSG00000043670;ENSMUST00000055125	Diras1	0.224826	0.0824176
ENSMUSG00000043670;ENSMUST00000144640	Diras1	-0.224826	0.0824176
ENSMUSG00000024868;ENSMUST00000025803	Dkk1	0	0.0999001
ENSMUSG00000108872;ENSMUST00000207095	Dlg2	-0.124381	0.0654346
ENSMUSG00000108872;ENSMUST00000208919	Dlg2	0	0.0654346
ENSMUSG00000108872;ENSMUST00000209170	Dlg2	0.124381	0.0654346
ENSMUSG00000023391;ENSMUST00000024159	Dlx2	0.218852	0.0894106
ENSMUSG00000023391;ENSMUST00000134249	Dlx2	-0.218852	0.0894106
ENSMUSG00000047517;ENSMUST00000213064	Dmbt1	0.0330197	0.036963
ENSMUSG00000047517;ENSMUST00000209167	Dmbt1	0.0462343	0.023976
ENSMUSG00000047517;ENSMUST00000084509	Dmbt1	-0.0754874	0.00899101
ENSMUSG00000022262;ENSMUST00000067048	Dnah5	0	0.0549451
ENSMUSG00000096141;ENSMUST00000094964	Dnah7a	-0.223285	0.0964036
ENSMUSG00000096141;ENSMUST00000189677	Dnah7a	0.223285	0.0964036
ENSMUSG00000061322;ENSMUST00000119127	Dnaic1	-0.279423	0.0472028
ENSMUSG00000061322;ENSMUST00000143198	Dnaic1	0.275349	0.0472028
ENSMUSG00000031701;ENSMUST00000034138	Dnaja2	0.0480578	0.0164835
ENSMUSG00000031701;ENSMUST00000211630	Dnaja2	-0.0480578	0.0164835
ENSMUSG00000004069;ENSMUST00000060067	Dnaja3	-0.0459074	0.042957
ENSMUSG00000004069;ENSMUST00000115854	Dnaja3	0.0475196	0.042957
ENSMUSG00000048206;ENSMUST00000061866	Dnajb8	0.21379	0.0794206
ENSMUSG00000048206;ENSMUST00000203827	Dnajb8	-0.21379	0.0794206
ENSMUSG00000024963;ENSMUST00000025915	Dnajc4	-0.0290648	0.0644356
ENSMUSG00000024963;ENSMUST00000179118	Dnajc4	0.0290648	0.0644356
ENSMUSG00000027606;ENSMUST00000029132	Dnajc5b	-0.666667	0.0509491
ENSMUSG00000027606;ENSMUST00000118968	Dnajc5b	0.666667	0.0509491
ENSMUSG00000022789;ENSMUST00000023477	Dnm1l	0.0164178	0.0909091
ENSMUSG00000022789;ENSMUST00000096229	Dnm1l	0.035418	0.0606893
ENSMUSG00000022789;ENSMUST00000115749	Dnm1l	-0.0518358	0.0606893
ENSMUSG00000025014;ENSMUST00000051806	Dntt	-0.157947	0.0924076
ENSMUSG00000025014;ENSMUST00000112200	Dntt	0.157947	0.0924076
ENSMUSG00000068335;ENSMUST00000089651	Dok1	-0.0799322	0.041958
ENSMUSG00000068335;ENSMUST00000149918	Dok1	0.0656098	0.041958
ENSMUSG00000019278;ENSMUST00000019422	Dpep1	-0.0276519	0.0689311
ENSMUSG00000019278;ENSMUST00000212773	Dpep1	-0.0669758	0.0367133
ENSMUSG00000019278;ENSMUST00000212409	Dpep1	0.0946276	0.02997
ENSMUSG00000046323;ENSMUST00000049644	Dppa3	-0.269816	0.0589411
ENSMUSG00000046323;ENSMUST00000123429	Dppa3	0.269816	0.0589411
ENSMUSG00000009145;ENSMUST00000077502	Dqx1	-0.0435411	0.0484515
ENSMUSG00000009145;ENSMUST00000204803	Dqx1	0.0435411	0.0484515
ENSMUSG00000073102;ENSMUST00000101448	Drc1	-0.250992	0.043956
ENSMUSG00000073102;ENSMUST00000198023	Drc1	0.386098	0.031968
ENSMUSG00000024331;ENSMUST00000039247	Dsc2	-0.0617969	0.025974
ENSMUSG00000024331;ENSMUST00000075214	Dsc2	0.0719394	0.025974
ENSMUSG00000022422;ENSMUST00000023059	Dscc1	0.0541191	0.0959041
ENSMUSG00000022422;ENSMUST00000110231	Dscc1	-0.0520377	0.0959041
ENSMUSG00000054889;ENSMUST00000124830	Dsp	0.0348685	0.0636863
ENSMUSG00000054889;ENSMUST00000127906	Dsp	-0.0344868	0.0636863
ENSMUSG00000020956;ENSMUST00000021339	Dtd2	-0.0481128	0.0529471
ENSMUSG00000020956;ENSMUST00000085404	Dtd2	0.0481128	0.0529471
ENSMUSG00000023330;ENSMUST00000110437	Dtwd1	0.0770928	0.021978
ENSMUSG00000023330;ENSMUST00000170908	Dtwd1	-0.0770928	0.021978
ENSMUSG00000031901;ENSMUST00000034375	Dus2	-0.0956187	0.0659341
ENSMUSG00000031901;ENSMUST00000119736	Dus2	0.109244	0.0659341
ENSMUSG00000030002;ENSMUST00000156821	Dusp11	-0.0454913	0.0879121
ENSMUSG00000030002;ENSMUST00000032071	Dusp11	0.104803	0.027972
ENSMUSG00000042662;ENSMUST00000037715	Dusp15	-0.396569	0.0539461
ENSMUSG00000042662;ENSMUST00000123121	Dusp15	0.613345	0.023976
ENSMUSG00000026564;ENSMUST00000085992	Dusp27	0.253834	0.0674326
ENSMUSG00000026564;ENSMUST00000192369	Dusp27	-0.253834	0.0674326
ENSMUSG00000020483;ENSMUST00000020775	Dynll2	-0.0335042	0.047952
ENSMUSG00000020483;ENSMUST00000178105	Dynll2	0.0352199	0.047952
ENSMUSG00000000579;ENSMUST00000092966	Dynlt1c	0.0866873	0.0899101
ENSMUSG00000000579;ENSMUST00000138598	Dynlt1c	-0.0789826	0.0899101
ENSMUSG00000016526;ENSMUST00000016670	Dyrk3	-0.0236979	0.0919081
ENSMUSG00000016526;ENSMUST00000189756	Dyrk3	0.0236979	0.0919081
ENSMUSG00000030345;ENSMUST00000078521	Dyrk4	0.76389	0.0494505
ENSMUSG00000030345;ENSMUST00000171945	Dyrk4	-0.621285	0.0494505
ENSMUSG00000097327;ENSMUST00000180726	E030030I06Rik	-0.0557242	0.0809191
ENSMUSG00000097327;ENSMUST00000181614	E030030I06Rik	-0.147733	0.011988
ENSMUSG00000097327;ENSMUST00000180697	E030030I06Rik	0.203959	0.00599401
ENSMUSG00000104545;ENSMUST00000198813	E030032P16Rik	0	0.0599401
ENSMUSG00000027490;ENSMUST00000000894	E2f1	0.0428307	0.0624376
ENSMUSG00000027490;ENSMUST00000103145	E2f1	-0.0428307	0.0624376
ENSMUSG00000016477;ENSMUST00000102948	E2f3	-0.0204804	0.0959041
ENSMUSG00000016477;ENSMUST00000146092	E2f3	0.0204804	0.0959041
ENSMUSG00000053117;ENSMUST00000065383	E330013P04Rik	-0.260635	0.0959041
ENSMUSG00000053117;ENSMUST00000190409	E330013P04Rik	0.495473	0.0959041
ENSMUSG00000053117;ENSMUST00000190698	E330013P04Rik	-0.234838	0.0959041
ENSMUSG00000102973;ENSMUST00000194215	E430014B02Rik	0	0.0929071
ENSMUSG00000072601;ENSMUST00000100691	Ear1	-0.333333	0.0354645
ENSMUSG00000072601;ENSMUST00000179200	Ear1	0.333333	0.0354645
ENSMUSG00000062148;ENSMUST00000074477	Ear6	0.666667	0.03996
ENSMUSG00000062148;ENSMUST00000169070	Ear6	-0.666667	0.03996
ENSMUSG00000026247;ENSMUST00000027463	Ecel1	0.295174	0.0824176
ENSMUSG00000066839;ENSMUST00000179422	Ecsit	0.0535258	0.0624376
ENSMUSG00000066839;ENSMUST00000180180	Ecsit	-0.0511751	0.0624376
ENSMUSG00000030104;ENSMUST00000089162	Edem1	0.0394581	0.0861638
ENSMUSG00000030104;ENSMUST00000203469	Edem1	-0.0459571	0.0861638
ENSMUSG00000030619;ENSMUST00000107234	Eed	-0.0458842	0.0924076
ENSMUSG00000030619;ENSMUST00000207980	Eed	0.05043	0.0924076
ENSMUSG00000033216;ENSMUST00000165242	Eefsec	0.0646244	0.0914086
ENSMUSG00000033216;ENSMUST00000205179	Eefsec	-0.0576612	0.0914086
ENSMUSG00000044056;ENSMUST00000054327	Efcab9	0.205137	0.0894106
ENSMUSG00000044056;ENSMUST00000109377	Efcab9	-0.205137	0.0894106
ENSMUSG00000038563;ENSMUST00000039881	Efl1	0.107201	0.017982
ENSMUSG00000038563;ENSMUST00000179489	Efl1	-0.14532	0.00899101
ENSMUSG00000020929;ENSMUST00000107060	Eftud2	-0.0591634	0.0779221
ENSMUSG00000020929;ENSMUST00000172611	Eftud2	0.0799109	0.0779221
ENSMUSG00000042302;ENSMUST00000180360	Ehbp1	-0.0838146	0.0967366
ENSMUSG00000042302;ENSMUST00000045167	Ehbp1	-0.12107	0.0821678
ENSMUSG00000042302;ENSMUST00000109563	Ehbp1	0.181762	0.0594406
ENSMUSG00000012350;ENSMUST00000090475	Ehf	-0.138681	0
ENSMUSG00000012350;ENSMUST00000111174	Ehf	0.139721	0
ENSMUSG00000013787;ENSMUST00000013931	Ehmt2	-0.0665997	0.0664336
ENSMUSG00000013787;ENSMUST00000097342	Ehmt2	0.0611891	0.0664336
ENSMUSG00000035530;ENSMUST00000049385	Eif1	0.0898049	0.0162338
ENSMUSG00000035530;ENSMUST00000132618	Eif1	-0.0865672	0.0162338
ENSMUSG00000057561;ENSMUST00000078079	Eif1a	0.075788	0.00749251
ENSMUSG00000057561;ENSMUST00000168382	Eif1a	-0.075788	0.00749251
ENSMUSG00000067194;ENSMUST00000087143	Eif1ax	0.0198436	0.0589411
ENSMUSG00000067194;ENSMUST00000133252	Eif1ax	-0.0198436	0.0589411
ENSMUSG00000074656;ENSMUST00000099173	Eif2s2	0.0316432	0.0661838
ENSMUSG00000074656;ENSMUST00000166171	Eif2s2	-0.0312977	0.0661838
ENSMUSG00000022884;ENSMUST00000115341	Eif4a2	-0.0831702	0.0659341
ENSMUSG00000022884;ENSMUST00000131871	Eif4a2	0.0745858	0.0659341
ENSMUSG00000031490;ENSMUST00000033880	Eif4ebp1	-0.0113018	0.0864136
ENSMUSG00000031490;ENSMUST00000210959	Eif4ebp1	0.0113018	0.0864136
ENSMUSG00000020454;ENSMUST00000110049	Eif4enif1	-0.104746	0.0649351
ENSMUSG00000040731;ENSMUST00000036125	Eif4h	-0.0348404	0.034965
ENSMUSG00000040731;ENSMUST00000202622	Eif4h	0.0326322	0.034965
ENSMUSG00000021282;ENSMUST00000050993	Eif5	-0.0507797	0.00899101
ENSMUSG00000021282;ENSMUST00000166123	Eif5	0.0507797	0.00899101
ENSMUSG00000036461;ENSMUST00000040131	Elf1	0.0349887	0.041958
ENSMUSG00000036461;ENSMUST00000110835	Elf1	-0.0349887	0.041958
ENSMUSG00000056698;ENSMUST00000070990	Elmod3	0.119695	0.0254745
ENSMUSG00000056698;ENSMUST00000114069	Elmod3	-0.139928	0.0254745
ENSMUSG00000027167;ENSMUST00000028588	Elp4	-0.0782274	0.0729271
ENSMUSG00000027167;ENSMUST00000122965	Elp4	0.060814	0.0729271
ENSMUSG00000032624;ENSMUST00000049503	Eml4	-0.0663987	0.0247253
ENSMUSG00000032624;ENSMUST00000096766	Eml4	0.0825176	0.0247253
ENSMUSG00000040212;ENSMUST00000038876	Emp3	0.0676816	0.0536963
ENSMUSG00000040212;ENSMUST00000210297	Emp3	-0.0996486	0.03996
ENSMUSG00000087095;ENSMUST00000136990	Emx2os	0	0.0524476
ENSMUSG00000037419;ENSMUST00000167549	Endod1	-0.0695888	0.0247253
ENSMUSG00000037419;ENSMUST00000213403	Endod1	0.0714528	0.0247253
ENSMUSG00000023961;ENSMUST00000024757	Enpp4	-0.0400218	0.0819181
ENSMUSG00000023961;ENSMUST00000143137	Enpp4	0.0400218	0.0819181
ENSMUSG00000038619;ENSMUST00000037983	Ensa	-0.0566388	0.042957
ENSMUSG00000038619;ENSMUST00000058230	Ensa	0.059836	0.042957
ENSMUSG00000019978;ENSMUST00000053748	Epb41l2	0.0245197	0.0619381
ENSMUSG00000019978;ENSMUST00000092645	Epb41l2	-0.0245197	0.0619381
ENSMUSG00000024240;ENSMUST00000028100	Epc1	-0.0526792	0.0819181
ENSMUSG00000024240;ENSMUST00000050542	Epc1	0.0644703	0.0819181
ENSMUSG00000028661;ENSMUST00000030420	Epha8	0	0.0969031
ENSMUSG00000038776;ENSMUST00000036928	Ephx1	0.0309745	0.0739261
ENSMUSG00000038776;ENSMUST00000154133	Ephx1	-0.0310621	0.0739261
ENSMUSG00000037577;ENSMUST00000087721	Ephx3	0.207568	0.0979021
ENSMUSG00000037577;ENSMUST00000162117	Ephx3	-0.207568	0.0979021
ENSMUSG00000021709;ENSMUST00000191275	Erbin	-0.0377655	0.0979021
ENSMUSG00000021709;ENSMUST00000091269	Erbin	0.0568504	0.0734266
ENSMUSG00000096768;ENSMUST00000177591	Erdr1	-0.0273229	0.0509491
ENSMUSG00000096768;ENSMUST00000177671	Erdr1	0.0262379	0.0509491
ENSMUSG00000096768;ENSMUST00000179077	Erdr1	-0.0412822	0.042957
ENSMUSG00000096768;ENSMUST00000179483	Erdr1	0.0423672	0.042957
ENSMUSG00000040857;ENSMUST00000045847	Erf	0.0388441	0.0314685
ENSMUSG00000040857;ENSMUST00000116343	Erf	-0.0388441	0.0314685
ENSMUSG00000021131;ENSMUST00000021559	Erh	0.0437679	0.00999001
ENSMUSG00000021131;ENSMUST00000166931	Erh	-0.0437679	0.00999001
ENSMUSG00000028343;ENSMUST00000030028	Erp44	0.0554662	0.021978
ENSMUSG00000028343;ENSMUST00000138743	Erp44	-0.0539076	0.021978
ENSMUSG00000028967;ENSMUST00000128640	Errfi1	0.0335796	0.0559441
ENSMUSG00000028967;ENSMUST00000073600	Errfi1	0.0474169	0.0457043
ENSMUSG00000028967;ENSMUST00000030811	Errfi1	-0.0809965	0.02997
ENSMUSG00000037482;ENSMUST00000040941	Erv3	0	0.0634366
ENSMUSG00000023443;ENSMUST00000113066	Esx1	0.859958	0.0142358
ENSMUSG00000023443;ENSMUST00000074698	Esx1	-1	0
ENSMUSG00000086468;ENSMUST00000140161	Etaa1os	-0.0905788	0.0859141
ENSMUSG00000086468;ENSMUST00000148496	Etaa1os	0.0905788	0.0859141
ENSMUSG00000089875;ENSMUST00000162450	Etohd2	0.0979362	0.0824176
ENSMUSG00000089875;ENSMUST00000163053	Etohd2	-0.0979362	0.0824176
ENSMUSG00000050212;ENSMUST00000106150	Eva1b	0.0457687	0.0899101
ENSMUSG00000050212;ENSMUST00000106152	Eva1b	-0.0476783	0.0899101
ENSMUSG00000021262;ENSMUST00000021689	Evl	0.119082	0.00932401
ENSMUSG00000021262;ENSMUST00000109854	Evl	0.187255	0.00499501
ENSMUSG00000021262;ENSMUST00000077735	Evl	-0.32316	0.001998
ENSMUSG00000042787;ENSMUST00000214462	Exog	0.0760912	0.0974026
ENSMUSG00000042787;ENSMUST00000164213	Exog	-0.134564	0.0599401
ENSMUSG00000028838;ENSMUST00000030643	Extl1	-0.0598748	0.0854146
ENSMUSG00000028838;ENSMUST00000132387	Extl1	0.0654782	0.0854146
ENSMUSG00000010461;ENSMUST00000074366	Eya4	0.227617	0.0929071
ENSMUSG00000010461;ENSMUST00000092665	Eya4	-0.227617	0.0929071
ENSMUSG00000097727;ENSMUST00000180519	F630040K05Rik	0.128078	0.0999001
ENSMUSG00000097727;ENSMUST00000180558	F630040K05Rik	-0.128078	0.0999001
ENSMUSG00000073529;ENSMUST00000125396	F830208F22Rik	-0.249596	0.0889111
ENSMUSG00000073529;ENSMUST00000143732	F830208F22Rik	0.249596	0.0889111
ENSMUSG00000025384;ENSMUST00000026448	Faap100	-0.082248	0.0739261
ENSMUSG00000025384;ENSMUST00000135635	Faap100	0.0745354	0.0739261
ENSMUSG00000026655;ENSMUST00000027965	Fam107b	0.0559921	0.0799201
ENSMUSG00000026655;ENSMUST00000177037	Fam107b	-0.0572484	0.0799201
ENSMUSG00000044134;ENSMUST00000056654	Fam109a	-0.0907053	0.0142358
ENSMUSG00000044134;ENSMUST00000198271	Fam109a	0.0917659	0.0142358
ENSMUSG00000047443;ENSMUST00000086861	Fam132b	-0.0399778	0.0464535
ENSMUSG00000047443;ENSMUST00000190998	Fam132b	0.0399778	0.0464535
ENSMUSG00000022270;ENSMUST00000022881	Fam134b	-0.0537703	0.0474525
ENSMUSG00000022270;ENSMUST00000110438	Fam134b	0.0537703	0.0474525
ENSMUSG00000036800;ENSMUST00000022953	Fam135b	0	0.0954046
ENSMUSG00000043259;ENSMUST00000062883	Fam13c	-0.26041	0.0996503
ENSMUSG00000043259;ENSMUST00000105436	Fam13c	0.203401	0.0996503
ENSMUSG00000026969;ENSMUST00000028346	Fam166a	0.353217	0.0314685
ENSMUSG00000026969;ENSMUST00000139988	Fam166a	-0.353217	0.0314685
ENSMUSG00000050493;ENSMUST00000052835	Fam167b	-0.124993	0.0669331
ENSMUSG00000050493;ENSMUST00000142699	Fam167b	0.124993	0.0669331
ENSMUSG00000050530;ENSMUST00000091505	Fam171a1	0.0557968	0.0839161
ENSMUSG00000050530;ENSMUST00000115099	Fam171a1	-0.0521951	0.0839161
ENSMUSG00000045350;ENSMUST00000062631	Fam186a	0.293841	0.0344655
ENSMUSG00000045350;ENSMUST00000100209	Fam186a	-0.293841	0.0344655
ENSMUSG00000030518;ENSMUST00000119118	Fam189a1	0.467458	0.0911588
ENSMUSG00000030518;ENSMUST00000133883	Fam189a1	-0.481156	0.0911588
ENSMUSG00000038121;ENSMUST00000042852	Fam210a	-0.0363743	0.0624376
ENSMUSG00000038121;ENSMUST00000152193	Fam210a	0.0363743	0.0624376
ENSMUSG00000042106;ENSMUST00000048568	Fam212a	0.116307	0.0809191
ENSMUSG00000042106;ENSMUST00000175914	Fam212a	-0.116307	0.0809191
ENSMUSG00000083012;ENSMUST00000067145	Fam220a	0.0991676	0.0579421
ENSMUSG00000083012;ENSMUST00000118121	Fam220a	-0.0769935	0.0579421
ENSMUSG00000051736;ENSMUST00000135785	Fam229b	-0.156492	0.0974026
ENSMUSG00000051736;ENSMUST00000124941	Fam229b	0.210978	0.0799201
ENSMUSG00000051736;ENSMUST00000139743	Fam229b	0.239868	0.0799201
ENSMUSG00000051736;ENSMUST00000063204	Fam229b	-0.315628	0.0749251
ENSMUSG00000022938;ENSMUST00000049721	Fam3b	-0.0130061	0.0989011
ENSMUSG00000022938;ENSMUST00000125475	Fam3b	0.0130061	0.0989011
ENSMUSG00000037339;ENSMUST00000065119	Fam53a	-0.0707967	0.0879121
ENSMUSG00000058966;ENSMUST00000079423	Fam57b	-0.328679	0.0769231
ENSMUSG00000074577;ENSMUST00000099073	Fam65c	-0.14789	0.0905761
ENSMUSG00000074577;ENSMUST00000123782	Fam65c	-0.131147	0.0905761
ENSMUSG00000074577;ENSMUST00000142702	Fam65c	0.252817	0.0779221
ENSMUSG00000079652;ENSMUST00000115286	Fam71f2	0.362255	0.0509491
ENSMUSG00000079652;ENSMUST00000167131	Fam71f2	-0.327002	0.0509491
ENSMUSG00000046761;ENSMUST00000060807	Fam83h	-0.0210673	0.0939061
ENSMUSG00000046761;ENSMUST00000170153	Fam83h	0.0210673	0.0939061
ENSMUSG00000024939;ENSMUST00000161368	Fam89b	0.0233908	0.0779221
ENSMUSG00000024939;ENSMUST00000116558	Fam89b	0.045669	0.0561938
ENSMUSG00000024939;ENSMUST00000099955	Fam89b	-0.0690598	0.0524476
ENSMUSG00000031879;ENSMUST00000163140	Fam96b	0.0485615	0.038961
ENSMUSG00000031879;ENSMUST00000164884	Fam96b	-0.0461058	0.038961
ENSMUSG00000033963;ENSMUST00000035870	Fancd2os	-0.339771	0.0784216
ENSMUSG00000033963;ENSMUST00000125139	Fancd2os	0.339771	0.0784216
ENSMUSG00000084984;ENSMUST00000138253	Far1os	-0.272662	0.0624376
ENSMUSG00000084984;ENSMUST00000156875	Far1os	0.272662	0.0624376
ENSMUSG00000034066;ENSMUST00000120301	Farp2	-0.190592	0.00599401
ENSMUSG00000034066;ENSMUST00000122402	Farp2	0.190592	0.00599401
ENSMUSG00000021420;ENSMUST00000021857	Fars2	-0.0239574	0.0734266
ENSMUSG00000021420;ENSMUST00000099582	Fars2	0.0239574	0.0734266
ENSMUSG00000070047;ENSMUST00000098796	Fat1	-0.0524195	0.0819181
ENSMUSG00000070047;ENSMUST00000186342	Fat1	-0.0437381	0.0819181
ENSMUSG00000070047;ENSMUST00000191428	Fat1	0.0981734	0.038961
ENSMUSG00000055333;ENSMUST00000068853	Fat2	0.256195	0.0834166
ENSMUSG00000055333;ENSMUST00000108864	Fat2	-0.256195	0.0834166
ENSMUSG00000038274;ENSMUST00000043074	Fau	0.00766794	0.0874126
ENSMUSG00000038274;ENSMUST00000178310	Fau	0.00764924	0.0874126
ENSMUSG00000038274;ENSMUST00000179142	Fau	-0.0153172	0.0874126
ENSMUSG00000006369;ENSMUST00000057410	Fbln1	-0.0268044	0.0794206
ENSMUSG00000006369;ENSMUST00000109432	Fbln1	0.0257334	0.0794206
ENSMUSG00000025226;ENSMUST00000026256	Fbxl15	-0.0601039	0.0324675
ENSMUSG00000025226;ENSMUST00000177667	Fbxl15	0.0601039	0.0324675
ENSMUSG00000039753;ENSMUST00000047857	Fbxl5	-0.0833395	0.0749251
ENSMUSG00000039753;ENSMUST00000121736	Fbxl5	0.0698581	0.0749251
ENSMUSG00000005371;ENSMUST00000005504	Fbxo11	0.0289324	0.0965701
ENSMUSG00000005371;ENSMUST00000130379	Fbxo11	0.0297204	0.0965701
ENSMUSG00000005371;ENSMUST00000135639	Fbxo11	-0.0637218	0.0939061
ENSMUSG00000027180;ENSMUST00000143799	Fbxo3	0.0533644	0.0661838
ENSMUSG00000027180;ENSMUST00000028603	Fbxo3	-0.0778514	0.0599401
ENSMUSG00000047013;ENSMUST00000159062	Fbxo41	0.333343	0.0996503
ENSMUSG00000047013;ENSMUST00000161546	Fbxo41	-0.333343	0.0996503
ENSMUSG00000070336;ENSMUST00000093939	Fbxo47	-0.121258	0.0844156
ENSMUSG00000070336;ENSMUST00000125403	Fbxo47	0.121258	0.0844156
ENSMUSG00000055401;ENSMUST00000168503	Fbxo6	-0.0683377	0.0879121
ENSMUSG00000061701;ENSMUST00000197329	Fbxw20	-0.251225	0.0749251
ENSMUSG00000061701;ENSMUST00000079548	Fbxw20	-0.562527	0.0546953
ENSMUSG00000061701;ENSMUST00000198261	Fbxw20	0.813752	0.0546953
ENSMUSG00000070324;ENSMUST00000080626	Fbxw22	0.333333	0.0749251
ENSMUSG00000070324;ENSMUST00000197213	Fbxw22	-0.333333	0.0749251
ENSMUSG00000047730;ENSMUST00000148946	Fcgbp	-0.0267999	0.0621878
ENSMUSG00000047730;ENSMUST00000076648	Fcgbp	-0.0470272	0.048951
ENSMUSG00000047730;ENSMUST00000154481	Fcgbp	-0.0401266	0.048951
ENSMUSG00000047730;ENSMUST00000131090	Fcgbp	0.113989	0.00899101
ENSMUSG00000024742;ENSMUST00000116542	Fen1	0.0337967	0.04329
ENSMUSG00000024742;ENSMUST00000142241	Fen1	0.0429584	0.04329
ENSMUSG00000024742;ENSMUST00000025651	Fen1	-0.0758917	0.015984
ENSMUSG00000025265;ENSMUST00000112685	Fgd1	0.104062	0.0969031
ENSMUSG00000025265;ENSMUST00000026296	Fgd1	-0.157553	0.0899101
ENSMUSG00000025551;ENSMUST00000026631	Fgf14	0.382286	0.0324675
ENSMUSG00000025551;ENSMUST00000095529	Fgf14	-0.382286	0.0324675
ENSMUSG00000057967;ENSMUST00000020507	Fgf18	-0.28063	0.0744256
ENSMUSG00000057967;ENSMUST00000109363	Fgf18	0.28063	0.0744256
ENSMUSG00000031074;ENSMUST00000105898	Fgf3	0	0.0949051
ENSMUSG00000031074;ENSMUST00000155320	Fgf3	0	0.0949051
ENSMUSG00000040242;ENSMUST00000058245	Fgfr1op2	-0.0660973	0.0454545
ENSMUSG00000040242;ENSMUST00000067404	Fgfr1op2	0.0845093	0.0384615
ENSMUSG00000050035;ENSMUST00000059383	Fhl4	-0.247409	0.0854146
ENSMUSG00000050035;ENSMUST00000216889	Fhl4	0.247409	0.0854146
ENSMUSG00000095440;ENSMUST00000178140	Fignl2	-0.382632	0.00899101
ENSMUSG00000095440;ENSMUST00000213610	Fignl2	0.382632	0.00899101
ENSMUSG00000085396;ENSMUST00000203933	Firre	0.117649	0.0699301
ENSMUSG00000056629;ENSMUST00000070878	Fkbp2	0.0586764	0.00949051
ENSMUSG00000056629;ENSMUST00000177752	Fkbp2	-0.0586764	0.00949051
ENSMUSG00000040013;ENSMUST00000201534	Fkbp6	0.539169	0.0579421
ENSMUSG00000040013;ENSMUST00000201784	Fkbp6	-0.64078	0.0579421
ENSMUSG00000055805;ENSMUST00000042286	Fmnl1	-0.126853	0.0974026
ENSMUSG00000055805;ENSMUST00000129726	Fmnl1	0.120357	0.0974026
ENSMUSG00000028088;ENSMUST00000029729	Fmo5	0.0616095	0.0749251
ENSMUSG00000028088;ENSMUST00000107049	Fmo5	-0.0631549	0.0749251
ENSMUSG00000022677;ENSMUST00000023357	Fopnl	-0.0574986	0.0232268
ENSMUSG00000022677;ENSMUST00000148278	Fopnl	0.0560763	0.0232268
ENSMUSG00000032998;ENSMUST00000044564	Foxj3	0.080118	0.0699301
ENSMUSG00000032998;ENSMUST00000161196	Foxj3	-0.148289	0.034965
ENSMUSG00000048756;ENSMUST00000105501	Foxo3	0.06461	0.0799201
ENSMUSG00000048756;ENSMUST00000105502	Foxo3	-0.072346	0.0799201
ENSMUSG00000030067;ENSMUST00000142164	Foxp1	0.136391	0.0774226
ENSMUSG00000023991;ENSMUST00000113262	Foxp4	-0.0659267	0.041958
ENSMUSG00000023991;ENSMUST00000113265	Foxp4	0.0782267	0.041958
ENSMUSG00000042353;ENSMUST00000039695	Frem3	0	0.0534466
ENSMUSG00000036131;ENSMUST00000060650	Frmd7	0.348502	0.00949051
ENSMUSG00000036131;ENSMUST00000164311	Frmd7	-0.348502	0.00949051
ENSMUSG00000036570;ENSMUST00000206317	Fxyd1	-0.141938	0.0934066
ENSMUSG00000066705;ENSMUST00000085939	Fxyd6	-0.0766044	0.0374625
ENSMUSG00000066705;ENSMUST00000217381	Fxyd6	0.0761306	0.0374625
ENSMUSG00000036578;ENSMUST00000073892	Fxyd7	-0.151062	0.0549451
ENSMUSG00000036578;ENSMUST00000206341	Fxyd7	0.151062	0.0549451
ENSMUSG00000035293;ENSMUST00000119211	G2e3	0.072337	0.0986513
ENSMUSG00000035293;ENSMUST00000054308	G2e3	-0.105411	0.0874126
ENSMUSG00000018583;ENSMUST00000018727	G3bp1	-0.0193487	0.0599401
ENSMUSG00000018583;ENSMUST00000151790	G3bp1	0.0193487	0.0599401
ENSMUSG00000086308;ENSMUST00000152412	G630016G05Rik	0.249897	0.0849151
ENSMUSG00000086308;ENSMUST00000156095	G630016G05Rik	-0.249897	0.0849151
ENSMUSG00000085620;ENSMUST00000144610	G630018N14Rik	0.0392563	0.0919081
ENSMUSG00000085620;ENSMUST00000148552	G630018N14Rik	-0.0392563	0.0919081
ENSMUSG00000089992;ENSMUST00000053876	G6pd2	0	0.0889111
ENSMUSG00000025579;ENSMUST00000026666	Gaa	-0.0916053	0.043956
ENSMUSG00000025579;ENSMUST00000106259	Gaa	0.0874431	0.043956
ENSMUSG00000018567;ENSMUST00000018711	Gabarap	0.0285024	0.0629371
ENSMUSG00000018567;ENSMUST00000108592	Gabarap	-0.0276345	0.0629371
ENSMUSG00000038766;ENSMUST00000098873	Gabpb2	-0.128718	0.035964
ENSMUSG00000038766;ENSMUST00000107209	Gabpb2	0.112426	0.035964
ENSMUSG00000031344;ENSMUST00000033711	Gabrq	-0.166829	0.0819181
ENSMUSG00000031344;ENSMUST00000114553	Gabrq	0.166829	0.0819181
ENSMUSG00000026787;ENSMUST00000028123	Gad2	0.317687	0.0424575
ENSMUSG00000026787;ENSMUST00000156728	Gad2	-0.317687	0.0424575
ENSMUSG00000049721;ENSMUST00000063004	Gal3st1	-0.156962	0.00224775
ENSMUSG00000049721;ENSMUST00000078757	Gal3st1	0.168008	0.00224775
ENSMUSG00000094651;ENSMUST00000094663	Gal3st2	0.0348188	0.0636863
ENSMUSG00000094651;ENSMUST00000190710	Gal3st2	-0.03648	0.0636863
ENSMUSG00000015027;ENSMUST00000015171	Galns	-0.0632145	0.038961
ENSMUSG00000015027;ENSMUST00000212319	Galns	0.0711654	0.038961
ENSMUSG00000020520;ENSMUST00000066987	Galnt10	0.0441979	0.038961
ENSMUSG00000020520;ENSMUST00000108846	Galnt10	-0.0441979	0.038961
ENSMUSG00000038072;ENSMUST00000045737	Galnt11	0.162069	0.0187313
ENSMUSG00000038072;ENSMUST00000114952	Galnt11	-0.193688	0.0187313
ENSMUSG00000024064;ENSMUST00000024858	Galnt14	0	0.0989011
ENSMUSG00000024064;ENSMUST00000112591	Galnt14	0	0.0989011
ENSMUSG00000024064;ENSMUST00000146565	Galnt14	0	0.0989011
ENSMUSG00000037280;ENSMUST00000052069	Galnt6	-0.0560013	0.0292208
ENSMUSG00000037280;ENSMUST00000159715	Galnt6	0.0558824	0.0292208
ENSMUSG00000033316;ENSMUST00000040001	Galnt9	0.300015	0.0824176
ENSMUSG00000033316;ENSMUST00000165856	Galnt9	-0.391701	0.0824176
ENSMUSG00000052557;ENSMUST00000064488	Gan	0.0644197	0.0599401
ENSMUSG00000052557;ENSMUST00000162997	Gan	-0.0644197	0.0599401
ENSMUSG00000022962;ENSMUST00000023684	Gart	-0.0365618	0.0669331
ENSMUSG00000022962;ENSMUST00000120450	Gart	0.0191941	0.0669331
ENSMUSG00000022962;ENSMUST00000156713	Gart	0.0173678	0.0669331
ENSMUSG00000074802;ENSMUST00000099374	Gas2l3	0.120919	0.035964
ENSMUSG00000074802;ENSMUST00000105298	Gas2l3	-0.120919	0.035964
ENSMUSG00000053332;ENSMUST00000159706	Gas5	0.0653739	0.024975
ENSMUSG00000007415;ENSMUST00000007559	Gatad1	-0.0337736	0.0609391
ENSMUSG00000007415;ENSMUST00000119783	Gatad1	0.0435134	0.0609391
ENSMUSG00000028085;ENSMUST00000029726	Gatb	-0.0616357	0.0649351
ENSMUSG00000028085;ENSMUST00000134273	Gatb	0.0649645	0.0649351
ENSMUSG00000079363;ENSMUST00000196204	Gbp4	0.194908	0.0929071
ENSMUSG00000104713;ENSMUST00000196520	Gbp6	0.0577023	0.0457043
ENSMUSG00000104713;ENSMUST00000200045	Gbp6	-0.0574377	0.0457043
ENSMUSG00000029298;ENSMUST00000031238	Gbp9	-0.162713	0.042957
ENSMUSG00000029298;ENSMUST00000100961	Gbp9	0.139911	0.042957
ENSMUSG00000022659;ENSMUST00000023339	Gcsam	-0.26353	0.0874126
ENSMUSG00000022659;ENSMUST00000161347	Gcsam	0.26353	0.0874126
ENSMUSG00000038508;ENSMUST00000003808	Gdf15	0.0213843	0.0894106
ENSMUSG00000038508;ENSMUST00000110103	Gdf15	-0.0213843	0.0894106
ENSMUSG00000030117;ENSMUST00000032211	Gdf3	-0.172134	0.0879121
ENSMUSG00000030117;ENSMUST00000204882	Gdf3	0.172134	0.0879121
ENSMUSG00000030703;ENSMUST00000205468	Gdpd3	0.0353486	0.0995005
ENSMUSG00000030703;ENSMUST00000206350	Gdpd3	-0.0355719	0.0995005
ENSMUSG00000030703;ENSMUST00000207004	Gdpd3	-0.0520165	0.0995005
ENSMUSG00000030703;ENSMUST00000205910	Gdpd3	-0.0855453	0.0689311
ENSMUSG00000030703;ENSMUST00000032944	Gdpd3	0.138703	0.0599401
ENSMUSG00000020932;ENSMUST00000067444	Gfap	0.204241	0.0876623
ENSMUSG00000020932;ENSMUST00000127909	Gfap	-0.185413	0.0876623
ENSMUSG00000027316;ENSMUST00000110240	Gfra4	-0.30859	0.01998
ENSMUSG00000027316;ENSMUST00000156509	Gfra4	0.359119	0.01998
ENSMUSG00000048731;ENSMUST00000142141	Ggnbp1	-0.116024	0.0899101
ENSMUSG00000048731;ENSMUST00000122106	Ggnbp1	0.146741	0.0809191
ENSMUSG00000051136;ENSMUST00000057186	Ghsr	0	0.0534466
ENSMUSG00000043505;ENSMUST00000135174	Gimap5	0.0590864	0.0872461
ENSMUSG00000043505;ENSMUST00000147047	Gimap5	0.0662437	0.0872461
ENSMUSG00000043505;ENSMUST00000055558	Gimap5	-0.125584	0.0759241
ENSMUSG00000091721;ENSMUST00000212594	Gimd1	0.0344635	0.0857476
ENSMUSG00000091721;ENSMUST00000212804	Gimd1	-0.0463213	0.0857476
ENSMUSG00000091721;ENSMUST00000212852	Gimd1	0.0342031	0.0857476
ENSMUSG00000057123;ENSMUST00000072600	Gja5	0.183684	0.0666833
ENSMUSG00000057123;ENSMUST00000199597	Gja5	-0.234485	0.0666833
ENSMUSG00000031266;ENSMUST00000033621	Gla	-0.0321418	0.0759241
ENSMUSG00000031266;ENSMUST00000153024	Gla	0.0321418	0.0759241
ENSMUSG00000045594;ENSMUST00000063042	Glb1	0.0389406	0.0504496
ENSMUSG00000045594;ENSMUST00000217583	Glb1	-0.0389406	0.0504496
ENSMUSG00000029638;ENSMUST00000064285	Glcci1	-0.146344	0.0659341
ENSMUSG00000029638;ENSMUST00000162383	Glcci1	0.145677	0.0659341
ENSMUSG00000020214;ENSMUST00000020434	Glipr1l2	0.253834	0.0749251
ENSMUSG00000020214;ENSMUST00000148897	Glipr1l2	-0.253834	0.0749251
ENSMUSG00000028480;ENSMUST00000030202	Glipr2	-0.0818138	0.0224775
ENSMUSG00000028480;ENSMUST00000107855	Glipr2	0.0818138	0.0224775
ENSMUSG00000024026;ENSMUST00000024823	Glo1	0.0410238	0.0144855
ENSMUSG00000024026;ENSMUST00000167624	Glo1	-0.0410238	0.0144855
ENSMUSG00000038257;ENSMUST00000000275	Glra3	0.0544852	0.0944056
ENSMUSG00000038257;ENSMUST00000164020	Glra3	-0.0544852	0.0944056
ENSMUSG00000018595;ENSMUST00000018739	Glra4	-0.333333	0.0569431
ENSMUSG00000018595;ENSMUST00000154833	Glra4	0.333333	0.0569431
ENSMUSG00000022536;ENSMUST00000023189	Glyr1	0.0719924	0.00799201
ENSMUSG00000022536;ENSMUST00000115844	Glyr1	-0.0719924	0.00799201
ENSMUSG00000062282;ENSMUST00000072437	Gm10113	0	0.0899101
ENSMUSG00000064032;ENSMUST00000081739	Gm10143	0.340865	0.0564436
ENSMUSG00000064032;ENSMUST00000150038	Gm10143	-0.340865	0.0564436
ENSMUSG00000068397;ENSMUST00000089785	Gm10240	0	0.0534466
ENSMUSG00000068601;ENSMUST00000090237	Gm10244	-0.148155	0.0504496
ENSMUSG00000068601;ENSMUST00000156905	Gm10244	0.148155	0.0504496
ENSMUSG00000070111;ENSMUST00000093603	Gm10286	-0.203278	0.0599401
ENSMUSG00000070111;ENSMUST00000212865	Gm10286	0.203278	0.0599401
ENSMUSG00000094632;ENSMUST00000095239	Gm10310	0	0.0914086
ENSMUSG00000094632;ENSMUST00000213667	Gm10310	0	0.0914086
ENSMUSG00000095909;ENSMUST00000092528	Gm10324	0	0.0889111
ENSMUSG00000072492;ENSMUST00000076633	Gm10364	-0.193054	0.0844156
ENSMUSG00000072492;ENSMUST00000153034	Gm10364	0.193054	0.0844156
ENSMUSG00000072688;ENSMUST00000100834	Gm10399	0.203239	0.014985
ENSMUSG00000072688;ENSMUST00000202768	Gm10399	-0.203239	0.014985
ENSMUSG00000102759;ENSMUST00000192674	Gm10463	0.265904	0.0314685
ENSMUSG00000102759;ENSMUST00000195772	Gm10463	-0.265904	0.0314685
ENSMUSG00000097316;ENSMUST00000180598	Gm10516	-0.0568316	0.0779221
ENSMUSG00000097316;ENSMUST00000195083	Gm10516	0.0568316	0.0779221
ENSMUSG00000073607;ENSMUST00000097631	Gm10548	-0.162009	0.0994006
ENSMUSG00000073607;ENSMUST00000165672	Gm10548	0.162009	0.0994006
ENSMUSG00000073686;ENSMUST00000097750	Gm10564	0	0.0554446
ENSMUSG00000073985;ENSMUST00000098239	Gm10602	-0.235624	0.041958
ENSMUSG00000073985;ENSMUST00000211793	Gm10602	0.195125	0.041958
ENSMUSG00000074179;ENSMUST00000119823	Gm10639	-0.210651	0.041958
ENSMUSG00000074179;ENSMUST00000121273	Gm10639	0.210651	0.041958
ENSMUSG00000100985;ENSMUST00000187312	Gm10640	0.297085	0.0739261
ENSMUSG00000100985;ENSMUST00000190947	Gm10640	-0.297085	0.0739261
ENSMUSG00000106329;ENSMUST00000199790	Gm10652	0	0.0609391
ENSMUSG00000074250;ENSMUST00000139570	Gm10653	-0.211131	0.0534466
ENSMUSG00000074250;ENSMUST00000156423	Gm10653	0.211131	0.0534466
ENSMUSG00000074256;ENSMUST00000098658	Gm10655	0.237567	0.0659341
ENSMUSG00000074256;ENSMUST00000187131	Gm10655	-0.237567	0.0659341
ENSMUSG00000074420;ENSMUST00000144146	Gm10693	0	0.0799201
ENSMUSG00000074420;ENSMUST00000205904	Gm10693	0	0.0799201
ENSMUSG00000074555;ENSMUST00000131346	Gm10714	-0.598046	0.0424575
ENSMUSG00000074555;ENSMUST00000166709	Gm10714	0.598046	0.0424575
ENSMUSG00000103957;ENSMUST00000192976	Gm10766	-0.201852	0.0454545
ENSMUSG00000103957;ENSMUST00000194123	Gm10766	0.201852	0.0454545
ENSMUSG00000102887;ENSMUST00000195343	Gm10857	0	0.0814186
ENSMUSG00000102887;ENSMUST00000195480	Gm10857	0	0.0814186
ENSMUSG00000079357;ENSMUST00000112652	Gm11100	-0.184992	0.0994006
ENSMUSG00000079357;ENSMUST00000159275	Gm11100	0.184992	0.0994006
ENSMUSG00000085840;ENSMUST00000123051	Gm11261	0.176956	0.0509491
ENSMUSG00000085840;ENSMUST00000132470	Gm11261	-0.176956	0.0509491
ENSMUSG00000085981;ENSMUST00000125474	Gm11375	-0.0512043	0.0829171
ENSMUSG00000085981;ENSMUST00000135656	Gm11375	0.0512043	0.0829171
ENSMUSG00000073130;ENSMUST00000101495	Gm1141	0.299064	0.0749251
ENSMUSG00000073130;ENSMUST00000154780	Gm1141	-0.299064	0.0749251
ENSMUSG00000085175;ENSMUST00000136051	Gm11423	-0.101971	0.0204795
ENSMUSG00000085175;ENSMUST00000152784	Gm11423	0.101971	0.0204795
ENSMUSG00000087067;ENSMUST00000128111	Gm11532	0	0.0994006
ENSMUSG00000040838;ENSMUST00000148007	Gm11639	-0.173226	0.033966
ENSMUSG00000040838;ENSMUST00000175713	Gm11639	0.310152	0.033966
ENSMUSG00000040838;ENSMUST00000212287	Gm11639	-0.136926	0.033966
ENSMUSG00000086233;ENSMUST00000142744	Gm11816	0.30026	0.0814186
ENSMUSG00000086233;ENSMUST00000149848	Gm11816	-0.30026	0.0814186
ENSMUSG00000086839;ENSMUST00000127488	Gm11973	-0.280488	0.0584416
ENSMUSG00000086839;ENSMUST00000155498	Gm11973	0.270212	0.0584416
ENSMUSG00000081769;ENSMUST00000126535	Gm12216	-0.0915236	0.0789211
ENSMUSG00000081769;ENSMUST00000135815	Gm12216	0.0613562	0.0789211
ENSMUSG00000081769;ENSMUST00000153206	Gm12216	0.06082	0.0789211
ENSMUSG00000087622;ENSMUST00000145095	Gm12290	0	0.0999001
ENSMUSG00000085765;ENSMUST00000155508	Gm12333	0	0.0969031
ENSMUSG00000087142;ENSMUST00000139119	Gm12454	-0.0936467	0.0284715
ENSMUSG00000087142;ENSMUST00000149817	Gm12454	0.0936467	0.0284715
ENSMUSG00000056411;ENSMUST00000070502	Gm12500	-0.211287	0.0504496
ENSMUSG00000056411;ENSMUST00000186471	Gm12500	0.211287	0.0504496
ENSMUSG00000084274;ENSMUST00000120860	Gm12504	-0.418011	0.0254745
ENSMUSG00000084274;ENSMUST00000148026	Gm12504	0.418011	0.0254745
ENSMUSG00000087614;ENSMUST00000142782	Gm12514	0.223626	0.0849151
ENSMUSG00000087614;ENSMUST00000150455	Gm12514	-0.223626	0.0849151
ENSMUSG00000085569;ENSMUST00000138655	Gm12602	-0.24934	0.0974026
ENSMUSG00000085569;ENSMUST00000154352	Gm12602	0.24934	0.0974026
ENSMUSG00000068860;ENSMUST00000090815	Gm128	-0.243588	0.0844156
ENSMUSG00000068860;ENSMUST00000107197	Gm128	0.243588	0.0844156
ENSMUSG00000085870;ENSMUST00000146346	Gm12829	0	0.0899101
ENSMUSG00000085749;ENSMUST00000137607	Gm12843	0.115552	0.0749251
ENSMUSG00000085749;ENSMUST00000139618	Gm12843	-0.115552	0.0749251
ENSMUSG00000087307;ENSMUST00000130791	Gm12925	-0.441882	0.0734266
ENSMUSG00000087307;ENSMUST00000140510	Gm12925	0.502028	0.0734266
ENSMUSG00000087575;ENSMUST00000150171	Gm12976	-0.250932	0.021978
ENSMUSG00000087575;ENSMUST00000153817	Gm12976	0.250932	0.021978
ENSMUSG00000087236;ENSMUST00000131716	Gm1305	0	0.0989011
ENSMUSG00000087236;ENSMUST00000211943	Gm1305	0	0.0989011
ENSMUSG00000086061;ENSMUST00000148320	Gm13075	-0.186928	0.0874126
ENSMUSG00000086061;ENSMUST00000149247	Gm13075	0.186928	0.0874126
ENSMUSG00000082030;ENSMUST00000121527	Gm13081	0	0.0564436
ENSMUSG00000087198;ENSMUST00000122947	Gm13097	-0.184013	0.0814186
ENSMUSG00000087198;ENSMUST00000210722	Gm13097	0.184013	0.0814186
ENSMUSG00000084901;ENSMUST00000192745	Gm13266	-0.333333	0.0884116
ENSMUSG00000084901;ENSMUST00000193364	Gm13266	0.333333	0.0884116
ENSMUSG00000086109;ENSMUST00000128589	Gm13391	-0.213462	0.0694306
ENSMUSG00000086109;ENSMUST00000147685	Gm13391	0.213462	0.0694306
ENSMUSG00000086995;ENSMUST00000131189	Gm13544	0	0.0914086
ENSMUSG00000095824;ENSMUST00000099948	Gm13697	-0.238952	0.0719281
ENSMUSG00000095824;ENSMUST00000179552	Gm13697	0.238952	0.0719281
ENSMUSG00000085135;ENSMUST00000139377	Gm13713	0.45915	0.021978
ENSMUSG00000085135;ENSMUST00000155472	Gm13713	-0.45915	0.021978
ENSMUSG00000087292;ENSMUST00000146546	Gm13832	-0.203459	0.0884116
ENSMUSG00000087292;ENSMUST00000151159	Gm13832	0.203459	0.0884116
ENSMUSG00000084756;ENSMUST00000149025	Gm13881	0	0.0534466
ENSMUSG00000087203;ENSMUST00000138764	Gm13986	-0.101373	0.0999001
ENSMUSG00000087203;ENSMUST00000148587	Gm13986	0.101373	0.0999001
ENSMUSG00000074912;ENSMUST00000124439	Gm14207	-0.0712397	0.0719281
ENSMUSG00000074912;ENSMUST00000147929	Gm14207	0.0811888	0.0719281
ENSMUSG00000085546;ENSMUST00000131801	Gm14252	0	0.0894106
ENSMUSG00000086238;ENSMUST00000144607	Gm14258	0	0.0989011
ENSMUSG00000078889;ENSMUST00000109020	Gm14288	0.0627678	0.0819181
ENSMUSG00000078889;ENSMUST00000123863	Gm14288	-0.0627678	0.0819181
ENSMUSG00000078880;ENSMUST00000119149	Gm14308	0.0725925	0.0619381
ENSMUSG00000078880;ENSMUST00000126807	Gm14308	-0.076772	0.0619381
ENSMUSG00000084797;ENSMUST00000127441	Gm14321	-0.0518828	0.0944056
ENSMUSG00000084797;ENSMUST00000139927	Gm14321	0.0518828	0.0944056
ENSMUSG00000078903;ENSMUST00000099028	Gm14391	0.10008	0.0636863
ENSMUSG00000078903;ENSMUST00000109055	Gm14391	0.0766095	0.0636863
ENSMUSG00000078903;ENSMUST00000109056	Gm14391	-0.0689624	0.0636863
ENSMUSG00000078903;ENSMUST00000109058	Gm14391	-0.0878276	0.0636863
ENSMUSG00000078872;ENSMUST00000108968	Gm14401	0.540899	0.036963
ENSMUSG00000078872;ENSMUST00000108969	Gm14401	-0.447441	0.036963
ENSMUSG00000078870;ENSMUST00000133301	Gm14410	-0.0434519	0.0669331
ENSMUSG00000078870;ENSMUST00000108964	Gm14410	-0.18734	0.00524476
ENSMUSG00000078870;ENSMUST00000156269	Gm14410	0.230791	0.002997
ENSMUSG00000089951;ENSMUST00000108995	Gm14435	-0.0417932	0.0994006
ENSMUSG00000089951;ENSMUST00000127687	Gm14435	0.0417932	0.0994006
ENSMUSG00000073274;ENSMUST00000143129	Gm14636	0.311286	0.0634366
ENSMUSG00000073274;ENSMUST00000150801	Gm14636	-0.311286	0.0634366
ENSMUSG00000052188;ENSMUST00000137184	Gm14964	0.192292	0.0819181
ENSMUSG00000052188;ENSMUST00000149574	Gm14964	-0.192292	0.0819181
ENSMUSG00000083200;ENSMUST00000120163	Gm15066	0	0.0944056
ENSMUSG00000087360;ENSMUST00000132626	Gm15104	0.348621	0.0519481
ENSMUSG00000087360;ENSMUST00000165760	Gm15104	-0.348621	0.0519481
ENSMUSG00000087175;ENSMUST00000139019	Gm15133	-0.180151	0.0584416
ENSMUSG00000087175;ENSMUST00000152031	Gm15133	0.180151	0.0584416
ENSMUSG00000087159;ENSMUST00000149873	Gm15246	0.216567	0.0509491
ENSMUSG00000087159;ENSMUST00000156210	Gm15246	-0.216567	0.0509491
ENSMUSG00000086288;ENSMUST00000133494	Gm15265	-0.0864843	0.0559441
ENSMUSG00000086288;ENSMUST00000143287	Gm15265	0.0864843	0.0559441
ENSMUSG00000086010;ENSMUST00000139773	Gm15318	-0.202125	0.0889111
ENSMUSG00000086010;ENSMUST00000146320	Gm15318	0.377657	0.0889111
ENSMUSG00000086010;ENSMUST00000148215	Gm15318	-0.175532	0.0889111
ENSMUSG00000086111;ENSMUST00000127817	Gm15326	-0.225028	0.0869131
ENSMUSG00000086111;ENSMUST00000128198	Gm15326	0.225028	0.0869131
ENSMUSG00000086770;ENSMUST00000150686	Gm15351	0.220266	0.0374625
ENSMUSG00000086770;ENSMUST00000153095	Gm15351	-0.18265	0.0374625
ENSMUSG00000084235;ENSMUST00000051985	Gm15421	-0.0478166	0.0779221
ENSMUSG00000084235;ENSMUST00000118224	Gm15421	0.0478166	0.0779221
ENSMUSG00000086583;ENSMUST00000071523	Gm15500	0.0427849	0.0164835
ENSMUSG00000086583;ENSMUST00000071641	Gm15500	-0.0427849	0.0164835
ENSMUSG00000084847;ENSMUST00000140263	Gm15507	0.553735	0.0164835
ENSMUSG00000084847;ENSMUST00000140958	Gm15507	-0.594083	0.0164835
ENSMUSG00000087384;ENSMUST00000126849	Gm15558	0	0.0894106
ENSMUSG00000087481;ENSMUST00000129063	Gm15608	0.130973	0.0944056
ENSMUSG00000087481;ENSMUST00000156803	Gm15608	-0.130973	0.0944056
ENSMUSG00000085828;ENSMUST00000147542	Gm15612	0	0.0994006
ENSMUSG00000089776;ENSMUST00000160605	Gm15684	0	0.0964036
ENSMUSG00000087556;ENSMUST00000150389	Gm15764	-0.0898602	0.0939061
ENSMUSG00000087556;ENSMUST00000155103	Gm15764	0.0898602	0.0939061
ENSMUSG00000086916;ENSMUST00000155796	Gm15903	-0.233687	0.0839161
ENSMUSG00000086916;ENSMUST00000199631	Gm15903	0.233687	0.0839161
ENSMUSG00000086801;ENSMUST00000147638	Gm15943	0	0.0549451
ENSMUSG00000085655;ENSMUST00000122858	Gm15952	0.114198	0.0749251
ENSMUSG00000085655;ENSMUST00000144542	Gm15952	-0.159525	0.0749251
ENSMUSG00000085055;ENSMUST00000143568	Gm15958	0.311923	0.047952
ENSMUSG00000085055;ENSMUST00000153479	Gm15958	-0.311923	0.047952
ENSMUSG00000084981;ENSMUST00000124184	Gm15962	-0.211714	0.0954046
ENSMUSG00000084981;ENSMUST00000125496	Gm15962	0.211714	0.0954046
ENSMUSG00000085541;ENSMUST00000124366	Gm16010	-0.203884	0.0754246
ENSMUSG00000085541;ENSMUST00000145410	Gm16010	0.203884	0.0754246
ENSMUSG00000085125;ENSMUST00000127328	Gm16070	-0.247849	0.0769231
ENSMUSG00000085125;ENSMUST00000149914	Gm16070	0.15398	0.0769231
ENSMUSG00000085125;ENSMUST00000155588	Gm16070	0.0938683	0.0769231
ENSMUSG00000087248;ENSMUST00000127990	Gm16120	0.431102	0.0579421
ENSMUSG00000087248;ENSMUST00000133999	Gm16120	-0.431102	0.0579421
ENSMUSG00000087469;ENSMUST00000130584	Gm16142	0	0.0524476
ENSMUSG00000086410;ENSMUST00000123509	Gm16158	-0.459488	0.048951
ENSMUSG00000086410;ENSMUST00000129965	Gm16158	0.459488	0.048951
ENSMUSG00000089907;ENSMUST00000159155	Gm16169	-0.323478	0.041958
ENSMUSG00000089907;ENSMUST00000162432	Gm16169	0.323478	0.041958
ENSMUSG00000084956;ENSMUST00000141797	Gm16194	-0.33552	0.0759241
ENSMUSG00000084956;ENSMUST00000138816	Gm16194	0.445244	0.0599401
ENSMUSG00000067285;ENSMUST00000087332	Gm16223	0	0.0994006
ENSMUSG00000085445;ENSMUST00000142897	Gm16348	0.311327	0.0639361
ENSMUSG00000085445;ENSMUST00000146654	Gm16348	-0.311327	0.0639361
ENSMUSG00000086915;ENSMUST00000124241	Gm16365	-0.198746	0.0919081
ENSMUSG00000086915;ENSMUST00000143877	Gm16365	0.148429	0.0919081
ENSMUSG00000072962;ENSMUST00000072800	Gm16401	0.273725	0.02997
ENSMUSG00000072962;ENSMUST00000197463	Gm16401	-0.273725	0.02997
ENSMUSG00000090157;ENSMUST00000149300	Gm16534	0.164009	0.0729271
ENSMUSG00000090157;ENSMUST00000156387	Gm16534	-0.164009	0.0729271
ENSMUSG00000097534;ENSMUST00000181167	Gm16675	-0.116825	0.034965
ENSMUSG00000097534;ENSMUST00000208508	Gm16675	0.116825	0.034965
ENSMUSG00000087657;ENSMUST00000138891	Gm16764	-0.212041	0.0891608
ENSMUSG00000087657;ENSMUST00000164986	Gm16764	0.257647	0.0891608
ENSMUSG00000085495;ENSMUST00000126086	Gm16796	0	0.0969031
ENSMUSG00000085253;ENSMUST00000150263	Gm16833	0.292572	0.0619381
ENSMUSG00000085253;ENSMUST00000189204	Gm16833	-0.292572	0.0619381
ENSMUSG00000091661;ENSMUST00000172093	Gm17021	0.26092	0.0769231
ENSMUSG00000091661;ENSMUST00000214413	Gm17021	-0.26092	0.0769231
ENSMUSG00000091366;ENSMUST00000168672	Gm17040	0.17353	0.0884116
ENSMUSG00000091366;ENSMUST00000170597	Gm17040	-0.17353	0.0884116
ENSMUSG00000090387;ENSMUST00000164804	Gm17056	0	0.0999001
ENSMUSG00000091509;ENSMUST00000164319	Gm17066	0.0237996	0.0914086
ENSMUSG00000091509;ENSMUST00000165350	Gm17066	-0.0237996	0.0914086
ENSMUSG00000097000;ENSMUST00000181452	Gm17435	-0.132933	0.0514486
ENSMUSG00000097000;ENSMUST00000212699	Gm17435	0.132933	0.0514486
ENSMUSG00000103731;ENSMUST00000194336	Gm17530	0.130776	0.028971
ENSMUSG00000103731;ENSMUST00000194439	Gm17530	-0.130776	0.028971
ENSMUSG00000099413;ENSMUST00000189410	Gm17767	-0.155785	0.0769231
ENSMUSG00000099413;ENSMUST00000190169	Gm17767	0.155785	0.0769231
ENSMUSG00000098900;ENSMUST00000209944	Gm18190	0.398439	0.030969
ENSMUSG00000098900;ENSMUST00000210994	Gm18190	-0.363927	0.030969
ENSMUSG00000103845;ENSMUST00000194240	Gm19026	0	0.0984016
ENSMUSG00000109372;ENSMUST00000207505	Gm19410	0	0.0979021
ENSMUSG00000108478;ENSMUST00000206856	Gm19514	0	0.0534466
ENSMUSG00000104493;ENSMUST00000194744	Gm19552	0	0.0984016
ENSMUSG00000099094;ENSMUST00000184563	Gm19569	0.0976887	0.0864136
ENSMUSG00000099094;ENSMUST00000184658	Gm19569	-0.0976887	0.0864136
ENSMUSG00000107192;ENSMUST00000202993	Gm19583	0	0.0979021
ENSMUSG00000097113;ENSMUST00000180962	Gm19705	-0.302999	0.035964
ENSMUSG00000097113;ENSMUST00000181524	Gm19705	0.313447	0.035964
ENSMUSG00000066057;ENSMUST00000084298	Gm1976	-0.0821046	0.0559441
ENSMUSG00000066057;ENSMUST00000182639	Gm1976	0.0821046	0.0559441
ENSMUSG00000106874;ENSMUST00000202148	Gm20186	0.0446663	0.0254745
ENSMUSG00000106874;ENSMUST00000202542	Gm20186	-0.0456036	0.0254745
ENSMUSG00000102059;ENSMUST00000185352	Gm20257	0.0831157	0.0659341
ENSMUSG00000102059;ENSMUST00000188643	Gm20257	-0.0831157	0.0659341
ENSMUSG00000092550;ENSMUST00000172796	Gm20496	-0.214438	0.0274725
ENSMUSG00000092550;ENSMUST00000173770	Gm20496	0.214438	0.0274725
ENSMUSG00000021139;ENSMUST00000171459	Gm20498	0.065544	0.035964
ENSMUSG00000021139;ENSMUST00000110339	Gm20498	-0.168146	0.0314685
ENSMUSG00000021139;ENSMUST00000164386	Gm20498	0.0989254	0.0314685
ENSMUSG00000092541;ENSMUST00000154586	Gm20537	-0.489897	0.0134865
ENSMUSG00000092541;ENSMUST00000173131	Gm20537	0.489897	0.0134865
ENSMUSG00000106734;ENSMUST00000201032	Gm20559	0.048182	0.0689311
ENSMUSG00000106734;ENSMUST00000201831	Gm20559	-0.042526	0.0689311
ENSMUSG00000106734;ENSMUST00000201976	Gm20559	-0.0357698	0.0689311
ENSMUSG00000106734;ENSMUST00000202696	Gm20559	0.0392318	0.0689311
ENSMUSG00000093650;ENSMUST00000177239	Gm20631	0.346492	0.0769231
ENSMUSG00000093650;ENSMUST00000177268	Gm20631	-0.346492	0.0769231
ENSMUSG00000093672;ENSMUST00000176132	Gm20655	0.222137	0.0984016
ENSMUSG00000093672;ENSMUST00000181428	Gm20655	-0.222137	0.0984016
ENSMUSG00000079323;ENSMUST00000176166	Gm20661	-0.286745	0.0996503
ENSMUSG00000079323;ENSMUST00000176382	Gm20661	0.315687	0.0996503
ENSMUSG00000096370;ENSMUST00000172000	Gm21992	0.0651075	0.0929071
ENSMUSG00000096370;ENSMUST00000179909	Gm21992	-0.0863476	0.0929071
ENSMUSG00000043903;ENSMUST00000055537	Gm22	-0.293303	0.0499501
ENSMUSG00000043903;ENSMUST00000187142	Gm22	0.293303	0.0499501
ENSMUSG00000103138;ENSMUST00000192074	Gm2238	0	0.0749251
ENSMUSG00000097223;ENSMUST00000180676	Gm2449	0.282636	0.027972
ENSMUSG00000097223;ENSMUST00000214307	Gm2449	-0.282636	0.027972
ENSMUSG00000106555;ENSMUST00000173312	Gm2479	-0.237025	0.0889111
ENSMUSG00000106555;ENSMUST00000173670	Gm2479	0.237025	0.0889111
ENSMUSG00000102495;ENSMUST00000192339	Gm26524	0.666648	0.003996
ENSMUSG00000102495;ENSMUST00000195143	Gm26524	-0.666648	0.003996
ENSMUSG00000097274;ENSMUST00000181185	Gm26564	-0.142015	0.0744256
ENSMUSG00000097274;ENSMUST00000214449	Gm26564	0.142015	0.0744256
ENSMUSG00000097925;ENSMUST00000181876	Gm26574	0	0.0534466
ENSMUSG00000097764;ENSMUST00000181077	Gm26635	0	0.0894106
ENSMUSG00000097705;ENSMUST00000180456	Gm26740	-0.132254	0.0809191
ENSMUSG00000097705;ENSMUST00000181532	Gm26740	0.132254	0.0809191
ENSMUSG00000097817;ENSMUST00000181153	Gm26810	-0.149374	0.0989011
ENSMUSG00000097817;ENSMUST00000208688	Gm26810	0.149374	0.0989011
ENSMUSG00000097384;ENSMUST00000181200	Gm26815	0	0.0994006
ENSMUSG00000097834;ENSMUST00000181770	Gm26911	-0.236403	0.0964036
ENSMUSG00000097834;ENSMUST00000204244	Gm26911	0.424941	0.0964036
ENSMUSG00000097834;ENSMUST00000204781	Gm26911	-0.188538	0.0964036
ENSMUSG00000099051;ENSMUST00000183517	Gm27241	0.265228	0.0624376
ENSMUSG00000099051;ENSMUST00000185013	Gm27241	-0.265228	0.0624376
ENSMUSG00000098781;ENSMUST00000044819	Gm28044	-0.244142	0.0644356
ENSMUSG00000098781;ENSMUST00000170543	Gm28044	0.244142	0.0644356
ENSMUSG00000101741;ENSMUST00000186769	Gm28055	-0.450658	0.032967
ENSMUSG00000101741;ENSMUST00000189576	Gm28055	0.450658	0.032967
ENSMUSG00000100642;ENSMUST00000053932	Gm28230	0	0.0534466
ENSMUSG00000099890;ENSMUST00000185463	Gm28262	-0.492649	0.0559441
ENSMUSG00000099890;ENSMUST00000192596	Gm28262	0.492649	0.0559441
ENSMUSG00000101792;ENSMUST00000186283	Gm28447	-0.2353	0.0744256
ENSMUSG00000101792;ENSMUST00000186677	Gm28447	0.2353	0.0744256
ENSMUSG00000101107;ENSMUST00000187181	Gm28587	0	0.0574426
ENSMUSG00000101191;ENSMUST00000187542	Gm28809	0.12353	0.0364635
ENSMUSG00000101191;ENSMUST00000187724	Gm28809	-0.12353	0.0364635
ENSMUSG00000101211;ENSMUST00000187553	Gm28818	0	0.0559441
ENSMUSG00000101211;ENSMUST00000189983	Gm28818	0	0.0559441
ENSMUSG00000101133;ENSMUST00000190732	Gm29050	-0.222341	0.0849151
ENSMUSG00000101133;ENSMUST00000190865	Gm29050	0.222341	0.0849151
ENSMUSG00000100980;ENSMUST00000187564	Gm29100	0	0.0574426
ENSMUSG00000101722;ENSMUST00000187121	Gm29125	0	0.0954046
ENSMUSG00000104109;ENSMUST00000194198	Gm30292	0	0.0894106
ENSMUSG00000107638;ENSMUST00000204271	Gm30524	-0.305027	0.0619381
ENSMUSG00000107638;ENSMUST00000204355	Gm30524	0.305027	0.0619381
ENSMUSG00000103659;ENSMUST00000193955	Gm32569	-0.240595	0.0844156
ENSMUSG00000103659;ENSMUST00000194659	Gm32569	0.240595	0.0844156
ENSMUSG00000107902;ENSMUST00000205146	Gm32592	0	0.0984016
ENSMUSG00000092090;ENSMUST00000164104	Gm3294	0	0.0519481
ENSMUSG00000095026;ENSMUST00000179347	Gm3336	0.033396	0.042957
ENSMUSG00000095026;ENSMUST00000213065	Gm3336	-0.033396	0.042957
ENSMUSG00000109028;ENSMUST00000207859	Gm35842	0	0.0984016
ENSMUSG00000108763;ENSMUST00000205465	Gm36028	0.333333	0.0774226
ENSMUSG00000108763;ENSMUST00000205931	Gm36028	-0.333333	0.0774226
ENSMUSG00000102163;ENSMUST00000192040	Gm36945	-0.029639	0.0919081
ENSMUSG00000102163;ENSMUST00000193985	Gm36945	0.029639	0.0919081
ENSMUSG00000104388;ENSMUST00000193199	Gm37033	0	0.0524476
ENSMUSG00000103101;ENSMUST00000194827	Gm37048	0	0.0659341
ENSMUSG00000103102;ENSMUST00000194356	Gm37049	0	0.0839161
ENSMUSG00000103808;ENSMUST00000194997	Gm37060	0	0.0969031
ENSMUSG00000102856;ENSMUST00000191688	Gm37084	0	0.0604396
ENSMUSG00000102136;ENSMUST00000195326	Gm37107	0	0.0924076
ENSMUSG00000102764;ENSMUST00000191712	Gm37183	0	0.0644356
ENSMUSG00000104068;ENSMUST00000193881	Gm37199	0	0.0534466
ENSMUSG00000102805;ENSMUST00000125216	Gm37240	-0.123456	0.026973
ENSMUSG00000102805;ENSMUST00000146862	Gm37240	0.111756	0.026973
ENSMUSG00000102732;ENSMUST00000194588	Gm37342	0	0.044955
ENSMUSG00000103869;ENSMUST00000195332	Gm37420	0	0.0804196
ENSMUSG00000104283;ENSMUST00000192259	Gm37459	0.256226	0.0909091
ENSMUSG00000104283;ENSMUST00000195007	Gm37459	-0.256226	0.0909091
ENSMUSG00000103907;ENSMUST00000193524	Gm37498	0	0.0544456
ENSMUSG00000103694;ENSMUST00000191759	Gm37530	0	0.0839161
ENSMUSG00000103427;ENSMUST00000194483	Gm37534	0	0.0499501
ENSMUSG00000103012;ENSMUST00000194519	Gm37548	0	0.0804196
ENSMUSG00000102941;ENSMUST00000193939	Gm37552	0	0.0669331
ENSMUSG00000103358;ENSMUST00000191669	Gm37593	0	0.0464535
ENSMUSG00000102745;ENSMUST00000193764	Gm37600	0	0.0994006
ENSMUSG00000102319;ENSMUST00000194332	Gm37626	0	0.0984016
ENSMUSG00000102625;ENSMUST00000192682	Gm37672	0	0.0559441
ENSMUSG00000102620;ENSMUST00000192303	Gm37675	0	0.0869131
ENSMUSG00000102815;ENSMUST00000195003	Gm37813	0	0.0904096
ENSMUSG00000103539;ENSMUST00000194517	Gm37834	0	0.0519481
ENSMUSG00000102172;ENSMUST00000194571	Gm37873	0	0.0984016
ENSMUSG00000102657;ENSMUST00000193116	Gm37899	0	0.0899101
ENSMUSG00000104362;ENSMUST00000193265	Gm37928	0	0.0654346
ENSMUSG00000102960;ENSMUST00000194053	Gm37943	0	0.0969031
ENSMUSG00000103132;ENSMUST00000194736	Gm37978	0	0.0979021
ENSMUSG00000102841;ENSMUST00000194586	Gm38036	0	0.0549451
ENSMUSG00000104369;ENSMUST00000192800	Gm38082	0	0.0994006
ENSMUSG00000104158;ENSMUST00000194391	Gm38100	-0.666667	0.0424575
ENSMUSG00000104158;ENSMUST00000201297	Gm38100	0.666667	0.0424575
ENSMUSG00000102306;ENSMUST00000195602	Gm38193	0	0.0464535
ENSMUSG00000104476;ENSMUST00000192814	Gm38211	0	0.0954046
ENSMUSG00000102250;ENSMUST00000193573	Gm38260	0	0.0574426
ENSMUSG00000102516;ENSMUST00000195039	Gm38340	0	0.0524476
ENSMUSG00000102459;ENSMUST00000194459	Gm38352	0	0.0989011
ENSMUSG00000109398;ENSMUST00000207173	Gm3854	-0.224679	0.0919081
ENSMUSG00000109398;ENSMUST00000208865	Gm3854	0.224679	0.0919081
ENSMUSG00000089940;ENSMUST00000044500	Gm4117	-0.153692	0.0924076
ENSMUSG00000089940;ENSMUST00000161917	Gm4117	0.153692	0.0924076
ENSMUSG00000106637;ENSMUST00000199761	Gm42455	0	0.0984016
ENSMUSG00000105162;ENSMUST00000196515	Gm42494	0	0.0914086
ENSMUSG00000105772;ENSMUST00000197976	Gm42496	0	0.0564436
ENSMUSG00000107023;ENSMUST00000189629	Gm42715	0.0933836	0.021978
ENSMUSG00000107023;ENSMUST00000206825	Gm42715	-0.0933836	0.021978
ENSMUSG00000105560;ENSMUST00000196517	Gm42744	0	0.0939061
ENSMUSG00000107060;ENSMUST00000202448	Gm42810	0	0.0899101
ENSMUSG00000105128;ENSMUST00000199355	Gm42870	0	0.0979021
ENSMUSG00000105340;ENSMUST00000125946	Gm42878	0.131586	0.0934066
ENSMUSG00000105340;ENSMUST00000200170	Gm42878	-0.131586	0.0934066
ENSMUSG00000106073;ENSMUST00000196227	Gm42892	0	0.0519481
ENSMUSG00000081218;ENSMUST00000119285	Gm4297	0	0.0839161
ENSMUSG00000105445;ENSMUST00000196937	Gm42972	0	0.048951
ENSMUSG00000106364;ENSMUST00000195964	Gm42994	0	0.0839161
ENSMUSG00000105472;ENSMUST00000196770	Gm43024	0	0.0979021
ENSMUSG00000105750;ENSMUST00000197721	Gm43130	0	0.0464535
ENSMUSG00000106710;ENSMUST00000202871	Gm43166	0	0.0839161
ENSMUSG00000105543;ENSMUST00000199544	Gm43169	0	0.0574426
ENSMUSG00000106432;ENSMUST00000198446	Gm43259	0	0.0724276
ENSMUSG00000104966;ENSMUST00000199649	Gm43273	0	0.0584416
ENSMUSG00000105676;ENSMUST00000198011	Gm43403	0.32014	0.0669331
ENSMUSG00000105676;ENSMUST00000198830	Gm43403	-0.32014	0.0669331
ENSMUSG00000106166;ENSMUST00000198333	Gm43484	0	0.0824176
ENSMUSG00000105063;ENSMUST00000198874	Gm43488	0	0.0654346
ENSMUSG00000106641;ENSMUST00000197685	Gm43534	0	0.0989011
ENSMUSG00000105022;ENSMUST00000199064	Gm43537	0	0.0549451
ENSMUSG00000107256;ENSMUST00000202029	Gm43620	0	0.0584416
ENSMUSG00000104588;ENSMUST00000197116	Gm43666	0	0.0534466
ENSMUSG00000105707;ENSMUST00000196539	Gm43753	0	0.0474525
ENSMUSG00000107252;ENSMUST00000201722	Gm43786	-0.231272	0.0849151
ENSMUSG00000107252;ENSMUST00000202157	Gm43786	0.231272	0.0849151
ENSMUSG00000105617;ENSMUST00000200694	Gm43809	0.108119	0.0514486
ENSMUSG00000105617;ENSMUST00000202033	Gm43809	-0.108119	0.0514486
ENSMUSG00000108217;ENSMUST00000204002	Gm43883	0	0.0974026
ENSMUSG00000107719;ENSMUST00000204640	Gm43937	0	0.045954
ENSMUSG00000107706;ENSMUST00000203708	Gm44022	0	0.0534466
ENSMUSG00000107479;ENSMUST00000203449	Gm44029	-0.320735	0.0679321
ENSMUSG00000107479;ENSMUST00000203716	Gm44029	0.320735	0.0679321
ENSMUSG00000108210;ENSMUST00000204769	Gm44179	0	0.0894106
ENSMUSG00000108278;ENSMUST00000204222	Gm44194	0	0.0824176
ENSMUSG00000107809;ENSMUST00000204556	Gm44209	0	0.0994006
ENSMUSG00000107483;ENSMUST00000205061	Gm44288	0	0.0894106
ENSMUSG00000108282;ENSMUST00000204314	Gm44317	0	0.0544456
ENSMUSG00000109450;ENSMUST00000207602	Gm44529	0	0.0989011
ENSMUSG00000109194;ENSMUST00000207526	Gm44570	-0.354843	0.0629371
ENSMUSG00000109194;ENSMUST00000208858	Gm44570	0.354843	0.0629371
ENSMUSG00000108446;ENSMUST00000205775	Gm44997	-0.288663	0.0619381
ENSMUSG00000108446;ENSMUST00000205970	Gm44997	0.288663	0.0619381
ENSMUSG00000108986;ENSMUST00000207232	Gm45009	0	0.0969031
ENSMUSG00000108782;ENSMUST00000205898	Gm45035	0.322541	0.041958
ENSMUSG00000108782;ENSMUST00000207022	Gm45035	-0.378905	0.041958
ENSMUSG00000109438;ENSMUST00000207688	Gm45073	0	0.0954046
ENSMUSG00000108372;ENSMUST00000206723	Gm45124	0	0.0969031
ENSMUSG00000108472;ENSMUST00000205831	Gm45212	0	0.0989011
ENSMUSG00000110326;ENSMUST00000211063	Gm45378	0	0.0899101
ENSMUSG00000109873;ENSMUST00000209499	Gm45407	0	0.0844156
ENSMUSG00000109998;ENSMUST00000209998	Gm45437	0.270635	0.0869131
ENSMUSG00000109998;ENSMUST00000211418	Gm45437	-0.270635	0.0869131
ENSMUSG00000110187;ENSMUST00000209918	Gm45496	0	0.0529471
ENSMUSG00000110308;ENSMUST00000211588	Gm45516	0	0.0884116
ENSMUSG00000110225;ENSMUST00000209854	Gm45528	0	0.0974026
ENSMUSG00000110353;ENSMUST00000209662	Gm45531	0.139611	0.0984016
ENSMUSG00000110353;ENSMUST00000210336	Gm45531	0.226195	0.0984016
ENSMUSG00000110353;ENSMUST00000211096	Gm45531	-0.365805	0.0984016
ENSMUSG00000110167;ENSMUST00000210342	Gm45532	0	0.0559441
ENSMUSG00000109908;ENSMUST00000211191	Gm45535	0	0.0994006
ENSMUSG00000109961;ENSMUST00000209999	Gm45582	0	0.0559441
ENSMUSG00000109961;ENSMUST00000210553	Gm45582	0	0.0559441
ENSMUSG00000109608;ENSMUST00000211524	Gm45597	0	0.0974026
ENSMUSG00000110215;ENSMUST00000209832	Gm45598	0	0.0564436
ENSMUSG00000110215;ENSMUST00000210719	Gm45598	0	0.0564436
ENSMUSG00000087235;ENSMUST00000151942	Gm4750	0.188742	0.0974026
ENSMUSG00000087235;ENSMUST00000152262	Gm4750	-0.188742	0.0974026
ENSMUSG00000096879;ENSMUST00000194595	Gm4858	0.716591	0.0164835
ENSMUSG00000096879;ENSMUST00000195847	Gm4858	-0.716591	0.0164835
ENSMUSG00000097174;ENSMUST00000181030	Gm4890	-0.172025	0.0644356
ENSMUSG00000097174;ENSMUST00000209627	Gm4890	0.172025	0.0644356
ENSMUSG00000068113;ENSMUST00000116614	Gm4907	0.333333	0.0769231
ENSMUSG00000068113;ENSMUST00000163718	Gm4907	-0.333333	0.0769231
ENSMUSG00000044624;ENSMUST00000055107	Gm4922	0	0.0654346
ENSMUSG00000044624;ENSMUST00000216654	Gm4922	0	0.0654346
ENSMUSG00000071633;ENSMUST00000092931	Gm4952	0.363755	0.0599401
ENSMUSG00000071633;ENSMUST00000181868	Gm4952	-0.363755	0.0599401
ENSMUSG00000085601;ENSMUST00000127433	Gm4969	-0.237184	0.0864136
ENSMUSG00000085601;ENSMUST00000141380	Gm4969	0.237184	0.0864136
ENSMUSG00000102544;ENSMUST00000192081	Gm5103	-0.217729	0.0824176
ENSMUSG00000102544;ENSMUST00000195545	Gm5103	0.217729	0.0824176
ENSMUSG00000094719;ENSMUST00000177891	Gm5108	0.171175	0.0589411
ENSMUSG00000094719;ENSMUST00000201798	Gm5108	0.22395	0.0589411
ENSMUSG00000094719;ENSMUST00000201736	Gm5108	-0.395125	0.0509491
ENSMUSG00000051537;ENSMUST00000127554	Gm5124	-0.270625	0.0774226
ENSMUSG00000051537;ENSMUST00000132683	Gm5124	0.270625	0.0774226
ENSMUSG00000101966;ENSMUST00000186108	Gm5248	0	0.045954
ENSMUSG00000072553;ENSMUST00000100619	Gm525	-0.506943	0.010989
ENSMUSG00000072553;ENSMUST00000127186	Gm525	0.506943	0.010989
ENSMUSG00000056716;ENSMUST00000071008	Gm5420	-0.194769	0.0944056
ENSMUSG00000056716;ENSMUST00000187019	Gm5420	0.194769	0.0944056
ENSMUSG00000058163;ENSMUST00000109210	Gm5431	-0.0438548	0.0974026
ENSMUSG00000058163;ENSMUST00000109212	Gm5431	0.0438548	0.0974026
ENSMUSG00000053499;ENSMUST00000065956	Gm5444	0	0.0804196
ENSMUSG00000073535;ENSMUST00000097531	Gm5532	-0.254223	0.0709291
ENSMUSG00000073535;ENSMUST00000194133	Gm5532	0.254223	0.0709291
ENSMUSG00000100153;ENSMUST00000118909	Gm5601	-0.0308626	0.0509491
ENSMUSG00000100153;ENSMUST00000207161	Gm5601	0.0308626	0.0509491
ENSMUSG00000079534;ENSMUST00000114119	Gm5640	0	0.0989011
ENSMUSG00000110401;ENSMUST00000211003	Gm5740	0	0.0839161
ENSMUSG00000103286;ENSMUST00000192923	Gm5850	0	0.045954
ENSMUSG00000085022;ENSMUST00000151038	Gm5860	-0.373313	0.0801698
ENSMUSG00000085022;ENSMUST00000161588	Gm5860	0.488741	0.0801698
ENSMUSG00000072952;ENSMUST00000113802	Gm5878	-0.000648991	0.0899101
ENSMUSG00000072952;ENSMUST00000203386	Gm5878	0.000648991	0.0899101
ENSMUSG00000106989;ENSMUST00000096092	Gm5989	0	0.0534466
ENSMUSG00000099377;ENSMUST00000191249	Gm6159	0	0.0894106
ENSMUSG00000092073;ENSMUST00000165424	Gm6205	-0.395658	0.0679321
ENSMUSG00000092073;ENSMUST00000190001	Gm6205	0.395658	0.0679321
ENSMUSG00000072821;ENSMUST00000139828	Gm6351	0	0.0534466
ENSMUSG00000105662;ENSMUST00000196349	Gm6639	0.330334	0.00699301
ENSMUSG00000105662;ENSMUST00000198751	Gm6639	-0.317867	0.00699301
ENSMUSG00000078887;ENSMUST00000109011	Gm6710	-0.069001	0.0949051
ENSMUSG00000078887;ENSMUST00000109012	Gm6710	0.069001	0.0949051
ENSMUSG00000072761;ENSMUST00000105311	Gm6712	0.0437639	0.0809191
ENSMUSG00000072761;ENSMUST00000186431	Gm6712	-0.0437639	0.0809191
[truncated: 2,915 more rows]
