# Supplementary material for: RNA splicing is a key mediator of tumour cell plasticity and a therapeutic vulnerability in colorectal cancer
Source: Nat Commun. 2022 May 19;13:2791. doi: 10.1038/s41467-022-30489-z (PMC9120198; doi:10.1038/s41467-022-30489-z)
Supplement: Supplementary file 14 — Supplementary Data 11 [file 41467_2022_30489_MOESM14_ESM.xlsx]

## Sheet: discordant dPSIs
wt vs APC	gene_short_name	dPSI	p.value	mean_transcript_expression_TPM				Apc vs Apc Srsf1	gene_short_name	dPSI	p.value	mean_transcript_expression_TPM				Ratio
ENSMUSG00000046032;RI:X:101211959:101212346-101213774:101213864:-	Snx12	-0.0437348	0.044955	11.7404				ENSMUSG00000046032;RI:X:101211959:101212346-101213774:101213864:-	Snx12	0.135958	0.00549451	12.564				-3.10868
ENSMUSG00000070284;A5:9:108049420-108049512:108049361-108049512:+	Gmppb	-0.0250045	0.0499501	39.2966				ENSMUSG00000070284;A5:9:108049420-108049512:108049361-108049512:+	Gmppb	0.0570208	0.046953	29.0086				-2.28043
ENSMUSG00000049721;SE:11:3983840-3984941:3985158-3996909:+	Gal3st1	0.0758728	0.033966	14.8961				ENSMUSG00000049721;SE:11:3983840-3984941:3985158-3996909:+	Gal3st1	-0.165724	0.002997	8.39983				-2.18423
ENSMUSG00000019278;AF:8:123186242:123186441-123194033:123193494:123193661-123194033:+	Dpep1	-0.0457347	0.0234765	67.1567				ENSMUSG00000019278;AF:8:123186242:123186441-123194033:123193494:123193661-123194033:+	Dpep1	0.0902316	0.0284715	8.76862				-1.97293
ENSMUSG00000096768;A5:Y:90793680-90816349:90793417-90816349:+	Erdr1	0.0238333	0.043956	72.8425				ENSMUSG00000096768;A5:Y:90793680-90816349:90793417-90816349:+	Erdr1	-0.0412822	0.024975	16.0582				-1.73212
ENSMUSG00000029922;AF:6:39410216-39419467:39419776:39410216-39420099:39420358:-	Mkrn1	-0.338118	0.00649351	0.546798				ENSMUSG00000029922;AF:6:39410216-39419467:39419776:39410216-39420099:39420358:-	Mkrn1	0.576559	0.00649351	0.422562				-1.7052
ENSMUSG00000030122;AF:6:124914989-124915360:124915529:124914989-124920039:124920103:-	Ptms	-0.195817	0.021978	2.79888				ENSMUSG00000030122;AF:6:124914989-124915360:124915529:124914989-124920039:124920103:-	Ptms	0.328587	0.00799201	1.30539				-1.67803
ENSMUSG00000029922;AF:6:39410216-39419639:39419757:39410216-39420099:39420358:-	Mkrn1	-0.362692	0.00649351	0.183123				ENSMUSG00000029922;AF:6:39410216-39419639:39419757:39410216-39420099:39420358:-	Mkrn1	0.601974	0.00865801	0.421697				-1.65974
ENSMUSG00000038260;AF:7:45333452-45333576:45333656:45333452-45333687:45333769:-	Trpm4	-0.0774251	0.0237263	10.1602				ENSMUSG00000038260;AF:7:45333452-45333576:45333656:45333452-45333687:45333769:-	Trpm4	0.128188	0.0374625	9.18222				-1.65564
ENSMUSG00000020069;SE:10:63018225-63018760:63018898-63019393:-	Hnrnph3	0.0567258	0.0354645	3.68582				ENSMUSG00000020069;SE:10:63018225-63018760:63018898-63019393:-	Hnrnph3	-0.0888491	0.044955	2.90627				-1.56629
ENSMUSG00000029630;SE:5:145993036-145993273:145993361-145994865:-	Cyp3a25	-0.0778996	0.011988	94.9252				ENSMUSG00000029630;SE:5:145993036-145993273:145993361-145994865:-	Cyp3a25	0.12166	0.035964	3.67298				-1.56176
ENSMUSG00000012405;A5:14:18270460-18270823:18270460-18270845:-	Rpl15	0.0400188	0.032967	112.674				ENSMUSG00000012405;A5:14:18270460-18270823:18270460-18270845:-	Rpl15	-0.0620131	0.023976	150.265				-1.5496
ENSMUSG00000078870;AL:2:177183453:177184016-177195436:177193357:177194278-177195436:-	Gm14410	-0.229145	0.010989	0.597765				ENSMUSG00000078870;AL:2:177183453:177184016-177195436:177193357:177194278-177195436:-	Gm14410	0.346182	0.002997	1.31962				-1.51075
ENSMUSG00000019970;AF:10:21992223:21992407-21994966:21994666:21994825-21994966:+	Sgk1	-0.0701975	0.041958	3.02618				ENSMUSG00000019970;AF:10:21992223:21992407-21994966:21994666:21994825-21994966:+	Sgk1	0.105873	0.026973	5.84726				-1.50821
ENSMUSG00000066551;AF:5:149050751-149051279:149051616:149050751-149052900:149053011:-	Hmgb1	-0.13458	0.0337163	2.62164				ENSMUSG00000066551;AF:5:149050751-149051279:149051616:149050751-149052900:149053011:-	Hmgb1	0.194208	0.0382118	3.04485				-1.44306
ENSMUSG00000038619;RI:3:95628541:95628707-95631432:95632102:+	Ensa	0.0425673	0.0344655	22.9306				ENSMUSG00000038619;RI:3:95628541:95628707-95631432:95632102:+	Ensa	-0.0605085	0.0234765	18.2338				-1.42148
ENSMUSG00000026701;AF:1:161247413-161250445:161250554:161247413-161250994:161251169:-	Prdx6	0.0787874	0.03996	31.9436				ENSMUSG00000026701;AF:1:161247413-161250445:161250554:161247413-161250994:161251169:-	Prdx6	-0.111958	0	28.328				-1.42102
ENSMUSG00000001672;AL:8:109947914:109948662-109959713:109952911:109954741-109959713:-	Marveld3	-0.0625969	0.017982	13.5123				ENSMUSG00000001672;AL:8:109947914:109948662-109959713:109952911:109954741-109959713:-	Marveld3	0.0839237	0.0124875	11.0432				-1.3407
ENSMUSG00000019320;SE:17:24699657-24699898:24700015-24700121:+	Noxo1	-0.0693241	0.02331	8.47711				ENSMUSG00000019320;SE:17:24699657-24699898:24700015-24700121:+	Noxo1	0.0925161	0.013986	13.9899				-1.33454
ENSMUSG00000026701;AF:1:161247413-161250445:161250554:161247413-161251022:161251219:-	Prdx6	0.0716114	0.03996	31.9436				ENSMUSG00000026701;AF:1:161247413-161250445:161250554:161247413-161251022:161251219:-	Prdx6	-0.0949842	0.0174825	28.328				-1.32638
ENSMUSG00000079317;AF:X:166440574:166440839-166446791:166445303:166445373-166446791:+	Trappc2	-0.110424	0.0244755	4.82037				ENSMUSG00000079317;AF:X:166440574:166440839-166446791:166445303:166445373-166446791:+	Trappc2	0.139556	0.014985	4.56784				-1.26382
ENSMUSG00000037608;A3:10:20322116-20322963:20322116-20322969:+	Bclaf1	-0.0404114	0.0494506	5.25843				ENSMUSG00000037608;A3:10:20322116-20322963:20322116-20322969:+	Bclaf1	0.0485114	0.046953	9.44538				-1.20044
ENSMUSG00000002524;SE:15:76072568-76074607:76074657-76075542:-	Puf60	-0.0294515	0.0414585	16.9588				ENSMUSG00000002524;SE:15:76072568-76074607:76074657-76075542:-	Puf60	0.035199	0.038961	21.4639				-1.19515
ENSMUSG00000008683;AF:7:118115246-118115472:118115677:118115246-118116097:118116128:-	Rps15a	-0.059588	0.014985	225.671				ENSMUSG00000008683;AF:7:118115246-118115472:118115677:118115246-118116097:118116128:-	Rps15a	0.0710201	0.00824176	37.3131				-1.19185
ENSMUSG00000058407;AF:1:37995841-37996489:37996658:37995841-37997109:37997315:-	Txndc9	0.135872	0.038961	4.36724				ENSMUSG00000058407;AF:1:37995841-37996489:37996658:37995841-37997109:37997315:-	Txndc9	-0.161595	0.0162338	5.36081				-1.18932
ENSMUSG00000058407;AF:1:37995841-37996489:37996658:37995841-37996893:37997616:-	Txndc9	0.156863	0.038961	4.36724				ENSMUSG00000058407;AF:1:37995841-37996489:37996658:37995841-37996893:37997616:-	Txndc9	-0.184319	0.0151515	5.36081				-1.17504
ENSMUSG00000000159;AL:16:96397964-96403266:96404028:96397964-96421735:96422121:+	Igsf5	0.254125	0.01998	0.619754				ENSMUSG00000000159;AL:16:96397964-96403266:96404028:96397964-96421735:96422121:+	Igsf5	-0.2945	0.00749251	0.834071				-1.15888
ENSMUSG00000004069;SE:16:4702308-4705844:4705960-4706568:+	Dnaja3	0.0401337	0.0374625	6.85025				ENSMUSG00000004069;SE:16:4702308-4705844:4705960-4706568:+	Dnaja3	-0.0464182	0.023976	7.91465				-1.15659
ENSMUSG00000038260;SE:7:45327452-45327721:45327895-45333382:-	Trpm4	0.105175	0.0237263	17.4383				ENSMUSG00000038260;SE:7:45327452-45327721:45327895-45333382:-	Trpm4	-0.120169	0.0374625	8.47359				-1.14256
ENSMUSG00000031226;AL:X:105082805-105083016:105085186:105082805-105116314:105117090:+	Pbdc1	0.147174	0.00449551	10.4883				ENSMUSG00000031226;AL:X:105082805-105083016:105085186:105082805-105116314:105117090:+	Pbdc1	-0.165964	0.001998	17.8775				-1.12767
ENSMUSG00000039131;AL:3:152127890:152128216-152137573:152130434:152130491-152137573:-	Gipc2	0.27696	0.048951	0.365289				ENSMUSG00000039131;AL:3:152127890:152128216-152137573:152130434:152130491-152137573:-	Gipc2	-0.308768	0.0464535	0.528071				-1.11485
ENSMUSG00000017376;A3:11:78567941-78568893:78567742-78568893:-	Nlk	-0.157857	0.048951	0.431234				ENSMUSG00000017376;A3:11:78567941-78568893:78567742-78568893:-	Nlk	0.17356	0.0264735	1.61716				-1.09948
ENSMUSG00000020777;SE:11:116182020-116183464:116183624-116189415:-	Acox1	0.0794117	0.014985	11.2444				ENSMUSG00000020777;SE:11:116182020-116183464:116183624-116189415:-	Acox1	-0.0872522	0.026973	4.3291				-1.09873
ENSMUSG00000024833;AL:19:5940543:5941017-5941996:5941105:5941552-5941996:-	Pola2	0.0478435	0.042957	18.6008				ENSMUSG00000024833;AL:19:5940543:5941017-5941996:5941105:5941552-5941996:-	Pola2	-0.0525419	0.025974	24.9753				-1.0982
ENSMUSG00000028392;RI:4:62495998:62496571-62496982:62497298:+	Bspry	-0.0462008	0.042957	35.4731				ENSMUSG00000028392;RI:4:62495998:62496571-62496982:62497298:+	Bspry	0.049706	0.032967	65.0861				-1.07587
ENSMUSG00000037720;MX:5:67261033-67263730:67263824-67267302:67261033-67264270:67264457-67267302:+	Tmem33	-0.0542939	0.0284715	26.8408				ENSMUSG00000037720;MX:5:67261033-67263730:67263824-67267302:67261033-67264270:67264457-67267302:+	Tmem33	0.058293	0.040959	27.9426				-1.07366
ENSMUSG00000037720;RI:5:67260696:67260806-67260964:67261033:+	Tmem33	-0.0542939	0.0284715	26.8408				ENSMUSG00000037720;RI:5:67260696:67260806-67260964:67261033:+	Tmem33	0.058293	0.040959	27.9426				-1.07366
ENSMUSG00000066551;AF:5:149050751-149052338:149052377:149050751-149052900:149053011:-	Hmgb1	-0.271351	0.0224775	0.93461				ENSMUSG00000066551;AF:5:149050751-149052338:149052377:149050751-149052900:149053011:-	Hmgb1	0.291296	0.0382118	0.956395				-1.0735
ENSMUSG00000071451;SE:13:34163249-34166061:34166136-34177981:+	Psmg4	0.0791588	0.00949051	19.9457				ENSMUSG00000071451;SE:13:34163249-34166061:34166136-34177981:+	Psmg4	-0.0836753	0.00799201	28.1041				-1.05706
ENSMUSG00000090077;A5:2:181382314-181382487:181381394-181382487:+	Lime1	0.27762	0.032967	2.25685				ENSMUSG00000090077;A5:2:181382314-181382487:181381394-181382487:+	Lime1	-0.292537	0.020979	1.50346				-1.05373
ENSMUSG00000008683;AF:7:118115246-118115472:118115677:118115246-118116136:118116188:-	Rps15a	-0.299412	0	225.671				ENSMUSG00000008683;AF:7:118115246-118115472:118115677:118115246-118116136:118116188:-	Rps15a	0.304789	0.002997	37.3131				-1.01796
ENSMUSG00000079317;AF:X:166440776:166440839-166446791:166445303:166445373-166446791:+	Trappc2	-0.307532	0.0244755	0.125633				ENSMUSG00000079317;AF:X:166440776:166440839-166446791:166445303:166445373-166446791:+	Trappc2	0.309057	0.014985	0.105246				-1.00496
ENSMUSG00000095923;A3:12:114896542-114896626:114896539-114896626:-	Ighv1-37	-0.333333	0.001998	16.2647				ENSMUSG00000095923;A3:12:114896542-114896626:114896539-114896626:-	Ighv1-37	0.333333	0.0394605	1.66909				-1
ENSMUSG00000029048;SE:4:155082754-155083109:155083317-155086205:-	Rer1	0.0944492	0.0134865	26.5624				ENSMUSG00000029048;SE:4:155082754-155083109:155083317-155086205:-	Rer1	-0.0931844	0.00449551	22.5733				-0.986608
ENSMUSG00000040725;A5:7:25750990-25754341:25750990-25754447:-	Hnrnpul1	0.0349737	0.030969	17.8051				ENSMUSG00000040725;A5:7:25750990-25754341:25750990-25754447:-	Hnrnpul1	-0.0336194	0.031968	21.699				-0.961276
ENSMUSG00000017734;AF:2:164486106:164486243-164488242:164486455:164486687-164488242:+	Dbndd2	-0.0720283	0.0324675	21.4589				ENSMUSG00000017734;AF:2:164486106:164486243-164488242:164486455:164486687-164488242:+	Dbndd2	0.0665029	0.03996	20.6342				-0.923288
ENSMUSG00000108782;AF:7:17363450-17363698:17363772:17363450-17371398:17371627:-	Gm45035	-0.413457	0.0134865	0.177667				ENSMUSG00000108782;AF:7:17363450-17363698:17363772:17363450-17371398:17371627:-	Gm45035	0.378905	0.042957	0.0655606				-0.916431
ENSMUSG00000066568;SE:7:34357496-34357766:34357942-34365615:-	Lsm14a	0.0867543	0.01332	10.2356				ENSMUSG00000066568;SE:7:34357496-34357766:34357942-34365615:-	Lsm14a	-0.0788254	0.025308	11.9588				-0.908605
ENSMUSG00000025223;AF:19:46036365-46039055:46039621:46036365-46044830:46045211:-	Ldb1	0.259421	0.0134865	5.53716				ENSMUSG00000025223;AF:19:46036365-46039055:46039621:46036365-46044830:46045211:-	Ldb1	-0.233053	0.0134865	9.69604				-0.898359
ENSMUSG00000019970;AF:10:21992223:21992407-21994966:21993890:21994181-21994966:+	Sgk1	-0.197528	0.032967	3.02618				ENSMUSG00000019970;AF:10:21992223:21992407-21994966:21993890:21994181-21994966:+	Sgk1	0.175737	0.026973	5.84726				-0.889685
ENSMUSG00000017734;RI:2:164490136:164490544-164490644:164490767:+	Dbndd2	-0.0738607	0.0324675	10.8949				ENSMUSG00000017734;RI:2:164490136:164490544-164490644:164490767:+	Dbndd2	0.064715	0.03996	10.4285				-0.876177
ENSMUSG00000009772;SE:1:132325073-132326206:132326229-132327697:+	Nuak2	0.0888057	0.00699301	5.90027				ENSMUSG00000009772;SE:1:132325073-132326206:132326229-132327697:+	Nuak2	-0.0750623	0.0274725	5.08251				-0.845243
ENSMUSG00000008683;AF:7:118115246-118115472:118115677:118115246-118115740:118116129:-	Rps15a	-0.344262	0	225.671				ENSMUSG00000008683;AF:7:118115246-118115472:118115677:118115246-118115740:118116129:-	Rps15a	0.282762	0.00799201	37.3131				-0.821357
ENSMUSG00000022789;SE:16:16341468-16342697:16342735-16345998:-	Dnm1l	-0.047066	0.0334665	1.28216				ENSMUSG00000022789;SE:16:16341468-16342697:16342735-16345998:-	Dnm1l	0.0382371	0.0424575	2.16373				-0.812414
ENSMUSG00000029817;SE:6:49252515-49252803:49253108-49263838:-	Tra2a	-0.0820253	0.020979	5.52319				ENSMUSG00000029817;SE:6:49252515-49252803:49253108-49263838:-	Tra2a	0.0663549	0.0494506	6.29267				-0.808957
ENSMUSG00000028064;AF:3:88454846-88458987:88459030:88454846-88461147:88461182:-	Sema4a	-0.455024	0.0291375	0.590977				ENSMUSG00000028064;AF:3:88454846-88458987:88459030:88454846-88461147:88461182:-	Sema4a	0.366586	0.034965	0.818509				-0.805641
ENSMUSG00000000902;A5:10:75915193-75916773:75915193-75916800:-	Smarcb1	0.139974	0.017982	17.5701				ENSMUSG00000000902;A5:10:75915193-75916773:75915193-75916800:-	Smarcb1	-0.11074	0.00999001	23.5945				-0.791151
ENSMUSG00000028064;AF:3:88454846-88455258:88455314:88454846-88461147:88461182:-	Sema4a	-0.439538	0.0174825	1.346				ENSMUSG00000028064;AF:3:88454846-88455258:88455314:88454846-88461147:88461182:-	Sema4a	0.347509	0.034965	1.2842				-0.790623
ENSMUSG00000037720;SE:5:67261033-67263730:67263824-67264270:+	Tmem33	-0.0686707	0.0254745	6.56579				ENSMUSG00000037720;SE:5:67261033-67263730:67263824-67264270:+	Tmem33	0.0540871	0.040959	8.53877				-0.78763
ENSMUSG00000028614;SE:4:107368148-107368757:107368877-107371262:+	Ndc1	-0.0885342	0.017982	4.11874				ENSMUSG00000028614;SE:4:107368148-107368757:107368877-107371262:+	Ndc1	0.0690275	0.0224775	6.59301				-0.77967
ENSMUSG00000029922;AF:6:39410216-39419840:39420067:39410216-39420099:39420358:-	Mkrn1	-0.301469	0.00649351	9.73424				ENSMUSG00000029922;AF:6:39410216-39419840:39420067:39410216-39420099:39420358:-	Mkrn1	0.234362	0.00865801	9.26508				-0.777402
ENSMUSG00000019320;A5:17:24700015-24700121:24699657-24700121:+	Noxo1	-0.139529	0.00799201	17.7516				ENSMUSG00000019320;A5:17:24700015-24700121:24699657-24700121:+	Noxo1	0.107516	0.013986	26.2794				-0.770564
ENSMUSG00000040549;RI:2:91559049:91559162-91560807:91560911:+	Ckap5	-0.229503	0.00499501	0.694631				ENSMUSG00000040549;RI:2:91559049:91559162-91560807:91560911:+	Ckap5	0.17617	0.00999001	5.04323				-0.767615
ENSMUSG00000028693;SE:4:116612081-116614330:116614410-116618870:-	Nasp	-0.0783715	0.011988	11.8825				ENSMUSG00000028693;SE:4:116612081-116614330:116614410-116618870:-	Nasp	0.0570845	0.0262238	20.1479				-0.728383
ENSMUSG00000061130;AL:17:85005566-85013566:85014776:85005566-85015409:85017128:+	Ppm1b	0.0979514	0.00999001	9.95229				ENSMUSG00000061130;AL:17:85005566-85013566:85014776:85005566-85015409:85017128:+	Ppm1b	-0.0712027	0.02997	11.4665				-0.726918
ENSMUSG00000012405;A5:14:18270460-18270823:18270460-18270959:-	Rpl15	0.0678899	0.00974026	112.674				ENSMUSG00000012405;A5:14:18270460-18270823:18270460-18270959:-	Rpl15	-0.0481363	0.023976	150.265				-0.709035
ENSMUSG00000037419;AL:9:14356532:14357887-14380671:14379503:14379608-14380671:-	Endod1	-0.397455	0.002997	1.92855				ENSMUSG00000037419;AL:9:14356532:14357887-14380671:14379503:14379608-14380671:-	Endod1	0.278806	0.013986	3.73848				-0.701479
ENSMUSG00000072694;AL:5:114808196:114809331-114813780:114812793:114813205-114813780:-	1500011B03Rik	0.122731	0.017982	3.06518				ENSMUSG00000072694;AL:5:114808196:114809331-114813780:114812793:114813205-114813780:-	1500011B03Rik	-0.085903	0.0164835	5.30851				-0.699929
ENSMUSG00000019923;AL:10:72657388-72668812:72669165:72657388-72673966:72674964:+	Zwint	0.111689	0.0174825	10.2891				ENSMUSG00000019923;AL:10:72657388-72668812:72669165:72657388-72673966:72674964:+	Zwint	-0.0726188	0.0424575	18.4973				-0.650189
ENSMUSG00000030795;A3:7:127969871-127971838:127969871-127971841:+	Fus	0.0878984	0.024975	15.7558				ENSMUSG00000030795;A3:7:127969871-127971838:127969871-127971841:+	Fus	-0.0566443	0.0374625	18.6059				-0.64443
ENSMUSG00000070327;A3:11:119416644-119418074:119416644-119418077:+	Rnf213	-0.136005	0.00549451	3.91746				ENSMUSG00000070327;A3:11:119416644-119418074:119416644-119418077:+	Rnf213	0.0872528	0.00799201	16.3901				-0.641543
ENSMUSG00000046879;SE:11:48867003-48868562:48868780-48871094:-	Irgm1	0.135114	0.002997	14.6864				ENSMUSG00000046879;SE:11:48867003-48868562:48868780-48871094:-	Irgm1	-0.0860515	0.00599401	40.2814				-0.636881
ENSMUSG00000041143;SE:4:138972989-138977208:138977322-138983621:+	Tmco4	0.204612	0.00999001	4.49378				ENSMUSG00000041143;SE:4:138972989-138977208:138977322-138983621:+	Tmco4	-0.128016	0.037962	3.55408				-0.625652
ENSMUSG00000025817;SE:2:5845385-5848108:5848190-5854816:+	Nudt5	-0.148762	0.0014985	25.4626				ENSMUSG00000025817;SE:2:5845385-5848108:5848190-5854816:+	Nudt5	0.0926984	0.041958	8.94434				-0.623133
ENSMUSG00000001247;SE:7:30959314-30962098:30962244-30965969:-	Lsr	-0.11077	0.00499501	84.787				ENSMUSG00000001247;SE:7:30959314-30962098:30962244-30965969:-	Lsr	0.0686036	0.010989	116.115				-0.619334
ENSMUSG00000032038;AF:9:35055649-35072571:35072631:35055649-35098899:35099071:-	St3gal4	-0.35728	0	66.6734				ENSMUSG00000032038;AF:9:35055649-35072571:35072631:35055649-35098899:35099071:-	St3gal4	0.220638	0.0382118	2.78909				-0.617549
ENSMUSG00000035852;AF:10:79821021:79821093-79825696:79822627:79822686-79825696:+	Misp	-0.0810796	0.00499501	124.375				ENSMUSG00000035852;AF:10:79821021:79821093-79825696:79822627:79822686-79825696:+	Misp	0.0489001	0.00699301	145.618				-0.603113
ENSMUSG00000090659;AL:13:67784489-67786159:67789078:67784489-67792072:67792512:+	Zfp493	0.249847	0.014985	0.695801				ENSMUSG00000090659;AL:13:67784489-67786159:67789078:67784489-67792072:67792512:+	Zfp493	-0.14981	0.0484515	0.845576				-0.599608
ENSMUSG00000059654;AF:6:78422771:78422791-78426285:78425983:78426007-78426285:+	Reg1	0.0348179	0.018981	180.299				ENSMUSG00000059654;AF:6:78422771:78422791-78426285:78425983:78426007-78426285:+	Reg1	-0.0208194	0.040959	87.649				-0.597952
ENSMUSG00000028917;SE:4:141634478-141637425:141637484-141639676:-	Plekhm2	-0.150824	0.00799201	2.38664				ENSMUSG00000028917;SE:4:141634478-141637425:141637484-141639676:-	Plekhm2	0.0901798	0.02997	2.51577				-0.597914
ENSMUSG00000047721;A3:7:126696099-126696183:126696099-126696221:+	Bola2	-0.0643645	0.0114885	14.9105				ENSMUSG00000047721;A3:7:126696099-126696183:126696099-126696221:+	Bola2	0.0381102	0.0294705	22.8676				-0.5921
ENSMUSG00000089832;AF:7:27345328-27345417:27345602:27345328-27348332:27348427:-	Shkbp1	0.211345	0.034965	2.33142				ENSMUSG00000089832;AF:7:27345328-27345417:27345602:27345328-27348332:27348427:-	Shkbp1	-0.124229	0.048951	4.81203				-0.587801
ENSMUSG00000021814;A5:14:20473329-20479780:20473329-20479895:-	Anxa7	0.0486701	0.0174825	9.04903				ENSMUSG00000021814;A5:14:20473329-20479780:20473329-20479895:-	Anxa7	-0.0284194	0.048951	10.2581				-0.58392
ENSMUSG00000024958;SE:19:6939410-6939529:6939754-6940352:-	Gpr137	-0.0909193	0.013986	1.79718				ENSMUSG00000024958;SE:19:6939410-6939529:6939754-6940352:-	Gpr137	0.0526508	0.0499501	1.19753				-0.579093
ENSMUSG00000024331;SE:18:20032403-20032490:20032535-20033062:-	Dsc2	0.116223	0.003996	5.77977				ENSMUSG00000024331;SE:18:20032403-20032490:20032535-20033062:-	Dsc2	-0.0672555	0.020979	8.96699				-0.578677
ENSMUSG00000037720;SE:5:67263824-67264270:67264457-67267302:+	Tmem33	-0.0654695	0.0254745	4.46877				ENSMUSG00000037720;SE:5:67263824-67264270:67264457-67267302:+	Tmem33	0.0373189	0.0427073	6.30997				-0.570019
ENSMUSG00000021262;AF:12:108554720:108555213-108648315:108605766:108606011-108648315:+	Evl	0.342992	0	8.01007				ENSMUSG00000021262;AF:12:108554720:108555213-108648315:108605766:108606011-108648315:+	Evl	-0.194313	0.003996	11.2288				-0.566522
ENSMUSG00000046806;A5:6:34876771-34877575:34876771-34877900:-	3110062M04Rik	-0.31891	0.00799201	0.275015				ENSMUSG00000046806;A5:6:34876771-34877575:34876771-34877900:-	3110062M04Rik	0.175818	0.0374625	0.355933				-0.551307
ENSMUSG00000012296;A3:17:46263813-46264883:46263810-46264883:-	Tjap1	0.11404	0.011988	4.47843				ENSMUSG00000012296;A3:17:46263813-46264883:46263810-46264883:-	Tjap1	-0.0628297	0.0404595	4.56743				-0.550943
ENSMUSG00000074272;AL:7:25463693:25463900-25464849:25464460:25464749-25464849:-	Ceacam1	-0.281548	0.00274725	0.961765				ENSMUSG00000074272;AL:7:25463693:25463900-25464849:25464460:25464749-25464849:-	Ceacam1	0.149054	0.021978	1.71292				-0.52941
ENSMUSG00000105662;A5:3:35628974-35629689:35628974-35629718:-	Gm6639	-0.649992	0	0.869792				ENSMUSG00000105662;A5:3:35628974-35629689:35628974-35629718:-	Gm6639	0.330334	0.0024975	0.532657				-0.508212
ENSMUSG00000011257;A5:4:123289213-123290199:123289074-123290199:+	Pabpc4	-0.0712834	0.03996	4.25608				ENSMUSG00000011257;A5:4:123289213-123290199:123289074-123290199:+	Pabpc4	0.0361769	0.03996	7.355				-0.507508
ENSMUSG00000028693;SE:4:116605763-116610403:116611377-116611972:-	Nasp	0.0992443	0.0104895	5.67429				ENSMUSG00000028693;SE:4:116605763-116610403:116611377-116611972:-	Nasp	-0.0494759	0.0262238	7.39263				-0.498526
ENSMUSG00000029551;A5:5:139826364-139826722:139826364-139826809:-	Psmg3	-0.0762192	0.00499501	28.759				ENSMUSG00000029551;A5:5:139826364-139826722:139826364-139826809:-	Psmg3	0.0369374	0.0294705	43.9743				-0.48462
ENSMUSG00000046806;A5:6:34874695-34875456:34874695-34875537:-	3110062M04Rik	0.498374	0.00599401	0.91789				ENSMUSG00000046806;A5:6:34874695-34875456:34874695-34875537:-	3110062M04Rik	-0.232209	0.018981	1.06754				-0.465933
ENSMUSG00000023048;SE:15:102459255-102459464:102459581-102460108:+	Prr13	0.111657	0.00599401	87.5561				ENSMUSG00000023048;SE:15:102459255-102459464:102459581-102460108:+	Prr13	-0.0515036	0.02997	48.9207				-0.461268
ENSMUSG00000021262;SE:12:108683261-108683348:108683410-108686050:+	Evl	-0.302487	0	3.31047				ENSMUSG00000021262;SE:12:108683261-108683348:108683410-108686050:+	Evl	0.135905	0.003996	3.83521				-0.449294
ENSMUSG00000034006;AF:18:80255245:80255410-80256782:80256318:80256403-80256782:+	Pqlc1	-0.558158	0	2.40235				ENSMUSG00000034006;AF:18:80255245:80255410-80256782:80256318:80256403-80256782:+	Pqlc1	0.247986	0.023976	4.91067				-0.444294
ENSMUSG00000052428;A5:1:167308933-167309306:167308774-167309306:+	Tmco1	-0.0801675	0.00649351	17.8519				ENSMUSG00000052428;A5:1:167308933-167309306:167308774-167309306:+	Tmco1	0.0355129	0.0314685	16.4632				-0.442984
ENSMUSG00000057130;A5:18:80207061-80207154:80206946-80207154:+	Txnl4a	-0.385047	0.00449551	1.49783				ENSMUSG00000057130;A5:18:80207061-80207154:80206946-80207154:+	Txnl4a	0.169181	0.023976	4.06239				-0.439378
ENSMUSG00000047517;SE:7:131034707-131037822:131038133-131039017:+	Dmbt1	-0.23511	0	29.3669				ENSMUSG00000047517;SE:7:131034707-131037822:131038133-131039017:+	Dmbt1	0.101721	0.0104895	28.7629				-0.432652
ENSMUSG00000038028;SE:6:127092742-127101849:127101886-127109436:-	Tigar	-0.194172	0.00449551	5.34289				ENSMUSG00000038028;SE:6:127092742-127101849:127101886-127109436:-	Tigar	0.0827029	0.026973	8.57497				-0.425925
ENSMUSG00000023067;AF:17:29090979:29091101-29098397:29093772:29093861-29098397:+	Cdkn1a	0.0492375	0.00949051	8.0173				ENSMUSG00000023067;AF:17:29090979:29091101-29098397:29093772:29093861-29098397:+	Cdkn1a	-0.0206231	0.0364635	16.6359				-0.418849
ENSMUSG00000074604;AF:3:51660360:51660463-51664511:51661214:51661306-51664511:+	Mgst2	0.406274	0	2.45834				ENSMUSG00000074604;AF:3:51660360:51660463-51664511:51661214:51661306-51664511:+	Mgst2	-0.169111	0.044955	2.0088				-0.416248
ENSMUSG00000074604;AL:3:51677635-51681797:51681807:51677635-51682454:51682675:+	Mgst2	0.406274	0	2.45834				ENSMUSG00000074604;AL:3:51677635-51681797:51681807:51677635-51682454:51682675:+	Mgst2	-0.169111	0.044955	2.0088				-0.416248
ENSMUSG00000001025;AF:3:90612882:90613226-90613743:90613305:90613382-90613743:+	S100a6	-0.0700451	0.00699301	177.78				ENSMUSG00000001025;AF:3:90612882:90613226-90613743:90613305:90613382-90613743:+	S100a6	0.029057	0.0184815	393.164				-0.414833
ENSMUSG00000032038;AF:9:35055649-35076317:35076361:35055649-35098899:35099071:-	St3gal4	-0.430076	0	119.491				ENSMUSG00000032038;AF:9:35055649-35076317:35076361:35055649-35098899:35099071:-	St3gal4	0.176116	0.0382118	3.52748				-0.4095
ENSMUSG00000025277;AF:14:8002902:8002963-8028237:8002966:8003104-8028237:+	Abhd6	0.181455	0.000999001	19.5113				ENSMUSG00000025277;AF:14:8002902:8002963-8028237:8002966:8003104-8028237:+	Abhd6	-0.0736041	0.0174825	9.85234				-0.405633
ENSMUSG00000092203;MX:17:34950475-34950698:34950847-34952136:34950475-34951885:34951925-34952136:-	1110038B12Rik	-0.102131	0.00449551	4.91631				ENSMUSG00000092203;MX:17:34950475-34950698:34950847-34952136:34950475-34951885:34951925-34952136:-	1110038B12Rik	0.0412697	0.048951	14.8594				-0.404086
ENSMUSG00000074604;AF:3:51660360:51660463-51664511:51661178:51661306-51664511:+	Mgst2	0.255542	0.00449551	2.45834				ENSMUSG00000074604;AF:3:51660360:51660463-51664511:51661178:51661306-51664511:+	Mgst2	-0.0976289	0.044955	2.0088				-0.382046
ENSMUSG00000040731;SE:5:134622086-134624441:134624500-134625366:-	Eif4h	-0.0893922	0.0014985	77.026				ENSMUSG00000040731;SE:5:134622086-134624441:134624500-134625366:-	Eif4h	0.0337968	0.022977	73.4359				-0.378074
ENSMUSG00000012296;SE:17:46264978-46271800:46271929-46282346:-	Tjap1	0.292408	0.0014985	4.8598				ENSMUSG00000012296;SE:17:46264978-46271800:46271929-46282346:-	Tjap1	-0.107715	0.0404595	6.72407				-0.368372
ENSMUSG00000034006;AF:18:80255245:80255410-80256782:80256284:80256318-80256782:+	Pqlc1	0.485002	0.00689311	2.40235				ENSMUSG00000034006;AF:18:80255245:80255410-80256782:80256284:80256318-80256782:+	Pqlc1	-0.177161	0.023976	4.91067				-0.365279
ENSMUSG00000057322;AF:11:114668524:114668609-114668781:114668626:114668685-114668781:+	Rpl38	-0.0453834	0.024975	671.224				ENSMUSG00000057322;AF:11:114668524:114668609-114668781:114668626:114668685-114668781:+	Rpl38	0.0161993	0.0484515	1120.97				-0.356942
ENSMUSG00000034006;AF:18:80255836:80255873-80256782:80256284:80256318-80256782:+	Pqlc1	0.979231	0	0.124583				ENSMUSG00000034006;AF:18:80255836:80255873-80256782:80256284:80256318-80256782:+	Pqlc1	-0.341084	0.017982	0.113704				-0.348318
ENSMUSG00000034006;AL:18:80283492-80283748:80284071:80283492-80291576:80292716:+	Pqlc1	0.979231	0	0.124583				ENSMUSG00000034006;AL:18:80283492-80283748:80284071:80283492-80291576:80292716:+	Pqlc1	-0.341084	0.017982	0.113704				-0.348318
ENSMUSG00000030703;RI:7:126770988:126771047-126771162:126771213:+	Gdpd3	0.4801	0.001998	1.04878				ENSMUSG00000030703;RI:7:126770988:126771047-126771162:126771213:+	Gdpd3	-0.155675	0.027972	0.836654				-0.324255
ENSMUSG00000028729;A5:4:118621240-118621361:118621165-118621361:+	Ebna1bp2	0.11631	0.00499501	4.17963				ENSMUSG00000028729;A5:4:118621240-118621361:118621165-118621361:+	Ebna1bp2	-0.0367299	0.047952	5.62935				-0.315794
ENSMUSG00000025787;A3:9:123061901-123062386:123061901-123062393:+	Tgm4	0.701281	0.000499501	0.261898				ENSMUSG00000025787;A3:9:123061901-123062386:123061901-123062393:+	Tgm4	-0.212526	0.0499501	0.610162				-0.303054
ENSMUSG00000008683;AF:7:118115246-118116097:118116128:118115246-118116136:118116188:-	Rps15a	-0.33594	0.001998	184.42				ENSMUSG00000008683;AF:7:118115246-118116097:118116128:118115246-118116136:118116188:-	Rps15a	0.093749	0.00799201	198.091				-0.279064
ENSMUSG00000034006;A5:18:80256403-80256782:80256318-80256782:+	Pqlc1	0.712274	0.00574426	0.455828				ENSMUSG00000034006;A5:18:80256403-80256782:80256318-80256782:+	Pqlc1	-0.195781	0.023976	0.992503				-0.274868
ENSMUSG00000016534;AL:X:38405062:38405571-38424267:38419507:38421851-38424267:-	Lamp2	-0.193309	0.0014985	84.8322				ENSMUSG00000016534;AL:X:38405062:38405571-38424267:38419507:38421851-38424267:-	Lamp2	0.0530592	0.0314685	91.2948				-0.274479
ENSMUSG00000036461;AF:14:79481194:79481637-79536123:79515674:79515770-79536123:+	Elf1	-0.157404	0.0014985	11.7964				ENSMUSG00000036461;AF:14:79481194:79481637-79536123:79515674:79515770-79536123:+	Elf1	0.0349887	0.045954	12.3721				-0.222285
ENSMUSG00000024127;SE:17:85083315-85088340:85088875-85090106:-	Prepl	0.333978	0.000499501	5.15388				ENSMUSG00000024127;SE:17:85083315-85088340:85088875-85090106:-	Prepl	-0.0649003	0.0404595	5.12651				-0.194325
ENSMUSG00000092203;A5:17:34950847-34951885:34950847-34952136:-	1110038B12Rik	0.366115	0	2.30811				ENSMUSG00000092203;A5:17:34950847-34951885:34950847-34952136:-	1110038B12Rik	-0.0648663	0.048951	3.1389				-0.177175
ENSMUSG00000072680;AF:14:26065654-26066798:26066961:26065654-26067051:26067355:-	Tmem254c	0.1772	0.001998	12.2082				ENSMUSG00000072680;AF:14:26065654-26066798:26066961:26065654-26067051:26067355:-	Tmem254c	-0.0279824	0.0414585	28.0841				-0.157914
ENSMUSG00000028967;AF:4:150853919:150854105-150865075:150855073:150855271-150865075:+	Errfi1	-0.426126	0	12.0063				ENSMUSG00000028967;AF:4:150853919:150854105-150865075:150855073:150855271-150865075:+	Errfi1	0.0615282	0.0264735	6.60024				-0.14439
