# Supplementary material for: RNA splicing is a key mediator of tumour cell plasticity and a therapeutic vulnerability in colorectal cancer
Source: Nat Commun. 2022 May 19;13:2791. doi: 10.1038/s41467-022-30489-z (PMC9120198; doi:10.1038/s41467-022-30489-z)
Supplement: Supplementary file 15 — Supplementary Data 12 [file 41467_2022_30489_MOESM15_ESM.xlsx]

## Sheet: rMATS_APC_SRSF1_A3SS
rMATS_junction_type	ID	GeneID	geneSymbol	chr	strand	longExonStart_0base	longExonEnd	shortES	shortEE	flankingES	flankingEE	ID.1	IJC_SAMPLE_1	SJC_SAMPLE_1	IJC_SAMPLE_2	SJC_SAMPLE_2	IncFormLen	SkipFormLen	PValue	FDR	IncLevel1	IncLevel2	IncLevelDifference
known A3SS	187	ENSMUSG00000007035	Msh5	chr17	-	35031678	35031902	35031678	35031766	35032340	35032421	187	2,3,4	2,1,1	0,0,0	6,10,7	285	149	2.93936e-08	3.27426e-05	0.343,0.611,0.677	0.0,0.0,0.0	0.544
known A3SS	1854	ENSMUSG00000044361	BC024139	chr15	-	76120458	76120686	76120458	76120683	76120869	76121163	1854	1,0,0	0,1,7	1,1,2	0,0,1	152	149	1.18453e-06	0.000488168	1.0,0.0,0.0	1.0,1.0,0.662	-0.554
known A3SS	2317	ENSMUSG00000087385	AA415398	chr4	-	119533312	119533549	119533312	119533497	119533740	119533809	2317	4,21,8	2,5,2	21,10,5	0,0,0	201	149	1.76872e-06	0.000660155	0.597,0.757,0.748	1.0,1.0,1.0	-0.299
known A3SS	5693	ENSMUSG00000069601	Ank3	chr10	+	70001922	70002601	70002510	70002601	69999354	69999498	5693	340367205	273309186	150128175	184282278	298	149	1.16801e-07	9.43183e-05	0.384,0.373,0.355	0.29,0.185,0.239	0.133
known A3SS	5708	ENSMUSG00000033082	Clec1a	chr6	-	129429891	129430010	129429891	129429958	129432121	129432273	5708	8,4,4	0,0,0	2,6,7	2,8,2	201	149	4.35116e-09	7.65291e-06	1.0,1.0,1.0	0.426,0.357,0.722	0.498
known A3SS	5976	ENSMUSG00000031903	Pla2g15	chr8	+	106161083	106161308	106161208	106161308	106160580	106160679	5976	115,86,61	7,12,8	39,96,152	0,2,2	274	149	4.38909e-07	0.000240826	0.899,0.796,0.806	1.0,0.963,0.976	-0.146
novel junction A3SS	282	ENSMUSG00000071266	Zfp946	chr17	+	22451078	22451152	22451096	22451152	22444167	22444291	282	13,5,4	3,4,5	3,9,6	0,0,0	167	149	4.19777e-08	4.20268e-05	0.795,0.527,0.416	1.0,1.0,1.0	-0.421
novel junction A3SS	509	ENSMUSG00000015937	H2afy	chr13	-	56096123	56096234	56096123	56096231	56104888	56104995	509	11,29,12	0,1,0	19,5,21	8,3,5	152	149	2.79435e-07	0.000171664	1.0,0.966,1.0	0.7,0.62,0.805	0.28
novel junction A3SS	822	ENSMUSG00000002475	Abhd3	chr18	-	10644412	10645223	10644412	10645181	10647725	10647891	822	571430268	315217156	334366299	88118101	191	149	5.77753e-07	0.000293201	0.586,0.607,0.573	0.748,0.708,0.698	-0.129
novel junction A3SS	1034	ENSMUSG00000032425	Zfp949	chr9	+	88552661	88552861	88552715	88552861	88548198	88548300	1034	12,14,12	0,0,0	11,14,14	3,6,2	203	149	3.88191e-07	0.000221517	1.0,1.0,1.0	0.729,0.631,0.837	0.268
novel junction A3SS	1299	ENSMUSG00000031851	Ntpcr	chr8	+	125745235	125745445	125745239	125745445	125736067	125736230	1299	14,22,24	0,0,0	9,17,20	0,6,9	153	149	3.47337e-07	0.000200883	1.0,1.0,1.0	1.0,0.734,0.684	0.194
novel junction A3SS	1414	ENSMUSG00000023051	Tarbp2	chr15	+	102521120	102521213	102521137	102521213	102519121	102519291	1414	261268215	28,49,12	249228291	84,47,97	166	149	6.20589e-08	5.53333e-05	0.893,0.831,0.941	0.727,0.813,0.729	0.132
novel junction A3SS	2979	ENSMUSG00000037339	Fam53a	chr5	-	33600355	33608227	33600355	33600880	33610431	33610486	2979	801894755	38,56,45	740800826	115,84,115	298	149	7.74957e-11	2.36904e-07	0.913,0.889,0.893	0.763,0.826,0.782	0.108
novel junction A3SS	3192	ENSMUSG00000028898	Trnau1ap	chr4	-	132325207	132326045	132325207	132325260	132328468	132328566	3192	449625458	28,21,23	399382419	52,51,71	298	149	2.75024e-12	1.09108e-08	0.889,0.937,0.909	0.793,0.789,0.747	0.135
novel junction A3SS	3826	ENSMUSG00000090077	Lime1	chr2	+	181382193	181382544	181382486	181382544	181380077	181380179	3826	50,47,53	7,18,8	51,41,46	111,21,53	298	149	2.99448e-06	0.000961184	0.781,0.566,0.768	0.187,0.494,0.303	0.377
novel junction A3SS	5759	ENSMUSG00000036099	Vezt	chr10	-	93993516	93993666	93993516	93993654	94000350	94000523	5759	25,34,41	0,2,3	29,48,33	6,15,14	161	149	1.39257e-06	0.00054678	1.0,0.94,0.927	0.817,0.748,0.686	0.205
novel splice site A3SS	6608	ENSMUSG00000024998	Plce1	chr19	+	38736373	38736538	38736430	38736538	38728826	38728992	6608	0,0,0	46,43,30	8,2,8	27,52,51	206	149	1.79709e-06	0.000667791	0.0,0.0,0.0	0.176,0.027,0.102	-0.102
novel splice site A3SS	7196	ENSMUSG00000034371	Tkfc	chr19	-	10596011	10596264	10596011	10596144	10596357	10596392	7196	8,2,4	0,0,0	3,1,1	6,0,2	269	149	2.26724e-06	0.000789178	1.0,1.0,1.0	0.217,1.0,0.217	0.522
novel splice site A3SS	7197	ENSMUSG00000034371	Tkfc	chr19	-	10596011	10596278	10596011	10596144	10596357	10596392	7197	8,1,2	0,0,0	4,1,1	6,0,2	283	149	3.08487e-06	0.00097078	1.0,1.0,1.0	0.26,1.0,0.208	0.511
novel splice site A3SS	8086	ENSMUSG00000024889	Rce1	chr19	-	4624659	4625092	4624659	4624763	4625432	4625617	8086	16,22,25	0,0,0	14,20,21	4,2,4	298	149	6.52322e-07	0.000318457	1.0,1.0,1.0	0.636,0.833,0.724	0.269
novel splice site A3SS	8087	ENSMUSG00000024889	Rce1	chr19	-	4624659	4625096	4624659	4624763	4625432	4625617	8087	16,24,27	0,0,0	12,16,23	4,2,4	298	149	3.80996e-07	0.000219362	1.0,1.0,1.0	0.6,0.8,0.742	0.286
novel splice site A3SS	9258	ENSMUSG00000024352	Spata24	chr18	-	35660282	35660529	35660282	35660353	35660791	35660857	9258	19,18,4	0,0,0	7,7,12	3,0,8	298	149	1.24456e-06	0.000505679	1.0,1.0,1.0	0.538,1.0,0.429	0.344
novel splice site A3SS	9259	ENSMUSG00000024352	Spata24	chr18	-	35660282	35660543	35660282	35660353	35660791	35660857	9259	14,18,4	0,0,0	7,7,12	3,0,8	298	149	1.32008e-06	0.000528006	1.0,1.0,1.0	0.538,1.0,0.429	0.344
novel splice site A3SS	9530	ENSMUSG00000024404	Riok3	chr18	+	12136636	12137035	12136927	12137035	12135851	12135967	9530	7,18,6	0,0,0	31,23,11	5,6,3	298	149	2.23395e-07	0.00014709	1.0,1.0,1.0	0.756,0.657,0.647	0.313
novel splice site A3SS	10812	ENSMUSG00000012296	Tjap1	chr17	-	46261135	46261570	46261135	46261202	46262401	46262430	10812	5,16,11	0,0,0	21,9,9	3,6,3	298	149	2.12869e-08	2.65351e-05	1.0,1.0,1.0	0.778,0.429,0.6	0.398
novel splice site A3SS	11005	ENSMUSG00000023942	Slc29a1	chr17	-	45594231	45594512	45594231	45594353	45595481	45595602	11005	0,0,1	2,2,0	3,6,4	1,0,1	298	149	8.3468e-07	0.000384115	0.0,0.0,1.0	0.6,1.0,0.667	-0.422
novel splice site A3SS	11608	ENSMUSG00000092618	Btnl6	chr17	-	34513641	34513799	34513641	34513767	34514281	34514563	11608	36,23,10	3,0,1	17,26,25	24,13,6	181	149	1.2275e-06	0.000500329	0.908,1.0,0.892	0.368,0.622,0.774	0.345
novel splice site A3SS	11609	ENSMUSG00000092618	Btnl6	chr17	-	34513641	34514072	34513641	34513767	34514281	34514563	11609	45,29,16	3,0,1	20,31,27	24,13,6	298	149	3.10741e-07	0.000185569	0.882,1.0,0.889	0.294,0.544,0.692	0.414
novel splice site A3SS	11610	ENSMUSG00000092618	Btnl6	chr17	-	34513746	34514152	34513746	34513767	34514281	34514563	11610	42,27,14	3,0,1	18,25,24	24,13,6	298	149	1.70238e-07	0.000121803	0.875,1.0,0.875	0.273,0.49,0.667	0.44
novel splice site A3SS	11611	ENSMUSG00000092618	Btnl6	chr17	-	34513746	34514204	34513746	34513767	34514281	34514563	11611	69,59,21	3,0,1	33,37,36	24,13,6	298	149	4.33914e-09	7.65291e-06	0.92,1.0,0.913	0.407,0.587,0.75	0.363
novel splice site A3SS	12906	ENSMUSG00000015126	Tsr3	chr17	+	25241039	25241257	25241067	25241257	25240443	25240663	12906	1,0,0	2,7,2	4,4,3	0,5,2	177	149	1.88829e-06	0.0006927	0.296,0.0,0.0	1.0,0.402,0.558	-0.555
novel splice site A3SS	13346	ENSMUSG00000024121	Atp6v0c	chr17	-	24167513	24167583	24167513	24167565	24169205	24169461	13346	0,0,0	2,1,2	9,1,4	1,0,7	167	149	9.02123e-09	1.32819e-05	0.0,0.0,0.0	0.889,1.0,0.338	-0.742
novel splice site A3SS	14169	ENSMUSG00000091243	Vgll3	chr16	+	65827890	65828176	65828058	65828176	65815632	65815758	14169	6,4,7	0,0,1	0,4,7	3,2,8	298	149	1.65854e-07	0.000120035	1.0,1.0,0.778	0.0,0.5,0.304	0.658
novel splice site A3SS	14879	ENSMUSG00000038127	Ccdc50	chr16	+	27436367	27436708	27436497	27436708	27435561	27435677	14879	468464398	17,31,29	287402375	159,74,102	279	149	1.67955e-12	7.63604e-09	0.936,0.889,0.88	0.491,0.744,0.663	0.269
novel splice site A3SS	15415	ENSMUSG00000003526	Prodh	chr16	-	18077443	18077874	18077443	18077590	18079186	18079268	15415	14,34,21	4,2,10	13,25,22	35,36,40	298	149	4.56656e-07	0.000249497	0.636,0.895,0.512	0.157,0.258,0.216	0.471
novel splice site A3SS	16185	ENSMUSG00000046434	Hnrnpa1	chr15	+	103243606	103244028	103243958	103244028	103242643	103242718	16185	406519430	82,65,73	322476497	689249273	298	149	1.29998e-09	2.73623e-06	0.712,0.8,0.747	0.189,0.489,0.477	0.368
novel splice site A3SS	16189	ENSMUSG00000046434	Hnrnpa1	chr15	+	103243628	103244028	103243958	103244028	103242643	103242718	16189	398519434	82,65,73	323477494	689249273	298	149	1.39049e-09	2.87952e-06	0.708,0.8,0.748	0.19,0.489,0.475	0.367
novel splice site A3SS	16190	ENSMUSG00000046434	Hnrnpa1	chr15	+	103243639	103244028	103243958	103244028	103242643	103242718	16190	401522430	82,65,73	323474494	689249273	298	149	1.16097e-09	2.52647e-06	0.71,0.801,0.747	0.19,0.488,0.475	0.368
novel splice site A3SS	16588	ENSMUSG00000037570	Mcrs1	chr15	-	99249591	99250037	99249591	99250006	99250462	99250582	16588	63,41,61	11,5,8	90,71,111	0,2,4	180	149	1.37894e-06	0.00054476	0.826,0.872,0.863	1.0,0.967,0.958	-0.121
novel splice site A3SS	19863	ENSMUSG00000072825	Cep170b	chr12	+	112740746	112741011	112740878	112741011	112739331	112739509	19863	208172113	162167164	151121148	340235300	281	149	1.42799e-06	0.000555591	0.405,0.353,0.268	0.191,0.214,0.207	0.138
novel splice site A3SS	19865	ENSMUSG00000072825	Cep170b	chr12	+	112740752	112741011	112740878	112741011	112739331	112739509	19865	208180114	162167164	153126148	340235300	275	149	1.48333e-06	0.000571576	0.41,0.369,0.274	0.196,0.225,0.211	0.14
novel splice site A3SS	19866	ENSMUSG00000072825	Cep170b	chr12	+	112740773	112741011	112740878	112741011	112739331	112739509	19866	1146960801	162167164	909822918	340235300	254	149	1.8629e-10	4.98302e-07	0.806,0.771,0.741	0.611,0.672,0.642	0.131
novel splice site A3SS	20155	ENSMUSG00000021268	Meg3	chr12	+	109546186	109546542	109546429	109546542	109544497	109544742	20155	28,74,30	91,180,48	60101108	68,112,84	298	149	2.47002e-07	0.000157779	0.133,0.171,0.238	0.306,0.311,0.391	-0.155
novel splice site A3SS	20167	ENSMUSG00000021268	Meg3	chr12	+	109546186	109546542	109546429	109546542	109544947	109545041	20167	31,78,31	56,202,58	60,99,109	42,46,38	298	149	6.25056e-14	4.22386e-10	0.217,0.162,0.211	0.417,0.518,0.589	-0.311
novel splice site A3SS	20168	ENSMUSG00000021268	Meg3	chr12	+	109546286	109546542	109546429	109546542	109544947	109545041	20168	34,74,30	56,202,58	60,99,108	42,46,38	292	149	4.95159e-14	3.53197e-10	0.237,0.157,0.209	0.422,0.523,0.592	-0.311
novel splice site A3SS	20190	ENSMUSG00000021263	Degs2	chr12	-	108691679	108692174	108691679	108692004	108702160	108702306	20190	120514921120	194279243	150211991298	394375445	298	149	5.59104e-07	0.000285998	0.756,0.728,0.697	0.656,0.615,0.593	0.106
novel splice site A3SS	20191	ENSMUSG00000021263	Degs2	chr12	-	108691679	108692178	108691679	108692004	108702160	108702306	20191	121515051137	194279243	153212151313	394375445	298	149	6.94641e-07	0.000331342	0.758,0.73,0.701	0.66,0.618,0.596	0.105
novel splice site A3SS	20461	ENSMUSG00000021189	Atxn3	chr12	-	101932923	101933354	101932923	101933060	101934247	101934414	20461	4,16,11	0,0,0	10,16,20	8,2,2	298	149	4.9858e-07	0.000264523	1.0,1.0,1.0	0.385,0.8,0.833	0.327
novel splice site A3SS	20790	ENSMUSG00000021037	Ahsa1	chr12	+	87268159	87268345	87268186	87268345	87266745	87266921	20790	9,4,8	7,0,0	0,3,1	11,11,3	176	149	2.48807e-07	0.000158145	0.521,1.0,1.0	0.0,0.188,0.22	0.704
novel splice site A3SS	22850	ENSMUSG00000021536	Adcy2	chr13	-	68651867	68652026	68651867	68652009	68657366	68657451	22850	4,1,0	4,2,3	4,3,2	0,0,0	166	149	3.87122e-10	9.0722e-07	0.473,0.31,0.0	1.0,1.0,1.0	-0.739
novel splice site A3SS	22884	ENSMUSG00000021519	Mterf3	chr13	-	66916612	66917052	66916612	66916684	66922755	66922945	22884	5,10,12	1,0,0	17,6,12	27,4,6	298	149	9.1033e-09	1.32819e-05	0.714,1.0,1.0	0.239,0.429,0.5	0.515
novel splice site A3SS	23851	ENSMUSG00000044734	Serpinb1a	chr13	-	32848198	32848496	32848198	32848486	32848618	32848756	23851	44,79,46	0,0,0	79,22,45	11,6,6	159	149	1.99827e-09	3.88584e-06	1.0,1.0,1.0	0.871,0.775,0.875	0.16
novel splice site A3SS	23939	ENSMUSG00000015176	Nolc1	chr19	+	46079593	46080085	46079913	46080085	46079130	46079258	23939	0,2,0	6,0,2	17,3,3	0,0,0	298	149	1.67561e-08	2.19529e-05	0.0,1.0,0.0	1.0,1.0,1.0	-0.667
novel splice site A3SS	26727	ENSMUSG00000017607	Tns4	chr11	-	99070401	99070732	99070401	99070428	99071316	99071485	26727	33,17,21	0,0,0	35,19,19	9,0,4	298	149	1.19935e-06	0.000490774	1.0,1.0,1.0	0.66,1.0,0.704	0.212
novel splice site A3SS	26728	ENSMUSG00000017607	Tns4	chr11	-	99070401	99070766	99070401	99070428	99071316	99071485	26728	34,17,21	0,0,0	35,19,18	9,0,4	298	149	1.14289e-06	0.000473357	1.0,1.0,1.0	0.66,1.0,0.692	0.216
novel splice site A3SS	26729	ENSMUSG00000017607	Tns4	chr11	-	99070401	99070818	99070401	99070428	99071316	99071485	26729	34,18,21	0,0,0	35,19,18	9,0,4	298	149	1.11867e-06	0.000465432	1.0,1.0,1.0	0.66,1.0,0.692	0.216
novel splice site A3SS	26780	ENSMUSG00000020914	Top2a	chr11	-	98993070	98993412	98993070	98993325	98993763	98993935	26780	225823841868	470421337	157521592803	94220224	236	149	0	0	0.752,0.781,0.778	0.914,0.861,0.888	-0.117
novel splice site A3SS	26781	ENSMUSG00000020914	Top2a	chr11	-	98993070	98993438	98993070	98993325	98993763	98993935	26781	225823881871	470421337	158221612807	94220224	262	149	0	0	0.732,0.763,0.759	0.905,0.848,0.877	-0.125
novel splice site A3SS	27183	ENSMUSG00000018666	Cbx1	chr11	+	96802703	96802822	96802727	96802822	96800770	96800947	27183	52,68,44	6,6,1	30,57,55	20,17,32	173	149	6.84419e-09	1.11193e-05	0.882,0.907,0.974	0.564,0.743,0.597	0.286
novel splice site A3SS	27399	ENSMUSG00000021282	Eif5	chr12	+	111542779	111543264	111543099	111543264	111542151	111542310	27399	119115118	99,98,69	106123126	220149183	298	149	1.45808e-06	0.00056388	0.375,0.37,0.461	0.194,0.292,0.256	0.155
novel splice site A3SS	27755	ENSMUSG00000038762	Abcf1	chr17	-	35958072	35958241	35958072	35958220	35959068	35959139	27755	6,6,6	0,2,0	9,10,2	17,15,3	170	149	7.0288e-08	6.13167e-05	1.0,0.724,1.0	0.317,0.369,0.369	0.556
novel splice site A3SS	27968	ENSMUSG00000017550	Atad5	chr11	+	80103243	80103341	80103296	80103341	80101883	80101908	27968	9,7,18	0,0,0	6,23,19	6,3,3	202	149	1.27685e-06	0.000515536	1.0,1.0,1.0	0.425,0.85,0.824	0.3
novel splice site A3SS	28097	ENSMUSG00000001095	Slc13a2	chr11	-	78400423	78400588	78400423	78400564	78403071	78403194	28097	2,8,9	0,0,0	20,11,10	16,0,4	173	149	1.50184e-06	0.000573374	1.0,1.0,1.0	0.518,1.0,0.683	0.266
novel splice site A3SS	28125	ENSMUSG00000087295	Gm11193	chr11	-	78292847	78293173	78292847	78293051	78293861	78293956	28125	5,7,2	0,0,0	0,5,4	4,2,3	271	149	3.81577e-10	9.0722e-07	1.0,1.0,1.0	0.0,0.579,0.423	0.666
novel splice site A3SS	29369	ENSMUSG00000005204	Senp3	chr11	-	69678621	69678896	69678621	69678733	69680142	69680850	29369	9,14,14	0,0,0	6,10,17	2,4,2	298	149	8.52784e-07	0.000389652	1.0,1.0,1.0	0.6,0.556,0.81	0.345
novel splice site A3SS	32823	ENSMUSG00000039285	Azi2	chr9	+	118060755	118060894	118060771	118060894	118059619	118059666	32823	1,1,1	4,2,1	2,1,2	1,0,0	165	149	1.18626e-06	0.000488168	0.184,0.311,0.475	0.644,1.0,1.0	-0.558
novel splice site A3SS	32824	ENSMUSG00000039285	Azi2	chr9	+	118060768	118060894	118060771	118060894	118059619	118059666	32824	1,1,2	4,2,1	3,1,1	1,0,0	152	149	2.53902e-06	0.000851163	0.197,0.329,0.662	0.746,1.0,1.0	-0.519
novel splice site A3SS	33277	ENSMUSG00000025650	Col7a1	chr9	+	108982624	108982722	108982673	108982722	108982469	108982523	33277	10,6,6	2,17,6	0,1,1	6,12,20	198	149	3.17811e-07	0.000187179	0.79,0.21,0.429	0.0,0.059,0.036	0.445
novel splice site A3SS	33453	ENSMUSG00000019039	Dalrd3	chr9	+	108571957	108572297	108572186	108572297	108571781	108571864	33453	303230201	22,14,18	150278222	67,52,59	298	149	1.43325e-09	2.92097e-06	0.873,0.891,0.848	0.528,0.728,0.653	0.234
novel splice site A3SS	33455	ENSMUSG00000019039	Dalrd3	chr9	+	108572033	108572297	108572186	108572297	108571781	108571864	33455	233179159	22,14,18	121212168	67,52,59	298	149	1.22681e-09	2.62524e-06	0.841,0.865,0.815	0.475,0.671,0.587	0.263
novel splice site A3SS	33456	ENSMUSG00000019039	Dalrd3	chr9	+	108572168	108572297	108572186	108572297	108571781	108571864	33456	116,80,78	22,14,18	83117100	67,52,59	167	149	6.58542e-08	5.82634e-05	0.825,0.836,0.795	0.525,0.667,0.602	0.221
novel splice site A3SS	35897	ENSMUSG00000032299	Commd4	chr9	-	57155901	57156083	57155901	57156039	57156171	57156555	35897	2,4,6	0,0,0	8,4,8	3,6,4	193	149	8.24133e-09	1.27486e-05	1.0,1.0,1.0	0.673,0.34,0.607	0.46
novel splice site A3SS	35898	ENSMUSG00000032299	Commd4	chr9	-	57155901	57156093	57155901	57156039	57156171	57156555	35898	7,12,6	0,0,0	11,20,19	3,6,4	203	149	1.09661e-06	0.000463152	1.0,1.0,1.0	0.729,0.71,0.777	0.261
novel splice site A3SS	38139	ENSMUSG00000034254	Agpat1	chr17	+	34611294	34611699	34611604	34611699	34610959	34611005	38139	18,33,19	0,0,0	6,20,11	4,1,3	298	149	2.22214e-06	0.000782024	1.0,1.0,1.0	0.429,0.909,0.647	0.338
novel splice site A3SS	38141	ENSMUSG00000034254	Agpat1	chr17	+	34611366	34611699	34611604	34611699	34610959	34611005	38141	17,31,20	0,0,0	6,20,11	4,1,3	298	149	2.22442e-06	0.000782024	1.0,1.0,1.0	0.429,0.909,0.647	0.338
novel splice site A3SS	38142	ENSMUSG00000034254	Agpat1	chr17	+	34611396	34611699	34611604	34611699	34610959	34611005	38142	17,31,21	0,0,0	6,21,11	4,1,3	298	149	2.49492e-06	0.000839434	1.0,1.0,1.0	0.429,0.913,0.647	0.337
novel splice site A3SS	40018	ENSMUSG00000020889	Nr1d1	chr11	-	98771199	98771523	98771199	98771344	98771792	98772134	40018	5,2,1	0,0,1	3,1,0	38,0,3	298	149	3.85326e-07	0.000220864	1.0,1.0,0.333	0.038,1.0,0.0	0.432
novel splice site A3SS	40799	ENSMUSG00000021774	Ube2e1	chr14	-	18330851	18331038	18330851	18330926	18331686	18331859	40799	8,15,7	5,2,4	9,12,4	0,0,0	261	149	3.14686e-08	3.36698e-05	0.477,0.811,0.5	1.0,1.0,1.0	-0.404
novel splice site A3SS	41431	ENSMUSG00000031967	Afg3l1	chr8	+	123503474	123503916	123503509	123503916	123501514	123501709	41431	0,1,0	6,2,1	6,2,11	3,4,5	184	149	2.48558e-06	0.000839434	0.0,0.288,0.0	0.618,0.288,0.64	-0.419
novel splice site A3SS	41870	ENSMUSG00000031818	Cox4i1	chr8	+	120672738	120673233	120673220	120673233	120669308	120669382	41870	280358268	45,22,40	261275266	146,68,84	298	149	5.46293e-07	0.000282826	0.757,0.891,0.77	0.472,0.669,0.613	0.221
novel splice site A3SS	41871	ENSMUSG00000031818	Cox4i1	chr8	+	120672828	120673233	120673220	120673233	120669308	120669382	41871	279358267	45,22,40	255272264	146,68,84	298	149	5.49955e-07	0.000283173	0.756,0.891,0.769	0.466,0.667,0.611	0.224
novel splice site A3SS	42319	ENSMUSG00000041193	Pla2g5	chr4	-	138809587	138809800	138809587	138809700	138818999	138819255	42319	0,0,7	2,4,0	2,1,1	0,0,0	249	149	1.36744e-06	0.000541888	0.0,0.0,1.0	1.0,1.0,1.0	-0.667
novel splice site A3SS	43207	ENSMUSG00000085028	Slc2a4rg-ps	chr2	+	181386384	181386484	181386407	181386484	181386119	181386309	43207	15,8,6	3,4,2	2,15,10	0,0,0	172	149	2.45077e-06	0.000830247	0.812,0.634,0.722	1.0,1.0,1.0	-0.277
novel splice site A3SS	43695	ENSMUSG00000023051	Tarbp2	chr15	+	102520887	102521212	102521137	102521212	102519121	102519291	43695	218186176	28,49,12	119137176	84,47,97	298	149	4.82766e-07	0.000260438	0.796,0.655,0.88	0.415,0.593,0.476	0.282
novel splice site A3SS	43697	ENSMUSG00000023051	Tarbp2	chr15	+	102521100	102521212	102521137	102521212	102519121	102519291	43697	185158160	28,49,12	112135157	84,47,97	186	149	9.00182e-07	0.000398832	0.841,0.721,0.914	0.516,0.697,0.565	0.233
novel splice site A3SS	44980	ENSMUSG00000028327	Stra6l	chr4	+	45877714	45877984	45877894	45877984	45873648	45873802	44980	2,3,2	0,0,0	0,3,1	2,1,5	298	149	4.86232e-11	1.60075e-07	1.0,1.0,1.0	0.0,0.6,0.091	0.77
novel splice site A3SS	44983	ENSMUSG00000028327	Stra6l	chr4	+	45877715	45877984	45877894	45877984	45873648	45873802	44983	2,3,2	0,0,0	0,6,1	2,1,5	298	149	2.01917e-09	3.88584e-06	1.0,1.0,1.0	0.0,0.75,0.091	0.72
novel splice site A3SS	45628	ENSMUSG00000025899	Alkbh8	chr9	+	3347031	3347409	3347315	3347409	3345780	3345876	45628	0,5,1	3,8,0	1,3,1	0,0,0	298	149	5.6257e-08	5.2341e-05	0.0,0.238,1.0	1.0,1.0,1.0	-0.587
novel splice site A3SS	46064	ENSMUSG00000033434	Gtpbp6	chr5	-	110106644	110106935	110106644	110106783	110107059	110107416	46064	183167146	6,1,2	134145158	19,14,20	298	149	2.60114e-10	6.52743e-07	0.938,0.988,0.973	0.779,0.838,0.798	0.161
novel splice site A3SS	46989	ENSMUSG00000032815	Fanca	chr8	-	123274336	123274782	123274336	123274396	123275131	123275304	46989	18,6,15	0,0,1	12,19,14	9,4,5	298	149	2.1583e-07	0.000145237	1.0,1.0,0.882	0.4,0.704,0.583	0.398
novel splice site A3SS	48048	ENSMUSG00000035215	Lsm7	chr10	-	80852824	80853246	80852824	80853124	80853757	80853829	48048	10,1,2	0,0,0	0,4,0	4,0,4	271	149	2.42976e-08	2.91557e-05	1.0,1.0,1.0	0.0,1.0,0.0	0.667
novel splice site A3SS	49798	ENSMUSG00000042312	S100a13	chr3	+	90514757	90515019	90514760	90515019	90514434	90514465	49798	3,6,2	2,0,0	1,0,2	1,8,2	152	149	1.95896e-06	0.000711331	0.595,1.0,1.0	0.495,0.0,0.495	0.535
novel splice site A3SS	50258	ENSMUSG00000046861	Hectd3	chr4	+	117000542	117000911	117000821	117000911	117000246	117000350	50258	11,25,16	2,1,0	16,12,18	24,3,11	298	149	1.50495e-06	0.000573374	0.733,0.926,1.0	0.25,0.667,0.45	0.431
novel splice site A3SS	50645	ENSMUSG00000038664	Herc1	chr9	+	66468923	66469183	66469026	66469183	66467759	66467973	50645	0,0,0	1,2,2	2,5,1	0,0,0	252	149	8.29337e-14	5.32409e-10	0.0,0.0,0.0	1.0,1.0,1.0	-1
novel splice site A3SS	51140	ENSMUSG00000087120	Gm12279	chr11	-	62550046	62550176	62550046	62550159	62550860	62551041	51140	8,1,2	0,0,0	2,0,3	3,2,2	166	149	9.094e-08	7.68168e-05	1.0,1.0,1.0	0.374,0.0,0.574	0.684
novel splice site A3SS	51191	ENSMUSG00000024887	Asah2	chr19	-	32016484	32016828	32016484	32016566	32018941	32019028	51191	1,0,0	1,2,1	5,2,8	0,0,1	298	149	2.02775e-09	3.88584e-06	0.333,0.0,0.0	1.0,1.0,0.8	-0.822
novel splice site A3SS	52006	ENSMUSG00000001127	Araf	chrX	+	20854259	20854560	20854415	20854560	20853912	20854115	52006	12,7,8	0,1,0	10,3,1	2,4,3	298	149	8.96142e-07	0.000398832	1.0,0.778,1.0	0.714,0.273,0.143	0.549
novel splice site A3SS	52252	ENSMUSG00000028692	Akr1a1	chr4	-	116640990	116641163	116640990	116641138	116641857	116641977	52252	0,0,0	1,1,4	2,2,1	0,0,0	174	149	2.10054e-13	1.2259e-09	0.0,0.0,0.0	1.0,1.0,1.0	-1
novel splice site A3SS	52260	ENSMUSG00000028692	Akr1a1	chr4	-	116640990	116641341	116640990	116641163	116641857	116641977	52260	1,2,2	0,0,0	0,2,2	2,2,1	298	149	8.69026e-07	0.000392701	1.0,1.0,1.0	0.0,0.333,0.5	0.722
novel splice site A3SS	52336	ENSMUSG00000035572	Dcaf10	chr4	+	45346329	45346544	45346332	45346544	45342181	45342727	52336	6,2,1	0,0,0	2,0,0	2,2,2	152	149	1.9943e-09	3.88584e-06	1.0,1.0,1.0	0.495,0.0,0.0	0.835
novel splice site A3SS	53070	ENSMUSG00000021200	Asb2	chr12	-	103351516	103351688	103351516	103351632	103355683	103356001	53070	2,4,1	0,0,0	7,6,4	4,2,3	205	149	1.23744e-07	9.68778e-05	1.0,1.0,1.0	0.56,0.686,0.492	0.421
novel splice site A3SS	53187	ENSMUSG00000079316	Rab9	chrX	-	166476372	166476721	166476372	166476540	166479539	166479867	53187	2,29,2	0,0,0	10,6,6	2,5,2	298	149	2.7097e-08	3.10535e-05	1.0,1.0,1.0	0.714,0.375,0.6	0.437
novel splice site A3SS	53226	ENSMUSG00000004895	Prcc	chr3	-	87869582	87870037	87869582	87869819	87872209	87872257	53226	2,4,3	4,10,0	4,1,3	0,0,0	298	149	4.09507e-07	0.000231622	0.2,0.167,1.0	1.0,1.0,1.0	-0.544
novel splice site A3SS	54103	ENSMUSG00000026202	Tuba4a	chr1	-	75215955	75216448	75215955	75216250	75216826	75216975	54103	127139140	31,47,43	182178187	160106126	298	149	6.59009e-09	1.11193e-05	0.672,0.597,0.619	0.363,0.456,0.426	0.214
novel splice site A3SS	55422	ENSMUSG00000058908	Pla2g2a	chr4	+	138832867	138833353	138833268	138833353	138832661	138832714	55422	552600601	160133214	496605508	1569401588	298	149	1.30841e-10	3.57429e-07	0.633,0.693,0.584	0.136,0.43,0.302	0.347
novel splice site A3SS	55425	ENSMUSG00000058908	Pla2g2a	chr4	+	138832901	138833353	138833268	138833353	138832661	138832714	55425	462510507	160133214	388492406	1569401588	298	149	1.72473e-12	7.63604e-09	0.591,0.657,0.542	0.11,0.38,0.257	0.348
novel splice site A3SS	55956	ENSMUSG00000085795	Zfp703	chr8	+	26978161	26978395	26978199	26978395	26977353	26977611	55956	1,0,0	4,1,1	2,1,4	0,0,3	187	149	1.41494e-07	0.00010565	0.166,0.0,0.0	1.0,1.0,0.515	-0.783
novel splice site A3SS	56112	ENSMUSG00000031402	Mpp1	chrX	-	75111926	75112338	75111926	75112001	75113585	75113666	56112	68,44,38	2,0,1	73,48,50	13,10,10	298	149	1.59241e-08	2.12975e-05	0.944,1.0,0.95	0.737,0.706,0.714	0.246
novel splice site A3SS	56113	ENSMUSG00000031402	Mpp1	chrX	-	75111926	75112414	75111926	75112001	75113585	75113666	56113	68,44,38	2,0,1	71,45,50	13,10,10	298	149	1.09154e-08	1.57469e-05	0.944,1.0,0.95	0.732,0.692,0.714	0.252
novel splice site A3SS	56269	ENSMUSG00000004221	Ikbkg	chrX	+	74451226	74451520	74451305	74451520	74447858	74447920	56269	9,22,16	1,0,2	65,16,21	29,9,8	228	149	1.58076e-06	0.000595191	0.855,1.0,0.839	0.594,0.537,0.632	0.31
novel splice site A3SS	56926	ENSMUSG00000062300	Nectin2	chr7	-	19724160	19724652	19724160	19724647	19730037	19730186	56926	7,1,6	1,1,0	2,1,1	6,4,9	154	149	2.96107e-08	3.27426e-05	0.871,0.492,1.0	0.244,0.195,0.097	0.609
novel splice site A3SS	57011	ENSMUSG00000029621	Arpc1a	chr5	+	145104442	145104891	145104697	145104891	145101056	145101269	57011	124,107,93	3,3,0	116134107	35,15,8	298	149	2.31607e-08	2.85514e-05	0.954,0.947,1.0	0.624,0.817,0.87	0.197
novel splice site A3SS	57013	ENSMUSG00000029621	Arpc1a	chr5	+	145104504	145104891	145104697	145104891	145101056	145101269	57013	124,107,93	3,3,0	117134105	35,15,8	298	149	1.95394e-08	2.45955e-05	0.954,0.947,1.0	0.626,0.817,0.868	0.197
novel splice site A3SS	58531	ENSMUSG00000021546	Hnrnpk	chr13	-	58396826	58396919	58396826	58396899	58399155	58399212	58531	433459455	91,64,36	376418516	127111116	169	149	1.36439e-06	0.000541888	0.808,0.863,0.918	0.723,0.769,0.797	0.1
novel splice site A3SS	60420	ENSMUSG00000027936	Crtc2	chr3	+	90259732	90259827	90259747	90259827	90259582	90259612	60420	0,0,0	1,3,2	1,4,4	4,8,3	164	149	1.41152e-06	0.000550852	0.0,0.0,0.0	0.185,0.312,0.548	-0.348
novel splice site A3SS	60981	ENSMUSG00000026502	Desi2	chr1	+	178244313	178244482	178244314	178244482	178242611	178242705	60981	6,8,4	0,2,0	0,0,0	2,2,2	150	149	1.33227e-15	1.31581e-11	1.0,0.799,1.0	0.0,0.0,0.0	0.933
novel splice site A3SS	61433	ENSMUSG00000029625	Cpsf4	chr5	+	145178535	145178928	145178783	145178928	145177229	145177302	61433	6,11,12	3,6,1	20,20,13	0,0,1	298	149	3.01137e-06	0.000964193	0.5,0.478,0.857	1.0,1.0,0.867	-0.344
novel splice site A3SS	61720	ENSMUSG00000035506	Slc12a8	chr16	+	33550882	33551114	33550892	33551114	33534863	33535010	61720	17,7,17	1,0,0	6,12,15	3,5,4	159	149	1.81887e-06	0.000673003	0.941,1.0,1.0	0.652,0.692,0.778	0.273
novel splice site A3SS	61841	ENSMUSG00000038766	Gabpb2	chr3	-	95196741	95196816	95196741	95196812	95200140	95200291	61841	2,5,2	2,3,4	0,0,1	5,10,16	153	149	2.7008e-07	0.000168333	0.493,0.619,0.327	0.0,0.0,0.057	0.461
novel splice site A3SS	61977	ENSMUSG00000027067	Ssrp1	chr2	+	85040570	85040789	85040585	85040789	85040264	85040455	61977	1,2,0	4,6,1	8,2,6	0,2,0	164	149	1.81602e-07	0.000128113	0.185,0.232,0.0	1.0,0.476,1.0	-0.686
novel splice site A3SS	62087	ENSMUSG00000026659	Dusp12	chr1	-	170880572	170881044	170880572	170881020	170885066	170885540	62087	27,20,35	4,0,18	15,26,37	0,0,0	173	149	6.39746e-07	0.00031351	0.853,1.0,0.626	1.0,1.0,1.0	-0.174
novel splice site A3SS	62093	ENSMUSG00000026663	Atf6	chr1	-	170840680	170840806	170840680	170840803	170841685	170841812	62093	7,3,4	0,0,0	5,7,6	4,2,2	152	149	2.61537e-06	0.000872202	1.0,1.0,1.0	0.551,0.774,0.746	0.31
novel splice site A3SS	62331	ENSMUSG00000038712	Fam63a	chr3	+	95282919	95283625	95283289	95283625	95282682	95282744	62331	2,1,1	3,4,0	3,4,5	0,0,0	298	149	3.17625e-07	0.000187179	0.25,0.111,1.0	1.0,1.0,1.0	-0.546
novel splice site A3SS	62337	ENSMUSG00000038712	Fam63a	chr3	+	95283285	95283516	95283289	95283516	95282682	95282744	62337	0,0,2	3,4,0	1,1,1	0,0,0	153	149	3.35517e-07	0.000196705	0.0,0.0,1.0	1.0,1.0,1.0	-0.667
novel splice site A3SS	62350	ENSMUSG00000020476	Dbnl	chr11	+	5793962	5794311	5794218	5794311	5793649	5793762	62350	31,24,14	0,0,0	13,33,15	0,6,9	298	149	9.10828e-07	0.000400496	1.0,1.0,1.0	1.0,0.733,0.455	0.271
novel splice site A3SS	62424	ENSMUSG00000016319	Slc25a5	chrX	+	36798356	36798553	36798404	36798553	36797735	36797876	62424	15,5,1	1,1,0	1,1,1	1,3,2	197	149	9.55356e-07	0.000415803	0.919,0.791,1.0	0.431,0.201,0.274	0.601
novel splice site A3SS	63212	ENSMUSG00000079440	Alpi	chr1	-	87100684	87101128	87100684	87100863	87101263	87101380	63212	146,156,83	0,0,0	359187154	114,10,11	298	149	7.01439e-13	3.60242e-09	1.0,1.0,1.0	0.612,0.903,0.875	0.203
novel splice site A3SS	65294	ENSMUSG00000058594	Fbxo18	chr2	-	11748936	11749131	11748936	11749116	11749530	11749606	65294	0,0,0	6,1,2	1,1,5	0,1,0	164	149	2.88146e-11	9.73585e-08	0.0,0.0,0.0	1.0,0.476,1.0	-0.825
novel splice site A3SS	65828	ENSMUSG00000026566	Mpzl1	chr1	-	165601743	165601879	165601743	165601855	165605608	165605822	65828	19,13,14	16,16,25	3,7,12	43,40,45	173	149	1.99146e-06	0.000720259	0.506,0.412,0.325	0.057,0.131,0.187	0.289
novel splice site A3SS	66461	ENSMUSG00000057672	Pkn1	chr8	-	83680953	83681343	83680953	83681295	83683398	83683593	66461	5,4,1	0,0,1	3,0,0	1,7,2	197	149	1.2226e-07	9.67303e-05	1.0,1.0,0.431	0.694,0.0,0.0	0.579
novel splice site A3SS	66462	ENSMUSG00000057672	Pkn1	chr8	-	83680953	83681378	83680953	83681295	83683398	83683593	66462	3,4,1	0,0,1	3,0,1	1,7,2	232	149	2.18614e-06	0.000773242	1.0,1.0,0.391	0.658,0.0,0.243	0.497
novel splice site A3SS	66463	ENSMUSG00000057672	Pkn1	chr8	-	83680953	83681405	83680953	83681295	83683398	83683593	66463	3,4,2	0,0,1	3,0,0	1,7,2	259	149	6.07382e-08	5.45344e-05	1.0,1.0,0.535	0.633,0.0,0.0	0.634
novel splice site A3SS	67174	ENSMUSG00000015341	Golga7	chr8	-	23245810	23246233	23245810	23245985	23250248	23250401	67174	1,0,1	2,6,0	1,1,5	0,0,0	298	149	1.21009e-08	1.72631e-05	0.2,0.0,1.0	1.0,1.0,1.0	-0.6
novel splice site A3SS	67283	ENSMUSG00000026222	Sp100	chr1	+	85706836	85707297	85707226	85707297	85701404	85701443	67283	88,31,16	16,8,9	35,40,44	217,57,36	298	149	1.13375e-07	9.21312e-05	0.733,0.66,0.471	0.075,0.26,0.379	0.383
novel splice site A3SS	67284	ENSMUSG00000026222	Sp100	chr1	+	85706839	85707297	85707226	85707297	85701404	85701443	67284	87,33,16	16,8,9	35,43,45	217,57,36	298	149	2.00731e-07	0.000137822	0.731,0.673,0.471	0.075,0.274,0.385	0.38
novel splice site A3SS	67292	ENSMUSG00000026222	Sp100	chr1	+	85706839	85707297	85707226	85707297	85704942	85705058	67292	250,112,72	0,0,1	114147122	37,8,6	298	149	8.2386e-11	2.40406e-07	1.0,1.0,0.973	0.606,0.902,0.91	0.185
novel splice site A3SS	67293	ENSMUSG00000026222	Sp100	chr1	+	85706996	85707297	85707226	85707297	85704942	85705058	67293	35,9,8	0,0,1	14,23,30	37,8,6	298	149	2.9142e-08	3.27426e-05	1.0,1.0,0.8	0.159,0.59,0.714	0.446
novel splice site A3SS	68086	ENSMUSG00000059409	Ppp2r5d	chr17	-	46689182	46689465	46689182	46689235	46700068	46700146	68086	0,4,0	3,0,2	2,3,1	0,0,0	298	149	5.75555e-07	0.000293201	0.0,1.0,0.0	1.0,1.0,1.0	-0.667
novel splice site A3SS	68561	ENSMUSG00000054387	Mdm4	chr1	-	132996562	132996835	132996562	132996702	133001282	133001443	68561	58,50,19	0,0,0	44,23,42	0,7,6	282	149	2.23533e-06	0.000782024	1.0,1.0,1.0	1.0,0.635,0.787	0.193
novel splice site A3SS	68612	ENSMUSG00000061518	Cox5b	chr1	+	36692973	36693130	36693028	36693130	36692450	36692550	68612	1,0,0	2,11,1	1,2,6	1,2,0	204	149	5.08837e-07	0.000267085	0.268,0.0,0.0	0.422,0.422,1.0	-0.525
novel splice site A3SS	70859	ENSMUSG00000043085	Tmem82	chr4	-	141614944	141615133	141614944	141615103	141616203	141616621	70859	1,0,1	1,2,6	2,2,1	0,0,0	179	149	2.86882e-13	1.60147e-09	0.454,0.0,0.122	1.0,1.0,1.0	-0.808
novel splice site A3SS	70861	ENSMUSG00000043085	Tmem82	chr4	-	141614944	141615173	141614944	141615103	141616203	141616621	70861	1,0,1	1,2,6	4,1,2	0,0,0	219	149	2.03171e-14	1.53447e-10	0.405,0.0,0.102	1.0,1.0,1.0	-0.831
novel splice site A3SS	70862	ENSMUSG00000043085	Tmem82	chr4	-	141614944	141615184	141614944	141615103	141616203	141616621	70862	1,0,4	1,2,6	3,1,2	0,0,0	230	149	5.32304e-11	1.70862e-07	0.393,0.0,0.302	1.0,1.0,1.0	-0.768
novel splice site A3SS	70877	ENSMUSG00000043085	Tmem82	chr4	-	141614944	141615110	141614944	141615103	141617294	141617469	70877	4,0,1	8,4,7	1,8,3	0,1,1	156	149	5.8793e-08	5.35367e-05	0.323,0.0,0.12	1.0,0.884,0.741	-0.727
novel splice site A3SS	71199	ENSMUSG00000036813	Entpd8	chr2	+	25082893	25083329	25083223	25083329	25082032	25082150	71199	1,2,2	1,0,0	1,1,0	6,0,1	298	149	3.1432e-06	0.000981917	0.333,1.0,1.0	0.077,1.0,0.0	0.419
novel splice site A3SS	72612	ENSMUSG00000034544	Rsrc1	chr3	+	66996470	66996590	66996476	66996590	66994516	66994712	72612	26,35,29	0,1,0	12,27,32	3,9,3	155	149	9.83358e-07	0.000423907	1.0,0.971,1.0	0.794,0.743,0.911	0.174
novel splice site A3SS	72863	ENSMUSG00000024456	Diaph1	chr18	-	37853302	37853706	37853302	37853438	37855473	37855603	72863	21,13,12	0,0,0	12,8,18	1,2,6	298	149	7.54762e-07	0.00035497	1.0,1.0,1.0	0.857,0.667,0.6	0.292
novel splice site A3SS	72921	ENSMUSG00000036810	Cnep1r1	chr8	+	88123493	88123879	88123797	88123879	88119779	88119851	72921	7,4,3	0,0,0	9,8,7	59,6,15	298	149	7.50155e-12	2.60312e-08	1.0,1.0,1.0	0.071,0.4,0.189	0.78
novel splice site A3SS	73792	ENSMUSG00000058239	Usf2	chr7	-	30954743	30955188	30954743	30954802	30955289	30955450	73792	51,43,57	7,2,1	37,42,54	30,12,16	298	149	1.48688e-06	0.000571576	0.785,0.915,0.966	0.381,0.636,0.628	0.34
novel splice site A3SS	74678	ENSMUSG00000049327	Kmt5a	chr5	+	124450218	124450332	124450238	124450332	124447213	124447370	74678	3,0,2	1,5,4	1,5,1	0,0,0	169	149	3.10713e-09	5.78169e-06	0.726,0.0,0.306	1.0,1.0,1.0	-0.656
novel splice site A3SS	75160	ENSMUSG00000047562	Mmp10	chr9	+	7507205	7507376	7507246	7507376	7505526	7505668	75160	12,13,14	0,0,0	35,16,12	22,0,4	190	149	6.85817e-07	0.000329793	1.0,1.0,1.0	0.555,1.0,0.702	0.248
novel splice site A3SS	75836	ENSMUSG00000066036	Ubr4	chr4	+	139435948	139436300	139436124	139436300	139435009	139435184	75836	52,31,19	0,1,0	18,19,31	1,4,7	298	149	1.52507e-06	0.000579319	1.0,0.939,1.0	0.9,0.704,0.689	0.215
novel splice site A3SS	76391	ENSMUSG00000026201	Stk16	chr1	+	75212840	75213228	75213053	75213228	75212623	75212733	76391	104101104	35,21,31	54,67,83	111,55,50	298	149	8.94661e-07	0.000398832	0.598,0.706,0.627	0.196,0.379,0.454	0.301
novel splice site A3SS	76392	ENSMUSG00000026201	Stk16	chr1	+	75212853	75213228	75213053	75213228	75212623	75212733	76392	104101102	35,21,31	54,69,83	111,55,50	298	149	1.4027e-06	0.000549081	0.598,0.706,0.622	0.196,0.385,0.454	0.297
novel splice site A3SS	77631	ENSMUSG00000029426	Scarb2	chr5	-	92447606	92447804	92447606	92447735	92448544	92448596	77631	0,1,1	2,0,3	2,1,4	0,0,0	218	149	1.11949e-06	0.000465432	0.0,1.0,0.186	1.0,1.0,1.0	-0.605
novel splice site A3SS	78544	ENSMUSG00000032046	Abhd12	chr2	-	150846243	150846370	150846243	150846363	150858359	150858484	78544	26,17,36	0,1,2	40,24,21	17,6,3	156	149	2.26807e-06	0.000789178	1.0,0.942,0.945	0.692,0.793,0.87	0.177
novel splice site A3SS	78586	ENSMUSG00000030101	Sumf1	chr6	-	108154958	108155043	108154958	108155034	108173355	108173430	78586	42,49,29	3,3,0	20,29,30	6,9,11	158	149	1.30585e-06	0.00052559	0.93,0.939,1.0	0.759,0.752,0.72	0.213
novel splice site A3SS	78587	ENSMUSG00000030101	Sumf1	chr6	-	108154958	108155051	108154958	108155034	108173355	108173430	78587	42,49,27	3,3,0	22,28,30	6,9,11	166	149	1.832e-06	0.000675914	0.926,0.936,1.0	0.767,0.736,0.71	0.216
novel splice site A3SS	79515	ENSMUSG00000067206	Lrrc66	chr5	-	73610761	73610954	73610761	73610950	73615478	73615648	79515	12,19,5	0,1,0	9,5,3	4,4,2	153	149	6.25533e-07	0.000308902	1.0,0.949,1.0	0.687,0.549,0.594	0.373
novel splice site A3SS	79521	ENSMUSG00000026342	Slc35f5	chr1	+	125571365	125571501	125571461	125571501	125570546	125570628	79521	13,12,1	0,0,0	19,14,14	8,4,2	245	149	9.90232e-08	8.20371e-05	1.0,1.0,1.0	0.591,0.68,0.81	0.306
novel splice site A3SS	79522	ENSMUSG00000026342	Slc35f5	chr1	+	125571369	125571501	125571461	125571501	125570546	125570628	79522	25,26,5	0,0,0	31,32,14	8,4,2	241	149	4.18925e-07	0.000235165	1.0,1.0,1.0	0.706,0.832,0.812	0.217
novel splice site A3SS	79832	ENSMUSG00000002658	Gtf2f1	chr17	-	57004117	57004428	57004117	57004195	57005359	57005544	79832	18,22,20	0,0,0	24,9,16	12,2,2	298	149	8.78261e-09	1.31792e-05	1.0,1.0,1.0	0.5,0.692,0.8	0.336
novel splice site A3SS	79833	ENSMUSG00000002658	Gtf2f1	chr17	-	57004117	57004572	57004117	57004195	57005359	57005544	79833	12,19,14	0,0,0	15,5,14	12,2,2	298	149	4.0396e-09	7.40943e-06	1.0,1.0,1.0	0.385,0.556,0.778	0.427
novel splice site A3SS	80043	ENSMUSG00000031098	Syt8	chr7	+	142439633	142439765	142439639	142439765	142439359	142439521	80043	5,3,6	4,2,2	1,3,1	0,0,0	155	149	7.89022e-07	0.00036705	0.546,0.59,0.743	1.0,1.0,1.0	-0.374
novel splice site A3SS	80446	ENSMUSG00000026277	Stk25	chr1	-	93628262	93628372	93628262	93628368	93629033	93629264	80446	13,13,11	5,7,4	18,10,23	2,0,0	153	149	9.33222e-07	0.000407551	0.717,0.644,0.728	0.898,1.0,1.0	-0.27
novel splice site A3SS	81493	ENSMUSG00000047250	Ptgs1	chr2	+	36242801	36243009	36242829	36243009	36240870	36240954	81493	0,1,0	4,2,4	3,3,4	0,2,1	177	149	2.67245e-08	3.09123e-05	0.0,0.296,0.0	1.0,0.558,0.771	-0.678
novel splice site A3SS	82345	ENSMUSG00000029167	Ppargc1a	chr5	-	51489537	51489949	51489537	51489598	51490016	51490121	82345	2,1,1	0,0,0	0,0,1	3,8,3	298	149	0	0	1.0,1.0,1.0	0.0,0.0,0.143	0.952
novel splice site A3SS	82727	ENSMUSG00000040084	Bub1b	chr2	+	118599963	118600284	118600142	118600284	118598210	118598461	82727	62,88,52	1,2,0	31,56,68	4,15,15	298	149	9.03718e-11	2.57849e-07	0.969,0.957,1.0	0.795,0.651,0.694	0.262
novel splice site A3SS	82948	ENSMUSG00000017664	Slc35c2	chr2	-	165280616	165280798	165280616	165280700	165281307	165281380	82948	13,7,13	9,2,4	8,15,12	1,0,0	247	149	4.61698e-07	0.000251183	0.466,0.679,0.662	0.828,1.0,1.0	-0.34
novel splice site A3SS	82949	ENSMUSG00000017664	Slc35c2	chr2	-	165280616	165280882	165280616	165280700	165281307	165281380	82949	15,9,14	9,2,4	11,19,15	1,0,0	298	149	2.18572e-07	0.000146163	0.455,0.692,0.636	0.846,1.0,1.0	-0.354
novel splice site A3SS	83012	ENSMUSG00000026743	Mllt10	chr2	+	18162607	18162886	18162748	18162886	18159455	18159711	83012	9,11,1	0,0,0	5,9,9	2,5,2	290	149	4.59746e-08	4.43824e-05	1.0,1.0,1.0	0.562,0.48,0.698	0.42
novel splice site A3SS	83989	ENSMUSG00000030168	Adipor2	chr6	-	119387789	119387883	119387789	119387855	119388481	119388686	83989	4,2,1	2,8,7	2,4,2	0,1,0	177	149	5.80172e-07	0.00029327	0.627,0.174,0.107	1.0,0.771,1.0	-0.621
novel splice site A3SS	88437	ENSMUSG00000017707	Serinc3	chr2	-	163626856	163627186	163626856	163626951	163627871	163628052	88437	1,4,0	2,10,1	4,3,4	0,0,0	298	149	1.02141e-14	8.74282e-11	0.2,0.167,0.0	1.0,1.0,1.0	-0.878
novel splice site A3SS	90340	ENSMUSG00000031608	Galnt7	chr8	-	57542511	57542991	57542511	57542694	57545668	57545799	90340	16,9,4	0,0,0	10,14,8	8,1,3	298	149	8.07284e-08	6.91003e-05	1.0,1.0,1.0	0.385,0.875,0.571	0.39
novel splice site A3SS	93275	ENSMUSG00000043323	Fbrsl1	chr5	-	110371285	110371584	110371285	110371369	110374389	110374519	93275	15,4,11	0,0,0	5,7,10	5,0,4	298	149	2.78594e-06	0.000912494	1.0,1.0,1.0	0.333,1.0,0.556	0.37
novel splice site A3SS	93277	ENSMUSG00000043323	Fbrsl1	chr5	-	110371285	110371677	110371285	110371369	110374389	110374519	93277	15,3,9	0,0,0	6,7,11	5,0,4	298	149	2.66882e-06	0.000883145	1.0,1.0,1.0	0.375,1.0,0.579	0.349
novel splice site A3SS	94851	ENSMUSG00000046295	Ankle1	chr8	+	71406861	71407749	71407618	71407749	71406678	71406784	94851	80,50,55	3,5,2	11,48,67	9,13,18	298	149	2.30577e-06	0.000796928	0.93,0.833,0.932	0.379,0.649,0.65	0.339
novel splice site A3SS	96700	ENSMUSG00000040268	Plekha1	chr7	+	130891563	130891749	130891581	130891749	130885402	130885448	96700	8,2,7	0,0,2	0,4,0	5,2,1	167	149	1.79958e-06	0.000667791	1.0,1.0,0.757	0.0,0.641,0.0	0.705
novel splice site A3SS	97390	ENSMUSG00000026173	Plcd4	chr1	+	74560289	74560493	74560292	74560493	74557719	74557872	97390	15,12,1	4,5,2	1,7,3	0,0,0	152	149	2.4119e-06	0.000821413	0.786,0.702,0.329	1.0,1.0,1.0	-0.394
novel splice site A3SS	97838	ENSMUSG00000079511	Gm42688	chr6	+	83109524	83109939	83109568	83109939	83109313	83109426	97838	21,29,26	0,1,1	29,25,27	15,4,11	193	149	1.76759e-08	2.26948e-05	1.0,0.957,0.953	0.599,0.828,0.655	0.276
novel splice site A3SS	97846	ENSMUSG00000025747	Tyms	chr5	-	30061967	30062038	30061967	30062035	30063235	30063411	97846	5,16,15	5,2,4	10,15,9	0,0,0	152	149	2.09846e-06	0.000752598	0.495,0.887,0.786	1.0,1.0,1.0	-0.277
novel splice site A3SS	98059	ENSMUSG00000013622	Atraid	chr5	+	31054013	31054393	31054262	31054393	31052196	31052268	98059	16,23,20	0,0,0	20,19,20	3,4,6	298	149	4.43623e-08	4.31504e-05	1.0,1.0,1.0	0.769,0.704,0.625	0.301
novel splice site A3SS	98234	ENSMUSG00000029136	Rbks	chr5	-	31645235	31645333	31645235	31645330	31647720	31647909	98234	6,4,5	2,0,3	1,0,0	3,2,5	152	149	2.6272e-08	3.06652e-05	0.746,1.0,0.62	0.246,0.0,0.0	0.707
novel splice site A3SS	98518	ENSMUSG00000001082	Mfsd10	chr5	-	34635050	34635527	34635050	34635159	34635608	34635767	98518	54,58,37	0,0,0	55,88,60	15,3,1	298	149	3.11016e-06	0.000976347	1.0,1.0,1.0	0.647,0.936,0.968	0.15
novel splice site A3SS	98519	ENSMUSG00000001082	Mfsd10	chr5	-	34635050	34635544	34635050	34635159	34635608	34635767	98519	45,54,35	0,0,0	55,83,52	15,3,1	298	149	2.81483e-06	0.000919612	1.0,1.0,1.0	0.647,0.933,0.963	0.152
novel splice site A3SS	98638	ENSMUSG00000029102	Hgfac	chr5	+	35042369	35042662	35042565	35042662	35041576	35041710	98638	1,8,2	0,0,0	6,7,5	6,4,0	298	149	1.36147e-06	0.000541888	1.0,1.0,1.0	0.333,0.467,1.0	0.4
novel splice site A3SS	98817	ENSMUSG00000033256	Shf	chr2	-	122353764	122353960	122353764	122353884	122357082	122357287	98817	142,98,105	2,1,0	125,125,99	20,6,6	225	149	2.33492e-08	2.85514e-05	0.979,0.985,1.0	0.805,0.932,0.916	0.104
novel splice site A3SS	99483	ENSMUSG00000044827	Tlr1	chr5	-	64932800	64933183	64932800	64933027	64933525	64933563	99483	4,4,1	0,1,1	0,2,0	2,8,4	298	149	1.71708e-07	0.000121803	1.0,0.667,0.333	0.0,0.111,0.0	0.63
novel splice site A3SS	100240	ENSMUSG00000055681	Cope	chr8	+	70306292	70306417	70306361	70306417	70305697	70305735	100240	0,2,2	7,4,10	3,11,1	2,0,0	218	149	5.77407e-08	5.3335e-05	0.0,0.255,0.12	0.506,1.0,1.0	-0.71
novel splice site A3SS	100308	ENSMUSG00000028068	Iqgap3	chr3	+	88101430	88101817	88101677	88101817	88100625	88100716	100308	17,16,8	0,0,0	2,6,12	0,5,7	298	149	2.42477e-07	0.000156445	1.0,1.0,1.0	1.0,0.375,0.462	0.388
novel splice site A3SS	100376	ENSMUSG00000046718	Bst2	chr8	-	71535515	71535847	71535515	71535825	71537127	71537456	100376	146,75,54	26,16,26	122,138,74	198,91,60	171	149	1.31191e-06	0.00052638	0.83,0.803,0.644	0.349,0.569,0.518	0.28
novel splice site A3SS	101283	ENSMUSG00000029322	Plac8	chr5	-	100562609	100563050	100562609	100562790	100572144	100572245	101283	3,2,5	0,0,0	3,3,2	1,4,1	298	149	9.92733e-07	0.000426291	1.0,1.0,1.0	0.6,0.273,0.5	0.542
novel splice site A3SS	102938	ENSMUSG00000061288	Taok3	chr5	+	117209287	117209645	117209553	117209645	117204298	117204395	102938	20,24,5	1,1,0	25,19,21	45,8,4	298	149	2.40769e-07	0.000156128	0.909,0.923,1.0	0.217,0.543,0.724	0.449
novel splice site A3SS	103119	ENSMUSG00000032741	Tpcn1	chr5	-	120539002	120539274	120539002	120539087	120539788	120539835	103119	1,6,1	0,0,0	10,1,0	2,2,2	298	149	6.13753e-07	0.000304256	1.0,1.0,1.0	0.714,0.2,0.0	0.695
novel splice site A3SS	103228	ENSMUSG00000042744	Gm15800	chr5	+	121353593	121353965	121353813	121353965	121350429	121350637	103228	3,4,3	1,0,0	0,0,2	1,1,3	298	149	5.29645e-09	9.18962e-06	0.6,1.0,1.0	0.0,0.0,0.25	0.783
novel splice site A3SS	103358	ENSMUSG00000029458	Brap	chr5	+	121665033	121665264	121665064	121665264	121663295	121663491	103358	0,4,0	8,4,5	2,5,2	0,1,1	180	149	5.95439e-07	0.000298636	0.0,0.453,0.0	1.0,0.805,0.623	-0.658
novel splice site A3SS	104772	ENSMUSG00000018909	Arrb1	chr7	+	99587904	99588128	99588039	99588128	99587214	99587259	104772	11,4,8	0,0,0	12,10,6	2,4,4	284	149	3.11025e-08	3.35578e-05	1.0,1.0,1.0	0.759,0.567,0.44	0.411
novel splice site A3SS	104774	ENSMUSG00000018909	Arrb1	chr7	+	99587979	99588128	99588039	99588128	99587214	99587259	104774	11,5,8	0,0,0	10,10,6	2,4,4	209	149	1.41532e-07	0.00010565	1.0,1.0,1.0	0.781,0.641,0.517	0.354
novel splice site A3SS	105107	ENSMUSG00000033845	Mrpl15	chr1	-	4782224	4782674	4782224	4782301	4785572	4785739	105107	8,14,2	0,0,0	6,11,10	4,2,2	298	149	2.94875e-07	0.000178586	1.0,1.0,1.0	0.429,0.733,0.714	0.375
novel splice site A3SS	105126	ENSMUSG00000019518	Ap4m1	chr5	+	138172727	138173068	138172971	138173068	138172348	138172437	105126	23,13,20	2,0,0	7,23,16	1,12,6	298	149	1.11461e-06	0.000465432	0.852,1.0,1.0	0.778,0.489,0.571	0.338
novel splice site A3SS	105130	ENSMUSG00000019518	Ap4m1	chr5	+	138172818	138173068	138172971	138173068	138172348	138172437	105130	19,13,13	2,0,0	3,15,7	1,12,6	298	149	4.08388e-08	4.16148e-05	0.826,1.0,1.0	0.6,0.385,0.368	0.491
novel splice site A3SS	105131	ENSMUSG00000019518	Ap4m1	chr5	+	138172872	138173068	138172971	138173068	138172348	138172437	105131	19,13,13	2,0,0	3,15,7	1,12,6	248	149	4.28798e-08	4.20268e-05	0.851,1.0,1.0	0.643,0.429,0.412	0.456
novel splice site A3SS	105185	ENSMUSG00000024972	Lgals12	chr19	-	7596659	7598171	7596659	7596959	7598759	7598910	105185	82,82,64	2,0,5	7,55,60	23,7,26	298	149	6.61973e-07	0.00032073	0.953,1.0,0.865	0.132,0.797,0.536	0.451
novel splice site A3SS	105308	ENSMUSG00000039623	Ap5z1	chr5	+	142475387	142475491	142475415	142475491	142474874	142474986	105308	1,2,2	1,0,0	0,0,0	4,2,1	177	149	7.55324e-09	1.18267e-05	0.457,1.0,1.0	0.0,0.0,0.0	0.819
novel splice site A3SS	105414	ENSMUSG00000047443	Fam132b	chr1	+	91370091	91370519	91370414	91370519	91369370	91369473	105414	13,17,26	1,0,0	9,24,26	2,8,9	298	149	4.00362e-08	4.14549e-05	0.867,1.0,1.0	0.692,0.6,0.591	0.328
novel splice site A3SS	105415	ENSMUSG00000047443	Fam132b	chr1	+	91370172	91370519	91370414	91370519	91369370	91369473	105415	13,15,26	1,0,0	9,26,28	2,8,9	298	149	7.77678e-08	6.70129e-05	0.867,1.0,1.0	0.692,0.619,0.609	0.316
novel splice site A3SS	105706	ENSMUSG00000089917	Uckl1	chr2	-	181574837	181575037	181574837	181575034	181581402	181581626	105706	11,14,5	0,0,0	3,10,14	4,5,2	152	149	5.98314e-07	0.00029891	1.0,1.0,1.0	0.424,0.662,0.873	0.347
novel splice site A3SS	105800	ENSMUSG00000010601	Apol7a	chr15	-	77396048	77396506	77396048	77396317	77398314	77398451	105800	25,7,4	13,2,0	9,18,16	0,0,0	298	149	8.18665e-07	0.0003781	0.49,0.636,1.0	1.0,1.0,1.0	-0.291
novel splice site A3SS	105801	ENSMUSG00000010601	Apol7a	chr15	-	77396229	77396696	77396229	77396317	77398314	77398451	105801	25,7,4	13,2,0	12,18,10	0,0,0	298	149	8.59451e-07	0.000390665	0.49,0.636,1.0	1.0,1.0,1.0	-0.291
novel splice site A3SS	106948	ENSMUSG00000025572	Tmc6	chr11	-	117770468	117770775	117770468	117770544	117772672	117772852	106948	10,8,9	0,0,0	8,11,6	3,2,4	298	149	4.80298e-08	4.60205e-05	1.0,1.0,1.0	0.571,0.733,0.429	0.422
novel splice site A3SS	106949	ENSMUSG00000025572	Tmc6	chr11	-	117770468	117770853	117770468	117770544	117772672	117772852	106949	9,8,9	0,0,0	7,11,6	3,2,4	298	149	3.75574e-08	3.95257e-05	1.0,1.0,1.0	0.538,0.733,0.429	0.433
novel splice site A3SS	107870	ENSMUSG00000003072	Atp5d	chr10	+	80145363	80145812	80145422	80145812	80143831	80143985	107870	228291205	251280264	228201287	468351518	208	149	9.83881e-07	0.000423907	0.394,0.427,0.357	0.259,0.291,0.284	0.115
novel splice site A3SS	107901	ENSMUSG00000029541	Cyp2w1	chr5	+	139356605	139356667	139356636	139356667	139356267	139356452	107901	26,28,22	0,0,1	1,19,19	4,4,4	180	149	2.73417e-06	0.000900132	1.0,1.0,0.948	0.171,0.797,0.797	0.394
novel splice site A3SS	108118	ENSMUSG00000004980	Hnrnpa2b1	chr6	-	51464090	51464547	51464090	51464211	51465178	51465241	108118	977899289617	670866156391	449579637745	7283860910021	298	149	2.10942e-15	1.93455e-11	0.422,0.429,0.429	0.236,0.316,0.279	0.15
novel splice site A3SS	108551	ENSMUSG00000026238	Ptma	chr1	+	86529437	86529804	86529730	86529804	86529172	86529244	108551	119412391083	490421459	71712491361	201411761720	298	149	3.33067e-16	3.56365e-12	0.549,0.595,0.541	0.151,0.347,0.283	0.301
novel splice site A3SS	108560	ENSMUSG00000026238	Ptma	chr1	+	86529479	86529804	86529730	86529804	86529172	86529244	108560	118412241079	490421459	70212261343	201411761720	298	149	1.11022e-16	1.29587e-12	0.547,0.592,0.54	0.148,0.343,0.281	0.302
novel splice site A3SS	108563	ENSMUSG00000026238	Ptma	chr1	+	86529494	86529804	86529730	86529804	86529172	86529244	108563	118512241077	490421459	71012261342	201411761720	298	149	1.11022e-16	1.29587e-12	0.547,0.592,0.54	0.15,0.343,0.281	0.302
novel splice site A3SS	108565	ENSMUSG00000026238	Ptma	chr1	+	86529536	86529804	86529730	86529804	86529172	86529244	108565	118412251077	490421459	70212261342	201411761720	298	149	1.11022e-16	1.29587e-12	0.547,0.593,0.54	0.148,0.343,0.281	0.303
novel splice site A3SS	108887	ENSMUSG00000040952	Rps19	chr7	+	24888234	24888445	24888281	24888445	24886106	24886187	108887	432398468	408495481	427429591	175304322	196	149	1.66411e-07	0.000120035	0.446,0.379,0.425	0.65,0.518,0.583	-0.167
novel splice site A3SS	109466	ENSMUSG00000067713	Prkag1	chr15	-	98815875	98816305	98815875	98815983	98825687	98825733	109466	4,24,9	2,4,2	7,5,12	0,0,0	298	149	1.94855e-06	0.000710745	0.5,0.75,0.692	1.0,1.0,1.0	-0.353
novel splice site A3SS	109467	ENSMUSG00000067713	Prkag1	chr15	-	98815875	98816309	98815875	98815983	98825687	98825733	109467	4,22,9	2,4,2	6,6,12	0,0,0	298	149	1.43446e-06	0.000556421	0.5,0.733,0.692	1.0,1.0,1.0	-0.358
novel splice site A3SS	109497	ENSMUSG00000055239	Kcmf1	chr6	-	72848224	72848575	72848224	72848430	72849443	72849618	109497	4,2,0	0,0,1	0,0,0	3,1,1	294	149	3.06199e-06	0.000969852	1.0,1.0,0.0	0.0,0.0,0.0	0.667
novel splice site A3SS	109942	ENSMUSG00000025498	Irf7	chr7	-	141263790	141264276	141263790	141263821	141265074	141265473	109942	3,2,2	0,0,0	6,10,6	10,0,3	298	149	2.92046e-06	0.000949291	1.0,1.0,1.0	0.231,1.0,0.5	0.423
novel splice site A3SS	110439	ENSMUSG00000030057	Cnbp	chr6	-	87845431	87845781	87845431	87845557	87850903	87851106	110439	181230182	13,5,4	198245247	57,33,29	298	149	4.29576e-09	7.65291e-06	0.874,0.958,0.958	0.635,0.788,0.81	0.186
novel splice site A3SS	110440	ENSMUSG00000030057	Cnbp	chr6	-	87845431	87845791	87845431	87845557	87850903	87851106	110440	176217169	13,5,4	185232239	57,33,29	298	149	8.45595e-09	1.29249e-05	0.871,0.956,0.955	0.619,0.779,0.805	0.193
novel splice site A3SS	110441	ENSMUSG00000030057	Cnbp	chr6	-	87845431	87845804	87845431	87845557	87850903	87851106	110441	177222170	13,5,4	188232247	57,33,29	298	149	8.82757e-09	1.31792e-05	0.872,0.957,0.955	0.623,0.779,0.81	0.191
novel splice site A3SS	110442	ENSMUSG00000030057	Cnbp	chr6	-	87845431	87845823	87845431	87845557	87850903	87851106	110442	177220174	13,5,4	188232245	57,33,29	298	149	7.34963e-09	1.165e-05	0.872,0.957,0.956	0.623,0.779,0.809	0.191
novel splice site A3SS	110924	ENSMUSG00000074653	Lrrc31	chr3	-	30691156	30691324	30691156	30691300	30699698	30699843	110924	2,3,4	1,0,0	3,9,5	4,9,8	173	149	2.14882e-06	0.000764252	0.633,1.0,1.0	0.392,0.463,0.35	0.476
novel splice site A3SS	113917	ENSMUSG00000052296	Ppp6r1	chr7	-	4641264	4641634	4641264	4641631	4641927	4642041	113917	22,45,18	0,0,1	16,29,40	4,9,3	152	149	2.03013e-06	0.000730131	1.0,1.0,0.946	0.797,0.76,0.929	0.153
novel splice site A3SS	114026	ENSMUSG00000051910	Sox6	chr7	-	115801368	115801609	115801368	115801606	115859784	115859852	114026	6,17,6	4,2,4	32,28,11	0,0,0	152	149	4.32838e-07	0.000238514	0.595,0.893,0.595	1.0,1.0,1.0	-0.306
novel splice site A3SS	114544	ENSMUSG00000064307	Lrrc51	chr7	-	101912983	101913243	101912983	101913164	101913434	101913583	114544	50,55,37	0,0,0	52,41,70	5,10,4	228	149	1.22802e-07	9.67303e-05	1.0,1.0,1.0	0.872,0.728,0.92	0.16
novel splice site A3SS	114545	ENSMUSG00000064307	Lrrc51	chr7	-	101912983	101913298	101912983	101913164	101913434	101913583	114545	50,55,36	0,0,0	52,41,70	5,10,4	283	149	6.62527e-08	5.82634e-05	1.0,1.0,1.0	0.846,0.683,0.902	0.19
novel splice site A3SS	114550	ENSMUSG00000064307	Lrrc51	chr7	-	101912989	101913208	101912989	101913164	101913434	101913583	114550	48,50,35	0,0,0	50,38,66	5,10,4	193	149	1.92452e-07	0.000134636	1.0,1.0,1.0	0.885,0.746,0.927	0.147
novel splice site A3SS	116600	ENSMUSG00000052776	Oas1a	chr5	-	120897145	120897248	120897145	120897206	120899072	120899305	116600	436296234	60,39,58	438498315	262145154	191	149	2.42773e-08	2.91557e-05	0.85,0.856,0.759	0.566,0.728,0.615	0.185
novel splice site A3SS	117527	ENSMUSG00000054626	Xlr	chrX	-	53796142	53796250	53796142	53796220	53797631	53797696	117527	0,0,0	4,1,6	3,3,5	6,1,1	179	149	6.86807e-09	1.11193e-05	0.0,0.0,0.0	0.294,0.714,0.806	-0.605
novel splice site A3SS	117536	ENSMUSG00000061360	Phf5a	chr15	-	81867167	81867546	81867167	81867384	81870331	81870498	117536	3,15,4	0,0,0	10,3,6	1,2,4	298	149	2.17787e-06	0.000772445	1.0,1.0,1.0	0.833,0.429,0.429	0.436
novel splice site A3SS	119068	ENSMUSG00000035900	Gramd4	chr15	+	86130269	86130657	86130502	86130657	86130146	86130190	119068	1,5,3	3,2,3	2,1,5	0,0,0	298	149	8.88319e-10	2.00096e-06	0.143,0.556,0.333	1.0,1.0,1.0	-0.656
novel splice site A3SS	119343	ENSMUSG00000068328	Aup1	chr6	+	83056350	83056642	83056541	83056642	83056066	83056140	119343	137128118	0,4,0	100135102	34,1,8	298	149	2.31517e-06	0.000796928	1.0,0.941,1.0	0.595,0.985,0.864	0.166
novel splice site A3SS	120595	ENSMUSG00000039041	Adrm1	chr2	+	180175224	180175281	180175239	180175281	180174864	180174946	120595	8,3,6	0,0,0	9,4,6	3,4,2	164	149	6.34095e-07	0.000311931	1.0,1.0,1.0	0.732,0.476,0.732	0.353
novel splice site A3SS	121841	ENSMUSG00000048076	Arf1	chr11	-	59223774	59223939	59223774	59223813	59228172	59228270	121841	2,6,1	4,1,3	8,3,4	1,0,0	275	149	3.12375e-06	0.000978222	0.213,0.765,0.153	0.813,1.0,1.0	-0.561
novel splice site A3SS	123095	ENSMUSG00000030814	Bcl7c	chr7	-	127707175	127707538	127707175	127707337	127707879	127708075	123095	30,49,37	0,0,0	31,43,45	14,4,0	298	149	2.95627e-06	0.000956042	1.0,1.0,1.0	0.525,0.843,1.0	0.211
novel splice site A3SS	123346	ENSMUSG00000047517	Dmbt1	chr7	+	131038977	131039049	131039019	131039049	131034680	131034707	123346	6,11,32	0,0,0	9,12,26	4,0,8	191	149	2.96573e-06	0.000956042	1.0,1.0,1.0	0.637,1.0,0.717	0.215
novel splice site A3SS	123348	ENSMUSG00000047517	Dmbt1	chr7	+	131038981	131039049	131039019	131039049	131034680	131034707	123348	6,11,32	0,0,0	10,10,26	4,0,8	187	149	2.43517e-06	0.000827146	1.0,1.0,1.0	0.666,1.0,0.721	0.204
novel splice site A3SS	124074	ENSMUSG00000025497	Cdhr5	chr7	-	141271513	141272000	141271513	141271981	141272100	141272185	124074	0,0,0	2,7,5	4,4,2	10,1,5	168	149	9.15872e-07	0.000401339	0.0,0.0,0.0	0.262,0.78,0.262	-0.435
novel splice site A3SS	124287	ENSMUSG00000025510	Cd151	chr7	+	141470011	141470188	141470120	141470188	141469465	141469657	124287	53,47,44	0,0,0	73,58,53	6,3,7	258	149	1.12014e-06	0.000465432	1.0,1.0,1.0	0.875,0.918,0.814	0.131
novel splice site A3SS	124288	ENSMUSG00000025510	Cd151	chr7	+	141470117	141470188	141470120	141470188	141469465	141469657	124288	29,26,26	0,0,0	29,32,39	6,3,7	152	149	8.7169e-07	0.000392701	1.0,1.0,1.0	0.826,0.913,0.845	0.139
novel splice site A3SS	125374	ENSMUSG00000019837	Gtf3c6	chr10	-	40257212	40257290	40257212	40257287	40257578	40257671	125374	47,53,38	1,0,0	23,48,55	4,2,13	152	149	4.87836e-07	0.000261162	0.979,1.0,1.0	0.849,0.959,0.806	0.122
novel splice site A3SS	126634	ENSMUSG00000035478	Mbd3	chr10	-	80392838	80393276	80392838	80393018	80393892	80394070	126634	655491414	51,59,66	416554652	201137136	298	149	2.02478e-06	0.000730131	0.865,0.806,0.758	0.509,0.669,0.706	0.182
novel splice site A3SS	126635	ENSMUSG00000035478	Mbd3	chr10	-	80392838	80393279	80392838	80393018	80393892	80394070	126635	865676552	51,59,66	582780846	201137136	298	149	1.33595e-07	0.000102711	0.895,0.851,0.807	0.591,0.74,0.757	0.155
novel splice site A3SS	126636	ENSMUSG00000035478	Mbd3	chr10	-	80392838	80393295	80392838	80393018	80393892	80394070	126636	886685559	51,59,66	604801858	201137136	298	149	9.95458e-08	8.20371e-05	0.897,0.853,0.809	0.6,0.745,0.759	0.152
novel splice site A3SS	126643	ENSMUSG00000035478	Mbd3	chr10	-	80392981	80393421	80392981	80393018	80393892	80394070	126643	876679553	51,59,66	582780848	201137136	298	149	1.19965e-07	9.60792e-05	0.896,0.852,0.807	0.591,0.74,0.757	0.156
novel splice site A3SS	127395	ENSMUSG00000078920	Ifi47	chr11	+	49094402	49094618	49094568	49094618	49087067	49087144	127395	25,14,5	10,2,8	7,19,9	0,0,1	298	149	9.00831e-07	0.000398832	0.556,0.778,0.238	1.0,1.0,0.818	-0.415
novel splice site A3SS	129013	ENSMUSG00000031858	Mau2	chr8	-	70027464	70027919	70027464	70027762	70028618	70029235	129013	11,8,1	0,0,0	1,8,7	6,1,2	298	149	2.34445e-07	0.000153578	1.0,1.0,1.0	0.077,0.8,0.636	0.496
novel splice site A3SS	129087	ENSMUSG00000019470	Xab2	chr8	-	3613589	3613984	3613589	3613709	3615993	3616158	129087	13,7,16	1,0,0	25,13,8	15,11,1	298	149	1.71081e-07	0.000121803	0.867,1.0,1.0	0.455,0.371,0.8	0.414
novel splice site A3SS	129127	ENSMUSG00000003808	Farsa	chr8	+	84867382	84867648	84867548	84867648	84864436	84864552	129127	19,23,31	2,1,2	30,15,11	32,17,9	298	149	7.46847e-13	3.6881e-09	0.826,0.92,0.886	0.319,0.306,0.379	0.543
novel splice site A3SS	130606	ENSMUSG00000071014	Ndufb6	chr4	-	40272780	40273076	40272780	40272871	40277652	40277745	130606	3,4,4	0,0,0	0,3,1	2,1,2	298	149	6.03553e-07	0.000300359	1.0,1.0,1.0	0.0,0.6,0.2	0.733
novel splice site A3SS	131575	ENSMUSG00000031711	Zfp330	chr8	-	82764397	82764879	82764397	82764491	82766011	82766058	131575	30,28,35	1,0,0	28,39,26	7,12,1	298	149	2.60588e-07	0.000163209	0.938,1.0,1.0	0.667,0.619,0.929	0.241
novel splice site A3SS	131801	ENSMUSG00000052456	Asna1	chr8	-	85019517	85019880	85019517	85019672	85024177	85024325	131801	35,40,31	0,0,0	27,33,27	5,9,2	298	149	1.58334e-08	2.12975e-05	1.0,1.0,1.0	0.73,0.647,0.871	0.251
novel splice site A3SS	131802	ENSMUSG00000052456	Asna1	chr8	-	85019517	85019905	85019517	85019672	85024177	85024325	131802	44,49,44	0,0,0	40,49,48	5,9,2	298	149	1.4629e-07	0.000107947	1.0,1.0,1.0	0.8,0.731,0.923	0.182
novel splice site A3SS	131804	ENSMUSG00000052456	Asna1	chr8	-	85019517	85019938	85019517	85019672	85024177	85024325	131804	35,40,31	0,0,0	26,34,27	5,9,2	298	149	1.52671e-08	2.08533e-05	1.0,1.0,1.0	0.722,0.654,0.871	0.251
novel splice site A3SS	131805	ENSMUSG00000052456	Asna1	chr8	-	85019517	85019973	85019517	85019672	85024177	85024325	131805	44,46,38	0,0,0	41,47,41	5,9,2	298	149	1.20479e-07	9.60792e-05	1.0,1.0,1.0	0.804,0.723,0.911	0.187
novel splice site A3SS	131906	ENSMUSG00000031660	Brd7	chr8	-	88332461	88332698	88332461	88332541	88332880	88333024	131906	5,1,1	4,7,2	3,2,3	0,0,1	298	149	1.38362e-06	0.000544935	0.385,0.067,0.2	1.0,1.0,0.6	-0.649
novel splice site A3SS	131978	ENSMUSG00000031662	Snx20	chr8	-	88629913	88630332	88629913	88630108	88631768	88631907	131978	4,2,3	0,0,1	1,1,0	0,4,2	298	149	1.57705e-07	0.000115047	1.0,1.0,0.6	1.0,0.111,0.0	0.496
novel splice site A3SS	132617	ENSMUSG00000014856	Tmem208	chr8	+	105328617	105328902	105328771	105328902	105328321	105328458	132617	98,99,101	64,59,78	61,76,87	277,75,141	298	149	1.49866e-06	0.000573374	0.434,0.456,0.393	0.099,0.336,0.236	0.204
novel splice site A3SS	132772	ENSMUSG00000048310	Pskh1	chr8	+	105912619	105913646	105913377	105913646	105900440	105900540	132772	98120107	0,0,0	71102112	2,12,13	298	149	1.92767e-10	5.05105e-07	1.0,1.0,1.0	0.947,0.81,0.812	0.144
novel splice site A3SS	132806	ENSMUSG00000027775	Mfsd1	chr3	+	67599929	67600029	67599930	67600029	67598027	67598125	132806	0,0,0	8,3,5	5,2,1	3,3,4	150	149	4.90768e-07	0.000261459	0.0,0.0,0.0	0.623,0.398,0.199	-0.407
novel splice site A3SS	132869	ENSMUSG00000046691	Chtf8	chr8	-	106886919	106887348	106886919	106887051	106893500	106893601	132869	2,7,4	0,0,0	11,5,9	4,6,1	298	149	4.12025e-08	4.16547e-05	1.0,1.0,1.0	0.579,0.294,0.818	0.436
novel splice site A3SS	132870	ENSMUSG00000046691	Chtf8	chr8	-	106886919	106887354	106886919	106887051	106893500	106893601	132870	6,7,3	0,0,0	11,5,9	4,6,1	298	149	3.80804e-08	3.97504e-05	1.0,1.0,1.0	0.579,0.294,0.818	0.436
novel splice site A3SS	132871	ENSMUSG00000046691	Chtf8	chr8	-	106886919	106887355	106886919	106887051	106893500	106893601	132871	2,7,3	0,0,0	11,5,13	4,6,1	298	149	1.33214e-07	0.000102711	1.0,1.0,1.0	0.579,0.294,0.867	0.42

## Sheet: rMATS_APC_SRSF1_A5SS
rMATS_junction_type	ID	GeneID	geneSymbol	chr	strand	longExonStart_0base	longExonEnd	shortES	shortEE	flankingES	flankingEE	ID.1	IJC_SAMPLE_1	SJC_SAMPLE_1	IJC_SAMPLE_2	SJC_SAMPLE_2	IncFormLen	SkipFormLen	PValue	FDR	IncLevel1	IncLevel2	IncLevelDifference
known A5SS	39	ENSMUSG00000039699	Batf2	chr19	+	6164453	6165168	6164453	6164750	6166467	6166572	39	356247287	244145163	199392284	68,139,94	298	149	8.56262e-07	0.000264127	0.422,0.46,0.468	0.594,0.585,0.602	-0.144
known A5SS	593	ENSMUSG00000034858	Fam214a	chr9	+	75023584	75023746	75023584	75023653	75025650	75025847	593	3,7,4	50,53,49	8,25,20	32,52,47	242	149	7.0545e-07	0.00022378	0.036,0.075,0.048	0.133,0.228,0.208	-0.137
known A5SS	1040	ENSMUSG00000028107	Tars2	chr3	-	95748486	95750417	95750338	95750417	95748041	95748140	1040	889985823	16,13,28	438680748	56,62,64	298	149	0	0	0.965,0.974,0.936	0.796,0.846,0.854	0.126
known A5SS	1572	ENSMUSG00000028542	Slc6a9	chr4	+	117855874	117855986	117855874	117855948	117856689	117856821	1572	73,116,65	4,18,8	37,70,64	0,0,0	187	149	5.01064e-09	3.79853e-06	0.936,0.837,0.866	1.0,1.0,1.0	-0.12
novel junction A5SS	615	ENSMUSG00000025236	Adpgk	chr9	+	59310227	59313236	59310227	59310348	59313752	59313851	615	466646471	25,35,24	191370347	97,53,93	298	149	8.32329e-11	1.01994e-07	0.903,0.902,0.908	0.496,0.777,0.651	0.263
novel junction A5SS	910	ENSMUSG00000042198	Chchd7	chr4	+	3938913	3939131	3938913	3938962	3939423	3939526	910	494574574	137132141	556444493	205187224	298	149	4.22372e-06	0.000917071	0.643,0.685,0.671	0.576,0.543,0.524	0.119
novel junction A5SS	1204	ENSMUSG00000030699	Tbx6	chr7	+	126783429	126783577	126783429	126783500	126784536	126784610	1204	0,0,0	6,2,1	1,4,2	0,0,0	226	149	1.22125e-14	4.74985e-11	0.0,0.0,0.0	1.0,1.0,1.0	-1
novel junction A5SS	2389	ENSMUSG00000027297	Ltk	chr2	-	119753113	119753491	119753426	119753491	119752925	119753023	2389	24,18,14	0,0,0	6,13,9	2,3,3	298	149	9.39002e-07	0.000282823	1.0,1.0,1.0	0.6,0.684,0.6	0.372
novel junction A5SS	2404	ENSMUSG00000002728	Naa20	chr2	+	145911672	145911793	145911672	145911763	145912392	145912528	2404	709503539	347929662756	157011161193	271832393070	179	149	5.32907e-15	2.16687e-11	0.145,0.124,0.14	0.325,0.223,0.244	-0.128
novel junction A5SS	2626	ENSMUSG00000015880	Ncapg	chr5	+	45691601	45693338	45691601	45691826	45695653	45695815	2626	7,10,9	0,3,0	3,15,6	11,26,22	298	149	1.05125e-08	7.12418e-06	1.0,0.625,1.0	0.12,0.224,0.12	0.72
novel junction A5SS	2767	ENSMUSG00000042726	Trafd1	chr5	-	121373149	121373474	121373338	121373474	121372602	121372675	2767	421923571949	351195190	329434793119	817496422	298	149	7.93341e-08	3.73517e-05	0.857,0.858,0.837	0.668,0.778,0.787	0.106
novel junction A5SS	2915	ENSMUSG00000029687	Ezh2	chr6	-	47576535	47576664	47576562	47576664	47558177	47558294	2915	688764808	136259168	278643830	200279331	176	149	3.49243e-06	0.000803124	0.811,0.714,0.803	0.541,0.661,0.68	0.149
novel junction A5SS	3006	ENSMUSG00000030960	Mettl10	chr7	-	132850590	132850709	132850594	132850709	132831359	132831576	3006	0,1,1	8,1,6	6,8,2	0,1,2	153	149	3.22439e-08	1.78048e-05	0.0,0.493,0.14	1.0,0.886,0.493	-0.582
novel splice site A5SS	3727	ENSMUSG00000024991	Eif3a	chr19	-	60781880	60782358	60782167	60782358	60781353	60781517	3727	9,11,16	0,0,0	12,14,15	3,6,1	298	149	3.77889e-07	0.000138541	1.0,1.0,1.0	0.667,0.538,0.882	0.304
novel splice site A5SS	3799	ENSMUSG00000024981	Acsl5	chr19	+	55291417	55291888	55291417	55291506	55293586	55293730	3799	78,66,64	1,2,0	162118113	46,30,18	298	149	1.88738e-14	7.03481e-11	0.975,0.943,1.0	0.638,0.663,0.758	0.286
novel splice site A5SS	3800	ENSMUSG00000024981	Acsl5	chr19	+	55291417	55291893	55291417	55291506	55293586	55293730	3800	77,62,65	1,2,0	154118114	46,30,18	298	149	3.33067e-14	1.1035e-10	0.975,0.939,1.0	0.626,0.663,0.76	0.288
novel splice site A5SS	3801	ENSMUSG00000024981	Acsl5	chr19	+	55291417	55291910	55291417	55291506	55293586	55293730	3801	77,64,64	1,2,0	154118111	46,30,18	298	149	1.9762e-14	7.07123e-11	0.975,0.941,1.0	0.626,0.663,0.755	0.291
novel splice site A5SS	4306	ENSMUSG00000024789	Jak2	chr19	+	29271350	29271539	29271350	29271474	29276749	29276895	4306	4,6,3	0,0,0	6,2,5	1,4,8	214	149	6.61569e-09	4.77264e-06	1.0,1.0,1.0	0.807,0.258,0.303	0.544
novel splice site A5SS	4309	ENSMUSG00000024789	Jak2	chr19	+	29282316	29282638	29282316	29282543	29283541	29283661	4309	346344231	28,18,28	278241256	69,58,60	244	149	2.10325e-11	3.18892e-08	0.883,0.921,0.834	0.711,0.717,0.723	0.162
novel splice site A5SS	4559	ENSMUSG00000036098	Myrf	chr19	-	10216419	10216898	10216617	10216898	10215741	10215810	4559	17,6,5	2,0,0	17,6,4	9,4,3	298	149	3.76756e-06	0.000842568	0.81,1.0,1.0	0.486,0.429,0.4	0.498
novel splice site A5SS	4593	ENSMUSG00000024660	Incenp	chr19	-	9883686	9884016	9883904	9884016	9878318	9878428	4593	35,26,42	2,0,0	17,26,47	9,5,6	298	149	4.04961e-07	0.000145485	0.897,1.0,1.0	0.486,0.722,0.797	0.297
novel splice site A5SS	4613	ENSMUSG00000071650	Ganab	chr19	+	8898089	8898500	8898089	8898230	8902263	8902368	4613	14,5,3	0,0,0	2,0,2	1,3,3	298	149	1.0052e-10	1.21514e-07	1.0,1.0,1.0	0.5,0.0,0.25	0.75
novel splice site A5SS	4707	ENSMUSG00000024959	Bad	chr19	+	6941860	6942440	6941860	6942190	6942866	6943046	4707	231237197	4,3,2	124170186	27,7,19	298	149	1.07058e-09	1.1136e-06	0.967,0.975,0.98	0.697,0.924,0.83	0.157
novel splice site A5SS	4896	ENSMUSG00000024937	Ehbp1l1	chr19	-	5720304	5720726	5720610	5720726	5717038	5717196	4896	126,87,34	0,0,0	116,126,75	13,2,5	298	149	4.21291e-07	0.000148372	1.0,1.0,1.0	0.817,0.969,0.882	0.111
novel splice site A5SS	4933	ENSMUSG00000024909	Efemp2	chr19	+	5474314	5474453	5474314	5474395	5475060	5475178	4933	2,3,1	0,0,2	0,0,0	4,2,6	207	149	1.52501e-07	6.49616e-05	1.0,1.0,0.265	0.0,0.0,0.0	0.755
novel splice site A5SS	5931	ENSMUSG00000024454	Hdac3	chr18	-	37954330	37954761	37954404	37954761	37952546	37952613	5931	2,0,2	10,3,17	18,9,3	6,7,5	223	149	3.44178e-06	0.000797627	0.118,0.0,0.073	0.667,0.462,0.286	-0.408
novel splice site A5SS	6029	ENSMUSG00000024352	Spata24	chr18	-	35660435	35660845	35660791	35660845	35660282	35660353	6029	3,9,18	0,0,0	2,8,14	3,0,8	298	149	4.28034e-06	0.000923491	1.0,1.0,1.0	0.25,1.0,0.467	0.428
novel splice site A5SS	6031	ENSMUSG00000024352	Spata24	chr18	-	35660445	35660845	35660791	35660845	35660282	35660353	6031	5,9,18	0,0,0	2,6,14	3,0,8	298	149	3.4756e-06	0.000801314	1.0,1.0,1.0	0.25,1.0,0.467	0.428
novel splice site A5SS	6115	ENSMUSG00000041915	Ammecr1l	chr18	+	31774636	31774814	31774636	31774803	31775986	31776077	6115	0,0,0	13,4,4	3,4,1	1,6,5	160	149	3.40911e-06	0.000792109	0.0,0.0,0.0	0.736,0.383,0.157	-0.425
novel splice site A5SS	7211	ENSMUSG00000024446	Rpp21	chr17	-	36257600	36257856	36257782	36257856	36257441	36257524	7211	184275254	94121112	71139135	141108120	298	149	4.73038e-06	0.000983184	0.495,0.532,0.531	0.201,0.392,0.36	0.202
novel splice site A5SS	7255	ENSMUSG00000024426	Atat1	chr17	-	35909621	35909739	35909633	35909739	35909430	35909491	7255	1,0,0	3,5,5	4,2,3	1,4,0	161	149	6.65304e-07	0.000214855	0.236,0.0,0.0	0.787,0.316,1.0	-0.622
novel splice site A5SS	7698	ENSMUSG00000061232	H2-K1	chr17	-	33999046	33999432	33999268	33999432	33997508	33997560	7698	0,2,1	4,0,2	2,1,1	0,0,0	298	149	6.99772e-07	0.000223426	0.0,1.0,0.2	1.0,1.0,1.0	-0.6
novel splice site A5SS	8068	ENSMUSG00000002249	Tead3	chr17	-	28336172	28336573	28336522	28336573	28335484	28335496	8068	23,25,17	0,4,8	24,33,27	0,0,0	298	149	2.50265e-06	0.000630631	1.0,0.758,0.515	1.0,1.0,1.0	-0.242
novel splice site A5SS	8070	ENSMUSG00000002249	Tead3	chr17	-	28336273	28336595	28336522	28336595	28335484	28335496	8070	20,32,17	0,4,8	23,30,28	0,0,0	298	149	4.02683e-06	0.000881386	1.0,0.8,0.515	1.0,1.0,1.0	-0.228
novel splice site A5SS	8945	ENSMUSG00000023886	Smoc2	chr17	+	14403101	14403384	14403101	14403341	14403494	14404790	8945	3,5,4	1,1,0	1,1,1	3,2,2	192	149	2.87882e-06	0.000703621	0.7,0.795,1.0	0.206,0.28,0.28	0.576
novel splice site A5SS	9150	ENSMUSG00000022946	Dopey2	chr16	+	93807212	93807685	93807212	93807491	93807817	93807979	9150	2,0,2	0,7,2	2,2,2	0,0,0	298	149	4.14974e-07	0.000147307	1.0,0.0,0.333	1.0,1.0,1.0	-0.556
novel splice site A5SS	9606	ENSMUSG00000022833	Ccdc14	chr16	+	34705160	34705259	34705160	34705255	34706386	34706897	9606	1,4,0	73,63,88	7,9,9	11,60,92	153	149	3.61208e-06	0.000822184	0.013,0.058,0.0	0.383,0.127,0.087	-0.175
novel splice site A5SS	9672	ENSMUSG00000075254	Heg1	chr16	+	33753155	33753411	33753155	33753402	33760757	33761012	9672	12,6,3	2,5,3	2,4,1	0,0,0	158	149	6.10067e-07	0.000199903	0.85,0.531,0.485	1.0,1.0,1.0	-0.378
novel splice site A5SS	9855	ENSMUSG00000022538	Lsg1	chr16	-	30577798	30577997	30577927	30577997	30574545	30574606	9855	2,7,4	0,0,0	3,4,10	0,4,6	278	149	1.33864e-06	0.000376566	1.0,1.0,1.0	1.0,0.349,0.472	0.393
novel splice site A5SS	9897	ENSMUSG00000038127	Ccdc50	chr16	+	27435561	27435692	27435561	27435677	27436497	27436602	9897	4,9,6	17,31,29	2,4,5	159,74,102	164	149	9.91151e-07	0.000294563	0.176,0.209,0.158	0.011,0.047,0.043	0.147
novel splice site A5SS	10759	ENSMUSG00000046434	Hnrnpa1	chr15	+	103242210	103242664	103242210	103242472	103243624	103243780	10759	234285285	4,6,6	145183271	14,15,17	298	149	9.38866e-07	0.000282823	0.967,0.96,0.96	0.838,0.859,0.889	0.1
novel splice site A5SS	10769	ENSMUSG00000046434	Hnrnpa1	chr15	+	103242627	103243020	103242627	103242718	103243958	103244028	10769	234342295	82,65,73	206235320	689249273	298	149	5.59552e-14	1.65422e-10	0.588,0.725,0.669	0.13,0.321,0.37	0.387
novel splice site A5SS	10770	ENSMUSG00000046434	Hnrnpa1	chr15	+	103242627	103243080	103242627	103242718	103243958	103244028	10770	261370318	82,65,73	270283370	689249273	298	149	1.2822e-12	2.54886e-09	0.614,0.74,0.685	0.164,0.362,0.404	0.37
novel splice site A5SS	10839	ENSMUSG00000036678	Aaas	chr15	-	102350486	102350759	102350543	102350759	102349952	102350080	10839	5,5,2	0,1,5	0,0,0	7,5,2	206	149	9.65305e-09	6.69391e-06	1.0,0.783,0.224	0.0,0.0,0.0	0.669
novel splice site A5SS	11012	ENSMUSG00000023018	Smarcd1	chr15	+	99702286	99702686	99702286	99702679	99703105	99703293	11012	0,8,3	2,0,0	0,0,0	3,4,2	156	149	8.26873e-08	3.87267e-05	0.0,1.0,1.0	0.0,0.0,0.0	0.667
novel splice site A5SS	12175	ENSMUSG00000022574	Naprt	chr15	-	75893104	75893593	75893552	75893593	75892341	75892482	12175	26,24,14	0,0,0	16,19,21	6,4,4	298	149	9.27697e-09	6.48337e-06	1.0,1.0,1.0	0.571,0.704,0.724	0.334
novel splice site A5SS	12557	ENSMUSG00000022283	Pabpc1	chr15	-	36602614	36602985	36602854	36602985	36601314	36601409	12557	102211771125	240355296	6379401478	418401591	298	149	2.64137e-06	0.000660009	0.68,0.624,0.655	0.432,0.54,0.556	0.144
novel splice site A5SS	12559	ENSMUSG00000022283	Pabpc1	chr15	-	36602647	36602985	36602854	36602985	36601314	36601409	12559	102211761121	240355296	6359331472	418401591	298	149	2.15889e-06	0.000558159	0.68,0.624,0.654	0.432,0.538,0.555	0.144
novel splice site A5SS	14326	ENSMUSG00000022452	Smdt1	chr15	+	82346013	82346436	82346013	82346220	82347899	82348040	14326	245627582243	646623457	242322922288	1002716784	298	149	1.24617e-06	0.000356153	0.655,0.689,0.71	0.547,0.615,0.593	0.1
novel splice site A5SS	14367	ENSMUSG00000090952	Gm17251	chr17	+	33759991	33760587	33759991	33760232	33761541	33761870	14367	122169116	4,10,3	94,60,131	29,7,26	298	149	4.00663e-08	2.14031e-05	0.938,0.894,0.951	0.618,0.811,0.716	0.213
novel splice site A5SS	15368	ENSMUSG00000025871	4833439L19Rik	chr13	-	54564184	54564619	54564514	54564619	54561692	54561871	15368	12461384831	140185142	107110871069	307231290	298	149	9.32405e-10	1.00492e-06	0.817,0.789,0.745	0.636,0.702,0.648	0.122
novel splice site A5SS	15665	ENSMUSG00000021432	Slc35b3	chr13	-	38955648	38955936	38955820	38955936	38944499	38944654	15665	111,75,67	1,1,5	100,95,95	25,14,10	298	149	2.64114e-07	0.000103624	0.982,0.974,0.87	0.667,0.772,0.826	0.187
novel splice site A5SS	15692	ENSMUSG00000038991	Txndc5	chr13	-	38527674	38527914	38527773	38527914	38523328	38523478	15692	19,39,35	0,0,0	10,18,19	2,5,2	248	149	1.55991e-06	0.000422854	1.0,1.0,1.0	0.75,0.684,0.851	0.238
novel splice site A5SS	16247	ENSMUSG00000025137	Pcyt2	chr11	-	120613029	120613420	120613378	120613420	120612462	120612601	16247	859921835	252221210	974812913	96,92,92	298	149	1.11022e-16	6.621e-13	0.63,0.676,0.665	0.835,0.815,0.832	-0.17
novel splice site A5SS	16513	ENSMUSG00000017715	Pgs1	chr11	+	118005369	118005891	118005369	118005632	118019606	118019732	16513	14,22,22	0,0,1	77,13,16	10,5,4	298	149	1.57354e-06	0.00042526	1.0,1.0,0.917	0.794,0.565,0.667	0.297
novel splice site A5SS	16625	ENSMUSG00000020780	Srp68	chr11	-	116248043	116248193	116248070	116248193	116247815	116247945	16625	1,2,7	0,0,1	4,0,0	1,4,7	176	149	5.2931e-08	2.70568e-05	1.0,1.0,0.856	0.772,0.0,0.0	0.695
novel splice site A5SS	16837	ENSMUSG00000050312	Nsun3	chr16	-	62776168	62776383	62776287	62776383	62771698	62771736	16837	3,4,0	4,3,1	2,5,2	0,0,0	268	149	9.47388e-10	1.00891e-06	0.294,0.426,0.0	1.0,1.0,1.0	-0.76
novel splice site A5SS	17481	ENSMUSG00000078652	Psme3	chr11	+	101317328	101317725	101317328	101317391	101319455	101319592	17481	48,41,42	13,11,12	49,40,36	86,40,86	298	149	2.52243e-13	6.26788e-10	0.649,0.651,0.636	0.222,0.333,0.173	0.403
novel splice site A5SS	17695	ENSMUSG00000023905	Tnfrsf12a	chr17	-	23677095	23677197	23677174	23677197	23676518	23676623	17695	7,14,14	0,0,0	19,20,10	8,0,5	228	149	1.91013e-06	0.000501087	1.0,1.0,1.0	0.608,1.0,0.567	0.275
novel splice site A5SS	17698	ENSMUSG00000023905	Tnfrsf12a	chr17	-	23677096	23677197	23677174	23677197	23676518	23676623	17698	4,9,12	0,0,0	14,11,6	8,0,5	227	149	1.22091e-06	0.000352311	1.0,1.0,1.0	0.535,1.0,0.441	0.341
novel splice site A5SS	17700	ENSMUSG00000023905	Tnfrsf12a	chr17	-	23677120	23677197	23677174	23677197	23676518	23676623	17700	4,16,14	0,0,0	16,14,12	8,0,5	203	149	1.43832e-06	0.000398344	1.0,1.0,1.0	0.595,1.0,0.638	0.256
novel splice site A5SS	17927	ENSMUSG00000085586	Gm11613	chr11	-	97646353	97646472	97646397	97646472	97644858	97646117	17927	3,10,7	0,0,0	7,10,2	7,4,0	193	149	1.49639e-06	0.000409702	1.0,1.0,1.0	0.436,0.659,1.0	0.302
novel splice site A5SS	18585	ENSMUSG00000046909	Tefm	chr11	-	80139795	80139909	80139865	80139909	80136677	80137279	18585	4,8,5	0,0,0	0,2,10	4,1,2	219	149	2.78562e-06	0.000688364	1.0,1.0,1.0	0.0,0.576,0.773	0.55
novel splice site A5SS	19168	ENSMUSG00000025027	Xpnpep1	chr19	-	53002468	53002736	53002678	53002736	53000388	53000460	19168	61,81,56	4,0,0	70,48,80	19,6,10	298	149	7.43662e-08	3.53853e-05	0.884,1.0,1.0	0.648,0.8,0.8	0.212
novel splice site A5SS	19246	ENSMUSG00000040620	Dhx33	chr11	-	70995720	70996073	70995887	70996073	70993856	70994016	19246	0,1,1	1,5,5	2,4,1	0,0,1	298	149	2.9949e-08	1.70642e-05	0.0,0.091,0.091	1.0,1.0,0.333	-0.717
novel splice site A5SS	19291	ENSMUSG00000020821	Kif1c	chr11	+	70705680	70705941	70705680	70705758	70706052	70706128	19291	34,24,21	0,0,0	14,26,15	10,2,1	298	149	1.38433e-06	0.000384582	1.0,1.0,1.0	0.412,0.867,0.882	0.28
novel splice site A5SS	19328	ENSMUSG00000018920	Cxcl16	chr11	-	70458868	70459099	70459028	70459099	70455654	70456062	19328	18,11,16	2,0,0	12,7,9	10,2,5	298	149	3.00441e-07	0.000114068	0.818,1.0,1.0	0.375,0.636,0.474	0.444
novel splice site A5SS	19361	ENSMUSG00000020831	0610010K14Rik	chr11	-	70235996	70236204	70236027	70236204	70235735	70235800	19361	3,5,7	0,1,0	2,5,0	1,2,4	180	149	4.64908e-06	0.000969424	1.0,0.805,1.0	0.623,0.674,0.0	0.503
novel splice site A5SS	20855	ENSMUSG00000020287	Mpg	chr11	+	32229246	32229616	32229246	32229350	32229879	32230053	20855	13,4,9	0,0,2	2,0,0	0,2,3	298	149	2.27542e-06	0.000583494	1.0,1.0,0.692	1.0,0.0,0.0	0.564
novel splice site A5SS	21033	ENSMUSG00000071662	Polr2g	chr19	-	8798026	8798333	8798200	8798333	8794479	8794530	21033	7,3,3	0,0,0	2,2,3	3,4,5	298	149	3.0221e-11	4.1515e-08	1.0,1.0,1.0	0.25,0.2,0.231	0.773
novel splice site A5SS	21505	ENSMUSG00000034394	Lif	chr11	+	4267020	4267519	4267020	4267119	4268183	4268365	21505	5,10,1	13,25,9	0,4,0	53,34,34	298	149	2.41367e-06	0.000615141	0.161,0.167,0.053	0.0,0.056,0.0	0.108
novel splice site A5SS	21569	ENSMUSG00000034543	Morc2a	chr11	+	3684613	3684748	3684613	3684745	3684837	3684892	21569	132,109,97	232242199	56,60,74	185247318	152	149	2.80674e-07	0.000109164	0.358,0.306,0.323	0.229,0.192,0.186	0.127
novel splice site A5SS	21891	ENSMUSG00000006941	Eif1b	chr9	+	120492490	120492840	120492490	120492751	120494106	120494270	21891	5,6,5	0,0,0	0,1,7	10,0,4	238	149	3.02209e-07	0.000114068	1.0,1.0,1.0	0.0,1.0,0.523	0.492
novel splice site A5SS	22339	ENSMUSG00000019039	Dalrd3	chr9	+	108571618	108572058	108571618	108571864	108572186	108572297	22339	160123113	22,14,18	101164129	67,52,59	298	149	2.43753e-08	1.45366e-05	0.784,0.815,0.758	0.43,0.612,0.522	0.264
novel splice site A5SS	22720	ENSMUSG00000048758	Rpl29	chr9	+	106429969	106430435	106429969	106430014	106431068	106431568	22720	48,59,45	0,0,1	14,41,28	2,5,12	298	149	4.06841e-09	3.27874e-06	1.0,1.0,0.957	0.778,0.804,0.538	0.279
novel splice site A5SS	23518	ENSMUSG00000032381	Fam96a	chr9	+	66127302	66127474	66127302	66127422	66132526	66132691	23518	3,2,0	5,1,1	1,4,3	0,0,1	201	149	1.16871e-06	0.000341658	0.308,0.597,0.0	1.0,1.0,0.69	-0.595
novel splice site A5SS	23665	ENSMUSG00000034427	Myo15b	chr11	+	115883175	115883518	115883175	115883284	115883606	115883907	23665	14961344879	21,20,5	159513991115	248,40,48	298	149	5.88418e-14	1.65422e-10	0.973,0.971,0.989	0.763,0.946,0.921	0.101
novel splice site A5SS	23666	ENSMUSG00000034427	Myo15b	chr11	+	115883175	115883527	115883175	115883284	115883606	115883907	23666	96,73,38	21,20,5	111,54,65	248,40,48	298	149	7.76114e-09	5.5101e-06	0.696,0.646,0.792	0.183,0.403,0.404	0.381
novel splice site A5SS	23720	ENSMUSG00000058444	Map2k5	chr9	-	63193392	63193795	63193740	63193795	63163767	63164190	23720	2,2,2	6,2,0	2,1,3	0,0,0	298	149	3.23116e-06	0.000764665	0.143,0.333,1.0	1.0,1.0,1.0	-0.508
novel splice site A5SS	24166	ENSMUSG00000037971	1110032A03Rik	chr9	-	50767688	50768037	50767857	50768037	50764223	50764290	24166	13,11,13	15,12,17	11,9,17	138,84,110	298	149	2.9472e-11	4.1194e-08	0.302,0.314,0.277	0.038,0.051,0.072	0.244
novel splice site A5SS	24167	ENSMUSG00000037971	1110032A03Rik	chr9	-	50767701	50768037	50767857	50768037	50764223	50764290	24167	13,14,15	15,12,17	19,9,19	138,84,110	298	149	2.43459e-11	3.57026e-08	0.302,0.368,0.306	0.064,0.051,0.079	0.261
novel splice site A5SS	24864	ENSMUSG00000066829	Zfp810	chr9	-	22280287	22280559	22280448	22280559	22279066	22279280	24864	0,1,2	2,2,3	1,3,2	0,0,1	298	149	9.70026e-07	0.000289245	0.0,0.2,0.25	1.0,1.0,0.5	-0.683
novel splice site A5SS	24865	ENSMUSG00000066829	Zfp810	chr9	-	22280437	22280559	22280448	22280559	22279066	22279280	24865	0,1,2	2,2,3	2,3,2	0,0,1	160	149	4.30578e-07	0.000150458	0.0,0.318,0.383	1.0,1.0,0.651	-0.65
novel splice site A5SS	25633	ENSMUSG00000060126	Tpt1	chr14	+	75846687	75846815	75846687	75846799	75848098	75848525	25633	291508379	61,50,58	366271468	287,90,124	165	149	2.77385e-06	0.000687354	0.812,0.902,0.855	0.535,0.731,0.773	0.177
novel splice site A5SS	26051	ENSMUSG00000110165	RP23-121M22.6	chr14	-	56667823	56668047	56667898	56668047	56665820	56665938	26051	20,8,6	15,12,5	0,2,1	21,4,21	224	149	1.63312e-08	1.05863e-05	0.47,0.307,0.444	0.0,0.25,0.031	0.313
novel splice site A5SS	26141	ENSMUSG00000002320	Tm9sf1	chr14	-	55643079	55643251	55643083	55643251	55642593	55642955	26141	24,47,17	4,13,0	12,13,14	19,11,21	153	149	9.69477e-08	4.38003e-05	0.854,0.779,1.0	0.381,0.535,0.394	0.441
novel splice site A5SS	26574	ENSMUSG00000022159	Rab2b	chr14	-	52263658	52263817	52263696	52263817	52261765	52262617	26574	9,10,4	2,4,2	8,1,3	0,0,0	187	149	3.54224e-06	0.000808524	0.782,0.666,0.614	1.0,1.0,1.0	-0.313
novel splice site A5SS	26691	ENSMUSG00000006281	Tep1	chr14	-	50843842	50844179	50844022	50844179	50843176	50843269	26691	14,4,10	0,0,0	12,16,6	12,3,0	298	149	3.38989e-06	0.000789695	1.0,1.0,1.0	0.333,0.727,1.0	0.313
novel splice site A5SS	27569	ENSMUSG00000039367	Sec24c	chr14	+	20691190	20691582	20691190	20691579	20691700	20691839	27569	28,34,13	0,1,0	17,14,25	5,5,6	152	149	1.05734e-07	4.6851e-05	1.0,0.971,1.0	0.769,0.733,0.803	0.222
novel splice site A5SS	27571	ENSMUSG00000039367	Sec24c	chr14	+	20691190	20691586	20691190	20691579	20691700	20691839	27571	56,51,32	0,1,0	34,42,57	5,5,6	156	149	4.50837e-06	0.000948284	1.0,0.98,1.0	0.867,0.889,0.901	0.108
novel splice site A5SS	28846	ENSMUSG00000028841	Cnksr1	chr4	-	134234330	134234457	134234346	134234457	134233867	134233927	28846	0,0,0	2,4,5	2,8,1	6,3,1	165	149	1.02716e-07	4.59425e-05	0.0,0.0,0.0	0.231,0.707,0.475	-0.471
novel splice site A5SS	28914	ENSMUSG00000028882	Ppp1r8	chr4	-	132842808	132843134	132842991	132843134	132840643	132840704	28914	54,26,40	6,12,4	27,43,28	0,0,0	298	149	1.82753e-08	1.15787e-05	0.818,0.52,0.833	1.0,1.0,1.0	-0.276
novel splice site A5SS	28998	ENSMUSG00000028786	Tmem54	chr4	+	129106466	129106933	129106466	129106672	129108210	129108404	28998	10,21,6	20,22,9	4,3,0	31,25,22	298	149	4.60201e-08	2.41198e-05	0.2,0.323,0.25	0.061,0.057,0.0	0.218
novel splice site A5SS	29813	ENSMUSG00000032667	Pon2	chr6	-	5277327	5277596	5277565	5277596	5273130	5273166	29813	9,8,8	0,1,0	9,5,8	4,6,2	298	149	1.35659e-06	0.000380419	1.0,0.8,1.0	0.529,0.294,0.667	0.437
novel splice site A5SS	30091	ENSMUSG00000042390	Gatad2b	chr3	+	90324041	90324430	90324041	90324094	90341655	90341994	30091	2,4,6	8,13,6	0,0,0	9,13,7	298	149	4.51708e-06	0.000948284	0.111,0.133,0.333	0.0,0.0,0.0	0.192
novel splice site A5SS	30251	ENSMUSG00000028494	Plin2	chr4	-	86669125	86669560	86669415	86669560	86668649	86668705	30251	8,11,3	0,3,0	3,3,0	7,9,10	298	149	5.29247e-09	3.97847e-06	1.0,0.647,1.0	0.176,0.143,0.0	0.776
novel splice site A5SS	31106	ENSMUSG00000005373	Mlxipl	chr5	+	135135350	135135654	135135350	135135484	135137241	135138382	31106	23,19,9	0,0,0	13,17,20	7,3,3	298	149	3.09744e-08	1.75151e-05	1.0,1.0,1.0	0.481,0.739,0.769	0.337
novel splice site A5SS	31330	ENSMUSG00000033434	Gtpbp6	chr5	-	110106869	110107244	110107059	110107244	110106652	110106783	31330	288340214	6,1,2	126196179	19,14,20	298	149	4.13003e-14	1.31947e-10	0.96,0.994,0.982	0.768,0.875,0.817	0.159
novel splice site A5SS	31447	ENSMUSG00000052137	Rbm12b2	chr4	+	12089440	12089568	12089440	12089523	12089662	12089727	31447	0,0,1	45,34,10	7,0,14	20,37,19	194	149	9.2493e-07	0.000281096	0.0,0.0,0.071	0.212,0.0,0.361	-0.167
novel splice site A5SS	32788	ENSMUSG00000040706	Agmat	chr4	+	141755681	141755931	141755681	141755745	141757385	141757565	32788	16,6,9	0,0,0	13,6,8	4,6,2	298	149	2.22839e-09	1.93535e-06	1.0,1.0,1.0	0.619,0.333,0.667	0.46
novel splice site A5SS	33208	ENSMUSG00000002846	Timmdc1	chr16	-	38522325	38522641	38522547	38522641	38518366	38518532	33208	14,11,12	0,0,0	4,10,10	2,3,5	298	149	8.87321e-09	6.25003e-06	1.0,1.0,1.0	0.5,0.625,0.5	0.458
novel splice site A5SS	33219	ENSMUSG00000002846	Timmdc1	chr16	-	38522404	38522641	38522547	38522641	38518366	38518532	33219	7,3,7	0,0,0	1,1,5	2,3,5	292	149	1.72973e-12	3.36376e-09	1.0,1.0,1.0	0.203,0.145,0.338	0.771
novel splice site A5SS	33225	ENSMUSG00000002846	Timmdc1	chr16	-	38522547	38522641	38522599	38522641	38518366	38518532	33225	0,0,0	5,3,2	2,3,5	2,2,0	201	149	4.22387e-09	3.34377e-06	0.0,0.0,0.0	0.426,0.527,1.0	-0.651
novel splice site A5SS	33985	ENSMUSG00000027944	Hax1	chr3	-	89997544	89997980	89997801	89997980	89996246	89996298	33985	658772677	12,8,19	372568630	57,32,24	298	149	1.19081e-09	1.1969e-06	0.965,0.98,0.947	0.765,0.899,0.929	0.1
novel splice site A5SS	35487	ENSMUSG00000037270	4932438A13Rik	chr3	+	36863105	36863348	36863105	36863307	36864386	36864485	35487	32,18,14	0,1,0	13,42,27	4,9,3	190	149	2.97875e-06	0.000724087	1.0,0.934,1.0	0.718,0.785,0.876	0.185
novel splice site A5SS	35518	ENSMUSG00000028840	Zfp593	chr4	-	134245305	134245542	134245307	134245542	134245024	134245087	35518	0,0,0	1,3,3	3,1,2	4,0,0	151	149	1.27014e-06	0.000361849	0.0,0.0,0.0	0.425,1.0,1.0	-0.808
novel splice site A5SS	35811	ENSMUSG00000027509	Rae1	chr2	+	173009369	173009553	173009369	173009506	173011999	173012106	35811	4,5,3	0,0,0	7,11,18	5,1,4	196	149	3.54303e-06	0.000808524	1.0,1.0,1.0	0.516,0.893,0.774	0.272
novel splice site A5SS	36010	ENSMUSG00000021028	Mbip	chr12	-	56340356	56340603	56340384	56340603	56337763	56337829	36010	1,3,0	1,2,4	4,6,7	0,0,1	177	149	4.6147e-07	0.000160003	0.457,0.558,0.0	1.0,1.0,0.855	-0.613
novel splice site A5SS	36814	ENSMUSG00000021376	Tpmt	chr13	-	47039915	47040196	47040056	47040196	47035894	47036027	36814	2,9,4	0,0,1	0,2,3	7,6,2	290	149	4.8574e-09	3.75871e-06	1.0,1.0,0.673	0.0,0.146,0.435	0.697
novel splice site A5SS	36815	ENSMUSG00000021376	Tpmt	chr13	-	47039915	47040196	47040093	47040196	47035894	47036027	36815	3,10,7	0,0,0	1,5,7	6,6,6	298	149	1.06704e-12	2.21981e-09	1.0,1.0,1.0	0.077,0.294,0.368	0.754
novel splice site A5SS	36818	ENSMUSG00000021376	Tpmt	chr13	-	47040040	47040196	47040093	47040196	47035894	47036027	36818	1,1,4	0,0,0	1,4,5	6,6,6	202	149	6.80492e-11	8.45464e-08	1.0,1.0,1.0	0.109,0.33,0.381	0.727
novel splice site A5SS	36820	ENSMUSG00000021376	Tpmt	chr13	-	47040056	47040196	47040093	47040196	47035894	47036027	36820	1,1,4	0,0,0	8,9,6	6,6,6	186	149	4.69682e-08	2.44275e-05	1.0,1.0,1.0	0.516,0.546,0.445	0.498
novel splice site A5SS	37665	ENSMUSG00000074272	Ceacam1	chr7	-	25471756	25472073	25471797	25472073	25465467	25465520	37665	34,51,37	128136225	10,31,18	219219219	190	149	5.55164e-08	2.80578e-05	0.172,0.227,0.114	0.035,0.1,0.061	0.106
novel splice site A5SS	38029	ENSMUSG00000058908	Pla2g2a	chr4	+	138832400	138832867	138832400	138832714	138833268	138833378	38029	52,59,44	160133214	37,44,44	1569401588	298	149	0	0	0.14,0.182,0.093	0.012,0.052,0.036	0.105
novel splice site A5SS	38030	ENSMUSG00000058908	Pla2g2a	chr4	+	138832537	138832901	138832537	138832714	138833268	138833378	38030	164251156	160133214	105165161	1569401588	298	149	2.22045e-16	1.16841e-12	0.339,0.485,0.267	0.032,0.171,0.12	0.256
novel splice site A5SS	38031	ENSMUSG00000058908	Pla2g2a	chr4	+	138832537	138833035	138832537	138832714	138833268	138833378	38031	168252160	160133214	92158153	1569401588	298	149	0	0	0.344,0.486,0.272	0.028,0.165,0.115	0.265
novel splice site A5SS	38530	ENSMUSG00000090110	Cmc4	chrX	-	75416014	75416565	75416248	75416565	75409545	75409613	38530	81,92,111	2,1,6	125,66,123	24,5,19	298	149	1.75086e-06	0.00046614	0.953,0.979,0.902	0.723,0.868,0.764	0.16
novel splice site A5SS	38723	ENSMUSG00000031392	Irak1	chrX	-	74022147	74022579	74022472	74022579	74020999	74021061	38723	29,41,20	0,5,1	32,36,31	8,18,16	298	149	3.80364e-06	0.000848516	1.0,0.804,0.909	0.667,0.5,0.492	0.351
novel splice site A5SS	38818	ENSMUSG00000002014	Ssr4	chrX	+	73790030	73790422	73790030	73790120	73790653	73790826	38818	153145142	20,24,23	130138177	82,54,60	298	149	1.02438e-07	4.59425e-05	0.793,0.751,0.755	0.442,0.561,0.596	0.233
novel splice site A5SS	39702	ENSMUSG00000027809	Etfdh	chr3	-	79628214	79628683	79628653	79628683	79623540	79623678	39702	5,25,21	0,0,0	9,4,8	8,5,0	298	149	5.30835e-07	0.000179192	1.0,1.0,1.0	0.36,0.286,1.0	0.451
novel splice site A5SS	39711	ENSMUSG00000027809	Etfdh	chr3	-	79628480	79628697	79628653	79628697	79623540	79623678	39711	5,5,11	0,0,0	3,6,5	8,5,0	298	149	6.81859e-07	0.000218807	1.0,1.0,1.0	0.158,0.375,1.0	0.489
novel splice site A5SS	39907	ENSMUSG00000045302	Preb	chr5	-	30959895	30960262	30960150	30960262	30959360	30959412	39907	3,17,2	0,0,0	13,7,15	4,1,4	298	149	5.8102e-07	0.0001925	1.0,1.0,1.0	0.619,0.778,0.652	0.317
novel splice site A5SS	41095	ENSMUSG00000046032	Snx12	chrX	-	101213571	101213862	101213773	101213862	101211958	101212346	41095	160189102	252248248	173164198	99153168	298	149	2.50153e-07	9.90152e-05	0.241,0.276,0.171	0.466,0.349,0.371	-0.166
novel splice site A5SS	41410	ENSMUSG00000056050	Mia3	chr1	-	183330796	183331215	183331091	183331215	183329922	183329991	41410	683789613	65,46,42	667664688	120101101	298	149	1.78873e-09	1.65047e-06	0.84,0.896,0.879	0.735,0.767,0.773	0.113
novel splice site A5SS	41634	ENSMUSG00000026502	Desi2	chr1	+	178218453	178218912	178218453	178218543	178237911	178237984	41634	0,0,0	7,9,5	11,1,4	19,10,8	298	149	3.9107e-06	0.000863782	0.0,0.0,0.0	0.224,0.048,0.2	-0.157
novel splice site A5SS	41728	ENSMUSG00000037214	Thap1	chr8	+	26159097	26159150	26159097	26159144	26160774	26160970	41728	6,0,0	1,5,4	1,4,7	0,1,0	155	149	3.40614e-07	0.00012539	0.852,0.0,0.0	1.0,0.794,1.0	-0.647
novel splice site A5SS	41729	ENSMUSG00000037214	Thap1	chr8	+	26159097	26159381	26159097	26159144	26160774	26160970	41729	7,6,8	1,5,4	15,8,6	0,1,0	298	149	3.63647e-06	0.000825636	0.778,0.375,0.5	1.0,0.8,1.0	-0.382
novel splice site A5SS	41951	ENSMUSG00000027593	Raly	chr2	+	154851327	154851491	154851327	154851425	154857268	154857533	41951	16,9,8	0,0,0	14,6,10	6,1,2	215	149	1.23459e-06	0.000354965	1.0,1.0,1.0	0.618,0.806,0.776	0.267
novel splice site A5SS	43326	ENSMUSG00000022788	Fgd4	chr16	-	16600231	16600345	16600277	16600345	16504096	16504216	43326	3,1,4	0,0,0	1,2,2	0,5,5	195	149	5.86749e-07	0.000193681	1.0,1.0,1.0	1.0,0.234,0.234	0.511
novel splice site A5SS	44437	ENSMUSG00000028542	Slc6a9	chr4	+	117855874	117855991	117855874	117855948	117856689	117856821	44437	81,126,77	4,18,8	39,74,68	0,0,0	192	149	9.81807e-09	6.75596e-06	0.94,0.845,0.882	1.0,1.0,1.0	-0.111
novel splice site A5SS	44665	ENSMUSG00000027901	Dennd2d	chr3	+	106493213	106493707	106493213	106493346	106494830	106495008	44665	4,13,6	0,0,1	5,3,1	4,3,4	298	149	2.22662e-08	1.34583e-05	1.0,1.0,0.75	0.385,0.333,0.111	0.64
novel splice site A5SS	44722	ENSMUSG00000010554	Mettl16	chr11	+	74793444	74793554	74793444	74793512	74795751	74795817	44722	0,1,0	2,2,2	4,4,1	0,0,0	191	149	2.88691e-12	5.38018e-09	0.0,0.281,0.0	1.0,1.0,1.0	-0.906
novel splice site A5SS	44996	ENSMUSG00000062762	Ei24	chr9	-	36796836	36797273	36797225	36797273	36793239	36793349	44996	2,1,4	0,0,0	3,2,2	9,3,1	298	149	5.11258e-13	1.1928e-09	1.0,1.0,1.0	0.143,0.25,0.5	0.702
novel splice site A5SS	45000	ENSMUSG00000062762	Ei24	chr9	-	36796967	36797273	36797225	36797273	36793239	36793349	45000	2,1,4	0,0,0	4,2,0	9,3,1	298	149	5.18474e-14	1.59931e-10	1.0,1.0,1.0	0.182,0.25,0.0	0.856
novel splice site A5SS	46522	ENSMUSG00000009995	Taz	chrX	+	74282717	74282885	74282717	74282865	74283271	74283400	46522	13,11,11	2,6,5	1,10,13	0,0,0	169	149	2.12087e-07	8.54606e-05	0.851,0.618,0.66	1.0,1.0,1.0	-0.29
novel splice site A5SS	48065	ENSMUSG00000042185	Nfrkb	chr9	+	31400576	31400898	31400576	31400703	31402055	31402135	48065	3,7,1	0,0,0	5,5,8	0,4,4	298	149	3.4559e-06	0.000798832	1.0,1.0,1.0	1.0,0.385,0.5	0.372
novel splice site A5SS	48097	ENSMUSG00000026479	Lamc2	chr1	-	153129733	153130150	153129963	153130150	153128956	153129156	48097	0,1,0	3,3,1	2,2,2	0,2,0	298	149	1.30576e-06	0.000369642	0.0,0.143,0.0	1.0,0.333,1.0	-0.73
novel splice site A5SS	48199	ENSMUSG00000026029	Casp8	chr1	+	58823896	58824246	58823896	58824200	58827206	58827312	48199	0,0,0	6,2,2	9,6,0	6,5,2	195	149	6.53404e-07	0.000211776	0.0,0.0,0.0	0.534,0.478,0.0	-0.337
novel splice site A5SS	48811	ENSMUSG00000020167	Tcf3	chr10	-	80412965	80413337	80413204	80413337	80410053	80410274	48811	97,113,96	32,51,34	51,81,101	112,91,86	298	149	4.11261e-09	3.28476e-06	0.602,0.526,0.585	0.185,0.308,0.37	0.283
novel splice site A5SS	50368	ENSMUSG00000021737	Psmd6	chr14	-	14120718	14120933	14120775	14120933	14119986	14120192	50368	0,0,0	3,4,3	1,1,9	0,2,0	206	149	1.11124e-08	7.44007e-06	0.0,0.0,0.0	1.0,0.266,1.0	-0.755
novel splice site A5SS	50417	ENSMUSG00000110276	Gm45330	chr17	-	48736291	48736644	48736570	48736644	48734006	48734054	50417	32,40,28	0,0,0	19,30,27	5,2,3	298	149	2.27644e-06	0.000583494	1.0,1.0,1.0	0.655,0.882,0.818	0.215
novel splice site A5SS	50420	ENSMUSG00000110276	Gm45330	chr17	-	48736349	48736644	48736570	48736644	48734006	48734054	50420	2,6,4	0,0,0	0,7,5	5,2,3	298	149	5.3088e-10	6.16752e-07	1.0,1.0,1.0	0.0,0.636,0.455	0.636
novel splice site A5SS	52053	ENSMUSG00000068115	Ninl	chr2	-	150955551	150955704	150955571	150955704	150953305	150953412	52053	1,0,1	29,54,34	1,4,10	8,33,27	169	149	2.25653e-06	0.000581722	0.03,0.0,0.025	0.099,0.097,0.246	-0.129
novel splice site A5SS	52480	ENSMUSG00000000776	Polr3d	chr14	-	70439797	70440279	70440013	70440279	70438747	70439578	52480	19,17,12	0,6,6	25,20,25	0,0,0	298	149	7.20998e-07	0.000227102	1.0,0.586,0.5	1.0,1.0,1.0	-0.305
novel splice site A5SS	53039	ENSMUSG00000020547	Bzw2	chr12	-	36136410	36136510	36136484	36136510	36134890	36134955	53039	4,2,2	0,0,1	0,1,7	10,2,8	223	149	3.88609e-07	0.000140741	1.0,1.0,0.572	0.0,0.25,0.369	0.651
novel splice site A5SS	53491	ENSMUSG00000062234	Gak	chr5	-	108590354	108590558	108590495	108590558	108585340	108585534	53491	5,1,1	2,6,4	7,3,9	0,0,0	290	149	7.03659e-13	1.52496e-09	0.562,0.079,0.114	1.0,1.0,1.0	-0.748
novel splice site A5SS	53653	ENSMUSG00000056211	R3hdm1	chr1	+	128181985	128184654	128181985	128182212	128186757	128186985	53653	266311225	34,50,50	297335338	10,23,14	298	149	6.21406e-11	7.82928e-08	0.796,0.757,0.692	0.937,0.879,0.923	-0.165
novel splice site A5SS	54070	ENSMUSG00000022031	Elp3	chr14	-	65592924	65593112	65592981	65593112	65590505	65590605	54070	308320338	59,43,56	161291319	54101116	206	149	2.34377e-08	1.40713e-05	0.791,0.843,0.814	0.683,0.676,0.665	0.141
novel splice site A5SS	54072	ENSMUSG00000027287	Snap23	chr2	+	120590474	120590914	120590474	120590617	120594800	120594956	54072	8,2,10	2,4,2	10,4,8	0,0,0	298	149	9.54869e-08	4.35805e-05	0.667,0.2,0.714	1.0,1.0,1.0	-0.473
novel splice site A5SS	54923	ENSMUSG00000025939	Ube2w	chr1	-	16619187	16619259	16619240	16619259	16602261	16602353	54923	0,0,0	2,1,2	0,2,4	1,0,0	202	149	4.72478e-07	0.000162557	0.0,0.0,0.0	0.0,1.0,1.0	-0.667
novel splice site A5SS	55515	ENSMUSG00000038170	Pde4dip	chr3	-	97719281	97719717	97719611	97719717	97718148	97718341	55515	37,76,35	0,0,0	61,27,31	14,2,0	298	149	1.10096e-06	0.000326113	1.0,1.0,1.0	0.685,0.871,1.0	0.148
novel splice site A5SS	55516	ENSMUSG00000038170	Pde4dip	chr3	-	97719546	97719717	97719611	97719717	97718148	97718341	55516	5,10,3	0,0,0	14,6,6	14,2,0	214	149	3.12193e-06	0.000748719	1.0,1.0,1.0	0.41,0.676,1.0	0.305
novel splice site A5SS	55889	ENSMUSG00000047180	Neurl3	chr1	-	36268851	36269101	36268982	36269101	36268655	36268709	55889	2,0,1	12,7,15	35,3,4	40,6,13	280	149	3.16821e-06	0.000757365	0.081,0.0,0.034	0.318,0.21,0.141	-0.185
novel splice site A5SS	56300	ENSMUSG00000028910	Mecr	chr4	+	131843469	131843968	131843469	131843628	131853715	131853813	56300	4,6,7	0,0,0	1,3,1	1,2,2	298	149	4.37063e-06	0.000933114	1.0,1.0,1.0	0.333,0.429,0.2	0.679
novel splice site A5SS	56424	ENSMUSG00000067006	Serpinb5	chr1	+	106880175	106880287	106880175	106880248	106881600	106883348	56424	179,125,99	7,2,4	109100113	32,10,7	188	149	4.52923e-06	0.000948284	0.953,0.98,0.951	0.73,0.888,0.928	0.113
novel splice site A5SS	57063	ENSMUSG00000026784	Pdss1	chr2	+	22896047	22896426	22896047	22896252	22901280	22901345	57063	5,4,4	4,1,3	8,7,5	0,0,0	298	149	1.04258e-08	7.11937e-06	0.385,0.667,0.4	1.0,1.0,1.0	-0.516
novel splice site A5SS	57344	ENSMUSG00000068921	Dap3	chr3	-	88949912	88950298	88950115	88950298	88942774	88942828	57344	52,45,59	88,147,90	36,43,27	168140245	298	149	2.83837e-07	0.000109916	0.228,0.133,0.247	0.097,0.133,0.052	0.109
novel splice site A5SS	57677	ENSMUSG00000053119	Chmp3	chr6	+	71560896	71561087	71560896	71561076	71577730	71577845	57677	0,1,0	9,7,3	2,3,5	0,4,3	160	149	5.5416e-07	0.000185925	0.0,0.117,0.0	1.0,0.411,0.608	-0.634
novel splice site A5SS	58734	ENSMUSG00000039671	Zmynd8	chr2	-	165883062	165883398	165883327	165883398	165875704	165875775	58734	1,2,6	2,0,0	0,0,0	1,3,4	298	149	1.10039e-07	4.82527e-05	0.2,1.0,1.0	0.0,0.0,0.0	0.733
novel splice site A5SS	58771	ENSMUSG00000028760	Eif4g3	chr4	+	138151686	138152136	138151686	138151936	138156611	138156745	58771	0,1,3	2,9,0	4,5,3	0,0,0	298	149	1.44112e-07	6.16818e-05	0.0,0.053,1.0	1.0,1.0,1.0	-0.649
novel splice site A5SS	59104	ENSMUSG00000059005	Hnrnpa3	chr2	+	75662525	75662877	75662525	75662756	75663570	75663714	59104	309366351	46,38,29	304370428	119,79,93	270	149	4.73573e-07	0.000162557	0.788,0.842,0.87	0.585,0.721,0.717	0.159
novel splice site A5SS	59105	ENSMUSG00000059005	Hnrnpa3	chr2	+	75662525	75662898	75662525	75662756	75663570	75663714	59105	310371352	46,38,29	304372431	119,79,93	291	149	7.40038e-07	0.000232281	0.775,0.833,0.861	0.567,0.707,0.704	0.164
novel splice site A5SS	59106	ENSMUSG00000059005	Hnrnpa3	chr2	+	75662525	75662919	75662525	75662756	75663570	75663714	59106	322379366	46,38,29	325387459	119,79,93	298	149	9.18182e-07	0.000280328	0.778,0.833,0.863	0.577,0.71,0.712	0.158
novel splice site A5SS	59519	ENSMUSG00000026832	Cytip	chr2	-	58148104	58148268	58148169	58148268	58147874	58147968	59519	9,8,16	3,12,3	8,13,9	0,0,1	214	149	1.69616e-06	0.000452925	0.676,0.317,0.788	1.0,1.0,0.862	-0.36
novel splice site A5SS	59827	ENSMUSG00000005687	Bcas2	chr3	+	103174339	103174492	103174339	103174490	103175618	103177419	59827	2,4,1	1,5,0	0,1,0	4,6,2	151	149	3.25847e-06	0.000765056	0.664,0.441,1.0	0.0,0.141,0.0	0.655
novel splice site A5SS	59919	ENSMUSG00000007850	Hnrnph1	chr11	+	50383679	50383908	50383679	50383769	50384643	50384736	59919	56,62,66	363354290	36,79,103	34175179	288	149	1.45538e-10	1.73588e-07	0.074,0.083,0.105	0.354,0.189,0.229	-0.17
novel splice site A5SS	59920	ENSMUSG00000007850	Hnrnph1	chr11	+	50383679	50383914	50383679	50383769	50384643	50384736	59920	51,62,59	363354290	33,77,97	34175179	294	149	2.38651e-11	3.55809e-08	0.066,0.082,0.093	0.33,0.182,0.215	-0.162
novel splice site A5SS	59921	ENSMUSG00000007850	Hnrnph1	chr11	+	50383679	50383918	50383679	50383769	50384643	50384736	59921	49,62,60	363354290	33,77,97	34175179	298	149	1.74489e-11	2.73841e-08	0.063,0.081,0.094	0.327,0.18,0.213	-0.161
novel splice site A5SS	59922	ENSMUSG00000007850	Hnrnph1	chr11	+	50383679	50383929	50383679	50383769	50384643	50384736	59922	108,125,95	363354290	55115135	34175179	298	149	8.79408e-07	0.000270335	0.129,0.15,0.141	0.447,0.247,0.274	-0.183
novel splice site A5SS	59935	ENSMUSG00000007850	Hnrnph1	chr11	+	50383830	50383908	50383830	50383890	50384643	50384736	59935	796657661	781607698	237510492	450692776	167	149	7.14658e-07	0.0002259	0.476,0.491,0.458	0.32,0.397,0.361	0.116
novel splice site A5SS	59936	ENSMUSG00000007850	Hnrnph1	chr11	+	50383830	50383914	50383830	50383890	50384643	50384736	59936	952786786	781607698	278613624	450692776	173	149	4.40362e-06	0.000935691	0.512,0.527,0.492	0.347,0.433,0.409	0.114
novel splice site A5SS	59937	ENSMUSG00000007850	Hnrnph1	chr11	+	50383830	50383918	50383830	50383890	50384643	50384736	59937	1009851840	781607698	305655674	450692776	177	149	3.76705e-06	0.000842568	0.521,0.541,0.503	0.363,0.443,0.422	0.112
novel splice site A5SS	59938	ENSMUSG00000007850	Hnrnph1	chr11	+	50383830	50383929	50383830	50383890	50384643	50384736	59938	1129983928	781607698	347738760	450692776	188	149	3.25696e-06	0.000765056	0.534,0.562,0.513	0.379,0.458,0.437	0.112
novel splice site A5SS	60113	ENSMUSG00000019782	Rwdd1	chr10	-	34010165	34010337	34010206	34010337	34008992	34009123	60113	9,6,4	0,0,0	11,7,7	14,1,1	190	149	1.1904e-06	0.000346864	1.0,1.0,1.0	0.381,0.846,0.846	0.309
novel splice site A5SS	61079	ENSMUSG00000042472	Zfp410	chr12	+	84331455	84331762	84331455	84331606	84332934	84333024	61079	7,13,4	0,0,0	14,14,17	0,4,6	298	149	3.29546e-06	0.000770629	1.0,1.0,1.0	1.0,0.636,0.586	0.259
novel splice site A5SS	61365	ENSMUSG00000026433	Rab29	chr1	+	131867223	131867435	131867223	131867357	131867518	131867775	61365	8,3,1	9,3,10	2,1,6	0,0,1	227	149	4.37586e-07	0.000152312	0.368,0.396,0.062	1.0,1.0,0.798	-0.657
novel splice site A5SS	61366	ENSMUSG00000026433	Rab29	chr1	+	131867239	131867410	131867239	131867357	131867518	131867775	61366	64,78,63	9,3,10	46,59,48	0,0,1	202	149	6.08253e-07	0.000199903	0.84,0.95,0.823	1.0,1.0,0.973	-0.12
novel splice site A5SS	61526	ENSMUSG00000040033	Stat2	chr10	+	128276543	128276898	128276543	128276623	128277122	128277218	61526	739457308	10,6,5	307809456	51,19,24	298	149	2.55114e-08	1.5014e-05	0.974,0.974,0.969	0.751,0.955,0.905	0.102
novel splice site A5SS	61960	ENSMUSG00000031196	F8	chrX	-	75382154	75382291	75382157	75382291	75379486	75379576	61960	1,3,0	2,6,4	9,4,3	0,0,1	152	149	3.26333e-09	2.70297e-06	0.329,0.329,0.0	1.0,1.0,0.746	-0.696
novel splice site A5SS	62353	ENSMUSG00000007872	Id3	chr4	+	136143863	136144121	136143863	136143963	136144293	136144716	62353	8,2,1	3,1,4	0,0,0	4,7,3	298	149	1.83347e-06	0.000484823	0.571,0.5,0.111	0.0,0.0,0.0	0.394
novel splice site A5SS	62902	ENSMUSG00000026988	Wdsub1	chr2	-	59882411	59882586	59882477	59882586	59878129	59878550	62902	8,16,13	19,31,18	0,4,4	34,35,25	215	149	3.24891e-07	0.000121097	0.226,0.263,0.334	0.0,0.073,0.1	0.217
novel splice site A5SS	63176	ENSMUSG00000028953	Abcf2	chr5	-	24568557	24568623	24568566	24568623	24567500	24567563	63176	45,53,50	12,8,9	45,58,51	113,33,62	158	149	5.52532e-08	2.80578e-05	0.78,0.862,0.84	0.273,0.624,0.437	0.383
novel splice site A5SS	63253	ENSMUSG00000044348	Slc25a53	chrX	-	137038010	137038300	137038223	137038300	137016248	137016339	63253	4,2,3	1,1,5	2,5,3	0,0,0	298	149	8.49475e-08	3.93729e-05	0.667,0.5,0.231	1.0,1.0,1.0	-0.534
novel splice site A5SS	63535	ENSMUSG00000039753	Fbxl5	chr5	-	43758221	43758944	43758507	43758944	43744623	43745375	63535	12,13,6	0,0,0	32,1,14	6,0,4	298	149	2.49171e-06	0.000629648	1.0,1.0,1.0	0.727,1.0,0.636	0.212
novel splice site A5SS	63904	ENSMUSG00000027472	Pdrg1	chr2	-	153009974	153010338	153010246	153010338	153009469	153009736	63904	3,5,3	0,1,0	1,3,2	4,4,2	298	149	2.34429e-07	9.36197e-05	1.0,0.714,1.0	0.111,0.273,0.333	0.666
novel splice site A5SS	63908	ENSMUSG00000027472	Pdrg1	chr2	-	153010014	153010338	153010246	153010338	153009469	153009736	63908	4,4,4	0,1,0	1,3,2	4,4,2	298	149	1.70755e-07	7.13779e-05	1.0,0.667,1.0	0.111,0.273,0.333	0.65
novel splice site A5SS	64158	ENSMUSG00000023307	2005-03-01	chr19	+	37217182	37217355	37217182	37217349	37220302	37220486	64158	27,43,67	0,0,1	51,54,28	9,4,5	155	149	8.35341e-07	0.000259463	1.0,1.0,0.985	0.845,0.928,0.843	0.123
novel splice site A5SS	64455	ENSMUSG00000027620	Rbm39	chr2	-	156168971	156169158	156168992	156169158	156167684	156167750	64455	0,5,10	15,5,13	0,0,0	21,4,1	170	149	2.48237e-06	0.000629066	0.0,0.467,0.403	0.0,0.0,0.0	0.29
novel splice site A5SS	65234	ENSMUSG00000063018	2010204K13Rik	chrX	-	7422603	7422988	7422874	7422988	7412105	7412532	65234	0,0,0	4,10,19	7,1,6	4,5,5	298	149	7.33569e-08	3.50916e-05	0.0,0.0,0.0	0.467,0.091,0.375	-0.311
novel splice site A5SS	66080	ENSMUSG00000028964	Park7	chr4	-	150904894	150905309	150905249	150905309	150901009	150901094	66080	48,61,58	4,21,6	48,40,56	37,37,52	298	149	9.62521e-08	4.37067e-05	0.857,0.592,0.829	0.393,0.351,0.35	0.395
novel splice site A5SS	67120	ENSMUSG00000047221	Fam185a	chr5	+	21455781	21455921	21455781	21455877	21480331	21482124	67120	4,2,8	0,1,0	2,4,3	11,5,2	193	149	1.78973e-07	7.34406e-05	1.0,0.607,1.0	0.123,0.382,0.537	0.522
novel splice site A5SS	67319	ENSMUSG00000028959	Fastk	chr5	-	24444809	24445186	24445060	24445186	24443894	24444305	67319	5,6,6	8,2,2	2,6,10	0,0,0	298	149	6.35705e-10	7.02061e-07	0.238,0.6,0.6	1.0,1.0,1.0	-0.521
novel splice site A5SS	68010	ENSMUSG00000001082	Mfsd10	chr5	-	34635373	34635742	34635608	34635742	34635109	34635159	68010	48,51,25	0,0,0	29,50,60	15,3,1	298	149	3.8357e-06	0.000853539	1.0,1.0,1.0	0.492,0.893,0.968	0.216
novel splice site A5SS	68240	ENSMUSG00000020788	Atp2a3	chr11	+	72987973	72988402	72987973	72988107	72988969	72989087	68240	9,11,1	0,0,0	5,5,6	3,4,7	298	149	1.51212e-11	2.41548e-08	1.0,1.0,1.0	0.455,0.385,0.3	0.62
novel splice site A5SS	68491	ENSMUSG00000070873	Lilra5	chr7	+	4237753	4238215	4237753	4238197	4238558	4238864	68491	4,10,13	5,6,3	1,5,2	0,0,0	167	149	1.35235e-07	5.81607e-05	0.416,0.598,0.795	1.0,1.0,1.0	-0.397
novel splice site A5SS	68494	ENSMUSG00000070873	Lilra5	chr7	+	4238135	4238420	4238135	4238197	4238558	4238864	68494	44,31,36	5,6,3	13,28,29	0,0,0	298	149	9.44632e-07	0.000283113	0.815,0.721,0.857	1.0,1.0,1.0	-0.202
novel splice site A5SS	68629	ENSMUSG00000071477	Zfp777	chr6	-	48045496	48045890	48045774	48045890	48044444	48044701	68629	21,41,6	2,4,3	62,41,42	0,0,0	298	149	4.3888e-06	0.000934762	0.84,0.837,0.5	1.0,1.0,1.0	-0.274
novel splice site A5SS	69411	ENSMUSG00000028068	Iqgap3	chr3	+	88100625	88100996	88100625	88100716	88101677	88101817	69411	2,6,2	0,0,0	2,2,5	0,5,7	298	149	3.79537e-07	0.000138578	1.0,1.0,1.0	1.0,0.167,0.263	0.523
novel splice site A5SS	70912	ENSMUSG00000021490	Slc34a1	chr13	+	55401126	55401333	55401126	55401270	55402667	55402779	70912	2,2,1	0,0,0	0,0,0	2,2,5	212	149	5.91749e-14	1.65422e-10	1.0,1.0,1.0	0.0,0.0,0.0	1
novel splice site A5SS	71297	ENSMUSG00000042726	Trafd1	chr5	-	121373084	121373395	121373312	121373395	121372602	121372675	71297	14,7,4	0,0,0	9,12,4	4,3,2	298	149	6.74228e-08	3.27788e-05	1.0,1.0,1.0	0.529,0.667,0.5	0.435
novel splice site A5SS	71298	ENSMUSG00000042726	Trafd1	chr5	-	121373084	121373395	121373338	121373395	121372602	121372675	71298	310317091493	351195190	237725162198	817496422	298	149	1.5819e-07	6.67497e-05	0.816,0.814,0.797	0.593,0.717,0.723	0.131
novel splice site A5SS	71303	ENSMUSG00000042726	Trafd1	chr5	-	121373088	121373395	121373338	121373395	121372602	121372675	71303	309217031489	351195190	237325102197	817496422	298	149	1.73501e-07	7.18545e-05	0.815,0.814,0.797	0.592,0.717,0.722	0.132
novel splice site A5SS	71307	ENSMUSG00000042726	Trafd1	chr5	-	121373098	121373395	121373338	121373395	121372602	121372675	71307	309417031489	351195190	237525102197	817496422	298	149	1.6847e-07	7.07536e-05	0.815,0.814,0.797	0.592,0.717,0.722	0.132
novel splice site A5SS	71311	ENSMUSG00000042726	Trafd1	chr5	-	121373312	121373395	121373338	121373395	121372602	121372675	71311	242134108	351195190	161218157	817496422	175	149	2.59001e-07	0.000102066	0.37,0.369,0.326	0.144,0.272,0.241	0.136
novel splice site A5SS	72063	ENSMUSG00000023079	Gtf2ird1	chr5	-	134382529	134382935	134382780	134382935	134379936	134380020	72063	926885824	49,53,47	587689884	101108129	298	149	1.44329e-15	6.14807e-12	0.904,0.893,0.898	0.744,0.761,0.774	0.139
novel splice site A5SS	72306	ENSMUSG00000023175	Bsg	chr10	+	79710624	79710940	79710624	79710927	79711255	79711280	72306	2,0,0	0,3,2	1,7,1	0,0,0	162	149	3.65001e-06	0.000826613	1.0,0.0,0.0	1.0,1.0,1.0	-0.667
novel splice site A5SS	72743	ENSMUSG00000029560	Snx8	chr5	-	140360203	140360284	140360257	140360284	140358056	140358174	72743	24,26,39	2,5,11	41,33,29	0,2,0	203	149	1.37505e-06	0.000384391	0.898,0.792,0.722	1.0,0.924,1.0	-0.171
novel splice site A5SS	72744	ENSMUSG00000029560	Snx8	chr5	-	140360210	140360284	140360257	140360284	140358056	140358174	72744	24,27,38	2,5,11	41,33,29	0,2,0	196	149	1.45611e-06	0.000402026	0.901,0.804,0.724	1.0,0.926,1.0	-0.166
novel splice site A5SS	73158	ENSMUSG00000038722	Bud31	chr5	+	145141304	145141386	145141304	145141360	145142447	145142567	73158	85,100,72	198211234	73,65,80	426327343	175	149	2.37466e-07	9.44114e-05	0.268,0.288,0.208	0.127,0.145,0.166	0.109
novel splice site A5SS	73159	ENSMUSG00000038722	Bud31	chr5	+	145141304	145141392	145141304	145141360	145142447	145142567	73159	92,119,76	198211234	81,76,88	426327343	181	149	1.14693e-06	0.000337657	0.277,0.317,0.211	0.135,0.161,0.174	0.112
novel splice site A5SS	74055	ENSMUSG00000071553	Cpa2	chr6	+	30543915	30544308	30543915	30544285	30544890	30545025	74055	1,1,2	0,0,0	1,1,0	2,0,5	172	149	4.77076e-07	0.000162889	1.0,1.0,1.0	0.302,1.0,0.0	0.566
novel splice site A5SS	74476	ENSMUSG00000073155	1810058I24Rik	chr6	+	35252731	35253045	35252731	35252939	35260409	35260463	74476	0,194,4	6,4,4	247441281	1,0,2	255	149	2.06507e-07	8.35885e-05	0.0,0.966,0.369	0.993,1.0,0.988	-0.549
novel splice site A5SS	74816	ENSMUSG00000036667	Tcaf1	chr6	-	42673352	42673638	42673378	42673638	42669941	42670323	74816	163136102	157136117	29,81,89	81169188	175	149	1.69335e-08	1.08978e-05	0.469,0.46,0.426	0.234,0.29,0.287	0.181
novel splice site A5SS	75192	ENSMUSG00000045983	Eif4g1	chr16	+	20686780	20687274	20686780	20686932	20687380	20687462	75192	108124110	8,5,1	103107125	49,15,17	298	149	1.589e-06	0.000428144	0.871,0.925,0.982	0.512,0.781,0.786	0.233
novel splice site A5SS	75619	ENSMUSG00000026238	Ptma	chr1	+	86529172	86529494	86529172	86529244	86529730	86529804	75619	397322305	490421459	222308369	201411761720	298	149	0	0	0.288,0.277,0.249	0.052,0.116,0.097	0.183
novel splice site A5SS	75620	ENSMUSG00000026238	Ptma	chr1	+	86529172	86529516	86529172	86529244	86529730	86529804	75620	398322307	490421459	220313370	201411761720	298	149	0	0	0.289,0.277,0.251	0.052,0.117,0.097	0.184
novel splice site A5SS	75621	ENSMUSG00000026238	Ptma	chr1	+	86529172	86529546	86529172	86529244	86529730	86529804	75621	403327308	490421459	223317376	201411761720	298	149	0	0	0.291,0.28,0.251	0.052,0.119,0.099	0.184
novel splice site A5SS	75629	ENSMUSG00000026238	Ptma	chr1	+	86529181	86529552	86529181	86529244	86529964	86530712	75629	401322311	6,10,16	221315373	118,57,84	298	149	1.11022e-16	6.621e-13	0.971,0.942,0.907	0.484,0.734,0.689	0.304
novel splice site A5SS	75657	ENSMUSG00000028973	Abcb8	chr5	+	24406637	24406928	24406637	24406780	24407307	24407455	75657	167166160	10,14,15	118161205	1,1,6	297	149	1.14748e-06	0.000337657	0.893,0.856,0.843	0.983,0.988,0.945	-0.108
novel splice site A5SS	76004	ENSMUSG00000009741	Ubp1	chr9	+	113955962	113956103	113955962	113956068	113958597	113958750	76004	18,18,17	0,0,0	9,13,21	0,9,7	184	149	3.84642e-07	0.000139871	1.0,1.0,1.0	1.0,0.539,0.708	0.251
novel splice site A5SS	76497	ENSMUSG00000028671	Gale	chr4	+	135966253	135966693	135966253	135966685	135966812	135966926	76497	2,3,0	0,0,1	0,2,0	1,2,2	157	149	4.25826e-06	0.00092233	1.0,1.0,0.0	0.0,0.487,0.0	0.504
novel splice site A5SS	76591	ENSMUSG00000025498	Irf7	chr7	-	141264724	141265161	141265074	141265161	141263658	141264048	76591	528203202	349109126	866628340	976567422	298	149	9.09694e-08	4.19468e-05	0.431,0.482,0.445	0.307,0.356,0.287	0.136
novel splice site A5SS	76779	ENSMUSG00000030004	Nat8	chr6	-	85831735	85832082	85832050	85832082	85830387	85831220	76779	14,8,2	0,0,0	5,4,12	3,3,2	298	149	6.2987e-08	3.13828e-05	1.0,1.0,1.0	0.455,0.4,0.75	0.465
novel splice site A5SS	77281	ENSMUSG00000011257	Pabpc4	chr4	+	123295201	123295516	123295201	123295273	123295749	123295836	77281	8471031934	484731539	5838961029	205335377	298	149	3.35161e-08	1.81708e-05	0.467,0.414,0.464	0.587,0.572,0.577	-0.13
novel splice site A5SS	77282	ENSMUSG00000011257	Pabpc4	chr4	+	123295201	123295527	123295201	123295273	123295749	123295836	77282	8471029933	484731539	5828971029	205335377	298	149	3.17958e-08	1.76664e-05	0.467,0.413,0.464	0.587,0.572,0.577	-0.131
novel splice site A5SS	77976	ENSMUSG00000028788	Ptp4a2	chr4	+	129820679	129821025	129820679	129820838	129838977	129839678	77976	12,3,1	1,1,0	0,0,2	2,2,4	298	149	4.9161e-09	3.75871e-06	0.857,0.6,1.0	0.0,0.0,0.2	0.752
novel splice site A5SS	77977	ENSMUSG00000028788	Ptp4a2	chr4	+	129820679	129821025	129820679	129820843	129838977	129839678	77977	12,3,1	0,0,1	0,0,2	2,2,0	298	149	2.5388e-06	0.000637944	1.0,1.0,0.333	0.0,0.0,1.0	0.444
novel splice site A5SS	78301	ENSMUSG00000057666	Gapdh	chr6	-	125164898	125165298	125165096	125165298	125163345	125163436	78301	64,58,39	81,104,41	48,47,49	168129154	298	149	1.97244e-06	0.000514415	0.283,0.218,0.322	0.125,0.154,0.137	0.136
novel splice site A5SS	78305	ENSMUSG00000057666	Gapdh	chr6	-	125164920	125165298	125165096	125165298	125163345	125163436	78305	44,45,26	81,104,41	28,29,30	168129154	298	149	9.31182e-08	4.27174e-05	0.214,0.178,0.241	0.077,0.101,0.089	0.122
novel splice site A5SS	78562	ENSMUSG00000016624	Phf21b	chr15	-	84854916	84855110	84854990	84855110	84854738	84854804	78562	2,1,1	4,4,0	3,1,2	0,0,0	223	149	4.74288e-07	0.000162557	0.25,0.143,1.0	1.0,1.0,1.0	-0.536
novel splice site A5SS	78646	ENSMUSG00000048668	Rhno1	chr6	-	128362168	128362579	128362371	128362579	128359231	128359354	78646	4,1,0	0,4,2	4,2,1	0,0,0	298	149	3.06328e-06	0.000740609	1.0,0.111,0.0	1.0,1.0,1.0	-0.63
novel splice site A5SS	78671	ENSMUSG00000073599	Ecscr	chr18	-	35717571	35717887	35717827	35717887	35717247	35717290	78671	3,6,6	4,0,7	4,1,2	0,0,0	298	149	1.30088e-06	0.00036943	0.273,1.0,0.3	1.0,1.0,1.0	-0.476
novel splice site A5SS	79643	ENSMUSG00000002068	Ccne1	chr7	-	38099242	38099602	38099467	38099602	38098991	38099149	79643	5,7,9	0,0,0	6,17,5	0,5,8	298	149	2.60899e-06	0.000653745	1.0,1.0,1.0	1.0,0.63,0.238	0.377
novel splice site A5SS	80069	ENSMUSG00000064307	Lrrc51	chr7	-	101921168	101921586	101921503	101921586	101920636	101920774	80069	2,1,0	47,29,12	3,23,14	13,50,37	298	149	2.02915e-09	1.79721e-06	0.021,0.017,0.0	0.103,0.187,0.159	-0.137
novel splice site A5SS	80513	ENSMUSG00000006395	Hyi	chr4	+	118359989	118360233	118359989	118360209	118361615	118361730	80513	13,18,1	8,4,1	14,17,7	1,0,0	173	149	2.84807e-06	0.000701858	0.583,0.795,0.463	0.923,1.0,1.0	-0.361
novel splice site A5SS	80514	ENSMUSG00000006395	Hyi	chr4	+	118359989	118360439	118359989	118360209	118361615	118361730	80514	0,0,2	8,4,1	2,8,2	1,0,0	298	149	1.314e-09	1.29169e-06	0.0,0.0,0.5	0.5,1.0,1.0	-0.667
novel splice site A5SS	80989	ENSMUSG00000025142	Aspscr1	chr11	+	120707904	120708279	120707904	120707957	120708657	120708709	80989	420694489	24,17,14	371169440	38,25,32	298	149	6.3148e-08	3.13828e-05	0.897,0.953,0.946	0.83,0.772,0.873	0.107
novel splice site A5SS	81055	ENSMUSG00000033826	Dnah8	chr17	+	30701844	30702031	30701844	30701946	30704654	30704851	81055	52,65,58	15,12,2	24,55,64	0,0,2	234	149	2.16491e-07	8.6844e-05	0.688,0.775,0.949	1.0,1.0,0.953	-0.18
novel splice site A5SS	82910	ENSMUSG00000007837	Prrg2	chr7	-	45060511	45060852	45060710	45060852	45060204	45060415	82910	3,3,4	0,0,0	0,9,0	5,0,4	298	149	3.31287e-08	1.80703e-05	1.0,1.0,1.0	0.0,1.0,0.0	0.667
novel splice site A5SS	83563	ENSMUSG00000068328	Aup1	chr6	+	83056066	83056433	83056066	83056140	83056541	83056644	83563	110125136	0,4,0	112131124	34,1,8	298	149	3.8989e-06	0.000863307	1.0,0.94,1.0	0.622,0.985,0.886	0.149
novel splice site A5SS	83564	ENSMUSG00000068328	Aup1	chr6	+	83056066	83056437	83056066	83056140	83056541	83056644	83564	112126136	0,4,0	113141126	34,1,8	298	149	4.43746e-06	0.000938422	1.0,0.94,1.0	0.624,0.986,0.887	0.148
novel splice site A5SS	83853	ENSMUSG00000030838	Ush1c	chr7	-	46201277	46201422	46201368	46201422	46198352	46198462	83853	18,36,33	0,0,0	61,23,40	5,2,8	240	149	1.3336e-06	0.000376332	1.0,1.0,1.0	0.883,0.877,0.756	0.161
novel splice site A5SS	84409	ENSMUSG00000072501	Phf20l1	chr15	+	66630866	66631045	66630866	66630966	66636683	66637032	84409	6,3,3	0,0,0	9,9,4	6,3,10	228	149	3.21145e-09	2.68486e-06	1.0,1.0,1.0	0.495,0.662,0.207	0.545
novel splice site A5SS	84631	ENSMUSG00000064037	Gpn1	chr5	+	31495108	31495435	31495108	31495350	31495517	31495611	84631	2,0,0	12,3,6	9,5,6	4,1,7	234	149	1.73374e-07	7.18545e-05	0.096,0.0,0.0	0.589,0.761,0.353	-0.536
novel splice site A5SS	84685	ENSMUSG00000033685	Ucp2	chr7	+	100495709	100496207	100495709	100495734	100496725	100496948	84685	138211146	23,19,29	333178214	9,8,18	298	149	4.29459e-06	0.000923491	0.75,0.847,0.716	0.949,0.918,0.856	-0.137
novel splice site A5SS	85241	ENSMUSG00000046364	Rpl27a	chr7	+	109519584	109519987	109519584	109519648	109520467	109520642	85241	42,47,30	88,100,75	28,25,20	155123162	298	149	5.19281e-08	2.66967e-05	0.193,0.19,0.167	0.083,0.092,0.058	0.106
novel splice site A5SS	85322	ENSMUSG00000061718	Ppp1r1b	chr11	+	98356673	98356944	98356673	98356802	98357032	98357796	85322	6,6,8	0,0,0	5,9,5	5,0,5	291	149	1.6353e-06	0.00043798	1.0,1.0,1.0	0.339,1.0,0.339	0.441
novel splice site A5SS	85486	ENSMUSG00000040272	Accs	chr2	-	93849760	93849941	93849764	93849941	93847916	93848207	85486	3,7,3	8,17,8	0,2,0	20,11,30	153	149	2.87318e-06	0.000703621	0.268,0.286,0.268	0.0,0.15,0.0	0.224
novel splice site A5SS	85500	ENSMUSG00000041679	Lrrc29	chr8	-	105325881	105326259	105326070	105326259	105323264	105323366	85500	2,2,2	0,1,0	0,2,2	2,3,2	298	149	4.52725e-06	0.000948284	1.0,0.5,1.0	0.0,0.25,0.333	0.639
novel splice site A5SS	85663	ENSMUSG00000030868	Dctn5	chr7	+	122133040	122133382	122133040	122133339	122134168	122134237	85663	0,0,0	1,4,3	1,8,1	0,1,2	192	149	1.54398e-07	6.54581e-05	0.0,0.0,0.0	1.0,0.861,0.28	-0.714
novel splice site A5SS	86485	ENSMUSG00000025467	Prap1	chr7	+	140094885	140095336	140094885	140095247	140096149	140096202	86485	11,3,12	0,0,0	9,4,4	4,1,2	238	149	3.17491e-06	0.000757365	1.0,1.0,1.0	0.585,0.715,0.556	0.381
novel splice site A5SS	86713	ENSMUSG00000054065	Pkp3	chr7	+	141082829	141083182	141082829	141083036	141083262	141083386	86713	0,1,0	1,1,2	4,1,5	4,0,0	295	149	4.12231e-06	0.000897229	0.0,0.336,0.0	0.336,1.0,1.0	-0.667
novel splice site A5SS	87061	ENSMUSG00000029063	Nadk	chr4	+	155576727	155576895	155576727	155576782	155576992	155577197	87061	72,60,53	17,31,14	38,31,28	38,40,30	262	149	1.15963e-06	0.000340115	0.707,0.524,0.683	0.363,0.306,0.347	0.299
novel splice site A5SS	87787	ENSMUSG00000024097	Srsf7	chr17	-	80204121	80204232	80204130	80204232	80202690	80202744	87787	183116721537	289227682658	73213011291	260330133364	158	149	5.64346e-09	4.17047e-06	0.374,0.363,0.353	0.21,0.289,0.266	0.108
novel splice site A5SS	88007	ENSMUSG00000020097	Sgpl1	chr10	-	61113386	61113514	61113425	61113514	61112179	61112290	88007	0,0,0	2,4,3	1,4,3	5,2,3	188	149	1.80393e-06	0.000478845	0.0,0.0,0.0	0.137,0.613,0.442	-0.397
novel splice site A5SS	88059	ENSMUSG00000022890	Atp5j	chr16	-	84829532	84829793	84829548	84829793	84828438	84828549	88059	0,0,0	27,9,10	20,0,2	18,2,8	165	149	8.92673e-07	0.000273473	0.0,0.0,0.0	0.501,0.0,0.184	-0.228
novel splice site A5SS	88151	ENSMUSG00000020069	Hnrnph3	chr10	-	63017221	63017614	63017523	63017614	63016406	63016542	88151	795609752	20,33,10	254442438	45,23,45	298	149	2.73655e-09	2.35383e-06	0.952,0.902,0.974	0.738,0.906,0.83	0.118
novel splice site A5SS	88708	ENSMUSG00000035478	Mbd3	chr10	-	80393089	80393273	80393092	80393273	80392981	80393018	88708	14,6,5	8,3,0	7,5,4	0,0,0	152	149	4.28448e-06	0.000923491	0.632,0.662,1.0	1.0,1.0,1.0	-0.235
novel splice site A5SS	88718	ENSMUSG00000035478	Mbd3	chr10	-	80393885	80393989	80393892	80393989	80392981	80393018	88718	20,29,45	51,59,66	30,29,38	201137136	156	149	4.43381e-06	0.000938422	0.272,0.319,0.394	0.125,0.168,0.211	0.16
novel splice site A5SS	89736	ENSMUSG00000025410	Dctn2	chr10	+	127278078	127278410	127278078	127278222	127281400	127281959	89736	115,88,77	15,5,6	76,69,104	43,32,36	298	149	5.83336e-11	7.45461e-08	0.793,0.898,0.865	0.469,0.519,0.591	0.326
novel splice site A5SS	90441	ENSMUSG00000001415	Smg5	chr3	+	88340648	88340858	88340648	88340763	88341857	88341956	90441	0,2,1	26,18,3	2,8,9	8,9,11	244	149	3.03621e-06	0.000736054	0.0,0.064,0.169	0.132,0.352,0.333	-0.195
novel splice site A5SS	90906	ENSMUSG00000054874	Pcnx3	chr19	-	5665600	5665841	5665707	5665841	5664639	5665247	90906	44,19,16	20,19,14	18,16,16	64,55,48	256	149	4.8047e-08	2.48442e-05	0.561,0.368,0.399	0.141,0.145,0.162	0.293
novel splice site A5SS	90907	ENSMUSG00000054874	Pcnx3	chr19	-	5665621	5665841	5665707	5665841	5664639	5665247	90907	44,19,16	20,19,14	19,16,14	64,55,48	235	149	3.28599e-08	1.80336e-05	0.582,0.388,0.42	0.158,0.156,0.156	0.307
novel splice site A5SS	90979	ENSMUSG00000018974	Sart3	chr5	-	113755369	113755442	113755380	113755442	113753597	113753705	90979	9,10,7	0,0,0	17,10,8	3,12,6	160	149	2.19409e-08	1.34328e-05	1.0,1.0,1.0	0.841,0.437,0.554	0.389
novel splice site A5SS	91362	ENSMUSG00000035914	Cd276	chr9	-	58537049	58537471	58537268	58537471	58536558	58536612	91362	2,3,0	9,5,8	9,4,6	0,1,2	298	149	1.05795e-07	4.6851e-05	0.1,0.231,0.0	1.0,0.667,0.6	-0.645
novel splice site A5SS	91539	ENSMUSG00000041528	Rnf123	chr9	-	108067840	108068195	108068093	108068195	108067094	108067194	91539	1,4,2	0,0,0	0,1,4	3,3,1	298	149	5.77288e-10	6.53688e-07	1.0,1.0,1.0	0.0,0.143,0.667	0.73
novel splice site A5SS	91916	ENSMUSG00000070003	Ssbp4	chr8	-	70599101	70599438	70599373	70599438	70598992	70599028	91916	41,60,33	0,1,0	44,40,46	5,5,6	298	149	4.19947e-07	0.000148372	1.0,0.968,1.0	0.815,0.8,0.793	0.187
novel splice site A5SS	91919	ENSMUSG00000070003	Ssbp4	chr8	-	70599839	70600146	70600008	70600146	70599687	70599757	91919	157817671407	35,48,16	85710481376	190,109,44	298	149	1.10986e-11	1.87325e-08	0.958,0.948,0.978	0.693,0.828,0.94	0.141
novel splice site A5SS	91993	ENSMUSG00000031805	Jak3	chr8	+	71683952	71684401	71683952	71684085	71685165	71685305	91993	1,8,7	0,0,0	2,4,4	2,2,4	298	149	1.43262e-09	1.38836e-06	1.0,1.0,1.0	0.333,0.5,0.333	0.611
novel splice site A5SS	92299	ENSMUSG00000003809	Gcdh	chr8	-	84890703	84891106	84890979	84891106	84889581	84889685	92299	5,16,7	2,2,6	2,14,15	0,0,0	298	149	4.61069e-08	2.41198e-05	0.556,0.8,0.368	1.0,1.0,1.0	-0.425
novel splice site A5SS	92769	ENSMUSG00000054717	Hmgb2	chr8	+	57511906	57512247	57511906	57512010	57512574	57512748	92769	4,7,1	0,0,0	5,1,4	2,3,5	298	149	3.32822e-11	4.44366e-08	1.0,1.0,1.0	0.556,0.143,0.286	0.672

## Sheet: rMATS_APC_SRSF1_MXE
rMATS_junction_type	ID	GeneID	geneSymbol	chr	strand	X1stExonStart_0base	X1stExonEnd	X2ndExonStart_0base	X2ndExonEnd	upstreamES	upstreamEE	downstreamES	downstreamEE	ID.1	IJC_SAMPLE_1	SJC_SAMPLE_1	IJC_SAMPLE_2	SJC_SAMPLE_2	IncFormLen	SkipFormLen	PValue	FDR	IncLevel1	IncLevel2	IncLevelDifference
known MXE	5901	ENSMUSG00000028797	Tmem234	chr4	+	129601406	129601533	129601869	129601961	129600982	129601243	129602194	129602261	5901	510600500	626644511	540665720	333494477	276	241	2.30986e-07	3.80799e-05	0.416,0.449,0.461	0.586,0.54,0.569	-0.123
known MXE	14579	ENSMUSG00000023010	Tmbim6	chr15	+	99393694	99393730	99399656	99399871	99392985	99393040	99401579	99401663	14579	241186134	119,89,59	258250193	50,65,44	185	298	1.34008e-07	2.46424e-05	0.765,0.771,0.785	0.893,0.861,0.876	-0.103
novel junction MXE	112	ENSMUSG00000016498	Pdcd1lg2	chr19	+	29437229	29437535	29445918	29446188	29422370	29422438	29454464	29454600	112	11,3,2	16,12,4	0,0,1	7,19,13	298	298	2.4231e-07	3.96728e-05	0.407,0.2,0.333	0.0,0.0,0.071	0.29
novel junction MXE	625	ENSMUSG00000007035	Msh5	chr17	-	35032759	35032869	35033222	35033295	35032340	35032421	35033589	35033718	625	0,0,0	5,4,7	2,2,6	8,10,0	222	259	1.58251e-06	0.000187356	0.0,0.0,0.0	0.226,0.189,1.0	-0.472
novel junction MXE	1410	ENSMUSG00000022607	Ptk2	chr15	-	73365040	73365195	73394647	73394744	73343132	73343359	73423008	73423191	1410	230261259	73,61,73	216219239	137106140	246	298	2.19021e-08	5.14931e-06	0.792,0.838,0.811	0.656,0.715,0.674	0.132
novel junction MXE	1544	ENSMUSG00000021268	Meg3	chr12	+	109544947	109545041	109549290	109549371	109544026	109544742	109549478	109549552	1544	73,144,45	184247149	33,48,35	173259231	243	230	1.24898e-07	2.31494e-05	0.273,0.356,0.222	0.153,0.149,0.125	0.141
novel junction MXE	3051	ENSMUSG00000022523	Fgf12	chr16	-	28189433	28189632	28372912	28373016	28160119	28162535	28398277	28398388	3051	0,0,1	1,6,1	5,1,1	2,1,0	253	298	7.07415e-07	9.85765e-05	0.0,0.0,0.541	0.746,0.541,1.0	-0.582
novel junction MXE	3581	ENSMUSG00000025236	Adpgk	chr9	+	59313039	59313236	59313752	59313851	59310227	59310348	59314730	59316199	3581	304406326	146235159	110194195	161191195	298	248	2.08615e-09	6.10737e-07	0.634,0.59,0.63	0.362,0.458,0.454	0.193
novel junction MXE	3582	ENSMUSG00000025236	Adpgk	chr9	+	59313039	59313236	59313752	59313851	59310227	59310348	59314733	59316196	3582	303406327	232270230	110194195	189194253	298	248	8.34103e-06	0.000680908	0.521,0.556,0.542	0.326,0.454,0.391	0.149
novel junction MXE	3662	ENSMUSG00000042790	Rnf214	chr9	-	45866946	45867051	45867499	45867632	45866565	45866661	45869178	45869277	3662	125,159,90	44,45,48	111241187	26,30,20	282	254	1.95099e-06	0.000220127	0.719,0.761,0.628	0.794,0.879,0.894	-0.153
novel junction MXE	4133	ENSMUSG00000021782	Dlg5	chr14	-	24192791	24192954	24202297	24202366	24177727	24177987	24245146	24245920	4133	61,73,33	3,8,3	45,34,53	27,10,10	218	298	1.2136e-05	0.000915021	0.965,0.926,0.938	0.695,0.823,0.879	0.144
novel junction MXE	5994	ENSMUSG00000074272	Ceacam1	chr7	-	25464848	25466437	25471797	25472073	25463328	25463900	25476343	25476703	5994	10989101220	672530712	71816901664	306472631	298	298	5.18831e-08	1.07539e-05	0.62,0.632,0.631	0.701,0.782,0.725	-0.108
novel junction MXE	6001	ENSMUSG00000074272	Ceacam1	chr7	-	25466316	25466437	25471797	25472073	25464848	25464880	25476343	25476703	6001	11649941314	502947845752	92917431813	203943074538	298	270	1.86295e-13	1.27931e-10	0.173,0.158,0.171	0.292,0.268,0.266	-0.108
novel junction MXE	6003	ENSMUSG00000074272	Ceacam1	chr7	-	25466316	25466437	25471797	25472073	25465467	25465520	25476343	25476703	6003	120810351409	793798868	91718601840	418800725	298	270	2.26903e-07	3.74716e-05	0.58,0.54,0.595	0.665,0.678,0.697	-0.108
novel junction MXE	6005	ENSMUSG00000074272	Ceacam1	chr7	-	25471797	25472073	25474519	25474804	25463328	25463900	25476343	25476703	6005	287930983476	10989101220	128425402860	71816901664	298	298	5.14659e-11	2.14523e-08	0.724,0.773,0.74	0.641,0.6,0.632	0.121
novel junction MXE	6006	ENSMUSG00000074272	Ceacam1	chr7	-	25471797	25472073	25474519	25474804	25464848	25464880	25476343	25476703	6006	287930973477	11649941314	128325402859	92917431813	298	298	9.0028e-13	5.65358e-10	0.712,0.757,0.726	0.58,0.593,0.612	0.137
novel junction MXE	6007	ENSMUSG00000074272	Ceacam1	chr7	-	25471797	25472073	25474519	25474804	25465467	25465520	25476343	25476703	6007	287930973478	120810351409	128525402859	91718601840	298	298	7.56639e-12	3.72286e-09	0.704,0.75,0.712	0.584,0.577,0.608	0.132
novel junction MXE	6238	ENSMUSG00000087174	5530601H04Rik	chrX	-	105043129	105043304	105044001	105044111	105042658	105042817	105047908	105048010	6238	92,108,61	15,22,14	57,89,112	0,3,4	259	298	9.85929e-10	3.17939e-07	0.876,0.85,0.834	1.0,0.972,0.97	-0.127
novel junction MXE	6771	ENSMUSG00000092203	1110038B12Rik	chr17	-	34951884	34951925	34952135	34952173	34950240	34950475	34952351	34952471	6771	47,74,86	340367336	106,98,139	339246376	187	190	3.9743e-06	0.000387101	0.123,0.17,0.206	0.241,0.288,0.273	-0.101
novel junction MXE	7342	ENSMUSG00000027109	Sp3	chr2	-	72970154	72971514	72978897	72979029	72940542	72940739	72979486	72979632	7342	9,22,16	1,0,6	3,7,6	14,10,9	281	298	6.14957e-08	1.241e-05	0.905,1.0,0.739	0.185,0.426,0.414	0.54
novel junction MXE	7853	ENSMUSG00000031422	Morf4l2	chrX	-	136735545	136735622	136739804	136739894	136732952	136734501	136741209	136741352	7853	314325284	258624892516	1103443601	235524792740	239	226	1.45848e-07	2.61685e-05	0.103,0.11,0.096	0.307,0.145,0.172	-0.105
novel junction MXE	8195	ENSMUSG00000043510	Hscb	chr5	-	110830935	110830983	110834654	110834799	110829079	110829211	110835974	110836069	8195	32,47,42	16,16,17	13,20,30	22,25,37	294	197	1.04218e-06	0.00013407	0.573,0.663,0.623	0.284,0.349,0.352	0.291
novel junction MXE	8542	ENSMUSG00000039315	Clnk	chr5	-	38733000	38733041	38736275	38736357	38720908	38721036	38739341	38739360	8542	1,2,4	0,1,0	0,0,11	3,3,5	231	190	1.93005e-06	0.00021854	1.0,0.622,1.0	0.0,0.0,0.644	0.659
novel junction MXE	10070	ENSMUSG00000028760	Eif4g3	chr4	+	138057948	138058077	138082892	138082988	138045342	138045418	138103314	138103412	10070	181197116	33,41,33	111144122	47,70,54	278	245	5.24833e-06	0.000481434	0.829,0.809,0.756	0.675,0.645,0.666	0.136
novel junction MXE	10105	ENSMUSG00000035165	Kcne3	chr7	+	100181150	100181274	100182681	100182823	100178687	100178766	100182991	100183074	10105	156417601704	181161197	3441211958	171251254	273	291	6.51879e-12	3.25779e-09	0.902,0.921,0.902	0.682,0.837,0.801	0.135
novel junction MXE	10116	ENSMUSG00000035392	Dennd1a	chr2	-	38159806	38159850	38243401	38243472	38126528	38126648	38287112	38287358	10116	4,4,5	1,4,2	5,7,5	0,0,0	220	193	7.30154e-06	0.000616228	0.778,0.467,0.687	1.0,1.0,1.0	-0.356
novel junction MXE	12673	ENSMUSG00000037221	Mospd3	chr5	-	137599976	137600052	137600270	137600543	137599593	137599823	137600741	137601044	12673	222210180	341340301	65109100	257307389	298	225	4.10922e-11	1.73557e-08	0.33,0.318,0.311	0.16,0.211,0.163	0.142
novel junction MXE	12800	ENSMUSG00000021115	Vrk1	chr12	+	106071569	106071641	106073618	106073678	106070524	106070615	106075006	106077410	12800	147134100	414438378	133117137	156264231	221	209	1.1806e-05	0.000897942	0.251,0.224,0.2	0.446,0.295,0.359	-0.142
novel junction MXE	12899	ENSMUSG00000013643	Lypd8	chr11	+	58379644	58379709	58382284	58382387	58379042	58379098	58384609	58384768	12899	650322368	860591641	343421293	112211231122	214	252	4.00779e-12	2.14908e-09	0.471,0.391,0.403	0.265,0.306,0.235	0.153
novel junction MXE	13076	ENSMUSG00000004980	Hnrnpa2b1	chr6	-	51464427	51464547	51465178	51465241	51464088	51464211	51466141	51466222	13076	144511492313799	11075104599983	117231561717473	446582627994	212	269	6.47496e-09	1.68407e-06	0.623,0.644,0.637	0.769,0.706,0.735	-0.102
novel junction MXE	13476	ENSMUSG00000056952	Tatdn2	chr6	+	113697706	113698117	113702100	113702538	113697049	113697601	113704033	113704906	13476	253265272	37,49,32	382246301	118,88,86	298	298	1.07036e-07	2.03525e-05	0.872,0.844,0.895	0.764,0.737,0.778	0.111
novel junction MXE	14120	ENSMUSG00000040428	Plekha4	chr7	+	45539205	45539289	45540479	45540527	45538197	45538477	45540830	45540911	14120	27,17,8	1,0,1	14,13,11	2,14,6	233	197	8.05181e-07	0.000108402	0.958,1.0,0.871	0.855,0.44,0.608	0.309
novel junction MXE	15070	ENSMUSG00000063358	Mapk1	chr16	+	17035441	17035551	17038313	17038439	17026357	17026489	17043685	17047453	15070	206423201893	133516251336	218924442929	81912021296	259	275	1.60168e-07	2.82076e-05	0.621,0.603,0.601	0.739,0.683,0.706	-0.101
novel junction MXE	15488	ENSMUSG00000019966	Kitl	chr10	+	100080856	100080940	100087346	100087456	100079973	100080130	100089195	100089271	15488	187225139	46,77,42	142191259	7,16,46	233	259	2.69599e-08	6.12714e-06	0.819,0.765,0.786	0.958,0.93,0.862	-0.127
novel junction MXE	15673	ENSMUSG00000039997	Ifi203	chr1	-	173928274	173929516	173933782	173933926	173926805	173927222	173935009	173935177	15673	24,6,6	1,0,0	7,21,6	5,4,5	293	298	1.13516e-06	0.000142948	0.961,1.0,1.0	0.587,0.842,0.55	0.327
novel splice site MXE	16300	ENSMUSG00000035342	Lzts2	chr19	+	45021386	45021836	45023541	45023863	45015209	45015313	45024718	45024979	16300	92105100	6,6,2	67,69,81	25,11,8	298	298	6.96123e-06	0.000592637	0.939,0.946,0.98	0.728,0.863,0.91	0.121
novel splice site MXE	16646	ENSMUSG00000037847	Nmrk1	chr19	+	18636326	18636374	18638917	18639389	18636078	18636142	18639517	18639608	16646	0,1,0	1,0,9	3,2,1	0,0,1	197	298	4.06589e-06	0.000393213	0.0,1.0,0.0	1.0,1.0,0.602	-0.534
novel splice site MXE	16647	ENSMUSG00000037847	Nmrk1	chr19	+	18636326	18636374	18638917	18639399	18636078	18636142	18639517	18639608	16647	0,1,0	6,5,10	3,2,1	0,5,1	197	298	9.58329e-07	0.000125481	0.0,0.232,0.0	1.0,0.377,0.602	-0.582
novel splice site MXE	17264	ENSMUSG00000024900	Cpt1a	chr19	+	3324572	3324693	3325312	3325740	3323300	3323374	3349188	3349342	17264	4,9,4	0,0,0	0,0,0	2,1,1	270	298	4.09672e-14	3.20528e-11	1.0,1.0,1.0	0.0,0.0,0.0	1
novel splice site MXE	17294	ENSMUSG00000057130	Txnl4a	chr18	+	80210062	80210130	80211412	80211806	80207153	80207343	80218703	80218879	17294	91,114,65	4,23,5	60,88,70	31,26,22	217	298	1.86945e-06	0.000214219	0.969,0.872,0.947	0.727,0.823,0.814	0.141
novel splice site MXE	17304	ENSMUSG00000025428	Atp5a1	chr18	+	77780050	77780303	77780984	77781354	77779826	77779978	77781798	77781949	17304	1,2,2	0,0,0	0,0,5	4,2,0	298	298	1.24546e-05	0.000936085	1.0,1.0,1.0	0.0,0.0,1.0	0.667
novel splice site MXE	17478	ENSMUSG00000024576	Csnk1a1	chr18	+	61580989	61581012	61585164	61585519	61580338	61580487	61587425	61590061	17478	4,6,5	4,0,2	6,2,2	17,8,17	172	298	1.28004e-05	0.000959058	0.634,1.0,0.812	0.379,0.302,0.169	0.532
novel splice site MXE	17815	ENSMUSG00000036501	Fam13b	chr18	-	34464162	34464336	34464482	34464557	34462960	34463009	34465155	34465220	17815	0,0,0	23,34,12	10,2,4	24,24,18	224	298	9.12018e-08	1.76582e-05	0.0,0.0,0.0	0.357,0.1,0.228	-0.228
novel splice site MXE	17818	ENSMUSG00000036501	Fam13b	chr18	-	34464214	34464336	34464482	34464557	34462960	34463009	34465155	34465220	17818	0,0,0	19,28,12	10,2,4	24,23,15	224	271	1.34244e-07	2.46424e-05	0.0,0.0,0.0	0.335,0.095,0.244	-0.225
novel splice site MXE	18237	ENSMUSG00000039770	Ypel5	chr17	+	72839715	72839950	72846037	72846172	72836703	72836791	72846278	72846443	18237	2,7,2	0,0,0	9,6,7	37,8,2	298	284	2.22529e-09	6.43667e-07	1.0,1.0,1.0	0.188,0.417,0.769	0.542
novel splice site MXE	18825	ENSMUSG00000060550	H2-Q7	chr17	+	35440323	35440409	35442373	35442551	35439908	35440184	35442966	35442999	18825	3,4,2	60,29,43	19,11,12	38,32,51	235	298	2.89741e-06	0.000300289	0.06,0.149,0.056	0.388,0.304,0.23	-0.219
novel splice site MXE	19249	ENSMUSG00000041881	Ndufa7	chr17	+	33831906	33832000	33835031	33835132	33829666	33829816	33838098	33838316	19249	0,0,0	1,1,2	1,3,2	0,2,1	243	250	1.98289e-07	3.32641e-05	0.0,0.0,0.0	1.0,0.607,0.673	-0.76
novel splice site MXE	19366	ENSMUSG00000061613	U2af1	chr17	-	31651376	31651712	31652501	31652568	31648844	31648894	31658652	31658754	19366	156134100	6,4,5	26,82,76	43,19,14	216	298	4.98769e-08	1.04406e-05	0.973,0.979,0.965	0.455,0.856,0.882	0.241
novel splice site MXE	19369	ENSMUSG00000061613	U2af1	chr17	-	31651645	31651664	31652501	31652568	31648844	31648894	31654978	31655066	19369	499498393	802785796	151352381	968877949	216	168	9.11445e-07	0.000120166	0.326,0.33,0.277	0.108,0.238,0.238	0.116
novel splice site MXE	19377	ENSMUSG00000061613	U2af1	chr17	-	31651654	31651712	31652501	31652568	31648844	31648894	31658652	31658754	19377	156134100	1,0,1	26,82,76	25,10,4	216	207	2.09225e-09	6.10737e-07	0.993,1.0,0.99	0.499,0.887,0.948	0.216
novel splice site MXE	19425	ENSMUSG00000024036	Slc37a1	chr17	+	31346389	31346507	31349354	31349534	31340933	31341012	31349781	31350696	19425	0,0,0	5,9,14	4,5,4	8,4,9	267	298	5.33277e-09	1.40616e-06	0.0,0.0,0.0	0.358,0.582,0.332	-0.424
novel splice site MXE	19426	ENSMUSG00000024036	Slc37a1	chr17	+	31346389	31346507	31349354	31349581	31340933	31341012	31349781	31350696	19426	0,0,0	4,4,1	4,5,4	2,3,9	267	298	2.38244e-09	6.78838e-07	0.0,0.0,0.0	0.691,0.65,0.332	-0.558
novel splice site MXE	19552	ENSMUSG00000024220	Zfp523	chr17	+	28202497	28202598	28203085	28203220	28202290	28202348	28204454	28204568	19552	2,4,2	0,0,0	4,1,2	3,1,7	250	284	3.59534e-09	9.86166e-07	1.0,1.0,1.0	0.602,0.532,0.245	0.54
novel splice site MXE	19573	ENSMUSG00000024191	Bnip1	chr17	+	26783919	26783984	26786411	26786542	26783444	26783537	26786696	26786788	19573	4,6,7	4,4,0	0,1,1	7,3,9	214	280	1.75807e-07	3.05115e-05	0.567,0.662,1.0	0.0,0.304,0.127	0.599
novel splice site MXE	20886	ENSMUSG00000044533	Rps2	chr17	+	24720943	24721126	24721142	24721169	24720533	24720731	24721622	24721727	20886	5,2,6	12,7,9	0,0,1	12,18,13	298	176	1.5559e-06	0.000185284	0.197,0.144,0.283	0.0,0.0,0.043	0.194
novel splice site MXE	20927	ENSMUSG00000044533	Rps2	chr17	+	24720943	24721126	24721226	24721261	24720533	24720731	24721622	24721727	20927	5,2,6	0,0,2	0,0,1	2,1,0	298	184	1.01913e-05	0.000797584	1.0,1.0,0.649	0.0,0.0,1.0	0.55
novel splice site MXE	27653	ENSMUSG00000019320	Noxo1	chr17	+	24698739	24698861	24699248	24699450	24698527	24698598	24700120	24700525	27653	3,5,5	0,0,0	4,3,1	0,8,3	271	298	6.42307e-06	0.00055991	1.0,1.0,1.0	1.0,0.292,0.268	0.48
novel splice site MXE	27655	ENSMUSG00000019320	Noxo1	chr17	+	24698739	24698870	24699248	24699450	24698527	24698598	24700120	24700529	27655	3,5,5	0,0,0	4,5,3	0,8,3	280	298	3.83895e-06	0.000378162	1.0,1.0,1.0	1.0,0.399,0.516	0.362
novel splice site MXE	27927	ENSMUSG00000000385	Tmprss2	chr16	-	97567055	97567175	97567595	97567642	97564683	97566151	97568407	97568503	27927	20,9,11	29,41,39	51,24,55	20,27,15	196	269	3.87182e-06	0.000379833	0.486,0.232,0.279	0.778,0.55,0.834	-0.388
novel splice site MXE	27928	ENSMUSG00000000385	Tmprss2	chr16	-	97567055	97567175	97567595	97567733	97564683	97566151	97568407	97568503	27928	89,61,83	29,41,39	187145198	20,27,15	287	269	2.89361e-10	1.04623e-07	0.742,0.582,0.666	0.898,0.834,0.925	-0.222
novel splice site MXE	27930	ENSMUSG00000000385	Tmprss2	chr16	-	97567055	97567175	97567595	97567777	97564683	97566151	97568407	97568503	27930	60,32,58	29,41,39	163116160	20,27,15	298	269	6.61168e-10	2.23898e-07	0.651,0.413,0.573	0.88,0.795,0.906	-0.315
novel splice site MXE	27931	ENSMUSG00000000385	Tmprss2	chr16	-	97567055	97567175	97567595	97567838	97564683	97566151	97568407	97568503	27931	67,31,60	29,41,39	163115152	20,27,15	298	269	1.81427e-08	4.3403e-06	0.676,0.406,0.581	0.88,0.794,0.901	-0.304
novel splice site MXE	27932	ENSMUSG00000000385	Tmprss2	chr16	-	97567055	97567175	97567595	97567970	97564683	97566151	97568407	97568503	27932	77,40,62	29,41,39	169117150	20,27,15	298	269	2.04376e-08	4.82878e-06	0.706,0.468,0.589	0.884,0.796,0.9	-0.272
novel splice site MXE	27942	ENSMUSG00000000385	Tmprss2	chr16	-	97567055	97567195	97567595	97567733	97564683	97566151	97568407	97568503	27942	89,61,83	25,32,35	187145198	18,26,14	287	289	2.02473e-09	5.98349e-07	0.782,0.657,0.705	0.913,0.849,0.934	-0.184
novel splice site MXE	27944	ENSMUSG00000000385	Tmprss2	chr16	-	97567055	97567195	97567595	97567777	97564683	97566151	97568407	97568503	27944	60,32,58	25,32,35	163116160	18,26,14	298	289	1.59401e-09	4.87671e-07	0.699,0.492,0.616	0.898,0.812,0.917	-0.273
novel splice site MXE	27945	ENSMUSG00000000385	Tmprss2	chr16	-	97567055	97567195	97567595	97567838	97564683	97566151	97568407	97568503	27945	67,31,60	25,32,35	163115152	18,26,14	298	289	3.5145e-08	7.76549e-06	0.722,0.484,0.624	0.898,0.811,0.913	-0.264
novel splice site MXE	27946	ENSMUSG00000000385	Tmprss2	chr16	-	97567055	97567195	97567595	97567970	97564683	97566151	97568407	97568503	27946	77,40,62	25,32,35	169117150	18,26,14	298	289	5.1937e-08	1.07539e-05	0.749,0.548,0.632	0.901,0.814,0.912	-0.233
novel splice site MXE	27956	ENSMUSG00000000385	Tmprss2	chr16	-	97567055	97567272	97567595	97567733	97564683	97566151	97568407	97568503	27956	89,61,83	25,32,35	187145198	18,26,14	287	298	1.71226e-09	5.17218e-07	0.787,0.664,0.711	0.915,0.853,0.936	-0.181
novel splice site MXE	27958	ENSMUSG00000000385	Tmprss2	chr16	-	97567055	97567272	97567595	97567777	97564683	97566151	97568407	97568503	27958	60,32,58	25,32,35	163116160	18,26,14	298	298	1.36957e-09	4.31452e-07	0.706,0.5,0.624	0.901,0.817,0.92	-0.269
novel splice site MXE	27959	ENSMUSG00000000385	Tmprss2	chr16	-	97567055	97567272	97567595	97567838	97564683	97566151	97568407	97568503	27959	67,31,60	25,32,35	163115152	18,26,14	298	298	3.06427e-08	6.8528e-06	0.728,0.492,0.632	0.901,0.816,0.916	-0.26
novel splice site MXE	27960	ENSMUSG00000000385	Tmprss2	chr16	-	97567055	97567272	97567595	97567970	97564683	97566151	97568407	97568503	27960	77,40,62	25,32,35	169117150	18,26,14	298	298	4.42113e-08	9.52618e-06	0.755,0.556,0.639	0.904,0.818,0.915	-0.229
novel splice site MXE	28772	ENSMUSG00000022824	Muc13	chr16	+	33810869	33811007	33811765	33811890	33807867	33808034	33812878	33812916	28772	97,62,84	23,15,32	309332328	28,11,17	287	274	1.27454e-13	9.28689e-11	0.801,0.798,0.715	0.913,0.966,0.949	-0.171
novel splice site MXE	28774	ENSMUSG00000022824	Muc13	chr16	+	33810869	33811007	33811765	33812036	33807867	33808034	33812878	33812916	28774	97,62,84	23,16,33	309332328	30,11,19	287	298	1.96509e-13	1.33982e-10	0.814,0.801,0.726	0.914,0.969,0.947	-0.163
novel splice site MXE	28778	ENSMUSG00000022824	Muc13	chr16	+	33810874	33811007	33811765	33811890	33807867	33808034	33812878	33812916	28778	98,62,80	23,15,32	309332329	28,11,17	282	274	1.77414e-13	1.22715e-10	0.805,0.801,0.708	0.915,0.967,0.95	-0.173
novel splice site MXE	28780	ENSMUSG00000022824	Muc13	chr16	+	33810874	33811007	33811765	33812036	33807867	33808034	33812878	33812916	28780	98,62,80	23,16,33	309332329	30,11,19	282	298	2.63789e-13	1.78578e-10	0.818,0.804,0.719	0.916,0.97,0.948	-0.164
novel splice site MXE	28788	ENSMUSG00000022824	Muc13	chr16	+	33810917	33811007	33811765	33811890	33807867	33808034	33812878	33812916	28788	75,42,60	23,15,32	231243216	28,11,17	239	274	1.46672e-12	9.15048e-10	0.789,0.762,0.682	0.904,0.962,0.936	-0.19
novel splice site MXE	28790	ENSMUSG00000022824	Muc13	chr16	+	33810917	33811007	33811765	33812036	33807867	33808034	33812878	33812916	28790	75,42,60	23,16,33	231243216	30,11,19	239	298	2.60814e-12	1.53292e-09	0.803,0.766,0.694	0.906,0.965,0.934	-0.181
novel splice site MXE	28798	ENSMUSG00000022811	Zfp148	chr16	+	33434629	33434974	33456875	33456999	33427193	33427329	33466854	33466978	28798	0,0,6	4,4,0	7,4,9	0,0,0	298	273	6.66373e-07	9.32658e-05	0.0,0.0,1.0	1.0,1.0,1.0	-0.667
novel splice site MXE	28827	ENSMUSG00000022791	Tnk2	chr16	+	32672337	32672741	32675065	32675212	32671538	32671633	32675521	32675716	28827	0,2,0	4,3,1	6,1,1	0,0,3	298	296	8.83028e-06	0.00071009	0.0,0.398,0.0	1.0,1.0,0.249	-0.617
novel splice site MXE	29197	ENSMUSG00000022702	Hira	chr16	+	18922829	18922959	18925647	18926011	18922316	18922387	18927437	18928030	29197	1,1,3	0,0,0	0,5,1	5,1,2	279	298	9.18644e-07	0.000120948	1.0,1.0,1.0	0.0,0.842,0.348	0.603
novel splice site MXE	29296	ENSMUSG00000000326	Comt	chr16	-	18413265	18413342	18423478	18423628	18411689	18411957	18424303	18424360	29296	2,0,0	0,8,3	4,3,4	0,1,0	298	226	2.52077e-07	4.08514e-05	1.0,0.0,0.0	1.0,0.695,1.0	-0.565
novel splice site MXE	29459	ENSMUSG00000022761	Lztr1	chr16	+	17524281	17524619	17525238	17525340	17524095	17524222	17525422	17526331	29459	1,0,0	0,3,2	5,3,9	0,0,3	298	251	4.83625e-06	0.000453473	1.0,0.0,0.0	1.0,1.0,0.716	-0.572
novel splice site MXE	29470	ENSMUSG00000022761	Lztr1	chr16	+	17524342	17524619	17525238	17525340	17524095	17524222	17525422	17526331	29470	1,0,0	0,3,2	5,1,7	0,0,3	298	251	7.42783e-06	0.000624677	1.0,0.0,0.0	1.0,1.0,0.663	-0.554
novel splice site MXE	29487	ENSMUSG00000038965	Ube2l3	chr16	-	17173212	17173358	17176456	17176507	17159989	17160176	17201434	17201633	29487	2,3,0	14,11,10	4,7,3	0,6,2	200	295	1.12544e-05	0.000865647	0.174,0.287,0.0	1.0,0.632,0.689	-0.62
novel splice site MXE	30491	ENSMUSG00000016664	Pacsin2	chr15	-	83401831	83401987	83452866	83452965	83392500	83392657	83464458	83464606	30491	16,17,2	0,0,0	1,7,5	1,4,3	248	298	2.48012e-06	0.000264508	1.0,1.0,1.0	0.546,0.678,0.667	0.37
novel splice site MXE	30731	ENSMUSG00000009035	Tmem184b	chr15	-	79368597	79368648	79369213	79369353	79366586	79366678	79369669	79369745	30731	0,0,0	5,10,9	4,5,2	9,1,2	289	200	1.63195e-07	2.8635e-05	0.0,0.0,0.0	0.235,0.776,0.409	-0.473
novel splice site MXE	30732	ENSMUSG00000009035	Tmem184b	chr15	-	79368597	79368715	79369213	79369353	79366586	79366678	79369669	79369745	30732	0,0,0	5,16,9	4,5,2	6,6,6	289	267	4.44341e-08	9.53162e-06	0.0,0.0,0.0	0.381,0.435,0.235	-0.35
novel splice site MXE	31265	ENSMUSG00000022551	Cyc1	chr15	+	76344279	76344498	76344811	76345100	76343522	76343692	76345476	76345577	31265	53,41,42	0,3,1	55,43,64	4,9,17	298	298	4.00273e-06	0.000389076	1.0,0.932,0.977	0.932,0.827,0.79	0.12
novel splice site MXE	31703	ENSMUSG00000022607	Ptk2	chr15	-	73365040	73365191	73394647	73394744	73343132	73343359	73423008	73423191	31703	230261259	73,62,73	216219239	136106140	246	298	3.02513e-08	6.7943e-06	0.792,0.836,0.811	0.658,0.715,0.674	0.131
novel splice site MXE	31795	ENSMUSG00000059586	Nsmce2	chr15	+	59457587	59457653	59496776	59496842	59455312	59455466	59591696	59591797	31795	0,0,0	13,11,6	7,5,0	6,16,8	215	215	6.61952e-06	0.00057389	0.0,0.0,0.0	0.538,0.238,0.0	-0.259
novel splice site MXE	31798	ENSMUSG00000059586	Nsmce2	chr15	+	59457587	59457653	59496779	59496854	59455312	59455466	59591696	59591797	31798	0,0,0	11,13,17	7,5,0	19,23,18	215	224	1.1687e-05	0.000893165	0.0,0.0,0.0	0.277,0.185,0.0	-0.154
novel splice site MXE	31868	ENSMUSG00000022285	Ywhaz	chr15	-	36790371	36790820	36793478	36793630	36776245	36776369	36794144	36794538	31868	0,0,0	4,10,8	4,1,4	2,10,6	298	298	2.33146e-06	0.000252605	0.0,0.0,0.0	0.667,0.091,0.4	-0.386
novel splice site MXE	31876	ENSMUSG00000022285	Ywhaz	chr15	-	36790689	36790820	36793478	36793630	36776245	36776369	36794144	36794538	31876	0,0,0	4,8,9	4,1,4	2,11,6	298	280	3.61176e-06	0.000360244	0.0,0.0,0.0	0.653,0.079,0.385	-0.372
novel splice site MXE	31945	ENSMUSG00000014313	Cox6c	chr15	-	35935285	35935412	35936959	35937038	35931982	35932097	35937154	35937645	31945	45,27,25	5,18,10	106,69,53	7,0,5	228	276	1.30731e-06	0.000159778	0.916,0.645,0.752	0.948,1.0,0.928	-0.188
novel splice site MXE	32111	ENSMUSG00000022234	Cct5	chr15	-	31593243	31593634	31594096	31594267	31592866	31593052	31594333	31594526	32111	1,0,0	5,6,4	5,2,1	2,5,2	298	298	1.12019e-05	0.000862301	0.167,0.0,0.0	0.714,0.286,0.333	-0.389
novel splice site MXE	32120	ENSMUSG00000022234	Cct5	chr15	-	31593535	31593634	31594096	31594267	31592866	31593052	31594333	31594526	32120	1,0,0	8,2,2	5,2,1	2,1,3	298	248	9.24335e-06	0.000738151	0.094,0.0,0.0	0.675,0.625,0.217	-0.474
novel splice site MXE	32455	ENSMUSG00000021263	Degs2	chr12	-	108690342	108690610	108691893	108692174	108686791	108689087	108702160	108702306	32455	211192266	2,8,7	156157142	82,7,12	298	298	4.26072e-07	6.36461e-05	0.991,0.96,0.974	0.655,0.957,0.922	0.13
novel splice site MXE	32456	ENSMUSG00000021263	Degs2	chr12	-	108690342	108690610	108691893	108692178	108686791	108689087	108702160	108702306	32456	221205283	2,8,7	186173157	82,7,12	298	298	1.48934e-07	2.65724e-05	0.991,0.962,0.976	0.694,0.961,0.929	0.115
novel splice site MXE	32459	ENSMUSG00000021263	Degs2	chr12	-	108690375	108690610	108691893	108692174	108686791	108689087	108702160	108702306	32459	211192266	2,2,6	156157142	82,11,13	298	298	1.52397e-11	7.03085e-09	0.991,0.99,0.978	0.655,0.935,0.916	0.151
novel splice site MXE	32460	ENSMUSG00000021263	Degs2	chr12	-	108690375	108690610	108691893	108692178	108686791	108689087	108702160	108702306	32460	221205283	2,2,6	186173157	82,11,13	298	298	2.96863e-12	1.70701e-09	0.991,0.99,0.979	0.694,0.94,0.924	0.134
novel splice site MXE	32482	ENSMUSG00000067212	H2-T23	chr17	-	36031700	36031913	36032152	36032310	36030821	36031097	36032608	36032855	32482	50,16,10	16,6,4	41,30,15	61,30,25	298	298	7.5976e-07	0.000104197	0.758,0.727,0.714	0.402,0.5,0.375	0.307
novel splice site MXE	32663	ENSMUSG00000057963	Itpk1	chr12	-	102682610	102682709	102685531	102685627	102675442	102675467	102704721	102704930	32663	2,0,0	13,18,3	8,6,2	11,3,5	245	248	1.01863e-06	0.000131394	0.135,0.0,0.0	0.424,0.669,0.288	-0.415
novel splice site MXE	32696	ENSMUSG00000057963	Itpk1	chr12	-	102685531	102685627	102695710	102696196	102675442	102675467	102704721	102704930	32696	4,2,1	2,0,0	0,3,0	8,6,2	298	245	7.1043e-07	9.88523e-05	0.622,1.0,1.0	0.0,0.291,0.0	0.777
novel splice site MXE	32697	ENSMUSG00000057963	Itpk1	chr12	-	102685531	102685627	102695710	102696203	102675442	102675467	102704721	102704930	32697	17,4,5	2,0,0	9,8,2	8,6,2	298	245	7.83071e-07	0.000106325	0.875,1.0,1.0	0.48,0.523,0.451	0.474
novel splice site MXE	32698	ENSMUSG00000057963	Itpk1	chr12	-	102685531	102685627	102696126	102696196	102675442	102675467	102704721	102704930	32698	10,11,5	2,0,0	13,6,6	8,6,2	219	245	1.10486e-05	0.000856028	0.848,1.0,1.0	0.645,0.528,0.77	0.302
novel splice site MXE	32699	ENSMUSG00000057963	Itpk1	chr12	-	102685531	102685627	102696126	102696203	102675442	102675467	102704721	102704930	32699	30,17,13	2,0,0	25,13,8	8,6,2	226	245	1.51099e-06	0.000181297	0.942,1.0,1.0	0.772,0.701,0.813	0.219
novel splice site MXE	32700	ENSMUSG00000057963	Itpk1	chr12	-	102685531	102685627	102696126	102696530	102675442	102675467	102704721	102704930	32700	29,16,6	2,0,0	32,15,7	8,6,2	298	245	6.93786e-06	0.000591286	0.923,1.0,1.0	0.767,0.673,0.742	0.247
novel splice site MXE	32739	ENSMUSG00000021190	Lgmn	chr12	-	102428958	102429181	102439383	102439520	102423584	102423755	102439630	102439813	32739	0,0,0	16,7,11	0,8,6	41,16,13	286	298	8.21951e-06	0.000672616	0.0,0.0,0.0	0.0,0.343,0.325	-0.223
novel splice site MXE	32744	ENSMUSG00000021190	Lgmn	chr12	-	102439005	102439122	102439383	102439520	102423584	102423755	102439630	102439813	32744	0,0,0	22,44,16	0,8,6	28,18,12	286	266	9.69397e-07	0.00012641	0.0,0.0,0.0	0.0,0.292,0.317	-0.203
novel splice site MXE	32757	ENSMUSG00000021187	Tc2n	chr12	-	101702739	101702897	101702948	101703064	101694505	101694673	101706382	101706613	32757	2,4,10	0,0,0	6,3,8	5,7,1	265	298	2.91797e-07	4.61141e-05	1.0,1.0,1.0	0.574,0.325,0.9	0.4
novel splice site MXE	33259	ENSMUSG00000021139	Gm20498	chr12	-	81385498	81385556	81400876	81401126	81358859	81359344	81474586	81474649	33259	0,0,2	2,3,2	4,4,2	0,1,0	298	207	1.4455e-09	4.53874e-07	0.0,0.0,0.41	1.0,0.735,1.0	-0.775
novel splice site MXE	33852	ENSMUSG00000036523	Greb1	chr12	-	16724815	16724940	16733277	16733408	16723290	16723434	16735145	16735265	33852	3,2,4	1,5,5	0,0,1	22,10,17	280	274	4.00898e-07	6.06449e-05	0.746,0.281,0.439	0.0,0.0,0.054	0.471
novel splice site MXE	33855	ENSMUSG00000036523	Greb1	chr12	-	16724825	16724940	16733277	16733408	16723290	16723434	16735145	16735265	33855	3,2,4	2,5,3	0,0,1	28,6,13	280	264	1.86404e-07	3.17163e-05	0.586,0.274,0.557	0.0,0.0,0.068	0.45
novel splice site MXE	34510	ENSMUSG00000021671	Poc5	chr13	+	96391596	96391675	96393226	96393343	96390222	96390362	96394491	96394569	34510	4,1,6	0,0,1	0,2,4	3,1,5	228	266	6.28227e-06	0.000550148	1.0,1.0,0.875	0.0,0.7,0.483	0.564
novel splice site MXE	34686	ENSMUSG00000036123	Slc9a3	chr13	+	74163683	74163812	74164162	74164350	74163019	74163135	74164523	74164596	34686	0,0,1	1,4,1	6,1,6	3,2,1	278	298	7.55086e-06	0.000631132	0.0,0.0,0.517	0.682,0.349,0.865	-0.46
novel splice site MXE	34811	ENSMUSG00000038212	Mfsd14b	chr13	-	65072028	65072117	65073555	65073620	65069643	65069741	65075483	65075702	34811	9,2,2	0,0,0	7,2,3	1,5,7	214	238	9.52585e-08	1.83321e-05	1.0,1.0,1.0	0.886,0.308,0.323	0.494
novel splice site MXE	35021	ENSMUSG00000025878	Uimc1	chr13	-	55069573	55069807	55076301	55076407	55060265	55060342	55077402	55077527	35021	110205118	28,27,25	91126160	49,50,60	255	298	1.58445e-06	0.000187356	0.821,0.899,0.847	0.685,0.747,0.757	0.126
novel splice site MXE	35063	ENSMUSG00000034918	Cdhr2	chr13	+	54701776	54701953	54702156	54702472	54701460	54701569	54712616	54712679	35063	2,1,0	0,3,4	3,2,1	0,0,0	298	298	6.63864e-06	0.000574552	1.0,0.25,0.0	1.0,1.0,1.0	-0.583
novel splice site MXE	35065	ENSMUSG00000034918	Cdhr2	chr13	+	54701776	54701953	54702291	54702472	54701460	54701569	54712616	54712679	35065	2,1,0	0,4,4	3,2,1	0,0,0	298	298	1.96513e-06	0.000221272	1.0,0.2,0.0	1.0,1.0,1.0	-0.6
novel splice site MXE	35806	ENSMUSG00000057554	Lgals8	chr13	-	12454864	12454945	12456343	12456444	12453284	12453404	12459173	12459316	35806	1,0,0	8,5,2	10,1,4	19,4,5	250	230	1.28982e-05	0.00096411	0.103,0.0,0.0	0.326,0.187,0.424	-0.278
novel splice site MXE	36346	ENSMUSG00000063268	Parp10	chr15	-	76241133	76241277	76241325	76241446	76240286	76240931	76241657	76242639	36346	0,3,0	26,12,10	16,5,12	22,27,18	270	293	8.80072e-06	0.00070831	0.0,0.213,0.0	0.441,0.167,0.42	-0.272
novel splice site MXE	37664	ENSMUSG00000020696	Rffl	chr11	-	82812675	82812810	82818415	82818603	82810007	82810218	82845751	82845895	37664	37,34,27	2,0,0	17,38,37	13,9,3	298	284	4.19182e-07	6.28135e-05	0.946,1.0,1.0	0.555,0.801,0.922	0.223
novel splice site MXE	37692	ENSMUSG00000020696	Rffl	chr11	-	82845751	82845895	82864252	82864333	82818415	82818603	82871007	82871210	37692	0,0,0	48,47,29	13,5,9	31,47,38	230	293	1.75244e-10	6.58564e-08	0.0,0.0,0.0	0.348,0.119,0.232	-0.233
novel splice site MXE	37699	ENSMUSG00000020696	Rffl	chr11	-	82845751	82846024	82864252	82864333	82818415	82818603	82871007	82871210	37699	0,0,0	37,32,21	13,5,9	11,35,30	230	298	1.0211e-09	3.28173e-07	0.0,0.0,0.0	0.605,0.156,0.28	-0.347
novel splice site MXE	37704	ENSMUSG00000020696	Rffl	chr11	-	82864252	82864333	82870654	82870872	82818415	82818603	82871007	82871210	37704	10,9,17	0,0,0	16,11,15	13,5,9	298	230	6.39091e-11	2.61816e-08	1.0,1.0,1.0	0.487,0.629,0.563	0.44
novel splice site MXE	37705	ENSMUSG00000020696	Rffl	chr11	-	82864252	82864333	82870766	82870872	82818415	82818603	82871007	82871210	37705	6,10,6	0,0,0	5,3,5	13,5,9	255	230	1.63092e-13	1.13632e-10	1.0,1.0,1.0	0.258,0.351,0.334	0.686
novel splice site MXE	37724	ENSMUSG00000017686	Rhot1	chr11	+	80255861	80255956	80257513	80257636	80254659	80254862	80265741	80267907	37724	113,144,84	118154155	90,80,72	336220207	244	272	5.61955e-08	1.14372e-05	0.516,0.51,0.377	0.23,0.288,0.279	0.202
novel splice site MXE	37826	ENSMUSG00000010277	2610507B11Rik	chr11	+	78279729	78279908	78283058	78283182	78279046	78279204	78284099	78284282	37826	0,0,0	4,1,4	2,2,6	0,0,0	298	273	9.99201e-16	1.01465e-12	0.0,0.0,0.0	1.0,1.0,1.0	-1
novel splice site MXE	38319	ENSMUSG00000020817	Rabep1	chr11	+	70887012	70887171	70893568	70893691	70884764	70884968	70900471	70900607	38319	1,1,1	13,12,4	8,13,5	15,16,3	298	272	1.2764e-05	0.000957083	0.066,0.071,0.186	0.327,0.426,0.603	-0.344
novel splice site MXE	38320	ENSMUSG00000020817	Rabep1	chr11	+	70887012	70887171	70893568	70893929	70884764	70884968	70900471	70900607	38320	1,1,1	15,12,4	8,13,5	16,17,4	298	298	1.03168e-05	0.00080521	0.062,0.077,0.2	0.333,0.433,0.556	-0.328
novel splice site MXE	38572	ENSMUSG00000033352	Map2k4	chr11	-	65780796	65780980	65782510	65782712	65756268	65756371	65788135	65788297	38572	0,0,0	3,3,1	14,4,1	0,0,0	298	298	3.33067e-16	3.8771e-13	0.0,0.0,0.0	1.0,1.0,1.0	-1
novel splice site MXE	38574	ENSMUSG00000033352	Map2k4	chr11	-	65780796	65780980	65782510	65782712	65775732	65775765	65788135	65788297	38574	0,0,0	4,3,2	14,4,1	3,0,0	298	298	1.66533e-14	1.37035e-11	0.0,0.0,0.0	0.824,1.0,1.0	-0.941
novel splice site MXE	38576	ENSMUSG00000033352	Map2k4	chr11	-	65781350	65781433	65782510	65782712	65756268	65756371	65788135	65788297	38576	0,0,0	20,34,30	14,4,1	61,20,15	298	232	2.74731e-07	4.4148e-05	0.0,0.0,0.0	0.152,0.135,0.049	-0.112
novel splice site MXE	38577	ENSMUSG00000033352	Map2k4	chr11	-	65781367	65781433	65782510	65782712	65775732	65775765	65788135	65788297	38577	0,0,0	18,18,15	14,4,1	48,19,13	298	215	8.89018e-07	0.000117697	0.0,0.0,0.0	0.174,0.132,0.053	-0.12
novel splice site MXE	38583	ENSMUSG00000014177	Tvp23b	chr11	+	62886188	62886320	62891941	62892069	62885075	62885165	62894121	62895185	38583	557659461	47,55,53	225543454	173,96,112	281	277	9.92756e-07	0.000128752	0.921,0.922,0.896	0.562,0.848,0.8	0.176
novel splice site MXE	38713	ENSMUSG00000020538	Srebf1	chr11	-	60201614	60201712	60201795	60201921	60201365	60201411	60202158	60202624	38713	1,2,0	1,3,2	2,1,5	0,0,0	275	247	1.14002e-07	2.13368e-05	0.473,0.375,0.0	1.0,1.0,1.0	-0.717
novel splice site MXE	38714	ENSMUSG00000020538	Srebf1	chr11	-	60201614	60201712	60201795	60201952	60201365	60201411	60202158	60202624	38714	1,2,0	1,3,2	2,1,4	0,0,0	298	247	5.23335e-08	1.07892e-05	0.453,0.356,0.0	1.0,1.0,1.0	-0.73
novel splice site MXE	38715	ENSMUSG00000020538	Srebf1	chr11	-	60201614	60201712	60201795	60202001	60201365	60201411	60202158	60202624	38715	1,2,0	1,3,2	2,1,6	0,0,0	298	247	5.22026e-08	1.07855e-05	0.453,0.356,0.0	1.0,1.0,1.0	-0.73
novel splice site MXE	38716	ENSMUSG00000020538	Srebf1	chr11	-	60201614	60201712	60201795	60202009	60201365	60201411	60202158	60202624	38716	0,2,0	1,3,2	2,1,5	0,0,0	298	247	5.41651e-10	1.87327e-07	0.0,0.356,0.0	1.0,1.0,1.0	-0.881
novel splice site MXE	38966	ENSMUSG00000037145	2210407C18Rik	chr11	-	58611979	58612134	58612805	58612898	58610677	58610812	58613415	58613492	38966	3,3,1	0,1,6	0,0,0	6,1,1	242	298	3.00028e-07	4.68716e-05	1.0,0.787,0.17	0.0,0.0,0.0	0.652
novel splice site MXE	38968	ENSMUSG00000037145	2210407C18Rik	chr11	-	58611979	58612134	58612805	58612907	58610677	58610812	58613415	58613492	38968	3,3,1	0,1,6	0,0,0	6,1,1	251	298	4.08548e-07	6.13162e-05	1.0,0.781,0.165	0.0,0.0,0.0	0.649
novel splice site MXE	39335	ENSMUSG00000036309	Skp1a	chr11	+	52237383	52237611	52238250	52238346	52236836	52236933	52242404	52242474	39335	79,49,49	8,6,5	53,43,30	24,14,14	298	245	1.57234e-06	0.000186905	0.89,0.87,0.89	0.645,0.716,0.638	0.217
novel splice site MXE	39541	ENSMUSG00000006169	Clint1	chr11	+	45852429	45852566	45853242	45853430	45852050	45852192	45883709	45883814	39541	2,2,1	0,0,0	1,0,0	0,2,2	286	298	1.89739e-06	0.000216641	1.0,1.0,1.0	1.0,0.0,0.0	0.667
novel splice site MXE	39674	ENSMUSG00000057113	Npm1	chr11	-	33154964	33155220	33160827	33160920	33153985	33154060	33161105	33161225	39674	3,0,2	0,1,1	0,1,0	1,2,1	242	298	7.10126e-06	0.000602003	1.0,0.0,0.711	0.0,0.381,0.0	0.443
novel splice site MXE	39738	ENSMUSG00000057113	Npm1	chr11	-	33156017	33156104	33161547	33161639	33153985	33154060	33162921	33163206	39738	0,3,5	1,1,0	1,0,0	3,2,2	241	236	8.50311e-07	0.000113359	0.0,0.746,1.0	0.246,0.0,0.0	0.5
novel splice site MXE	39807	ENSMUSG00000057113	Npm1	chr11	-	33160342	33160440	33161547	33161639	33159933	33159995	33162921	33163206	39807	0,3,6	6,14,13	0,0,0	26,23,41	241	247	9.64965e-06	0.000764388	0.0,0.18,0.321	0.0,0.0,0.0	0.167
novel splice site MXE	39921	ENSMUSG00000057113	Npm1	chr11	-	33160831	33160921	33161547	33161639	33160333	33160440	33162921	33163206	39921	0,3,5	1,0,0	1,0,0	0,2,2	241	239	6.48302e-06	0.00056462	0.0,1.0,1.0	1.0,0.0,0.0	0.333
novel splice site MXE	39937	ENSMUSG00000057113	Npm1	chr11	-	33160831	33161225	33161547	33161639	33160333	33160440	33162921	33163206	39937	0,3,5	1,0,0	1,0,0	1,2,4	241	298	8.67884e-08	1.70107e-05	0.0,1.0,1.0	0.553,0.0,0.0	0.482
novel splice site MXE	40156	ENSMUSG00000020280	Pus10	chr11	+	23684920	23684963	23697156	23697321	23673237	23673324	23699929	23699964	40156	3,2,0	2,0,1	0,0,0	2,6,1	192	298	1.29747e-05	0.000968314	0.7,1.0,0.0	0.0,0.0,0.0	0.567
novel splice site MXE	40313	ENSMUSG00000041164	Zmiz2	chr11	+	6390270	6390497	6394417	6394480	6389470	6389513	6395124	6395288	40313	3,0,0	15,6,8	4,12,5	6,6,8	298	212	4.89861e-06	0.000458868	0.125,0.0,0.0	0.322,0.587,0.308	-0.364
novel splice site MXE	40501	ENSMUSG00000034543	Morc2a	chr11	+	3656169	3656201	3657791	3657987	3650307	3650447	3658671	3658725	40501	4,0,6	2,1,2	0,0,0	2,1,1	181	298	3.11707e-07	4.84984e-05	0.767,0.0,0.832	0.0,0.0,0.0	0.533
novel splice site MXE	40727	ENSMUSG00000016559	H3f3b	chr11	-	116024409	116024718	116025304	116025455	116023881	116024019	116027855	116027962	40727	9,2,0	4,5,2	12,5,2	0,1,0	298	298	1.16624e-06	0.000146476	0.692,0.286,0.0	1.0,0.833,1.0	-0.618
novel splice site MXE	40901	ENSMUSG00000032504	Pdcd6ip	chr9	-	113656011	113656207	113657085	113657199	113654471	113655107	113659830	113659925	40901	2,1,4	2,9,2	8,7,4	0,0,0	263	298	5.30916e-09	1.40381e-06	0.531,0.112,0.694	1.0,1.0,1.0	-0.554
novel splice site MXE	40903	ENSMUSG00000032504	Pdcd6ip	chr9	-	113656011	113656207	113657085	113657503	113654471	113655107	113659830	113659925	40903	0,3,5	2,9,2	5,7,9	0,0,0	298	298	1.00864e-08	2.51988e-06	0.0,0.25,0.714	1.0,1.0,1.0	-0.679
novel splice site MXE	41070	ENSMUSG00000025651	Uqcrc1	chr9	+	108947557	108947758	108947855	108948126	108947416	108947479	108948544	108949619	41070	2,0,0	7,5,3	8,8,1	4,2,1	298	298	2.41179e-07	3.95554e-05	0.222,0.0,0.0	0.667,0.8,0.5	-0.582
novel splice site MXE	41086	ENSMUSG00000025651	Uqcrc1	chr9	+	108948953	108949013	108949054	108949226	108948544	108948633	108949434	108949623	41086	1,3,3	7,7,2	0,0,0	20,7,12	209	298	7.08576e-06	0.000601741	0.169,0.379,0.681	0.0,0.0,0.0	0.41
novel splice site MXE	41088	ENSMUSG00000025651	Uqcrc1	chr9	+	108948953	108949018	108949054	108949226	108948544	108948633	108949434	108949623	41088	1,4,3	7,7,2	0,0,1	20,7,12	214	298	8.50462e-06	0.000689665	0.166,0.443,0.676	0.0,0.0,0.104	0.394
novel splice site MXE	41507	ENSMUSG00000032411	Tfdp2	chr9	+	96229358	96229449	96231730	96231799	96223093	96223198	96232681	96232748	41507	4,1,4	10,3,4	0,0,0	6,16,4	240	218	8.98629e-07	0.00011864	0.267,0.232,0.476	0.0,0.0,0.0	0.325
novel splice site MXE	41508	ENSMUSG00000032411	Tfdp2	chr9	+	96229358	96229449	96231730	96231873	96223093	96223198	96232681	96232748	41508	4,1,4	4,3,0	0,0,0	1,2,3	240	292	3.01421e-08	6.78573e-06	0.549,0.289,1.0	0.0,0.0,0.0	0.613
novel splice site MXE	41570	ENSMUSG00000032425	Zfp949	chr9	+	88548388	88548508	88552715	88552861	88548198	88548300	88554375	88554544	41570	3,1,2	108,85,104	26,2,8	69,94,106	269	295	1.0194e-05	0.000797584	0.03,0.013,0.021	0.292,0.023,0.076	-0.109
novel splice site MXE	41757	ENSMUSG00000037742	Eef1a1	chr9	-	78478992	78479183	78479874	78480148	78478683	78478858	78480510	78480841	41757	6,5,4	0,0,0	12,8,5	1,3,5	298	298	8.43193e-06	0.000685564	1.0,1.0,1.0	0.923,0.727,0.5	0.283
novel splice site MXE	42264	ENSMUSG00000000378	Ccm2	chr11	+	6570305	6570507	6576461	6576645	6569963	6570137	6584519	6584603	42264	3,6,0	6,11,1	3,7,3	0,2,0	298	298	2.09159e-06	0.00023188	0.333,0.353,0.0	1.0,0.778,1.0	-0.697
novel splice site MXE	42268	ENSMUSG00000000378	Ccm2	chr11	+	6570308	6570507	6576461	6576645	6569963	6570137	6584519	6584603	42268	3,2,0	6,11,1	4,5,1	0,2,0	298	298	5.69608e-07	8.12717e-05	0.333,0.154,0.0	1.0,0.714,1.0	-0.742
novel splice site MXE	42272	ENSMUSG00000000378	Ccm2	chr11	+	6570351	6570507	6576461	6576645	6569963	6570137	6584519	6584603	42272	4,2,0	6,11,1	2,5,1	0,2,0	298	298	7.10146e-06	0.000602003	0.4,0.154,0.0	1.0,0.714,1.0	-0.72
novel splice site MXE	42276	ENSMUSG00000000378	Ccm2	chr11	+	6570378	6570507	6576461	6576645	6569963	6570137	6584519	6584603	42276	3,2,0	6,11,1	3,5,2	0,2,0	278	298	5.16606e-07	7.44889e-05	0.349,0.163,0.0	1.0,0.728,1.0	-0.739
novel splice site MXE	42376	ENSMUSG00000032231	Anxa2	chr9	+	69454161	69454210	69460875	69461103	69453715	69453739	69464459	69464524	42376	0,0,0	6,4,4	9,0,3	1,5,2	198	298	1.16269e-06	0.000146221	0.0,0.0,0.0	0.931,0.0,0.693	-0.541
novel splice site MXE	42818	ENSMUSG00000032312	Csk	chr9	-	57634867	57634919	57644045	57644330	57633994	57634045	57644994	57645653	42818	0,1,1	10,5,2	8,4,3	4,0,1	298	201	1.16298e-07	2.17241e-05	0.0,0.119,0.252	0.574,1.0,0.669	-0.624
novel splice site MXE	43014	ENSMUSG00000037971	1110032A03Rik	chr9	-	50764695	50764815	50767857	50768037	50764223	50764290	50770800	50770958	43014	15,20,18	341319204	138,84,110	211292292	298	269	0	0	0.038,0.054,0.074	0.371,0.206,0.254	-0.222
novel splice site MXE	43119	ENSMUSG00000042790	Rnf214	chr9	-	45866946	45867051	45867499	45867844	45866565	45866661	45869178	45869277	43119	126,161,88	44,45,48	113247186	26,30,20	298	254	2.41081e-06	0.000258852	0.709,0.753,0.61	0.787,0.875,0.888	-0.159
novel splice site MXE	43120	ENSMUSG00000042790	Rnf214	chr9	-	45866946	45867051	45867499	45867965	45866565	45866661	45869178	45869277	43120	125,165,88	44,45,48	112242182	26,30,20	298	254	4.75993e-06	0.000447635	0.708,0.758,0.61	0.786,0.873,0.886	-0.156
novel splice site MXE	43122	ENSMUSG00000042790	Rnf214	chr9	-	45899745	45900256	45904805	45905010	45898431	45898491	45906737	45906911	43122	31,26,16	140120108	65,53,63	105129129	298	298	1.11668e-07	2.09824e-05	0.181,0.178,0.129	0.382,0.291,0.328	-0.171
novel splice site MXE	43130	ENSMUSG00000066705	Fxyd6	chr9	+	45376387	45376451	45380322	45380377	45370441	45370488	45389987	45390047	43130	4,0,4	6,5,6	0,0,0	3,10,25	213	204	1.30577e-05	0.000972988	0.39,0.0,0.39	0.0,0.0,0.0	0.26
novel splice site MXE	43318	ENSMUSG00000055817	Mta3	chr17	+	83817752	83818123	83818361	83818552	83804450	83804597	83820179	83821516	43318	0,0,0	1,10,6	7,4,2	3,6,3	298	298	1.55268e-09	4.78091e-07	0.0,0.0,0.0	0.7,0.4,0.4	-0.5
novel splice site MXE	43351	ENSMUSG00000022297	Fzd6	chr15	+	39033650	39033998	39034807	39035232	39030814	39031832	39036385	39038186	43351	4,3,2	2,0,0	1,3,0	8,2,4	298	298	3.18034e-06	0.000325025	0.667,1.0,1.0	0.111,0.6,0.0	0.652
novel splice site MXE	43353	ENSMUSG00000022297	Fzd6	chr15	+	39033829	39033998	39034807	39035232	39030814	39031832	39036385	39038186	43353	4,3,3	2,0,0	1,1,0	8,2,4	298	298	1.78719e-09	5.36455e-07	0.667,1.0,1.0	0.111,0.333,0.0	0.741
novel splice site MXE	43870	ENSMUSG00000025894	Aasdhppt	chr9	-	4303093	4303215	4308693	4308847	4302469	4302631	4309253	4309467	43870	71,86,66	900953887	182163186	656607782	298	271	0	0	0.067,0.076,0.063	0.201,0.196,0.178	-0.123
novel splice site MXE	43871	ENSMUSG00000025894	Aasdhppt	chr9	-	4303093	4303215	4308693	4308928	4302469	4302631	4309253	4309467	43871	71,86,63	900953887	180163186	656607782	298	271	0	0	0.067,0.076,0.061	0.2,0.196,0.178	-0.123
novel splice site MXE	43875	ENSMUSG00000025894	Aasdhppt	chr9	-	4303093	4303215	4308733	4308847	4302469	4302631	4309253	4309467	43875	92,98,86	900953887	136146203	656607782	263	271	8.21565e-14	6.07914e-11	0.095,0.096,0.091	0.176,0.199,0.211	-0.101
novel splice site MXE	43877	ENSMUSG00000025894	Aasdhppt	chr9	-	4303093	4303215	4308733	4308928	4302469	4302631	4309253	4309467	43877	105117103	900953887	151169254	656607782	298	271	1.33227e-14	1.12539e-11	0.096,0.1,0.096	0.173,0.202,0.228	-0.104
novel splice site MXE	43905	ENSMUSG00000041625	Ggact	chr14	-	122904990	122905112	122905535	122905699	122900475	122900532	122913100	122913162	43905	5,4,11	41,22,17	1,0,3	41,65,70	298	271	4.30611e-07	6.41102e-05	0.1,0.142,0.37	0.022,0.0,0.038	0.184
novel splice site MXE	43915	ENSMUSG00000041625	Ggact	chr14	-	122905535	122905699	122910810	122910911	122900475	122900532	122913100	122913162	43915	4,2,11	5,4,11	3,13,16	1,0,3	250	298	7.70119e-06	0.000640332	0.488,0.373,0.544	0.781,1.0,0.864	-0.413
novel splice site MXE	44461	ENSMUSG00000037349	Nudt22	chr19	-	6993631	6993759	6994670	6995137	6993432	6993526	6995241	6995735	44461	1,3,3	6,3,10	18,6,17	7,0,1	298	277	2.74889e-06	0.000287079	0.134,0.482,0.218	0.705,1.0,0.94	-0.604
novel splice site MXE	44497	ENSMUSG00000059456	Ptk2b	chr14	-	66271017	66271081	66273167	66273317	66213311	66213552	66280882	66281052	44497	0,0,0	1,6,2	4,2,2	2,8,1	298	213	3.69025e-06	0.000365022	0.0,0.0,0.0	0.588,0.152,0.588	-0.443
novel splice site MXE	44576	ENSMUSG00000007036	Abhd16a	chr17	+	35102362	35102396	35102474	35102538	35102145	35102222	35102669	35102987	44576	2,3,4	4,1,4	0,0,0	6,5,4	183	213	9.60078e-09	2.41164e-06	0.368,0.777,0.538	0.0,0.0,0.0	0.561
novel splice site MXE	44855	ENSMUSG00000021944	Gata4	chr14	-	63243685	63243814	63270972	63271291	63241114	63241645	63271583	63271692	44855	16,18,17	5,8,6	7,0,1	23,6,13	298	278	2.72992e-10	9.98192e-08	0.749,0.677,0.726	0.221,0.0,0.067	0.621
novel splice site MXE	44926	ENSMUSG00000018569	Cldn7	chr11	+	69965483	69965632	69966013	69966123	69964823	69965366	69966942	69967107	44926	0,0,1	17,7,23	12,2,2	37,17,4	298	259	6.80421e-06	0.000582496	0.0,0.0,0.036	0.22,0.093,0.303	-0.193
novel splice site MXE	44929	ENSMUSG00000018569	Cldn7	chr11	+	69965483	69965632	69966013	69966332	69964823	69965366	69966942	69967107	44929	0,0,1	19,6,13	12,2,2	21,11,8	298	298	1.51187e-06	0.000181297	0.0,0.0,0.071	0.364,0.154,0.2	-0.216
novel splice site MXE	45363	ENSMUSG00000021832	Psmc6	chr14	+	45330833	45331026	45331905	45331940	45329823	45329932	45334652	45334720	45363	2,1,1	0,0,1	0,0,0	1,1,1	298	184	2.68242e-06	0.000281988	1.0,1.0,0.382	0.0,0.0,0.0	0.794
novel splice site MXE	45547	ENSMUSG00000021870	Slmap	chr14	-	26420804	26420921	26421086	26421211	26418112	26418247	26422420	26422592	45547	1,0,1	3,2,2	0,1,5	1,0,0	274	266	6.51091e-06	0.000566532	0.244,0.0,0.327	0.0,1.0,1.0	-0.476
novel splice site MXE	45630	ENSMUSG00000021866	Anxa11	chr14	+	25843184	25843368	25862849	25863052	25842182	25842295	25868863	25868926	45630	2,0,0	4,5,1	4,4,1	0,2,0	298	298	2.42416e-08	5.60274e-06	0.333,0.0,0.0	1.0,0.667,1.0	-0.778
novel splice site MXE	45631	ENSMUSG00000021866	Anxa11	chr14	+	25843184	25843368	25862902	25863052	25842182	25842295	25868863	25868926	45631	2,0,0	5,5,2	4,4,1	0,0,2	298	298	8.44885e-08	1.6594e-05	0.286,0.0,0.0	1.0,1.0,0.333	-0.682
novel splice site MXE	45632	ENSMUSG00000021866	Anxa11	chr14	+	25843184	25843368	25862920	25863052	25842182	25842295	25868863	25868926	45632	2,0,0	4,8,1	4,4,1	2,0,0	298	281	9.44877e-09	2.37972e-06	0.32,0.0,0.0	0.653,1.0,1.0	-0.778
novel splice site MXE	45957	ENSMUSG00000041712	Ubr7	chr12	+	102769097	102769243	102769780	102769853	102768069	102768278	102771218	102771280	45957	3,4,1	0,2,3	0,0,0	5,5,4	295	222	1.23203e-06	0.0001526	1.0,0.601,0.201	0.0,0.0,0.0	0.601
novel splice site MXE	46022	ENSMUSG00000039599	Fam149b	chr14	+	20351153	20351416	20352703	20352837	20348221	20348394	20374329	20374454	46022	0,0,0	4,4,12	5,0,8	7,4,10	298	283	8.9329e-07	0.000118099	0.0,0.0,0.0	0.404,0.0,0.432	-0.279
novel splice site MXE	46025	ENSMUSG00000039599	Fam149b	chr14	+	20351293	20351416	20352703	20352837	20348221	20348394	20374329	20374454	46025	0,1,0	4,4,12	5,2,6	7,4,10	272	283	2.44053e-06	0.000261455	0.0,0.206,0.0	0.426,0.342,0.384	-0.315
novel splice site MXE	46645	ENSMUSG00000010154	Spire2	chr8	+	123350352	123350430	123353392	123353594	123346639	123346683	123354018	123354375	46645	0,0,0	2,1,2	0,1,4	1,0,0	227	298	1.23259e-06	0.0001526	0.0,0.0,0.0	0.0,1.0,1.0	-0.667
novel splice site MXE	47074	ENSMUSG00000025194	Abcc2	chr19	+	43786419	43786533	43794815	43794926	43784182	43784356	43796451	43796577	47074	59,90,29	1,3,0	87,68,48	12,8,9	263	260	1.65912e-06	0.000194795	0.983,0.967,1.0	0.878,0.894,0.841	0.112
novel splice site MXE	47078	ENSMUSG00000025194	Abcc2	chr19	+	43786419	43786561	43794815	43794926	43784182	43784356	43796451	43796577	47078	74,121,34	1,3,0	105,89,62	12,8,9	291	260	1.18031e-06	0.000147718	0.985,0.973,1.0	0.887,0.909,0.86	0.101
novel splice site MXE	47082	ENSMUSG00000025194	Abcc2	chr19	+	43786419	43786697	43794815	43794926	43784182	43784356	43796451	43796577	47082	69,101,32	1,3,0	86,76,54	12,8,9	298	260	7.68037e-07	0.000104934	0.984,0.967,1.0	0.862,0.892,0.84	0.119
novel splice site MXE	47329	ENSMUSG00000028833	Ncdn	chr4	-	126750928	126751007	126751334	126751392	126749884	126750853	126751940	126752081	47329	0,0,0	7,2,4	3,4,2	1,5,0	207	228	1.50784e-09	4.68819e-07	0.0,0.0,0.0	0.768,0.468,1.0	-0.745
novel splice site MXE	47335	ENSMUSG00000028833	Ncdn	chr4	-	126750960	126751007	126751334	126751392	126749884	126750853	126751940	126752081	47335	0,0,0	3,1,4	3,4,2	0,6,0	207	196	3.6321e-09	9.93394e-07	0.0,0.0,0.0	1.0,0.387,1.0	-0.796
novel splice site MXE	47452	ENSMUSG00000020640	Itsn2	chr12	+	4710354	4710385	4711019	4711095	4708944	4709027	4711952	4712036	47452	12,6,9	3,4,2	30,16,9	0,0,0	180	225	5.66332e-06	0.00051143	0.833,0.652,0.849	1.0,1.0,1.0	-0.222
novel splice site MXE	47508	ENSMUSG00000026035	Ppil3	chr1	-	58444584	58444636	58445145	58445207	58442524	58442599	58445409	58445482	47508	0,0,0	1,2,1	2,3,1	0,1,0	211	201	2.55561e-11	1.13461e-08	0.0,0.0,0.0	1.0,0.741,1.0	-0.914
novel splice site MXE	47975	ENSMUSG00000023150	Ivns1abp	chr1	+	151355156	151355311	151356098	151356257	151354633	151354759	151359621	151359751	47975	1,1,4	14,33,19	12,8,18	0,15,27	298	298	1.28303e-05	0.000959789	0.067,0.029,0.174	1.0,0.348,0.4	-0.493
novel splice site MXE	48138	ENSMUSG00000035203	Epn1	chr7	+	5081932	5081976	5089782	5089834	5080292	5080477	5089918	5090168	48138	1,0,0	3,2,1	2,0,4	0,2,0	193	201	4.62046e-06	0.00043667	0.258,0.0,0.0	1.0,0.0,1.0	-0.581
novel splice site MXE	48165	ENSMUSG00000035203	Epn1	chr7	+	5082017	5082121	5083662	5083969	5080234	5080477	5089918	5090168	48165	531597473	193179150	593522449	241326296	253	298	1.25411e-05	0.000941846	0.764,0.797,0.788	0.743,0.654,0.641	0.104
novel splice site MXE	48415	ENSMUSG00000028364	Tnc	chr4	-	63984459	63984732	64000697	64000967	63982650	63982923	64006245	64006509	48415	0,1,1	11,27,11	5,1,7	3,9,8	298	298	5.36533e-06	0.000489147	0.0,0.036,0.083	0.625,0.1,0.467	-0.358
novel splice site MXE	48959	ENSMUSG00000050891	Tatdn1	chr15	-	58922304	58922383	58922438	58922519	58921273	58921417	58923904	58923968	48959	1,6,2	2,0,2	1,0,0	4,4,4	230	228	1.2654e-06	0.000155461	0.331,1.0,0.498	0.199,0.0,0.0	0.543
novel splice site MXE	49059	ENSMUSG00000068040	Tm9sf4	chr2	+	153179500	153179923	153180569	153180679	153178888	153179002	153182387	153182487	49059	0,0,0	1,1,6	6,6,4	2,1,1	298	259	5.14688e-12	2.6556e-09	0.0,0.0,0.0	0.723,0.839,0.777	-0.78
novel splice site MXE	49060	ENSMUSG00000068040	Tm9sf4	chr2	+	153179500	153179923	153180573	153180679	153178888	153179002	153182387	153182487	49060	0,0,0	2,4,5	6,6,4	2,1,1	298	255	1.50624e-12	9.33604e-10	0.0,0.0,0.0	0.72,0.837,0.774	-0.777
novel splice site MXE	49253	ENSMUSG00000019777	Hdac2	chr10	+	36998229	36998569	37000368	37000404	36997966	36998097	37001528	37001889	49253	2,0,0	10,16,9	31,5,2	9,15,9	298	185	1.11546e-05	0.000860051	0.11,0.0,0.0	0.681,0.171,0.121	-0.288
novel splice site MXE	49256	ENSMUSG00000019777	Hdac2	chr10	+	36998449	36998569	37000368	37000404	36997966	36998097	37001528	37001889	49256	0,0,0	10,16,9	23,5,1	9,15,9	269	185	5.00925e-07	7.27775e-05	0.0,0.0,0.0	0.637,0.186,0.071	-0.298
novel splice site MXE	49287	ENSMUSG00000039233	Tbce	chr13	-	14014642	14014823	14019701	14019887	14009628	14009731	14029275	14029406	49287	19,36,35	0,0,2	22,31,30	5,4,7	298	298	6.20097e-06	0.000544527	1.0,1.0,0.946	0.815,0.886,0.811	0.145
novel splice site MXE	50118	ENSMUSG00000037926	Ssh2	chr11	+	77278145	77278226	77315703	77315849	77216286	77216515	77327452	77327496	50118	3,4,8	0,2,2	0,1,0	1,2,6	230	295	3.06554e-08	6.8528e-06	1.0,0.72,0.837	0.0,0.391,0.0	0.722
novel splice site MXE	50296	ENSMUSG00000024150	Mcfd2	chr17	-	87258749	87258850	87258933	87259092	87257927	87258089	87264140	87264365	50296	55,58,35	192177124	9,27,21	124235129	298	250	1.38187e-07	2.52688e-05	0.194,0.216,0.191	0.057,0.088,0.12	0.112
novel splice site MXE	50341	ENSMUSG00000024150	Mcfd2	chr17	-	87258933	87259092	87262923	87263007	87257927	87258089	87264140	87264365	50341	0,0,2	55,58,35	4,2,6	9,27,21	233	298	2.2094e-06	0.000242128	0.0,0.0,0.068	0.362,0.087,0.268	-0.216
novel splice site MXE	50347	ENSMUSG00000024150	Mcfd2	chr17	-	87258933	87259092	87262923	87263007	87257927	87258089	87265834	87265935	50347	0,0,4	50,66,43	8,3,6	11,31,32	233	298	1.00373e-05	0.000788551	0.0,0.0,0.106	0.482,0.11,0.193	-0.226
novel splice site MXE	51122	ENSMUSG00000028093	Acp6	chr3	+	97171629	97171742	97173802	97173962	97168440	97168573	97175627	97175793	51122	0,0,0	7,2,1	5,3,6	4,2,2	262	298	2.35261e-11	1.04936e-08	0.0,0.0,0.0	0.587,0.63,0.773	-0.663
novel splice site MXE	51572	ENSMUSG00000042626	Shc1	chr3	+	89418977	89419209	89419447	89419551	89418613	89418709	89422177	89422345	51572	4,2,1	0,1,0	0,5,0	6,1,2	298	253	1.04924e-06	0.000134796	1.0,0.629,1.0	0.0,0.809,0.0	0.607
novel splice site MXE	51578	ENSMUSG00000042626	Shc1	chr3	+	89418990	89419209	89419447	89419551	89418613	89418709	89422177	89422345	51578	6,1,1	0,1,0	2,1,0	6,1,2	298	253	2.64144e-07	4.26621e-05	1.0,0.459,1.0	0.221,0.459,0.0	0.593
novel splice site MXE	51729	ENSMUSG00000028064	Sema4a	chr3	-	88454960	88455044	88455370	88455792	88454764	88454846	88456133	88456436	51729	32,14,14	3,4,2	7,8,5	9,7,6	298	233	5.82657e-06	0.00052173	0.893,0.732,0.846	0.378,0.472,0.395	0.409
novel splice site MXE	51809	ENSMUSG00000003644	Rps6ka1	chr4	-	133862002	133862263	133863201	133863327	133861415	133861546	133863647	133863750	51809	6,5,5	0,0,0	7,8,3	4,2,2	275	298	5.25046e-06	0.000481434	1.0,1.0,1.0	0.655,0.813,0.619	0.304
novel splice site MXE	51810	ENSMUSG00000003644	Rps6ka1	chr4	-	133862002	133862263	133863201	133863381	133861415	133861546	133863647	133863750	51810	10,6,3	0,0,0	9,7,2	4,2,2	298	298	3.22205e-06	0.000328935	1.0,1.0,1.0	0.692,0.778,0.5	0.343
novel splice site MXE	51892	ENSMUSG00000003824	Syce2	chr8	+	84872719	84872832	84883475	84883584	84872192	84872253	84885934	84886123	51892	125154130	274280290	149211287	170258299	262	258	1.37557e-07	2.5202e-05	0.31,0.351,0.306	0.463,0.446,0.486	-0.143
novel splice site MXE	51909	ENSMUSG00000028082	Sh3d19	chr3	+	85981610	85981685	86011605	86011831	85971108	85971424	86040825	86040865	51909	2,2,0	14,4,9	6,9,7	6,3,0	224	298	2.92567e-06	0.000302561	0.16,0.399,0.0	0.571,0.8,1.0	-0.604
novel splice site MXE	51913	ENSMUSG00000028082	Sh3d19	chr3	+	85981621	85981685	86011605	86011831	85971108	85971424	86040825	86040865	51913	4,2,0	14,4,9	9,11,8	6,3,0	213	298	3.7289e-06	0.000368462	0.286,0.412,0.0	0.677,0.837,1.0	-0.605
novel splice site MXE	51986	ENSMUSG00000063849	Ppcdc	chr9	-	57388980	57389143	57395267	57395452	57385094	57385367	57398760	57398845	51986	0,2,0	1,3,4	2,5,2	2,0,0	298	298	1.82622e-07	3.1296e-05	0.0,0.4,0.0	0.5,1.0,1.0	-0.7
novel splice site MXE	52223	ENSMUSG00000020088	Sar1a	chr10	+	61682098	61682148	61684060	61684189	61680309	61680413	61684879	61684953	52223	11,24,15	40,65,33	33,20,22	18,24,18	199	278	9.16624e-06	0.000733399	0.278,0.34,0.388	0.719,0.538,0.631	-0.294
novel splice site MXE	52224	ENSMUSG00000020088	Sar1a	chr10	+	61682098	61682148	61684060	61684331	61680309	61680413	61684879	61684953	52224	11,24,15	59,94,70	33,20,22	43,36,37	199	298	2.77834e-06	0.00028952	0.218,0.277,0.243	0.535,0.454,0.471	-0.241
novel splice site MXE	52239	ENSMUSG00000020088	Sar1a	chr10	+	61682102	61682148	61684060	61684187	61680309	61680413	61684879	61684953	52239	2,5,2	64,116,90	15,6,13	51,61,54	195	276	3.79394e-07	5.76661e-05	0.042,0.057,0.03	0.294,0.122,0.254	-0.18
novel splice site MXE	52240	ENSMUSG00000020088	Sar1a	chr10	+	61682102	61682148	61684060	61684189	61680309	61680413	61684879	61684953	52240	2,5,2	40,65,33	15,6,13	18,24,18	195	278	1.89321e-07	3.20982e-05	0.067,0.099,0.08	0.543,0.263,0.507	-0.356
novel splice site MXE	52241	ENSMUSG00000020088	Sar1a	chr10	+	61682102	61682148	61684060	61684331	61680309	61680413	61684879	61684953	52241	2,5,2	59,94,70	15,6,13	43,36,37	195	298	3.85082e-08	8.37294e-06	0.049,0.075,0.042	0.348,0.203,0.349	-0.245
novel splice site MXE	52359	ENSMUSG00000029552	Tes	chr6	+	17080918	17081066	17084531	17084736	17065223	17065313	17086136	17086222	52359	2,1,3	0,2,0	0,2,2	11,10,7	297	298	5.60559e-06	0.000506696	1.0,0.334,1.0	0.0,0.167,0.223	0.648
novel splice site MXE	52541	ENSMUSG00000024313	Mep1b	chr18	+	21093220	21093322	21093457	21093616	21089324	21089477	21094923	21095103	52541	2,3,2	5,3,1	1,0,0	14,6,1	251	298	3.44537e-06	0.000347644	0.322,0.543,0.704	0.078,0.0,0.0	0.497
novel splice site MXE	52819	ENSMUSG00000001127	Araf	chrX	+	20858693	20858873	20859684	20859861	20858393	20858512	20859978	20860519	52819	14,0,6	11,28,10	23,21,30	4,6,8	298	298	4.5172e-06	0.000429098	0.56,0.0,0.375	0.852,0.778,0.789	-0.495
novel splice site MXE	52826	ENSMUSG00000001127	Araf	chrX	+	20858782	20858873	20859684	20859818	20858393	20858512	20859978	20860519	52826	9,1,1	9,18,10	18,17,18	3,5,8	240	283	2.25604e-06	0.000245828	0.541,0.061,0.105	0.876,0.8,0.726	-0.565
novel splice site MXE	52827	ENSMUSG00000001127	Araf	chrX	+	20858782	20858873	20859684	20859861	20858393	20858512	20859978	20860519	52827	9,1,1	11,28,10	18,17,18	4,6,8	240	298	2.99498e-07	4.68716e-05	0.504,0.042,0.11	0.848,0.779,0.736	-0.569
novel splice site MXE	52877	ENSMUSG00000028692	Akr1a1	chr4	-	116637977	116638048	116639809	116639914	116637761	116637848	116640990	116641142	52877	2,4,1	0,0,4	0,0,0	2,3,4	254	220	2.95538e-07	4.65511e-05	1.0,1.0,0.178	0.0,0.0,0.0	0.726
novel splice site MXE	52878	ENSMUSG00000028692	Akr1a1	chr4	-	116637977	116638048	116639809	116639934	116637761	116637848	116640990	116641142	52878	2,4,1	0,0,4	1,0,0	2,3,4	274	220	7.88176e-07	0.000106715	1.0,1.0,0.167	0.286,0.0,0.0	0.627
novel splice site MXE	53336	ENSMUSG00000079316	Rab9	chrX	-	166466933	166466986	166476372	166476540	166462314	166462342	166479539	166479867	53336	1,0,0	1,2,2	2,10,3	0,1,1	298	202	2.80333e-09	7.91674e-07	0.404,0.0,0.0	1.0,0.871,0.67	-0.712
novel splice site MXE	53356	ENSMUSG00000079316	Rab9	chrX	-	166476372	166476540	166476594	166476721	166462314	166462342	166479539	166479867	53356	2,25,3	1,0,0	9,6,6	2,10,3	276	298	4.66398e-06	0.000439477	0.683,1.0,1.0	0.829,0.393,0.683	0.259
novel splice site MXE	53358	ENSMUSG00000079316	Rab9	chrX	-	166476372	166476540	166476614	166476721	166462314	166462342	166479539	166479867	53358	2,22,2	1,0,0	9,6,6	2,10,3	256	298	7.0078e-06	0.000595651	0.7,1.0,1.0	0.84,0.411,0.7	0.25
novel splice site MXE	53476	ENSMUSG00000010721	Lmbr1	chr5	-	29320461	29320511	29323289	29323671	29292822	29292949	29323801	29323905	53476	2,3,2	0,0,0	0,3,1	2,2,3	298	199	8.71319e-10	2.88785e-07	1.0,1.0,1.0	0.0,0.5,0.182	0.773
novel splice site MXE	53623	ENSMUSG00000041353	Tmem29	chrX	-	150426947	150427050	150440766	150441112	150420341	150420441	150458961	150459154	53623	15,14,19	2,1,1	10,11,11	10,4,10	298	252	4.03675e-06	0.000391188	0.864,0.922,0.941	0.458,0.699,0.482	0.363
novel splice site MXE	53700	ENSMUSG00000021376	Tpmt	chr13	-	47036719	47036841	47037778	47037880	47035894	47036027	47040103	47040196	53700	56,33,26	0,0,0	56,0,22	18,6,10	251	271	7.05196e-09	1.81927e-06	1.0,1.0,1.0	0.771,0.0,0.704	0.508
novel splice site MXE	53701	ENSMUSG00000021376	Tpmt	chr13	-	47036719	47036841	47037779	47037880	47035894	47036027	47040103	47040196	53701	22,15,14	0,0,0	31,0,11	18,6,10	250	271	2.20335e-10	8.18353e-08	1.0,1.0,1.0	0.651,0.0,0.544	0.602
novel splice site MXE	53702	ENSMUSG00000021376	Tpmt	chr13	-	47036719	47036841	47037805	47037880	47035894	47036027	47040103	47040196	53702	13,12,9	0,0,0	16,0,8	18,6,10	224	271	1.7683e-11	8.07604e-09	1.0,1.0,1.0	0.518,0.0,0.492	0.663
novel splice site MXE	53703	ENSMUSG00000021376	Tpmt	chr13	-	47036719	47036841	47039915	47039985	47035894	47036027	47040103	47040196	53703	1,9,4	0,0,0	0,2,2	18,6,10	219	271	1.44329e-15	1.43507e-12	1.0,1.0,1.0	0.0,0.292,0.198	0.837
novel splice site MXE	53704	ENSMUSG00000021376	Tpmt	chr13	-	47036719	47036878	47037778	47037880	47035894	47036027	47040103	47040196	53704	56,33,26	0,0,0	56,0,22	14,9,4	251	298	5.11923e-07	7.39253e-05	1.0,1.0,1.0	0.826,0.0,0.867	0.436
novel splice site MXE	53705	ENSMUSG00000021376	Tpmt	chr13	-	47036719	47036878	47037779	47037880	47035894	47036027	47040103	47040196	53705	22,15,14	0,0,0	31,0,11	14,9,4	250	298	3.17027e-08	7.05388e-06	1.0,1.0,1.0	0.725,0.0,0.766	0.503
novel splice site MXE	53706	ENSMUSG00000021376	Tpmt	chr13	-	47036719	47036878	47037805	47037880	47035894	47036027	47040103	47040196	53706	13,12,9	0,0,0	16,0,8	14,9,4	224	298	3.88337e-09	1.05306e-06	1.0,1.0,1.0	0.603,0.0,0.727	0.557
novel splice site MXE	53707	ENSMUSG00000021376	Tpmt	chr13	-	47036719	47036878	47039915	47039985	47035894	47036027	47040103	47040196	53707	1,9,4	0,0,0	0,2,2	14,9,4	219	298	4.65183e-14	3.5809e-11	1.0,1.0,1.0	0.0,0.232,0.405	0.788
novel splice site MXE	54020	ENSMUSG00000061689	Dlgap4	chr2	+	156728330	156728569	156736582	156736671	156721491	156722102	156745834	156749356	54020	8,2,5	0,1,0	2,0,3	10,7,3	298	238	1.64588e-09	5.0193e-07	1.0,0.615,1.0	0.138,0.0,0.444	0.678
novel splice site MXE	54187	ENSMUSG00000030498	Gas2	chr7	+	51965276	51965636	51967657	51967804	51953193	51953301	51993290	51994975	54187	0,3,3	6,6,1	2,2,4	0,0,0	298	296	3.20557e-09	8.86903e-07	0.0,0.332,0.749	1.0,1.0,1.0	-0.64
novel splice site MXE	54189	ENSMUSG00000030498	Gas2	chr7	+	51965579	51965636	51967657	51967804	51953193	51953301	51993290	51994975	54189	0,3,6	6,6,1	2,2,1	0,0,0	206	296	7.64757e-07	0.000104732	0.0,0.418,0.896	1.0,1.0,1.0	-0.562
novel splice site MXE	54191	ENSMUSG00000030498	Gas2	chr7	+	51965582	51965636	51967657	51967804	51953193	51953301	51993290	51994975	54191	0,6,3	6,6,1	1,2,4	0,0,0	203	296	7.32146e-07	0.000101283	0.0,0.593,0.814	1.0,1.0,1.0	-0.531
novel splice site MXE	54300	ENSMUSG00000074272	Ceacam1	chr7	-	25465467	25465520	25466316	25466328	25464848	25464880	25471797	25472073	54300	295322381	337327475	121218285	366477442	161	202	9.66196e-06	0.000764729	0.523,0.553,0.502	0.293,0.364,0.447	0.158
novel splice site MXE	54303	ENSMUSG00000074272	Ceacam1	chr7	-	25465469	25465520	25466316	25466328	25464848	25464880	25471797	25472073	54303	295322381	43,36,72	121218285	93,78,78	161	200	3.9081e-07	5.93069e-05	0.895,0.917,0.868	0.618,0.776,0.819	0.156
novel splice site MXE	54314	ENSMUSG00000074272	Ceacam1	chr7	-	25466316	25466437	25471756	25472073	25465467	25465520	25476343	25476703	54314	10808991184	793798868	70016411621	418800725	298	270	1.20746e-06	0.000150073	0.552,0.505,0.553	0.603,0.65,0.67	-0.104
novel splice site MXE	54315	ENSMUSG00000074272	Ceacam1	chr7	-	25471756	25472073	25474519	25474804	25465467	25465520	25476343	25476703	54315	287930973478	10808991184	128525402859	70016411621	298	298	9.46108e-11	3.75352e-08	0.727,0.775,0.746	0.647,0.608,0.638	0.118
novel splice site MXE	54317	ENSMUSG00000074272	Ceacam1	chr7	-	25471799	25472073	25474519	25474804	25466316	25466437	25476343	25476703	54317	287930993477	10808991186	128325402862	69816411621	298	298	1.03856e-10	4.04627e-08	0.727,0.775,0.746	0.648,0.608,0.638	0.118
novel splice site MXE	54479	ENSMUSG00000028936	Rpl22	chr4	+	152326370	152326508	152326717	152326855	152325868	152325895	152327480	152327585	54479	15,12,19	2,2,1	11,2,7	11,5,5	287	287	5.1087e-06	0.00047319	0.882,0.857,0.95	0.5,0.286,0.583	0.44
novel splice site MXE	54525	ENSMUSG00000058908	Pla2g2a	chr4	+	138832332	138832714	138832760	138832867	138831875	138831901	138833268	138833378	54525	75,65,111	19,13,15	680181259	12,11,17	298	256	1.00467e-10	3.93027e-08	0.772,0.811,0.864	0.98,0.934,0.929	-0.132
novel splice site MXE	54530	ENSMUSG00000058908	Pla2g2a	chr4	+	138832332	138832714	138832890	138833035	138831875	138831901	138833268	138833378	54530	75,65,111	94101110	680181259	126,81,72	298	294	1.11022e-16	1.43208e-13	0.44,0.388,0.499	0.842,0.688,0.78	-0.328
novel splice site MXE	54532	ENSMUSG00000058908	Pla2g2a	chr4	+	138832332	138832714	138832901	138833035	138831875	138831901	138833268	138833378	54532	75,65,111	15,19,27	680181259	17,20,19	298	283	4.51483e-12	2.36788e-09	0.826,0.765,0.796	0.974,0.896,0.928	-0.137
novel splice site MXE	54549	ENSMUSG00000058908	Pla2g2a	chr4	+	138832339	138832714	138832760	138832867	138831875	138831901	138833268	138833378	54549	75,66,109	19,13,15	680181260	12,11,17	298	256	8.35155e-11	3.35104e-08	0.772,0.813,0.862	0.98,0.934,0.929	-0.132
novel splice site MXE	54554	ENSMUSG00000058908	Pla2g2a	chr4	+	138832339	138832714	138832890	138833035	138831875	138831901	138833268	138833378	54554	75,66,109	94101110	680181260	126,81,72	298	294	0	0	0.44,0.392,0.494	0.842,0.688,0.781	-0.328
novel splice site MXE	54556	ENSMUSG00000058908	Pla2g2a	chr4	+	138832339	138832714	138832901	138833035	138831875	138831901	138833268	138833378	54556	75,66,109	15,19,27	680181260	17,20,19	298	283	3.90976e-12	2.10847e-09	0.826,0.767,0.793	0.974,0.896,0.929	-0.138
novel splice site MXE	54573	ENSMUSG00000058908	Pla2g2a	chr4	+	138832400	138832714	138832760	138832867	138831875	138831901	138833268	138833378	54573	76,65,109	19,13,15	680181259	12,11,17	298	256	8.10439e-11	3.29187e-08	0.775,0.811,0.862	0.98,0.934,0.929	-0.132
novel splice site MXE	54578	ENSMUSG00000058908	Pla2g2a	chr4	+	138832400	138832714	138832890	138833035	138831875	138831901	138833268	138833378	54578	76,65,109	94101110	680181259	126,81,72	298	294	0	0	0.444,0.388,0.494	0.842,0.688,0.78	-0.328
novel splice site MXE	54580	ENSMUSG00000058908	Pla2g2a	chr4	+	138832400	138832714	138832901	138833035	138831875	138831901	138833268	138833378	54580	76,65,109	15,19,27	680181259	17,20,19	298	283	4.03011e-12	2.14908e-09	0.828,0.765,0.793	0.974,0.896,0.928	-0.137
novel splice site MXE	54604	ENSMUSG00000058908	Pla2g2a	chr4	+	138832537	138832714	138832760	138832867	138831875	138831901	138833268	138833378	54604	75,67,110	19,13,15	682183260	12,11,17	298	256	9.49215e-11	3.75352e-08	0.772,0.816,0.863	0.98,0.935,0.929	-0.131
novel splice site MXE	54609	ENSMUSG00000058908	Pla2g2a	chr4	+	138832537	138832714	138832890	138833035	138831875	138831901	138833268	138833378	54609	75,67,110	94101110	682183260	126,81,72	298	294	0	0	0.44,0.396,0.497	0.842,0.69,0.781	-0.327
novel splice site MXE	54611	ENSMUSG00000058908	Pla2g2a	chr4	+	138832537	138832714	138832901	138833035	138831875	138831901	138833268	138833378	54611	75,67,110	15,19,27	682183260	17,20,19	298	283	4.1247e-12	2.18731e-09	0.826,0.77,0.795	0.974,0.897,0.929	-0.136
novel splice site MXE	54652	ENSMUSG00000058908	Pla2g2a	chr4	+	138832661	138832714	138832890	138833035	138831856	138831901	138833268	138833378	54652	199157227	94101110	1527412594	126,81,72	202	294	0	0	0.755,0.693,0.75	0.946,0.881,0.923	-0.184
novel splice site MXE	54687	ENSMUSG00000058908	Pla2g2a	chr4	+	138832662	138832714	138832760	138832867	138831875	138831901	138833268	138833378	54687	70,63,94	19,13,15	596153223	12,11,17	201	256	2.73985e-10	9.98192e-08	0.824,0.861,0.889	0.984,0.947,0.944	-0.1
novel splice site MXE	54692	ENSMUSG00000058908	Pla2g2a	chr4	+	138832662	138832714	138832890	138833035	138831875	138831901	138833268	138833378	54692	70,63,94	94101110	596153223	126,81,72	201	294	0	0	0.521,0.477,0.556	0.874,0.734,0.819	-0.291
novel splice site MXE	54694	ENSMUSG00000058908	Pla2g2a	chr4	+	138832662	138832714	138832901	138833035	138831875	138831901	138833268	138833378	54694	70,63,94	15,19,27	596153223	17,20,19	201	283	2.23638e-11	1.00693e-08	0.868,0.824,0.831	0.98,0.915,0.943	-0.105
novel splice site MXE	54734	ENSMUSG00000058908	Pla2g2a	chr4	+	138832663	138832714	138832760	138832867	138831875	138831901	138833268	138833378	54734	69,63,94	19,13,15	588147220	12,11,17	200	256	3.90523e-10	1.38575e-07	0.823,0.861,0.889	0.984,0.945,0.943	-0.1
novel splice site MXE	54739	ENSMUSG00000058908	Pla2g2a	chr4	+	138832663	138832714	138832890	138833035	138831875	138831901	138833268	138833378	54739	69,63,94	94101110	588147220	126,81,72	200	294	0	0	0.519,0.478,0.557	0.873,0.727,0.818	-0.288
novel splice site MXE	54741	ENSMUSG00000058908	Pla2g2a	chr4	+	138832663	138832714	138832901	138833035	138831875	138831901	138833268	138833378	54741	69,63,94	15,19,27	588147220	17,20,19	200	283	3.48688e-11	1.50603e-08	0.867,0.824,0.831	0.98,0.912,0.942	-0.104
novel splice site MXE	54822	ENSMUSG00000058908	Pla2g2a	chr4	+	138832847	138833036	138833268	138833353	138832661	138832714	138834749	138835186	54822	559983863	70,55,94	499423513	698184274	298	234	3.33067e-16	3.8771e-13	0.862,0.933,0.878	0.36,0.644,0.595	0.358
novel splice site MXE	54823	ENSMUSG00000058908	Pla2g2a	chr4	+	138832847	138833036	138833268	138833585	138832661	138832714	138834749	138835186	54823	559983863	116,95,161	499423513	1228311468	298	298	2.22045e-16	2.68289e-13	0.828,0.912,0.843	0.289,0.576,0.523	0.398
novel splice site MXE	54824	ENSMUSG00000058908	Pla2g2a	chr4	+	138832847	138833036	138833268	138833742	138832661	138832714	138834749	138835186	54824	559983863	116,92,161	499423513	1224309463	298	298	2.22045e-16	2.68289e-13	0.828,0.914,0.843	0.29,0.578,0.526	0.397
novel splice site MXE	54835	ENSMUSG00000058908	Pla2g2a	chr4	+	138832867	138833036	138833268	138833353	138832661	138832714	138834749	138835186	54835	6501082970	70,55,94	613542628	698184274	298	234	1.40998e-14	1.18059e-11	0.879,0.939,0.89	0.408,0.698,0.643	0.32
novel splice site MXE	54836	ENSMUSG00000058908	Pla2g2a	chr4	+	138832867	138833036	138833268	138833585	138832661	138832714	138834749	138835186	54836	6501082970	116,95,161	613542628	1228311468	298	298	2.52021e-14	2.03865e-11	0.849,0.919,0.858	0.333,0.635,0.573	0.362
novel splice site MXE	54837	ENSMUSG00000058908	Pla2g2a	chr4	+	138832867	138833036	138833268	138833742	138832661	138832714	138834749	138835186	54837	6501082970	116,92,161	613542628	1224309463	298	298	3.25295e-14	2.60928e-11	0.849,0.922,0.858	0.334,0.637,0.576	0.361
novel splice site MXE	54857	ENSMUSG00000058908	Pla2g2a	chr4	+	138832890	138832901	138833268	138833353	138832661	138832714	138834749	138835186	54857	29,31,29	70,55,94	17,32,44	698184274	160	234	6.12003e-10	2.09382e-07	0.377,0.452,0.311	0.034,0.203,0.19	0.238
novel splice site MXE	54859	ENSMUSG00000058908	Pla2g2a	chr4	+	138832890	138832901	138833268	138833585	138832661	138832714	138834749	138835186	54859	29,31,29	116,95,161	17,32,44	1228311468	160	298	4.68314e-12	2.42946e-09	0.318,0.378,0.251	0.025,0.161,0.149	0.204
novel splice site MXE	54860	ENSMUSG00000058908	Pla2g2a	chr4	+	138832890	138832901	138833268	138833742	138832661	138832714	138834749	138835186	54860	29,31,29	116,92,161	17,32,44	1224309463	160	298	7.97329e-12	3.90295e-09	0.318,0.386,0.251	0.025,0.162,0.15	0.206
novel splice site MXE	54868	ENSMUSG00000058908	Pla2g2a	chr4	+	138832901	138833036	138833268	138833353	138832661	138832714	138834749	138835186	54868	555987872	70,55,94	497426524	698184274	284	234	7.77156e-16	8.15186e-13	0.867,0.937,0.884	0.37,0.656,0.612	0.35
novel splice site MXE	54869	ENSMUSG00000058908	Pla2g2a	chr4	+	138832901	138833036	138833268	138833585	138832661	138832714	138834749	138835186	54869	555987872	116,95,161	497426524	1228311468	284	298	5.55112e-16	5.9536e-13	0.834,0.916,0.85	0.298,0.59,0.54	0.391
novel splice site MXE	54870	ENSMUSG00000058908	Pla2g2a	chr4	+	138832901	138833036	138833268	138833742	138832661	138832714	138834749	138835186	54870	555987872	116,92,161	497426524	1224309463	284	298	8.88178e-16	9.21514e-13	0.834,0.918,0.85	0.299,0.591,0.543	0.39
novel splice site MXE	55394	ENSMUSG00000031392	Irak1	chrX	-	74022147	74022397	74022472	74022777	74021848	74021963	74022848	74023065	55394	3,3,1	0,0,1	4,0,0	6,2,1	298	298	9.6303e-07	0.000125923	1.0,1.0,0.5	0.4,0.0,0.0	0.7
novel splice site MXE	55690	ENSMUSG00000021500	Ddx46	chr13	+	55659547	55659595	55660352	55660525	55659019	55659098	55660716	55660799	55690	4,0,9	15,9,6	0,0,0	2,10,17	197	298	5.76653e-06	0.000516838	0.287,0.0,0.694	0.0,0.0,0.0	0.327
novel splice site MXE	55707	ENSMUSG00000029238	Clock	chr5	-	76268756	76268847	76269414	76269554	76266799	76266889	76273958	76274043	55707	3,1,1	0,1,0	0,1,1	2,2,3	289	240	8.90267e-08	1.73073e-05	1.0,0.454,1.0	0.0,0.293,0.217	0.648
novel splice site MXE	55803	ENSMUSG00000103421	Golt1a	chr1	+	133319111	133319372	133320990	133321116	133309799	133309911	133321608	133323026	55803	26,16,12	0,0,1	22,6,6	3,5,2	298	275	1.10777e-05	0.000856889	1.0,1.0,0.917	0.871,0.525,0.735	0.262
novel splice site MXE	55850	ENSMUSG00000020182	Ddc	chr11	-	11882251	11882382	11893044	11893143	11880441	11880650	11898011	11898144	55850	0,0,0	7,6,9	10,0,5	7,7,9	248	280	1.26547e-06	0.000155461	0.0,0.0,0.0	0.617,0.0,0.385	-0.334
novel splice site MXE	55936	ENSMUSG00000028070	Apoa1bp	chr3	-	88056933	88057133	88057719	88057828	88056519	88056776	88057920	88058031	55936	1,0,0	6,10,2	2,6,1	2,2,3	258	298	1.88016e-06	0.000215188	0.161,0.0,0.0	0.536,0.776,0.278	-0.476
novel splice site MXE	56112	ENSMUSG00000009828	Ick	chr9	+	78128921	78128989	78130308	78130560	78113314	78113455	78131294	78134119	56112	1,0,0	9,24,5	2,4,1	5,5,2	217	298	7.52166e-06	0.00062934	0.132,0.0,0.0	0.355,0.523,0.407	-0.384
novel splice site MXE	56149	ENSMUSG00000085396	Firre	chrX	-	50562679	50562846	50564812	50564967	50559659	50561006	50567539	50567693	56149	161165178	29,41,32	144123204	9,12,12	298	298	4.05325e-07	6.10117e-05	0.847,0.801,0.848	0.941,0.911,0.944	-0.1
novel splice site MXE	56824	ENSMUSG00000033392	Clasp2	chr9	+	113875264	113875327	113875799	113875852	113870622	113870730	113876243	113876350	56824	2,3,0	2,2,2	9,6,10	1,0,0	212	202	9.40262e-06	0.000748547	0.488,0.588,0.0	0.896,1.0,1.0	-0.607
novel splice site MXE	56827	ENSMUSG00000021546	Hnrnpk	chr13	-	58399864	58399990	58400332	58400416	58399155	58399212	58402392	58402649	56827	1,6,3	0,0,0	14,3,3	3,1,6	233	275	5.41589e-06	0.000492815	1.0,1.0,1.0	0.846,0.78,0.371	0.334
novel splice site MXE	56859	ENSMUSG00000028706	Nsun4	chr4	-	116040877	116041066	116043100	116043200	116040068	116040229	116044684	116044839	56859	9,8,8	0,0,0	1,2,3	4,2,4	249	298	9.32416e-10	3.03761e-07	1.0,1.0,1.0	0.23,0.545,0.473	0.584
novel splice site MXE	58053	ENSMUSG00000026020	Nop58	chr1	+	59702788	59702947	59704062	59704207	59700884	59700949	59704623	59704750	58053	2,1,4	0,0,0	0,1,1	3,4,0	298	294	3.11965e-07	4.84984e-05	1.0,1.0,1.0	0.0,0.198,1.0	0.601
novel splice site MXE	58083	ENSMUSG00000026020	Nop58	chr1	+	59704069	59704207	59704623	59704746	59702812	59702947	59705592	59705756	58083	0,0,1	2,5,4	2,2,5	0,0,4	287	272	8.79702e-08	1.7207e-05	0.0,0.0,0.192	1.0,1.0,0.542	-0.783
novel splice site MXE	58084	ENSMUSG00000026020	Nop58	chr1	+	59704069	59704207	59704623	59704749	59702812	59702947	59705592	59705756	58084	0,0,1	3,1,6	2,2,5	0,0,4	287	275	8.94932e-08	1.73626e-05	0.0,0.0,0.138	1.0,1.0,0.545	-0.802
novel splice site MXE	58343	ENSMUSG00000021288	Klc1	chr12	+	111800343	111800410	111802066	111802149	111795547	111795678	111806007	111806074	58343	21,18,19	2,0,0	20,32,27	7,8,6	216	232	3.47534e-06	0.000349559	0.919,1.0,1.0	0.754,0.811,0.829	0.175
novel splice site MXE	58443	ENSMUSG00000041168	Lonp1	chr17	-	56615001	56615415	56615503	56615604	56614635	56614800	56615925	56616042	58443	0,0,0	1,2,1	2,2,2	2,2,2	250	298	3.15085e-06	0.000322356	0.0,0.0,0.0	0.544,0.544,0.544	-0.544
novel splice site MXE	58457	ENSMUSG00000041168	Lonp1	chr17	-	56615512	56615644	56615925	56616068	56615249	56615415	56616129	56616252	58457	4,3,1	1,0,0	0,4,0	3,1,2	292	281	4.0588e-07	6.10117e-05	0.794,1.0,1.0	0.0,0.794,0.0	0.667
novel splice site MXE	58470	ENSMUSG00000027593	Raly	chr2	+	154794398	154794467	154799939	154800030	154791368	154791548	154821006	154821089	58470	32,29,48	0,3,1	17,18,28	5,6,7	218	240	4.94892e-06	0.000461317	1.0,0.914,0.981	0.789,0.768,0.815	0.174
novel splice site MXE	58478	ENSMUSG00000027593	Raly	chr2	+	154821006	154821083	154847248	154847390	154791353	154791548	154857268	154857533	58478	367505507	79,80,93	295258272	208137151	226	291	0	0	0.857,0.89,0.875	0.646,0.708,0.699	0.19
novel splice site MXE	58479	ENSMUSG00000027593	Raly	chr2	+	154821006	154821083	154847248	154847390	154794398	154794467	154857268	154857533	58479	12,18,32	77,76,86	9,13,15	193129138	226	291	5.95312e-06	0.000529583	0.167,0.234,0.324	0.057,0.115,0.123	0.143
novel splice site MXE	58848	ENSMUSG00000035506	Slc12a8	chr16	+	33550892	33551114	33658196	33658389	33534863	33535010	33662924	33664135	58848	2,0,0	16,13,12	3,5,4	0,0,2	298	298	1.47438e-13	1.05025e-10	0.111,0.0,0.0	1.0,1.0,0.667	-0.852
novel splice site MXE	58966	ENSMUSG00000027695	Pld1	chr3	+	28125463	28125532	28126353	28126441	28124572	28124726	28130312	28130430	58966	0,0,7	2,2,8	11,10,5	0,0,0	218	237	4.19029e-10	1.47064e-07	0.0,0.0,0.488	1.0,1.0,1.0	-0.837
novel splice site MXE	59187	ENSMUSG00000028851	Nudc	chr4	-	133534242	133534542	133535509	133535859	133533405	133533489	133541138	133541216	59187	0,4,0	2,0,4	1,2,2	0,0,0	298	298	9.07059e-06	0.000726965	0.0,1.0,0.0	1.0,1.0,1.0	-0.667
novel splice site MXE	59396	ENSMUSG00000034088	Hdlbp	chr1	-	93450878	93450983	93461343	93461596	93442185	93442250	93478206	93478377	59396	2,6,3	0,0,1	0,1,3	3,2,1	298	254	1.20076e-06	0.000149802	1.0,1.0,0.719	0.0,0.299,0.719	0.567
novel splice site MXE	59430	ENSMUSG00000021990	Spata13	chr14	+	60636789	60636951	60659533	60660022	60636367	60636646	60690853	60692548	59430	0,0,0	1,4,2	5,2,0	0,0,2	298	298	1.21412e-06	0.000150705	0.0,0.0,0.0	1.0,1.0,0.0	-0.667
novel splice site MXE	59559	ENSMUSG00000051998	Lax1	chr1	-	133684005	133684109	133688820	133689058	133683537	133683642	133689808	133690108	59559	6,16,9	36,23,10	1,2,4	31,30,39	298	253	1.18291e-05	0.000898269	0.124,0.371,0.433	0.027,0.054,0.08	0.256
novel splice site MXE	59677	ENSMUSG00000036104	Rab3gap1	chr1	+	127869449	127869544	127872388	127872482	127868924	127868980	127874079	127874155	59677	0,2,1	9,0,6	9,8,7	0,2,0	244	243	6.36309e-06	0.000555697	0.0,1.0,0.142	1.0,0.799,1.0	-0.552
novel splice site MXE	59714	ENSMUSG00000031918	Mtmr2	chr9	+	13783605	13783710	13785851	13786041	13782276	13782382	13788580	13788675	59714	178195176	235339202	232280298	188181217	254	298	1.41259e-07	2.56342e-05	0.471,0.403,0.505	0.591,0.645,0.617	-0.158
novel splice site MXE	59715	ENSMUSG00000031918	Mtmr2	chr9	+	13783605	13783710	13785851	13786300	13782276	13782382	13788580	13788675	59715	178195176	233337196	232280298	188178216	254	298	3.6435e-07	5.57344e-05	0.473,0.404,0.513	0.591,0.649,0.618	-0.156
novel splice site MXE	59841	ENSMUSG00000039218	Srrm2	chr17	+	23823002	23823205	23823562	23823665	23822412	23822700	23823790	23823904	59841	92,98,80	40,50,39	83,93,105	95,72,111	298	252	1.06274e-05	0.000827423	0.66,0.624,0.634	0.425,0.522,0.444	0.176
novel splice site MXE	59843	ENSMUSG00000039218	Srrm2	chr17	+	23823002	23823441	23823562	23823665	23822412	23822700	23823790	23823904	59843	89,97,80	40,50,39	83,91,97	95,72,111	298	252	7.37161e-06	0.000620496	0.653,0.621,0.634	0.425,0.517,0.425	0.18
novel splice site MXE	60637	ENSMUSG00000005087	Cd44	chr2	-	102839337	102839477	102842835	102843319	102837812	102837938	102845284	102845410	60637	0,0,0	5,16,10	9,6,1	10,11,13	298	289	2.03657e-07	3.40449e-05	0.0,0.0,0.0	0.466,0.346,0.069	-0.294
novel splice site MXE	60873	ENSMUSG00000098306	Gm28040	chr1	+	133319111	133319372	133327134	133327340	133309826	133309911	133329355	133329694	60873	26,16,13	30,38,14	22,6,5	87,63,39	298	298	5.52873e-06	0.000500696	0.464,0.296,0.481	0.202,0.087,0.114	0.279
novel splice site MXE	61120	ENSMUSG00000053291	Rab4b	chr7	-	27170079	27170333	27170969	27171100	27168694	27168804	27172636	27172767	61120	0,0,0	7,4,4	2,2,5	7,2,6	280	298	2.94602e-07	4.64804e-05	0.0,0.0,0.0	0.233,0.516,0.47	-0.406
novel splice site MXE	61123	ENSMUSG00000053291	Rab4b	chr7	-	27170079	27170333	27171028	27171323	27168694	27168804	27172636	27172767	61123	4,2,8	7,4,4	0,0,1	7,2,6	298	298	1.91242e-06	0.000217576	0.364,0.333,0.667	0.0,0.0,0.143	0.407
novel splice site MXE	61126	ENSMUSG00000053291	Rab4b	chr7	-	27170079	27170333	27171812	27171896	27168694	27168804	27172636	27172767	61126	3,1,3	7,4,4	0,0,0	7,2,6	233	298	5.97434e-06	0.000530976	0.354,0.242,0.49	0.0,0.0,0.0	0.362
novel splice site MXE	61127	ENSMUSG00000053291	Rab4b	chr7	-	27170079	27170337	27170969	27171100	27168694	27168804	27172636	27172767	61127	0,0,0	4,4,6	2,2,5	1,2,6	280	298	1.6589e-08	3.99866e-06	0.0,0.0,0.0	0.68,0.516,0.47	-0.555
novel splice site MXE	61130	ENSMUSG00000053291	Rab4b	chr7	-	27170079	27170337	27171028	27171323	27168694	27168804	27172636	27172767	61130	4,2,8	4,4,6	0,0,1	1,2,6	298	298	5.45855e-06	0.000495502	0.5,0.333,0.571	0.0,0.0,0.143	0.42
novel splice site MXE	61133	ENSMUSG00000053291	Rab4b	chr7	-	27170079	27170337	27171812	27171896	27168694	27168804	27172636	27172767	61133	3,1,3	4,4,6	0,0,0	1,2,6	233	298	4.42352e-06	0.000422661	0.49,0.242,0.39	0.0,0.0,0.0	0.374
novel splice site MXE	61148	ENSMUSG00000053291	Rab4b	chr7	-	27170969	27171100	27171191	27171323	27168694	27168804	27172636	27172767	61148	4,2,6	0,0,0	0,1,1	2,2,5	281	280	1.51545e-13	1.07152e-10	1.0,1.0,1.0	0.0,0.333,0.166	0.834
novel splice site MXE	61150	ENSMUSG00000053291	Rab4b	chr7	-	27170969	27171100	27171812	27171896	27168694	27168804	27172636	27172767	61150	3,1,3	0,0,0	0,0,0	2,2,5	233	280	8.32667e-15	7.35931e-12	1.0,1.0,1.0	0.0,0.0,0.0	1
novel splice site MXE	61151	ENSMUSG00000053291	Rab4b	chr7	-	27170969	27171323	27171812	27171896	27168694	27168804	27172636	27172767	61151	3,1,3	4,2,6	0,0,0	2,1,1	233	298	3.85258e-06	0.000378723	0.49,0.39,0.39	0.0,0.0,0.0	0.423
novel splice site MXE	61437	ENSMUSG00000026767	Fam188a	chr2	-	12401024	12401102	12403997	12404120	12397492	12397566	12405859	12405920	61437	1,4,2	1,0,0	0,1,5	2,7,2	272	227	4.4482e-06	0.000424594	0.455,1.0,1.0	0.0,0.107,0.676	0.557
novel splice site MXE	61457	ENSMUSG00000036712	Cyld	chr8	+	88702307	88702438	88705225	88705568	88697074	88697099	88707088	88707391	61457	0,2,0	35,16,14	8,9,4	8,29,16	280	298	3.73506e-07	5.69524e-05	0.0,0.117,0.0	0.516,0.248,0.21	-0.286
novel splice site MXE	61509	ENSMUSG00000026490	Cdc42bpa	chr1	+	180019626	180019700	180024644	180024802	179999361	179999453	180031504	180031588	61509	4,5,0	1,3,2	0,0,0	4,8,2	223	298	1.77825e-06	0.000205994	0.842,0.69,0.0	0.0,0.0,0.0	0.511
novel splice site MXE	61639	ENSMUSG00000028161	Ppp3ca	chr3	+	136702325	136702490	136762578	136762631	136670769	136670901	136797725	136797926	61639	4,6,0	1,6,3	7,2,3	0,0,0	298	202	2.55182e-08	5.84122e-06	0.731,0.404,0.0	1.0,1.0,1.0	-0.622
novel splice site MXE	61707	ENSMUSG00000026222	Sp100	chr1	+	85706839	85706954	85707226	85707297	85701404	85701443	85707981	85708125	61707	15,16,14	5,2,7	19,20,11	78,32,18	264	220	1.44695e-07	2.60596e-05	0.714,0.87,0.625	0.169,0.342,0.337	0.454
novel splice site MXE	61709	ENSMUSG00000026222	Sp100	chr1	+	85706839	85706954	85707226	85707384	85701404	85701443	85707981	85708125	61709	15,16,14	4,2,7	19,20,11	88,33,20	264	298	1.27133e-08	3.12762e-06	0.809,0.9,0.693	0.196,0.406,0.383	0.472
novel splice site MXE	61877	ENSMUSG00000025421	Hdhd2	chr18	+	76930613	76930759	76938246	76938478	76930125	76930216	76939567	76939669	61877	25,22,19	0,1,0	29,16,18	7,3,4	295	298	3.42197e-06	0.000346014	1.0,0.957,1.0	0.807,0.843,0.82	0.162
novel splice site MXE	62095	ENSMUSG00000029177	Cenpa	chr5	+	30670374	30670410	30671303	30671348	30669737	30669828	30672463	30672570	62095	5,8,9	4,0,6	4,6,2	0,0,0	185	194	8.09257e-06	0.000664767	0.567,1.0,0.611	1.0,1.0,1.0	-0.274
novel splice site MXE	62098	ENSMUSG00000029177	Cenpa	chr5	+	30670374	30670713	30671303	30671348	30669737	30669828	30672463	30672570	62098	8,8,10	4,0,6	5,9,13	0,0,0	298	194	2.1188e-06	0.000234352	0.566,1.0,0.52	1.0,1.0,1.0	-0.305
novel splice site MXE	62118	ENSMUSG00000059409	Ppp2r5d	chr17	-	46689182	46689235	46689402	46689465	46687836	46688029	46700068	46700146	62118	0,4,0	5,0,3	2,5,2	0,0,0	212	202	6.36733e-07	8.93795e-05	0.0,1.0,0.0	1.0,1.0,1.0	-0.667
novel splice site MXE	62982	ENSMUSG00000031422	Morf4l2	chrX	-	136737234	136737482	136739473	136739577	136735597	136735622	136739804	136740487	62982	8,30,14	6,5,11	85,23,43	4,0,5	253	298	8.58383e-06	0.000693779	0.611,0.876,0.6	0.962,1.0,0.91	-0.262
novel splice site MXE	63504	ENSMUSG00000037375	Hhat	chr1	-	192741924	192742021	192742041	192742142	192741509	192741623	192748880	192748948	63504	4,2,0	0,1,1	1,0,0	2,1,2	250	246	8.93901e-06	0.000717022	1.0,0.663,0.0	0.33,0.0,0.0	0.444
novel splice site MXE	63754	ENSMUSG00000110105	Vmn2r29	chr7	-	7267476	7267641	7267842	7267918	7267218	7267305	7268039	7268163	63754	10,10,2	8,3,0	0,0,1	5,2,5	225	298	3.11092e-08	6.938e-06	0.623,0.815,1.0	0.0,0.0,0.209	0.743
novel splice site MXE	64331	ENSMUSG00000036813	Entpd8	chr2	+	25082086	25082150	25083219	25083387	25081817	25081947	25083497	25083734	64331	0,2,4	1,0,0	0,1,0	1,2,1	213	298	1.07859e-07	2.04275e-05	0.0,1.0,1.0	0.0,0.412,0.0	0.529
novel splice site MXE	64333	ENSMUSG00000036813	Entpd8	chr2	+	25082086	25082150	25083223	25083387	25081817	25081947	25083497	25083734	64333	0,2,4	1,0,0	0,1,0	1,2,1	213	298	1.07859e-07	2.04275e-05	0.0,1.0,1.0	0.0,0.412,0.0	0.529
novel splice site MXE	64378	ENSMUSG00000036813	Entpd8	chr2	+	25082880	25083078	25083223	25083329	25082032	25082150	25083497	25083734	64378	3,1,6	1,0,0	1,4,1	3,2,6	298	255	8.54395e-07	0.000113744	0.72,1.0,1.0	0.222,0.631,0.125	0.581
novel splice site MXE	64391	ENSMUSG00000036813	Entpd8	chr2	+	25082893	25083078	25083223	25083329	25082032	25082150	25083497	25083734	64391	4,3,8	1,0,0	1,5,1	3,2,6	298	255	4.03219e-07	6.08032e-05	0.774,1.0,1.0	0.222,0.681,0.125	0.582
novel splice site MXE	64407	ENSMUSG00000036813	Entpd8	chr2	+	25082912	25083078	25083223	25083329	25082032	25082150	25083497	25083734	64407	12,7,7	1,0,0	5,6,10	3,2,6	298	255	2.04139e-06	0.000226841	0.911,1.0,1.0	0.588,0.72,0.588	0.338
novel splice site MXE	64441	ENSMUSG00000078994	Zfp429	chr13	-	67396921	67397370	67397464	67397563	67396629	67396756	67399695	67399767	64441	8,8,1	4,2,2	1,0,1	7,3,3	248	298	4.61136e-06	0.000436601	0.706,0.828,0.375	0.147,0.0,0.286	0.492
novel splice site MXE	64781	ENSMUSG00000038866	Zcchc2	chr1	+	106027402	106027531	106029751	106029911	106023663	106023758	106032095	106034074	64781	192181133	10,9,9	126193152	48,14,28	278	298	2.87419e-06	0.000298532	0.954,0.956,0.941	0.738,0.937,0.853	0.108
novel splice site MXE	65162	ENSMUSG00000027951	Adar	chr3	+	89740112	89740278	89745375	89745507	89739832	89739971	89745819	89745991	65162	0,0,0	3,2,4	4,3,1	0,0,0	298	281	3.66374e-15	3.36264e-12	0.0,0.0,0.0	1.0,1.0,1.0	-1
novel splice site MXE	65166	ENSMUSG00000027951	Adar	chr3	+	89740144	89740278	89745375	89745507	89739832	89739971	89745819	89745991	65166	1,0,0	3,2,4	4,3,1	0,0,0	283	281	1.55431e-15	1.52952e-12	0.249,0.0,0.0	1.0,1.0,1.0	-0.917
novel splice site MXE	65263	ENSMUSG00000039680	Mrps6	chr16	+	92059009	92059252	92096046	92096152	92058269	92058480	92099593	92099733	65263	2,0,1	15,8,5	3,13,11	5,7,6	298	255	3.43192e-07	5.27515e-05	0.102,0.0,0.146	0.339,0.614,0.611	-0.439
novel splice site MXE	65352	ENSMUSG00000057137	Tmem140	chr6	+	34866990	34867069	34871262	34871395	34863261	34863340	34872527	34874946	65352	0,0,1	2,1,4	3,2,0	0,0,2	228	282	3.55308e-06	0.000355878	0.0,0.0,0.236	1.0,1.0,0.0	-0.588
novel splice site MXE	65418	ENSMUSG00000097797	Gm26901	chr1	-	7376658	7376776	7381461	7381604	7375887	7376007	7382026	7382082	65418	0,0,0	10,3,3	1,8,2	11,1,3	292	267	4.25784e-06	0.000407647	0.0,0.0,0.0	0.077,0.88,0.379	-0.445
novel splice site MXE	65423	ENSMUSG00000097797	Gm26901	chr1	-	7394296	7394420	7396433	7396500	7382026	7382082	7397717	7397869	65423	0,1,0	40,44,47	3,4,10	49,30,48	216	273	1.06324e-06	0.000135747	0.0,0.028,0.0	0.072,0.144,0.208	-0.132
novel splice site MXE	65445	ENSMUSG00000036810	Cnep1r1	chr8	+	88123479	88123599	88123797	88123879	88119779	88119851	88125081	88125155	65445	11,5,5	0,0,0	9,20,11	61,11,15	269	231	1.73382e-11	7.95667e-09	1.0,1.0,1.0	0.112,0.61,0.386	0.631
novel splice site MXE	65446	ENSMUSG00000036810	Cnep1r1	chr8	+	88123479	88123599	88123797	88123883	88119779	88119851	88125081	88125155	65446	11,5,5	0,0,0	9,20,11	44,2,13	269	235	1.26813e-08	3.12762e-06	1.0,1.0,1.0	0.152,0.897,0.425	0.509
novel splice site MXE	65458	ENSMUSG00000036810	Cnep1r1	chr8	+	88123489	88123599	88123797	88123879	88119779	88119851	88125081	88125155	65458	10,4,5	0,0,0	6,22,7	61,11,15	259	231	1.52471e-11	7.03085e-09	1.0,1.0,1.0	0.081,0.641,0.294	0.661
novel splice site MXE	65459	ENSMUSG00000036810	Cnep1r1	chr8	+	88123489	88123599	88123797	88123883	88119779	88119851	88125081	88125155	65459	10,4,5	0,0,0	6,22,7	44,2,13	259	235	1.01109e-08	2.51988e-06	1.0,1.0,1.0	0.11,0.909,0.328	0.551
novel splice site MXE	65471	ENSMUSG00000036810	Cnep1r1	chr8	+	88123493	88123599	88123797	88123879	88119779	88119851	88125081	88125155	65471	13,7,6	0,0,0	9,27,12	61,11,15	255	231	3.8927e-11	1.65879e-08	1.0,1.0,1.0	0.118,0.69,0.42	0.591
novel splice site MXE	65472	ENSMUSG00000036810	Cnep1r1	chr8	+	88123493	88123599	88123797	88123883	88119779	88119851	88125081	88125155	65472	13,7,6	0,0,0	9,27,12	44,2,13	255	235	2.98412e-08	6.73387e-06	1.0,1.0,1.0	0.159,0.926,0.46	0.485
novel splice site MXE	65480	ENSMUSG00000036810	Cnep1r1	chr8	+	88123493	88123879	88124877	88124943	88119779	88119851	88125081	88125155	65480	5,3,2	0,0,0	24,7,9	11,2,0	298	215	5.83802e-06	0.000522264	1.0,1.0,1.0	0.612,0.716,1.0	0.224
novel splice site MXE	65483	ENSMUSG00000036810	Cnep1r1	chr8	+	88123493	88123883	88124877	88124943	88119779	88119851	88125081	88125155	65483	5,3,2	0,0,0	9,2,9	11,2,0	298	215	9.35818e-06	0.000746254	1.0,1.0,1.0	0.371,0.419,1.0	0.403
novel splice site MXE	65484	ENSMUSG00000036810	Cnep1r1	chr8	+	88123508	88123599	88123797	88123879	88119779	88119851	88125081	88125155	65484	7,1,4	0,0,0	5,20,4	61,11,15	240	231	4.13071e-11	1.73695e-08	1.0,1.0,1.0	0.073,0.636,0.204	0.696
novel splice site MXE	65485	ENSMUSG00000036810	Cnep1r1	chr8	+	88123508	88123599	88123797	88123883	88119779	88119851	88125081	88125155	65485	7,1,4	0,0,0	5,20,4	44,2,13	240	235	8.55691e-09	2.17708e-06	1.0,1.0,1.0	0.1,0.907,0.232	0.587
novel splice site MXE	65576	ENSMUSG00000006219	Fblim1	chr4	-	141595598	141595948	141601566	141601670	141595369	141595479	141605920	141606096	65576	0,0,2	6,3,11	2,2,10	2,4,3	253	298	2.61826e-06	0.000275851	0.0,0.0,0.176	0.541,0.371,0.797	-0.511
novel splice site MXE	65713	ENSMUSG00000026617	Bpnt1	chr1	+	185348764	185348835	185353956	185354087	185346674	185346723	185356477	185357777	65713	0,0,0	2,2,2	1,4,2	2,3,4	220	280	6.0822e-07	8.62651e-05	0.0,0.0,0.0	0.389,0.629,0.389	-0.469
novel splice site MXE	65752	ENSMUSG00000026867	Gapvd1	chr2	-	34748035	34748101	34752670	34752762	34730462	34730680	34754265	34754561	65752	7,0,1	2,1,6	2,5,6	0,1,0	241	215	4.07355e-06	0.000393555	0.757,0.0,0.129	1.0,0.817,1.0	-0.644
novel splice site MXE	65805	ENSMUSG00000026047	Kdelc1	chr1	-	44110504	44110944	44112644	44112882	44109993	44110083	44114440	44114518	65805	4,12,1	2,2,4	6,9,7	0,0,0	298	298	5.72852e-06	0.000514397	0.667,0.857,0.2	1.0,1.0,1.0	-0.425
novel splice site MXE	66173	ENSMUSG00000022235	Cmbl	chr15	+	31571385	31571567	31579329	31579434	31568904	31568939	31581839	31582073	66173	25,21,14	7,4,2	25,25,18	31,20,13	298	254	1.21138e-05	0.000915021	0.753,0.817,0.856	0.407,0.516,0.541	0.321
novel splice site MXE	66478	ENSMUSG00000047797	Gjb1	chrX	+	101383504	101383566	101383727	101383842	101377272	101377359	101384151	101385629	66478	5,8,9	2,0,0	4,1,0	1,6,4	211	264	6.01706e-06	0.000532193	0.758,1.0,1.0	0.833,0.173,0.0	0.584
novel splice site MXE	66907	ENSMUSG00000040297	Suco	chr1	-	161822486	161822553	161827299	161827393	161820394	161820450	161827656	161827748	66907	6,2,2	0,0,0	7,0,2	3,2,4	243	216	3.55095e-08	7.82791e-06	1.0,1.0,1.0	0.675,0.0,0.308	0.672
novel splice site MXE	66908	ENSMUSG00000040297	Suco	chr1	-	161822486	161822553	161827299	161827397	161820394	161820450	161827656	161827748	66908	11,6,5	0,0,0	9,0,4	3,2,4	247	216	2.48874e-07	4.04699e-05	1.0,1.0,1.0	0.724,0.0,0.467	0.603
novel splice site MXE	67232	ENSMUSG00000060073	Psma3	chr12	+	70984496	70984745	70988423	70988489	70978732	70978815	70993012	70993080	67232	1,0,0	0,6,2	6,2,1	0,0,2	298	215	2.68709e-06	0.000282168	1.0,0.0,0.0	1.0,1.0,0.265	-0.422
novel splice site MXE	67458	ENSMUSG00000026589	Sec16b	chr1	+	157555398	157555531	157556318	157556659	157554746	157554852	157556764	157556905	67458	17,10,6	0,0,2	0,6,2	13,2,1	282	298	1.21296e-05	0.000915021	1.0,1.0,0.76	0.0,0.76,0.679	0.44
novel splice site MXE	67485	ENSMUSG00000026087	Mrpl30	chr1	+	37893916	37894011	37894049	37894126	37892942	37893023	37895329	37895410	67485	1,0,0	7,5,6	2,6,7	6,4,6	244	226	7.82669e-07	0.000106325	0.117,0.0,0.0	0.236,0.581,0.519	-0.406
novel splice site MXE	67486	ENSMUSG00000026087	Mrpl30	chr1	+	37893916	37894011	37894049	37894169	37892942	37893023	37895329	37895410	67486	1,0,0	7,2,4	2,6,7	4,2,2	244	269	1.41835e-07	2.56898e-05	0.136,0.0,0.0	0.355,0.768,0.794	-0.594
novel splice site MXE	67662	ENSMUSG00000028416	Bag1	chr4	-	40938848	40939184	40941524	40941636	40937131	40937194	40943624	40943707	67662	9,10,16	68,114,73	54,21,50	62,42,55	261	298	4.66138e-12	2.42946e-09	0.131,0.091,0.2	0.499,0.363,0.509	-0.316
novel splice site MXE	67736	ENSMUSG00000024066	Xdh	chr17	-	73888986	73889208	73890181	73890303	73886342	73886519	73891110	73891299	67736	0,0,1	5,5,2	16,2,6	12,5,9	271	298	4.41052e-06	0.000421841	0.0,0.0,0.355	0.595,0.305,0.423	-0.323
novel splice site MXE	67738	ENSMUSG00000024066	Xdh	chr17	-	73888986	73889407	73890181	73890303	73886342	73886519	73891110	73891299	67738	0,0,1	21,7,3	16,2,6	15,11,20	271	298	2.97773e-06	0.000306948	0.0,0.0,0.268	0.54,0.167,0.248	-0.229
novel splice site MXE	67743	ENSMUSG00000024066	Xdh	chr17	-	73896757	73897081	73897681	73897799	73895743	73895796	73898315	73898411	67743	0,0,0	5,2,7	8,5,1	26,11,6	267	298	1.05616e-06	0.000135457	0.0,0.0,0.0	0.256,0.337,0.157	-0.25
novel splice site MXE	67869	ENSMUSG00000026175	Vil1	chr1	+	74419812	74419905	74421252	74421449	74419568	74419677	74421560	74421639	67869	0,0,0	2,2,2	2,0,2	0,1,0	242	298	5.75557e-07	8.1998e-05	0.0,0.0,0.0	1.0,0.0,1.0	-0.667
novel splice site MXE	67876	ENSMUSG00000026175	Vil1	chr1	+	74423864	74424000	74425536	74425686	74423685	74423775	74426551	74426731	67876	15,6,3	8,2,0	4,6,4	0,0,0	285	298	1.02149e-05	0.000797905	0.662,0.758,1.0	1.0,1.0,1.0	-0.193
novel splice site MXE	68060	ENSMUSG00000027801	Tm4sf4	chr3	+	57433752	57433849	57437575	57437705	57426467	57426557	57441073	57441677	68060	0,0,0	5,4,1	8,1,1	20,5,6	246	279	3.8935e-06	0.000380785	0.0,0.0,0.0	0.312,0.185,0.159	-0.219
novel splice site MXE	68172	ENSMUSG00000020547	Bzw2	chr12	-	36136484	36136585	36139129	36139245	36134890	36134955	36156667	36156825	68172	6,23,13	0,0,0	7,17,10	10,2,8	265	250	1.3942e-08	3.40359e-06	1.0,1.0,1.0	0.398,0.889,0.541	0.391
novel splice site MXE	68173	ENSMUSG00000020547	Bzw2	chr12	-	36136484	36136585	36140694	36140842	36134890	36134955	36156667	36156825	68173	5,14,14	0,0,0	10,6,12	10,2,8	297	250	5.35126e-10	1.85743e-07	1.0,1.0,1.0	0.457,0.716,0.558	0.423
novel splice site MXE	68174	ENSMUSG00000020547	Bzw2	chr12	-	36136484	36136585	36156280	36156433	36134890	36134955	36156667	36156825	68174	5,8,1	0,0,0	1,0,7	10,2,8	298	250	1.86162e-12	1.11759e-09	1.0,1.0,1.0	0.077,0.0,0.423	0.833
novel splice site MXE	68218	ENSMUSG00000024182	Axin1	chr17	+	26190119	26190231	26192515	26192623	26188573	26188744	26193938	26194106	68218	521527446	246251194	754610670	161197175	261	257	8.88768e-08	1.73073e-05	0.676,0.674,0.694	0.822,0.753,0.79	-0.107
novel splice site MXE	68365	ENSMUSG00000027018	Hat1	chr2	+	71435019	71435126	71436197	71436458	71434054	71434206	71438695	71438812	68365	0,0,0	6,2,2	4,2,2	0,0,0	256	298	2.10942e-15	2.01351e-12	0.0,0.0,0.0	1.0,1.0,1.0	-1
novel splice site MXE	68427	ENSMUSG00000027993	Trim2	chr3	-	84224855	84225035	84259324	84259588	84210172	84210354	84270633	84270791	68427	32,61,28	9,14,0	54,40,24	2,0,1	298	298	1.08693e-05	0.000843504	0.78,0.813,1.0	0.964,1.0,0.96	-0.11
novel splice site MXE	68429	ENSMUSG00000027993	Trim2	chr3	-	84224855	84225035	84259324	84259621	84210172	84210354	84270633	84270791	68429	24,50,24	9,14,0	58,38,26	2,0,1	298	298	3.63574e-06	0.000360751	0.727,0.781,1.0	0.967,1.0,0.963	-0.141
novel splice site MXE	68641	ENSMUSG00000062234	Gak	chr5	-	108585638	108585823	108590495	108590558	108585340	108585534	108591144	108591224	68641	3,6,4	2,4,0	2,0,0	2,4,7	212	298	1.21293e-05	0.000915021	0.678,0.678,1.0	0.584,0.0,0.0	0.591
novel splice site MXE	68897	ENSMUSG00000025817	Nudt5	chr2	+	5864330	5864448	5866232	5866241	5863578	5863674	5866353	5866407	68897	113123125	188136168	266166156	116,149,91	267	158	6.11693e-06	0.00053963	0.262,0.349,0.306	0.576,0.397,0.504	-0.187
novel splice site MXE	68902	ENSMUSG00000025817	Nudt5	chr2	+	5864364	5864448	5866232	5866241	5863578	5863674	5866353	5866407	68902	96100108	188136168	227146132	116,149,91	233	158	1.86608e-06	0.000214091	0.257,0.333,0.304	0.57,0.399,0.496	-0.19
novel splice site MXE	69025	ENSMUSG00000074129	Rpl13a	chr7	-	45126114	45126207	45126708	45127120	45125898	45126017	45127208	45127274	69025	2,3,4	3,1,0	0,0,2	2,2,8	298	242	1.05172e-05	0.00082018	0.351,0.709,1.0	0.0,0.0,0.169	0.63
novel splice site MXE	69518	ENSMUSG00000030538	Cib1	chr7	-	80229678	80229764	80229978	80230014	80228397	80228548	80230315	80230424	69518	6,6,0	3,0,1	1,1,0	14,4,5	185	235	8.60248e-06	0.000694698	0.718,1.0,0.0	0.083,0.241,0.0	0.465
novel splice site MXE	69714	ENSMUSG00000004530	Coro1c	chr5	-	113896783	113896855	113902173	113902387	113881957	113882157	113908610	113908758	69714	14,4,1	2,0,0	0,1,4	5,7,8	298	221	2.53801e-10	9.31787e-08	0.838,1.0,1.0	0.0,0.096,0.271	0.824
novel splice site MXE	69715	ENSMUSG00000004530	Coro1c	chr5	-	113896783	113896855	113907760	113907941	113881957	113882157	113908610	113908758	69715	5,5,6	2,0,0	5,0,3	5,7,8	298	221	2.11486e-07	3.52919e-05	0.65,1.0,1.0	0.426,0.0,0.218	0.669
novel splice site MXE	69788	ENSMUSG00000008305	Tle1	chr4	-	72157462	72157479	72158212	72158414	72145309	72145420	72197772	72197817	69788	0,0,3	30,26,13	5,14,9	13,31,17	298	166	7.16327e-08	1.42153e-05	0.0,0.0,0.114	0.176,0.201,0.228	-0.164
novel splice site MXE	69798	ENSMUSG00000008305	Tle1	chr4	-	72158212	72158414	72170707	72170852	72145309	72145420	72197772	72197817	69798	2,10,13	0,0,3	5,7,14	5,14,9	294	298	4.61515e-06	0.000436601	1.0,1.0,0.815	0.503,0.336,0.612	0.455
novel splice site MXE	70145	ENSMUSG00000025939	Ube2w	chr1	-	16600906	16601040	16601987	16602049	16597950	16598053	16602261	16602353	70145	9,6,7	2,0,0	0,2,1	6,4,15	211	283	8.62976e-13	5.45521e-10	0.858,1.0,1.0	0.0,0.401,0.082	0.792
novel splice site MXE	70308	ENSMUSG00000028693	Nasp	chr4	-	116610402	116611377	116611971	116611992	116605683	116605763	116614329	116614410	70308	175176185	239197190	115177254	56139158	170	298	2.1733e-06	0.000238996	0.562,0.61,0.631	0.783,0.691,0.738	-0.136
novel splice site MXE	70486	ENSMUSG00000027167	Elp4	chr2	-	105731396	105731500	105778540	105778666	105701026	105702861	105792215	105792322	70486	3,2,3	0,4,0	1,0,0	3,3,2	275	253	3.60774e-07	5.52761e-05	1.0,0.315,1.0	0.235,0.0,0.0	0.693
novel splice site MXE	70489	ENSMUSG00000027167	Elp4	chr2	-	105731396	105731500	105778540	105778701	105701026	105702861	105792215	105792322	70489	3,2,3	0,4,0	1,0,0	3,3,2	298	253	4.44216e-07	6.59436e-05	1.0,0.298,1.0	0.221,0.0,0.0	0.692
novel splice site MXE	70490	ENSMUSG00000027167	Elp4	chr2	-	105731396	105731500	105778540	105778778	105701026	105702861	105792215	105792322	70490	4,2,3	0,4,0	1,0,0	3,3,2	298	253	2.77403e-07	4.45025e-05	1.0,0.298,1.0	0.221,0.0,0.0	0.692
novel splice site MXE	70535	ENSMUSG00000054702	Ap1s3	chr1	-	79639294	79639429	79671448	79671489	79625106	79625285	79671849	79671972	70535	3,2,2	0,1,0	7,1,2	9,2,4	190	284	4.05038e-06	0.000392111	1.0,0.749,1.0	0.538,0.428,0.428	0.452
novel splice site MXE	70536	ENSMUSG00000054702	Ap1s3	chr1	-	79639294	79639429	79671448	79671565	79625106	79625285	79671849	79671972	70536	5,6,5	0,1,0	6,8,6	9,2,4	266	284	4.91519e-06	0.00045907	1.0,0.865,1.0	0.416,0.81,0.616	0.341
novel splice site MXE	70537	ENSMUSG00000054702	Ap1s3	chr1	-	79639294	79639429	79671448	79671591	79625106	79625285	79671849	79671972	70537	5,10,8	0,1,0	6,11,8	9,2,4	292	284	3.81335e-06	0.000376029	1.0,0.907,1.0	0.393,0.843,0.66	0.337
novel splice site MXE	70538	ENSMUSG00000054702	Ap1s3	chr1	-	79639294	79639429	79671448	79671622	79625106	79625285	79671849	79671972	70538	6,6,12	0,1,0	6,11,4	9,2,4	298	284	1.75579e-06	0.000203887	1.0,0.851,1.0	0.389,0.84,0.488	0.378
novel splice site MXE	70692	ENSMUSG00000026149	Tm4sf20	chr1	-	82764144	82764245	82764965	82765062	82763926	82763992	82768234	82768461	70692	0,0,0	4,1,2	2,2,4	5,2,3	246	250	1.40162e-07	2.55322e-05	0.0,0.0,0.0	0.289,0.504,0.575	-0.456
novel splice site MXE	70783	ENSMUSG00000053332	Gas5	chr1	+	161035751	161035804	161036819	161037103	161035166	161035194	161037287	161037547	70783	6,2,0	5,6,2	14,8,7	1,0,2	202	298	1.1061e-05	0.000856288	0.639,0.33,0.0	0.954,1.0,0.838	-0.608
novel splice site MXE	71002	ENSMUSG00000053332	Gas5	chr1	+	161036094	161036244	161036819	161037103	161035982	161036014	161037287	161037547	71002	3,6,2	5,9,2	30,9,10	1,0,4	298	298	1.85684e-06	0.000213544	0.375,0.4,0.5	0.968,1.0,0.714	-0.469
novel splice site MXE	71045	ENSMUSG00000053332	Gas5	chr1	+	161036094	161036579	161036819	161037103	161035982	161036014	161037287	161037547	71045	1,6,2	5,9,2	22,9,8	1,0,4	298	298	1.21126e-05	0.000915021	0.167,0.4,0.5	0.957,1.0,0.667	-0.519
novel splice site MXE	71103	ENSMUSG00000053332	Gas5	chr1	+	161036170	161036244	161036555	161036852	161035982	161036014	161037994	161038037	71103	0,1,0	5,8,10	8,2,4	7,11,11	223	298	6.1704e-06	0.000542342	0.0,0.143,0.0	0.604,0.195,0.327	-0.328
novel splice site MXE	71104	ENSMUSG00000053332	Gas5	chr1	+	161036170	161036244	161036563	161036852	161035982	161036014	161037994	161038037	71104	0,1,0	5,8,10	8,2,4	7,11,11	223	298	6.1704e-06	0.000542342	0.0,0.143,0.0	0.604,0.195,0.327	-0.328
novel splice site MXE	71755	ENSMUSG00000026260	Ndufa10	chr1	-	92451884	92452119	92460379	92460625	92439841	92439907	92462290	92462345	71755	0,0,0	3,2,3	1,2,4	4,2,1	298	298	3.05614e-06	0.000314351	0.0,0.0,0.0	0.2,0.5,0.8	-0.5
novel splice site MXE	72709	ENSMUSG00000031601	Cnot7	chr8	-	40501191	40501365	40502288	40502357	40500751	40500913	40507454	40507668	72709	9,10,20	5,9,10	0,3,1	19,10,3	218	298	8.4391e-07	0.00011282	0.711,0.603,0.732	0.0,0.291,0.313	0.481
novel splice site MXE	72777	ENSMUSG00000026743	Mllt10	chr2	+	18082510	18082748	18092167	18092360	18071124	18071204	18092783	18092834	72777	28,23,21	4,8,4	10,33,12	0,1,0	298	298	4.02826e-06	0.000391159	0.875,0.742,0.84	1.0,0.971,1.0	-0.171
novel splice site MXE	72897	ENSMUSG00000026784	Pdss1	chr2	+	22896061	22896252	22896341	22896426	22895618	22895762	22901280	22901345	72897	4,1,3	5,3,3	1,0,0	9,9,10	298	234	8.7114e-06	0.000702305	0.386,0.207,0.44	0.08,0.0,0.0	0.318
novel splice site MXE	72985	ENSMUSG00000038260	Trpm4	chr7	-	45327293	45327452	45327720	45327895	45326976	45327140	45333381	45333452	72985	392373221	212212147	229267259	209289265	298	298	7.231e-07	0.000100469	0.649,0.638,0.601	0.523,0.48,0.494	0.13
novel splice site MXE	73368	ENSMUSG00000030168	Adipor2	chr6	-	119358921	119359109	119359350	119359536	119357215	119357409	119361827	119361999	73368	130115149	246721781760	577281235	98620261685	298	298	1.62987e-08	3.93863e-06	0.05,0.05,0.078	0.369,0.122,0.122	-0.145
novel splice site MXE	73422	ENSMUSG00000030168	Adipor2	chr6	-	119379348	119379510	119400722	119400798	119370150	119370408	119417419	119417704	73422	5,1,2	4,2,8	21,13,5	0,3,0	225	298	2.79454e-07	4.47104e-05	0.623,0.398,0.249	1.0,0.852,1.0	-0.527
novel splice site MXE	73425	ENSMUSG00000030168	Adipor2	chr6	-	119379348	119379510	119412404	119412713	119370150	119370408	119417419	119417704	73425	2,0,0	4,2,8	1,3,2	0,3,0	298	298	5.18372e-06	0.000476687	0.333,0.0,0.0	1.0,0.5,1.0	-0.722
novel splice site MXE	73534	ENSMUSG00000015790	Surf1	chr2	-	26913902	26914001	26914174	26914270	26913576	26913658	26914706	26914895	73534	0,0,0	4,8,3	4,6,0	3,2,3	245	248	3.53225e-06	0.000354164	0.0,0.0,0.0	0.574,0.752,0.0	-0.442
novel splice site MXE	73727	ENSMUSG00000029027	Dffb	chr4	-	153971885	153972060	153972607	153972678	153971580	153971660	153972779	153972968	73727	11,14,10	37,34,36	1,3,2	30,42,57	220	298	1.11964e-07	2.09967e-05	0.287,0.358,0.273	0.043,0.088,0.045	0.247
novel splice site MXE	74125	ENSMUSG00000039157	Fam102a	chr2	+	32549472	32549520	32554849	32554893	32536069	32536232	32558026	32558147	74125	0,0,0	6,14,6	4,3,2	7,6,18	197	193	7.66814e-06	0.000638697	0.0,0.0,0.0	0.359,0.329,0.098	-0.262
novel splice site MXE	74127	ENSMUSG00000039157	Fam102a	chr2	+	32549472	32549520	32557158	32557289	32536069	32536232	32558026	32558147	74127	0,0,0	9,27,1	4,3,2	9,21,16	197	280	7.5804e-06	0.000632493	0.0,0.0,0.0	0.387,0.169,0.151	-0.236
novel splice site MXE	74565	ENSMUSG00000028760	Eif4g3	chr4	+	138057948	138058077	138082892	138083002	138045342	138045418	138096751	138096931	74565	186201116	34,44,33	112151122	47,70,56	278	259	9.79856e-06	0.000772977	0.836,0.81,0.766	0.689,0.668,0.67	0.128
novel splice site MXE	74682	ENSMUSG00000035165	Kcne3	chr7	+	100181198	100181274	100182681	100182818	100178715	100178766	100184137	100184869	74682	76,78,118	80,52,105	36,88,80	153174195	225	286	3.93726e-09	1.06466e-06	0.547,0.656,0.588	0.23,0.391,0.343	0.276
novel splice site MXE	74759	ENSMUSG00000033416	Gucd1	chr10	-	75514781	75514845	75516855	75517255	75512071	75512156	75517740	75517886	74759	0,4,2	8,3,1	9,8,5	0,1,1	298	213	1.37351e-06	0.00016744	0.0,0.488,0.588	1.0,0.851,0.781	-0.519
novel splice site MXE	74761	ENSMUSG00000033416	Gucd1	chr10	-	75514781	75514845	75516892	75517255	75512071	75512156	75517740	75517886	74761	0,0,2	8,3,1	4,6,3	0,1,1	298	213	1.53347e-08	3.71509e-06	0.0,0.0,0.588	1.0,0.811,0.682	-0.635
novel splice site MXE	75458	ENSMUSG00000025779	Ly96	chr1	+	16692250	16692339	16700142	16700224	16691683	16691773	16700794	16700923	75458	11,20,4	0,0,0	7,8,7	4,3,4	238	231	7.03883e-08	1.4056e-05	1.0,1.0,1.0	0.629,0.721,0.629	0.34
novel splice site MXE	75690	ENSMUSG00000027002	Nckap1	chr2	-	80515383	80515491	80515906	80516104	80513113	80513196	80517894	80517988	75690	0,0,0	7,8,3	4,3,8	11,7,3	298	257	9.44157e-08	1.82066e-05	0.0,0.0,0.0	0.239,0.27,0.697	-0.402
novel splice site MXE	76085	ENSMUSG00000034101	Ctnnd1	chr2	-	84633775	84633885	84649565	84649836	84624416	84624558	84650405	84650765	76085	3,8,1	0,2,0	4,2,3	12,1,5	298	259	8.35326e-06	0.000680908	1.0,0.777,1.0	0.225,0.635,0.343	0.525
novel splice site MXE	76088	ENSMUSG00000034101	Ctnnd1	chr2	-	84633775	84633885	84649785	84649833	84624416	84624558	84650405	84650765	76088	25,15,12	0,2,0	2,5,6	12,1,5	197	259	1.28404e-06	0.000157338	1.0,0.908,1.0	0.18,0.868,0.612	0.416
novel splice site MXE	76089	ENSMUSG00000034101	Ctnnd1	chr2	-	84633775	84633885	84649785	84649836	84624416	84624558	84650405	84650765	76089	34,31,21	0,2,0	9,16,23	12,1,5	200	259	6.63919e-06	0.000574552	1.0,0.953,1.0	0.493,0.954,0.856	0.217
novel splice site MXE	76090	ENSMUSG00000034101	Ctnnd1	chr2	-	84633775	84633885	84649785	84649904	84624416	84624558	84650405	84650765	76090	30,20,13	0,2,0	8,9,11	12,1,5	268	259	1.53127e-06	0.000182934	1.0,0.906,1.0	0.392,0.897,0.68	0.312
novel splice site MXE	76091	ENSMUSG00000034101	Ctnnd1	chr2	-	84633775	84633885	84649785	84649930	84624416	84624558	84650405	84650765	76091	30,22,16	0,2,0	9,16,11	12,1,5	294	259	3.98258e-06	0.000387512	1.0,0.906,1.0	0.398,0.934,0.66	0.305
novel splice site MXE	76165	ENSMUSG00000005299	Letm1	chr5	-	33769364	33769811	33778607	33778671	33762458	33762602	33782473	33782817	76165	1,0,2	7,4,9	4,3,2	0,2,2	213	298	1.07864e-05	0.000838385	0.167,0.0,0.237	1.0,0.677,0.583	-0.619
novel splice site MXE	76229	ENSMUSG00000017707	Serinc3	chr2	-	163626856	163626951	163627067	163627186	163626252	163626477	163627871	163628052	76229	5,2,8	9,12,2	10,4,9	2,0,0	268	244	2.31399e-06	0.000250997	0.336,0.132,0.785	0.82,1.0,1.0	-0.522
novel splice site MXE	76732	ENSMUSG00000068114	Ccdc134	chr15	+	82131418	82131545	82133282	82133366	82130051	82130170	82134580	82134762	76732	0,0,2	2,4,4	5,3,1	4,0,0	276	233	6.16919e-06	0.000542342	0.0,0.0,0.297	0.513,1.0,1.0	-0.739
novel splice site MXE	76839	ENSMUSG00000054823	Whsc1l1	chr8	+	25649574	25649703	25659740	25659920	25648440	25648512	25662740	25663599	76839	0,0,0	8,2,5	4,4,1	8,0,10	278	298	1.00137e-05	0.000787343	0.0,0.0,0.0	0.349,1.0,0.097	-0.482
novel splice site MXE	76974	ENSMUSG00000026979	Psd4	chr2	+	24385549	24385636	24385756	24385924	24385352	24385462	24386358	24386519	76974	0,0,0	7,5,3	8,3,1	5,14,5	236	298	5.27185e-07	7.56713e-05	0.0,0.0,0.0	0.669,0.213,0.202	-0.361
novel splice site MXE	76975	ENSMUSG00000026979	Psd4	chr2	+	24385549	24385636	24385788	24385924	24385352	24385462	24386358	24386519	76975	0,0,0	7,5,1	8,3,1	5,12,2	236	285	7.37372e-08	1.46026e-05	0.0,0.0,0.0	0.659,0.232,0.376	-0.422
novel splice site MXE	77177	ENSMUSG00000027374	Mrps5	chr2	+	127591878	127591951	127594443	127594568	127590694	127590781	127595663	127596057	77177	0,1,0	2,0,2	1,0,2	0,1,0	222	274	1.83272e-06	0.00021179	0.0,1.0,0.0	1.0,0.0,1.0	-0.333
novel splice site MXE	77187	ENSMUSG00000031661	Nkd1	chr8	+	88577948	88578156	88582807	88582936	88574197	88574264	88583202	88583309	77187	26,27,19	1,4,0	12,8,8	4,6,9	298	278	3.62216e-06	0.00036056	0.96,0.863,1.0	0.737,0.554,0.453	0.36
novel splice site MXE	77195	ENSMUSG00000031661	Nkd1	chr8	+	88578037	88578156	88582807	88582936	88574197	88574264	88583202	88583309	77195	18,26,15	1,4,0	6,9,11	4,6,9	268	278	2.70574e-06	0.000283814	0.949,0.871,1.0	0.609,0.609,0.559	0.348
novel splice site MXE	77490	ENSMUSG00000005886	Ncoa2	chr1	-	13310744	13310844	13366498	13366661	13285968	13286025	13372182	13372439	77490	0,0,0	1,1,1	2,5,2	13,2,3	298	249	7.75582e-06	0.000643754	0.0,0.0,0.0	0.114,0.676,0.358	-0.383
novel splice site MXE	77581	ENSMUSG00000020528	Prpsap2	chr11	-	61731510	61731571	61735007	61735341	61729653	61730302	61736915	61737064	77581	1,1,4	2,0,0	1,0,0	3,1,1	298	210	1.69448e-06	0.000198214	0.261,1.0,1.0	0.19,0.0,0.0	0.69
novel splice site MXE	77691	ENSMUSG00000090077	Lime1	chr2	+	181380402	181380685	181381365	181381394	181380077	181380179	181382486	181382703	77691	21,28,20	1,3,2	4,12,17	7,8,9	298	178	2.36314e-06	0.000254592	0.926,0.848,0.857	0.254,0.473,0.53	0.458
novel splice site MXE	77764	ENSMUSG00000030199	Etv6	chr6	+	134088782	134088864	134115048	134115459	134066306	134066465	134137284	134137417	77764	3,1,1	0,0,1	0,0,1	2,1,1	231	298	7.90149e-07	0.00010683	1.0,1.0,0.563	0.0,0.0,0.563	0.667
novel splice site MXE	77907	ENSMUSG00000022938	Fam3b	chr16	-	97487917	97488008	97499574	97499718	97481786	97481910	97500859	97501003	77907	10,7,13	0,1,0	2,0,7	4,2,1	293	240	1.30835e-05	0.000973389	1.0,0.851,1.0	0.291,0.0,0.851	0.57
novel splice site MXE	77912	ENSMUSG00000022938	Fam3b	chr16	-	97487917	97488011	97500275	97500399	97481786	97481910	97500859	97501003	77912	1,0,0	0,2,3	1,4,1	2,0,0	273	243	4.91097e-06	0.00045907	1.0,0.0,0.0	0.308,1.0,1.0	-0.436
novel splice site MXE	78087	ENSMUSG00000015932	Dstn	chr2	+	143938391	143938692	143939951	143940034	143915319	143915647	143942126	143943324	78087	8,3,3	0,0,0	0,2,0	3,0,2	298	232	1.42976e-06	0.000173853	1.0,1.0,1.0	0.0,1.0,0.0	0.667
novel splice site MXE	78088	ENSMUSG00000015932	Dstn	chr2	+	143938391	143938692	143939951	143940274	143915319	143915647	143942126	143943324	78088	8,3,3	10,2,1	0,2,0	7,11,3	298	298	2.55497e-06	0.000270676	0.444,0.6,0.75	0.0,0.154,0.0	0.547
novel splice site MXE	78513	ENSMUSG00000026594	Ralgps2	chr1	-	156892907	156893012	156898000	156898121	156887946	156888030	156900585	156900636	78513	8,8,8	16,29,30	3,2,1	64,30,46	270	254	7.86772e-07	0.000106676	0.32,0.206,0.201	0.042,0.059,0.02	0.202
novel splice site MXE	78741	ENSMUSG00000026914	Psmd14	chr2	+	61720809	61721021	61721394	61721480	61720443	61720571	61722709	61722848	78741	3,2,1	0,4,0	0,0,2	4,5,7	298	235	1.20225e-05	0.000911501	1.0,0.283,1.0	0.0,0.0,0.184	0.7
novel splice site MXE	78744	ENSMUSG00000026914	Psmd14	chr2	+	61720809	61721021	61721427	61721506	61720443	61720571	61722709	61722848	78744	3,2,1	0,0,0	0,0,2	13,1,0	298	228	1.26859e-06	0.000155644	1.0,1.0,1.0	0.0,0.0,1.0	0.667
novel splice site MXE	78857	ENSMUSG00000027618	Nfs1	chr2	-	156125148	156125370	156126318	156126443	156123638	156124327	156127010	156127092	78857	30,31,20	2,1,0	25,20,20	8,3,10	274	298	2.00186e-06	0.000223399	0.942,0.971,1.0	0.773,0.879,0.685	0.192
novel splice site MXE	78927	ENSMUSG00000023307	2005-03-01	chr19	+	37217777	37217953	37219331	37219537	37217189	37217313	37220302	37220486	78927	0,0,0	1,1,1	14,2,1	0,0,2	298	298	2.65421e-12	1.54483e-09	0.0,0.0,0.0	1.0,1.0,0.333	-0.778
novel splice site MXE	79103	ENSMUSG00000027620	Rbm39	chr2	-	156168971	156169158	156170330	156170481	156167684	156167750	156172827	156173022	79103	15,31,25	5,7,12	18,22,46	1,0,3	298	298	3.13498e-06	0.000321421	0.75,0.816,0.676	0.947,1.0,0.939	-0.215
novel splice site MXE	79133	ENSMUSG00000017307	Acot8	chr2	-	164801342	164801416	164803117	164803133	164799719	164799945	164804689	164804882	79133	91,76,75	2,7,3	89,80,88	34,11,15	165	223	2.90476e-07	4.59814e-05	0.984,0.936,0.971	0.78,0.908,0.888	0.105
novel splice site MXE	79159	ENSMUSG00000028049	Scamp3	chr3	+	89181226	89181276	89181925	89182064	89180728	89180888	89182298	89182765	79159	13,8,10	9,13,9	7,2,1	57,20,18	199	288	1.51292e-08	3.684e-06	0.676,0.471,0.617	0.151,0.126,0.074	0.471
novel splice site MXE	79180	ENSMUSG00000045216	Hs6st1	chr1	+	36073720	36073897	36096730	36097008	36068399	36069184	36103512	36106446	79180	1,7,1	1,1,6	0,0,0	4,4,2	298	298	4.46842e-06	0.000426098	0.5,0.875,0.143	0.0,0.0,0.0	0.506
novel splice site MXE	79310	ENSMUSG00000019795	Pcmt1	chr10	-	7638099	7638225	7640694	7640814	7629380	7630976	7644324	7644429	79310	0,0,0	1,2,4	2,1,3	0,0,0	269	275	5.92859e-14	4.49128e-11	0.0,0.0,0.0	1.0,1.0,1.0	-1
novel splice site MXE	79470	ENSMUSG00000016257	Slmo2	chr2	-	174466726	174466828	174468297	174468399	174465693	174465936	174472831	174472934	79470	1,2,7	1,2,0	0,1,0	2,1,2	251	251	1.07569e-06	0.00013654	0.5,0.5,1.0	0.0,0.5,0.0	0.5
novel splice site MXE	79472	ENSMUSG00000016257	Slmo2	chr2	-	174466726	174467010	174468297	174468399	174465693	174465936	174472831	174472934	79472	1,2,7	1,2,0	0,1,0	1,1,2	251	298	3.62724e-06	0.00036056	0.543,0.543,1.0	0.0,0.543,0.0	0.514
novel splice site MXE	80480	ENSMUSG00000028961	Pgd	chr4	-	149159981	149160128	149160496	149160951	149157960	149158095	149161628	149161694	80480	0,0,0	10,9,8	1,6,2	3,10,10	298	296	2.14428e-06	0.000236077	0.0,0.0,0.0	0.249,0.373,0.166	-0.263
novel splice site MXE	80486	ENSMUSG00000028961	Pgd	chr4	-	149159995	149160128	149160496	149160951	149157960	149158095	149161628	149161694	80486	0,0,0	7,6,2	1,6,2	2,0,2	298	282	2.30426e-08	5.37772e-06	0.0,0.0,0.0	0.321,1.0,0.486	-0.602
novel splice site MXE	80604	ENSMUSG00000007041	Clic1	chr17	+	35052788	35053139	35055226	35055341	35052449	35052544	35058329	35058749	80604	6,18,21	0,0,1	16,13,11	17,3,5	298	264	1.857e-08	4.4314e-06	1.0,1.0,0.949	0.455,0.793,0.661	0.347
novel splice site MXE	80605	ENSMUSG00000007041	Clic1	chr17	+	35052788	35053139	35055226	35055359	35052449	35052544	35058329	35058749	80605	6,18,21	0,2,1	16,13,11	20,4,6	298	282	1.38448e-06	0.000168562	1.0,0.895,0.952	0.431,0.755,0.634	0.342
novel splice site MXE	80610	ENSMUSG00000007041	Clic1	chr17	+	35052788	35053139	35055226	35055415	35052449	35052544	35058329	35058749	80610	6,18,21	2,0,1	16,13,11	21,4,4	298	298	1.11815e-05	0.000861429	0.75,1.0,0.955	0.432,0.765,0.733	0.258
novel splice site MXE	80775	ENSMUSG00000029036	Atad3a	chr4	-	155748868	155749208	155750472	155750705	155748670	155748741	155750867	155750924	80775	0,0,0	5,4,3	2,3,2	1,0,4	298	298	1.61083e-07	2.83165e-05	0.0,0.0,0.0	0.667,1.0,0.333	-0.667
novel splice site MXE	80781	ENSMUSG00000029036	Atad3a	chr4	-	155748881	155749208	155750472	155750705	155748670	155748741	155750867	155750924	80781	0,0,0	1,1,1	2,3,2	1,0,3	298	298	4.5909e-08	9.7598e-06	0.0,0.0,0.0	0.667,1.0,0.4	-0.689
novel splice site MXE	80789	ENSMUSG00000029036	Atad3a	chr4	-	155750113	155750237	155750472	155750640	155749156	155749208	155750867	155750924	80789	11,12,1	4,4,4	7,15,16	0,0,1	298	273	1.58595e-06	0.000187356	0.716,0.733,0.186	1.0,1.0,0.936	-0.434
novel splice site MXE	80790	ENSMUSG00000029036	Atad3a	chr4	-	155750113	155750237	155750472	155750647	155749156	155749208	155750867	155750924	80790	21,23,16	4,4,4	22,18,25	0,0,1	298	273	1.3173e-05	0.000978674	0.828,0.84,0.786	1.0,1.0,0.958	-0.168
novel splice site MXE	80791	ENSMUSG00000029036	Atad3a	chr4	-	155750113	155750237	155750472	155750705	155749156	155749208	155750867	155750924	80791	9,7,1	4,4,4	8,6,10	0,0,1	298	273	1.26128e-06	0.000155461	0.673,0.616,0.186	1.0,1.0,0.902	-0.476
novel splice site MXE	80792	ENSMUSG00000029036	Atad3a	chr4	-	155750113	155750237	155750472	155750710	155749156	155749208	155750867	155750924	80792	9,7,3	4,4,4	6,6,10	0,0,1	298	273	1.61072e-06	0.000189812	0.673,0.616,0.407	1.0,1.0,0.902	-0.402
novel splice site MXE	81188	ENSMUSG00000022587	Ly6e	chr15	+	74955566	74955742	74957414	74957665	74955240	74955335	74957776	74958388	81188	107,67,88	2,0,1	88,90,100	39,18,7	298	298	3.51763e-12	1.99862e-09	0.982,1.0,0.989	0.693,0.833,0.935	0.17
novel splice site MXE	81192	ENSMUSG00000022587	Ly6e	chr15	+	74955566	74955977	74957414	74957665	74955240	74955335	74957776	74958388	81192	104,64,85	2,0,1	76,84,90	39,18,7	298	298	3.89877e-12	2.10847e-09	0.981,1.0,0.988	0.661,0.824,0.928	0.185
novel splice site MXE	81216	ENSMUSG00000022587	Ly6e	chr15	+	74955607	74955818	74956387	74956713	74955259	74955335	74957414	74957463	81216	2,6,4	2,0,4	0,0,0	5,6,2	298	298	2.53805e-10	9.31787e-08	0.5,1.0,0.5	0.0,0.0,0.0	0.667
novel splice site MXE	81217	ENSMUSG00000022587	Ly6e	chr15	+	74955607	74955977	74956387	74956713	74955259	74955335	74957779	74957877	81217	1,8,4	10,13,15	0,1,0	79,10,17	298	298	2.33666e-07	3.83891e-05	0.091,0.381,0.211	0.0,0.091,0.0	0.197
novel splice site MXE	81338	ENSMUSG00000022587	Ly6e	chr15	+	74957151	74957302	74957334	74957665	74955671	74955717	74957776	74958388	81338	56,26,31	5,0,1	35,29,29	39,18,7	298	298	5.61901e-09	1.46946e-06	0.918,1.0,0.969	0.473,0.617,0.806	0.33
novel splice site MXE	81340	ENSMUSG00000022587	Ly6e	chr15	+	74957151	74957302	74957414	74957665	74955671	74955717	74957776	74958388	81340	56,26,31	2,1,2	35,29,29	39,19,8	298	298	2.06395e-10	7.7259e-08	0.966,0.963,0.939	0.473,0.604,0.784	0.336
novel splice site MXE	81623	ENSMUSG00000075703	Selenoi	chr5	+	30234164	30234296	30240631	30240812	30232673	30232815	30247462	30251076	81623	2,3,2	2,7,2	0,0,0	6,2,15	281	298	3.90137e-06	0.000381164	0.515,0.312,0.515	0.0,0.0,0.0	0.447
novel splice site MXE	81632	ENSMUSG00000075703	Selenoi	chr5	+	30256077	30256217	30257711	30257761	30247462	30247531	30263070	30263119	81632	1,0,0	23,23,19	28,0,1	38,21,11	289	199	9.87789e-06	0.000777949	0.029,0.0,0.0	0.337,0.0,0.059	-0.122
novel splice site MXE	82063	ENSMUSG00000029136	Rbks	chr5	-	31640216	31640402	31645235	31645333	31624438	31624656	31647720	31647909	82063	6,8,5	14,9,3	2,0,1	17,12,10	247	298	4.15685e-06	0.000398377	0.341,0.517,0.668	0.124,0.0,0.108	0.431
novel splice site MXE	82067	ENSMUSG00000029136	Rbks	chr5	-	31640216	31640485	31645235	31645333	31624438	31624656	31647720	31647909	82067	6,8,5	31,13,7	2,0,1	26,29,20	247	298	2.04939e-06	0.000227465	0.189,0.426,0.463	0.085,0.0,0.057	0.312
novel splice site MXE	82280	ENSMUSG00000054280	Prr14l	chr5	-	32844679	32844787	32851881	32851998	32844043	32844564	32854092	32854256	82280	18,18,6	0,0,0	15,12,5	2,2,7	266	257	3.59709e-06	0.000359532	1.0,1.0,1.0	0.879,0.853,0.408	0.287
novel splice site MXE	82281	ENSMUSG00000054280	Prr14l	chr5	-	32844679	32844787	32853660	32853859	32844043	32844564	32854092	32854256	82281	1,4,4	0,0,0	0,0,2	2,2,7	298	257	2.10942e-15	2.01351e-12	1.0,1.0,1.0	0.0,0.0,0.198	0.934
novel splice site MXE	82283	ENSMUSG00000054280	Prr14l	chr5	-	32844679	32844791	32851881	32851998	32844043	32844564	32854092	32854256	82283	18,18,6	0,0,0	15,12,5	3,2,8	266	261	7.68428e-07	0.000104934	1.0,1.0,1.0	0.831,0.855,0.38	0.311
novel splice site MXE	82284	ENSMUSG00000054280	Prr14l	chr5	-	32844679	32844791	32853660	32853859	32844043	32844564	32854092	32854256	82284	1,4,4	0,0,0	0,0,2	3,2,8	298	261	5.55112e-16	5.9536e-13	1.0,1.0,1.0	0.0,0.0,0.18	0.94
novel splice site MXE	82320	ENSMUSG00000035852	Misp	chr10	+	79822534	79822735	79827877	79828209	79821020	79821093	79829392	79829431	82320	70,48,35	19,23,15	36,46,11	53,41,36	298	298	5.15846e-06	0.000474822	0.787,0.676,0.7	0.404,0.529,0.234	0.332
novel splice site MXE	82475	ENSMUSG00000001082	Mfsd10	chr5	-	34635373	34635531	34635608	34635931	34635109	34635159	34636020	34636124	82475	0,0,0	2,10,1	15,3,2	1,3,6	298	298	3.02749e-09	8.44978e-07	0.0,0.0,0.0	0.938,0.5,0.25	-0.563
novel splice site MXE	82772	ENSMUSG00000029247	Paics	chr5	+	76964422	76964622	76966246	76966402	76962426	76962510	76966647	76967509	82772	4,3,9	0,0,0	2,3,2	2,9,10	298	298	1.8423e-12	1.113e-09	1.0,1.0,1.0	0.5,0.25,0.167	0.694
novel splice site MXE	82819	ENSMUSG00000021266	Wars	chr12	-	108875666	108875785	108881042	108881146	108875113	108875296	108882694	108882908	82819	2,4,1	0,0,2	0,1,1	2,2,1	253	268	8.1812e-06	0.000670317	1.0,1.0,0.346	0.0,0.346,0.514	0.495
novel splice site MXE	82820	ENSMUSG00000021266	Wars	chr12	-	108875666	108875785	108881042	108881150	108875113	108875296	108882694	108882908	82820	2,2,2	0,0,2	0,1,0	2,2,1	257	268	4.58242e-08	9.7598e-06	1.0,1.0,0.51	0.0,0.343,0.0	0.722
novel splice site MXE	83265	ENSMUSG00000029228	Lnx1	chr5	-	74690686	74690789	74696008	74696356	74685395	74685872	74702791	74702912	83265	2,0,2	0,1,0	0,0,0	11,3,2	298	252	3.46572e-06	0.000348959	1.0,0.0,1.0	0.0,0.0,0.0	0.667
novel splice site MXE	83266	ENSMUSG00000029228	Lnx1	chr5	-	74690686	74690789	74697142	74697253	74685395	74685872	74702791	74702912	83266	36,34,38	0,1,0	13,36,34	11,3,2	260	252	7.91232e-06	0.000652206	1.0,0.971,1.0	0.534,0.921,0.943	0.191
novel splice site MXE	83326	ENSMUSG00000015092	Edf1	chr2	+	25560532	25560739	25560968	25561082	25560150	25560202	25561850	25562082	83326	0,2,2	1,0,0	0,0,0	2,1,1	298	263	2.83005e-06	0.000294266	0.0,1.0,1.0	0.0,0.0,0.0	0.667
novel splice site MXE	84084	ENSMUSG00000105283	Gm33370	chr5	-	96914077	96914222	96921107	96921337	96910961	96911127	96922061	96922175	84084	8,5,2	19,9,15	0,0,0	47,36,38	298	294	2.08923e-09	6.10737e-07	0.293,0.354,0.116	0.0,0.0,0.0	0.254
novel splice site MXE	84085	ENSMUSG00000105283	Gm33370	chr5	-	96914077	96914240	96921107	96921337	96910961	96911127	96922061	96922175	84085	8,5,2	12,5,12	0,0,0	30,19,26	298	298	3.10459e-09	8.63973e-07	0.4,0.5,0.143	0.0,0.0,0.0	0.348
novel splice site MXE	84221	ENSMUSG00000035297	Cops4	chr5	+	100518794	100518935	100526358	100526610	100518471	100518550	100527973	100528053	84221	31,43,21	0,0,0	17,27,22	2,9,9	290	298	1.47914e-09	4.614e-07	1.0,1.0,1.0	0.897,0.755,0.715	0.211
novel splice site MXE	84234	ENSMUSG00000035297	Cops4	chr5	+	100518803	100518935	100526358	100526610	100518471	100518550	100527973	100528053	84234	27,42,16	0,0,0	17,23,21	2,9,9	281	298	2.00386e-09	5.95872e-07	1.0,1.0,1.0	0.9,0.73,0.712	0.219
novel splice site MXE	84247	ENSMUSG00000035297	Cops4	chr5	+	100518814	100518935	100526358	100526610	100518471	100518550	100527973	100528053	84247	22,41,16	0,0,0	17,20,19	2,9,9	270	298	2.28061e-09	6.55696e-07	1.0,1.0,1.0	0.904,0.71,0.7	0.229
novel splice site MXE	84254	ENSMUSG00000035297	Cops4	chr5	+	100518818	100518935	100526358	100526610	100518471	100518550	100527973	100528053	84254	22,43,14	0,0,0	16,19,18	2,9,9	266	298	1.59228e-09	4.87671e-07	1.0,1.0,1.0	0.9,0.703,0.691	0.235
novel splice site MXE	84423	ENSMUSG00000029322	Plac8	chr5	-	100562840	100563050	100570006	100570159	100562624	100562762	100572144	100572245	84423	0,0,0	29,26,12	6,10,1	68,21,16	298	298	3.42993e-06	0.000346452	0.0,0.0,0.0	0.081,0.323,0.059	-0.154
novel splice site MXE	84666	ENSMUSG00000029322	Plac8	chr5	-	100564814	100564937	100567301	100567381	100562624	100562762	100572144	100572245	84666	17,26,20	86,76,53	13,12,14	225106105	229	272	1.08104e-06	0.000136983	0.19,0.289,0.309	0.064,0.119,0.137	0.156
novel splice site MXE	84718	ENSMUSG00000029322	Plac8	chr5	-	100567301	100567381	100569816	100570159	100562624	100562762	100572144	100572245	84718	0,0,1	17,26,20	7,4,1	13,12,14	298	229	5.50321e-06	0.000498858	0.0,0.0,0.037	0.293,0.204,0.052	-0.171
novel splice site MXE	84721	ENSMUSG00000029322	Plac8	chr5	-	100567301	100567381	100569847	100570159	100562624	100562762	100572144	100572245	84721	6,4,0	17,26,20	30,24,7	13,12,14	298	229	2.20561e-06	0.000241991	0.213,0.106,0.0	0.639,0.606,0.278	-0.401
novel splice site MXE	84723	ENSMUSG00000029322	Plac8	chr5	-	100567301	100567381	100569938	100570159	100562624	100562762	100572144	100572245	84723	0,0,0	17,26,20	6,5,1	13,12,14	298	229	9.83943e-07	0.000127783	0.0,0.0,0.0	0.262,0.243,0.052	-0.186
novel splice site MXE	84725	ENSMUSG00000029322	Plac8	chr5	-	100567301	100567381	100570006	100570159	100562624	100562762	100572144	100572245	84725	0,0,0	17,26,20	6,10,1	13,12,14	298	229	4.72601e-08	1.00247e-05	0.0,0.0,0.0	0.262,0.39,0.052	-0.235
novel splice site MXE	84787	ENSMUSG00000029319	Coq2	chr5	-	100657102	100657270	100657584	100657670	100655254	100655471	100657817	100658006	84787	11,5,4	2,6,2	9,14,7	0,0,0	235	298	1.50888e-06	0.000181297	0.875,0.514,0.717	1.0,1.0,1.0	-0.298
novel splice site MXE	84837	ENSMUSG00000029319	Coq2	chr5	-	100664774	100664870	100665869	100666268	100663579	100663701	100667891	100668058	84837	0,1,0	4,4,3	2,1,2	0,2,0	298	245	8.57921e-07	0.000114054	0.0,0.17,0.0	1.0,0.291,1.0	-0.707
novel splice site MXE	84841	ENSMUSG00000029319	Coq2	chr5	-	100664774	100664870	100665869	100666161	100663579	100663701	100673988	100674284	84841	0,1,0	3,3,4	2,1,4	0,3,0	298	245	1.42361e-07	2.57363e-05	0.0,0.215,0.0	1.0,0.215,1.0	-0.667
novel splice site MXE	85132	ENSMUSG00000098302	Gm28039	chr5	-	106638279	106638635	106690670	106690873	106619539	106619642	106696531	106696571	85132	0,0,0	5,9,20	7,3,1	6,6,20	298	298	2.92307e-06	0.000302561	0.0,0.0,0.0	0.538,0.333,0.048	-0.306
novel splice site MXE	85134	ENSMUSG00000098302	Gm28039	chr5	-	106638279	106638635	106690729	106690873	106619539	106619642	106696531	106696571	85134	0,0,0	5,9,20	1,4,4	6,6,20	293	298	7.22817e-06	0.000611658	0.0,0.0,0.0	0.145,0.404,0.169	-0.239
novel splice site MXE	85135	ENSMUSG00000098302	Gm28039	chr5	-	106638279	106638635	106695642	106695699	106619539	106619642	106696531	106696571	85135	3,2,4	5,9,20	0,0,0	6,6,20	206	298	2.12145e-06	0.000234374	0.465,0.243,0.224	0.0,0.0,0.0	0.311
novel splice site MXE	85146	ENSMUSG00000098302	Gm28039	chr5	-	106679679	106679743	106695642	106695699	106619539	106619642	106696531	106696571	85146	3,2,4	0,0,0	0,0,0	1,2,1	206	213	1.60316e-13	1.1252e-10	1.0,1.0,1.0	0.0,0.0,0.0	1
novel splice site MXE	85147	ENSMUSG00000098302	Gm28039	chr5	-	106690670	106690873	106695642	106695699	106619539	106619642	106696531	106696571	85147	3,2,4	0,0,0	0,0,0	7,3,1	206	298	5.55112e-16	5.9536e-13	1.0,1.0,1.0	0.0,0.0,0.0	1
novel splice site MXE	85149	ENSMUSG00000098302	Gm28039	chr5	-	106690729	106690873	106695642	106695699	106619539	106619642	106696531	106696571	85149	3,2,4	0,0,0	0,0,0	1,4,4	206	293	1.44329e-15	1.43507e-12	1.0,1.0,1.0	0.0,0.0,0.0	1
novel splice site MXE	85150	ENSMUSG00000098302	Gm28039	chr5	-	106690729	106690877	106695642	106695699	106619539	106619642	106696531	106696571	85150	3,2,4	2,6,0	0,0,0	2,1,7	206	297	1.77955e-09	5.35846e-07	0.684,0.325,1.0	0.0,0.0,0.0	0.67
novel splice site MXE	86203	ENSMUSG00000066735	Vkorc1l1	chr5	+	129971549	129971969	129976988	129977192	129942173	129942365	129978518	129978628	86203	3,6,4	17,12,14	0,0,1	26,8,23	298	298	1.53688e-06	0.000183375	0.15,0.333,0.222	0.0,0.0,0.042	0.221
novel splice site MXE	86625	ENSMUSG00000023043	Krt18	chr15	+	102029507	102029548	102029822	102029978	102028215	102028674	102030618	102030783	86625	2,1,0	0,0,1	0,1,0	1,4,6	190	298	9.72615e-06	0.000767899	1.0,1.0,0.0	0.0,0.282,0.0	0.573
novel splice site MXE	86762	ENSMUSG00000053600	Zfp472	chr17	+	32971612	32971725	32975308	32975370	32965813	32965929	32975913	32976040	86762	0,1,10	4,5,0	2,2,11	0,0,0	262	211	1.99504e-06	0.000223203	0.0,0.139,1.0	1.0,1.0,1.0	-0.62
novel splice site MXE	86845	ENSMUSG00000001844	Zdhhc4	chr5	-	143328288	143328570	143328599	143328897	143326098	143326223	143329098	143329223	86845	12,16,23	99,109,80	7,5,6	125101114	298	298	1.34169e-05	0.000995862	0.108,0.128,0.223	0.053,0.047,0.05	0.103
novel splice site MXE	86848	ENSMUSG00000001844	Zdhhc4	chr5	-	143328446	143328570	143328599	143328897	143326098	143326305	143329098	143329223	86848	11,16,22	75,84,59	4,6,3	93,76,86	298	273	1.04127e-06	0.00013407	0.118,0.149,0.255	0.038,0.067,0.031	0.129
novel splice site MXE	86944	ENSMUSG00000029622	Arpc1b	chr5	+	145123878	145123923	145124260	145124290	145123568	145123791	145124586	145124694	86944	0,1,0	2,0,6	3,2,1	0,1,1	194	179	1.96918e-06	0.000221394	0.0,1.0,0.0	1.0,0.649,0.48	-0.376
novel splice site MXE	87133	ENSMUSG00000020023	Tmcc3	chr10	+	94551443	94551521	94556147	94556309	94550851	94551026	94578422	94579339	87133	39,27,17	6,11,4	6,9,14	7,16,15	227	298	3.68422e-06	0.000364802	0.895,0.763,0.848	0.529,0.425,0.551	0.334
novel splice site MXE	87200	ENSMUSG00000029642	Polr1d	chr5	+	147079087	147079165	147098648	147098761	147077563	147077693	147101228	147101303	87200	0,0,0	44,25,26	5,2,5	13,28,29	227	262	1.74976e-06	0.000203682	0.0,0.0,0.0	0.307,0.076,0.166	-0.183
novel splice site MXE	87201	ENSMUSG00000029642	Polr1d	chr5	+	147079087	147079165	147098648	147098935	147077563	147077693	147101228	147101303	87201	0,0,0	34,23,8	5,2,5	19,25,23	227	298	1.67318e-06	0.000196198	0.0,0.0,0.0	0.257,0.095,0.222	-0.191
novel splice site MXE	87202	ENSMUSG00000029642	Polr1d	chr5	+	147079087	147079165	147098648	147099046	147077563	147077693	147101228	147101303	87202	0,0,0	33,25,10	5,2,5	25,27,25	227	298	3.12604e-06	0.00032085	0.0,0.0,0.0	0.208,0.089,0.208	-0.168
novel splice site MXE	87203	ENSMUSG00000029642	Polr1d	chr5	+	147079087	147079165	147098997	147099046	147077563	147077693	147101228	147101303	87203	0,0,0	4,12,5	5,2,5	18,13,17	227	198	1.07946e-05	0.000838385	0.0,0.0,0.0	0.195,0.118,0.204	-0.172
novel splice site MXE	87204	ENSMUSG00000029642	Polr1d	chr5	+	147079087	147079165	147100533	147100649	147077563	147077693	147101228	147101303	87204	0,0,0	1,4,1	5,2,5	4,1,8	227	265	2.31076e-09	6.62368e-07	0.0,0.0,0.0	0.593,0.7,0.422	-0.572
novel splice site MXE	87740	ENSMUSG00000013643	Lypd8	chr11	+	58379605	58379748	58380431	58380657	58379042	58379098	58382284	58382387	87740	137,104,87	728577631	280185147	473556640	292	298	9.4508e-06	0.000750505	0.161,0.155,0.123	0.377,0.253,0.19	-0.127
novel splice site MXE	87743	ENSMUSG00000013643	Lypd8	chr11	+	58379605	58379748	58380524	58380657	58379042	58379098	58382284	58382387	87743	137,104,87	724574629	280185147	468549632	292	282	5.69903e-06	0.000512714	0.155,0.149,0.118	0.366,0.246,0.183	-0.124
novel splice site MXE	87747	ENSMUSG00000013643	Lypd8	chr11	+	58379605	58379748	58380578	58380657	58379042	58379098	58382284	58382387	87747	137,104,87	604458533	280185147	363432516	292	228	4.6731e-06	0.000439902	0.15,0.151,0.113	0.376,0.251,0.182	-0.132
novel splice site MXE	87752	ENSMUSG00000013643	Lypd8	chr11	+	58379605	58379748	58381820	58381906	58379042	58379098	58382284	58382387	87752	137,104,87	44,23,24	280185147	27,23,21	292	235	6.25296e-06	0.000548084	0.715,0.784,0.745	0.893,0.866,0.849	-0.121
novel splice site MXE	87778	ENSMUSG00000013643	Lypd8	chr11	+	58379605	58380024	58380524	58380934	58379042	58379098	58382284	58382387	87778	3,4,2	74,23,31	14,14,18	48,56,37	298	298	5.99363e-06	0.000531167	0.039,0.148,0.061	0.226,0.2,0.327	-0.168
novel splice site MXE	87782	ENSMUSG00000013643	Lypd8	chr11	+	58379605	58380024	58380578	58380934	58379042	58379098	58382284	58382387	87782	3,4,2	73,23,31	14,14,18	47,56,37	298	298	5.95016e-06	0.000529583	0.039,0.148,0.061	0.23,0.2,0.327	-0.17
novel splice site MXE	87784	ENSMUSG00000013643	Lypd8	chr11	+	58379605	58380024	58381820	58381906	58379042	58379098	58382284	58382387	87784	3,4,2	44,23,24	14,14,18	27,23,21	298	235	4.84574e-08	1.01881e-05	0.051,0.121,0.062	0.29,0.324,0.403	-0.261
novel splice site MXE	87903	ENSMUSG00000013643	Lypd8	chr11	+	58379625	58379748	58380524	58380657	58379042	58379098	58382284	58382387	87903	138,104,89	724574629	283186147	468549632	272	282	1.17627e-05	0.000895361	0.165,0.158,0.128	0.385,0.26,0.194	-0.129
novel splice site MXE	87907	ENSMUSG00000013643	Lypd8	chr11	+	58379625	58379748	58380578	58380657	58379042	58379098	58382284	58382387	87907	138,104,89	604458533	283186147	363432516	272	228	9.68667e-06	0.000766049	0.161,0.16,0.123	0.395,0.265,0.193	-0.136
novel splice site MXE	87912	ENSMUSG00000013643	Lypd8	chr11	+	58379625	58379748	58381820	58381906	58379042	58379098	58382284	58382387	87912	138,104,89	44,23,24	283186147	27,23,21	272	235	6.75537e-06	0.000580691	0.73,0.796,0.762	0.901,0.875,0.858	-0.115
novel splice site MXE	87944	ENSMUSG00000013643	Lypd8	chr11	+	58379625	58380024	58381820	58381906	58379042	58379098	58382284	58382387	87944	4,4,4	44,23,24	17,15,18	27,23,21	298	235	1.64617e-07	2.88316e-05	0.067,0.121,0.116	0.332,0.34,0.403	-0.257
novel splice site MXE	87949	ENSMUSG00000013643	Lypd8	chr11	+	58379644	58379672	58379685	58379748	58379042	58379098	58382284	58382387	87949	64,25,36	67,53,46	22,20,16	129,101,82	177	212	2.87515e-09	8.09563e-07	0.534,0.361,0.484	0.17,0.192,0.189	0.276
novel splice site MXE	87951	ENSMUSG00000013643	Lypd8	chr11	+	58379644	58379672	58379685	58380024	58379042	58379098	58382284	58382387	87951	64,25,36	3,4,2	22,20,16	14,14,18	177	298	6.92257e-12	3.42373e-09	0.973,0.913,0.968	0.726,0.706,0.599	0.274
novel splice site MXE	87953	ENSMUSG00000013643	Lypd8	chr11	+	58379644	58379672	58379825	58380024	58379042	58379098	58382284	58382387	87953	64,25,36	3,4,2	22,20,16	14,14,18	177	298	6.92257e-12	3.42373e-09	0.973,0.913,0.968	0.726,0.706,0.599	0.274
novel splice site MXE	87973	ENSMUSG00000013643	Lypd8	chr11	+	58379644	58379685	58379685	58379748	58379042	58379098	58382284	58382387	87973	135,56,68	67,53,46	65,64,60	129,101,82	190	212	1.52609e-06	0.000182543	0.692,0.541,0.623	0.36,0.414,0.449	0.211
novel splice site MXE	87975	ENSMUSG00000013643	Lypd8	chr11	+	58379644	58379685	58379685	58380024	58379042	58379098	58382284	58382387	87975	135,56,68	3,4,2	65,64,60	14,14,18	190	298	9.68225e-10	3.13288e-07	0.986,0.956,0.982	0.879,0.878,0.839	0.109
novel splice site MXE	87977	ENSMUSG00000013643	Lypd8	chr11	+	58379644	58379685	58379825	58380024	58379042	58379098	58382284	58382387	87977	135,56,68	3,4,2	65,64,60	14,14,18	190	298	9.68225e-10	3.13288e-07	0.986,0.956,0.982	0.879,0.878,0.839	0.109
novel splice site MXE	88048	ENSMUSG00000013643	Lypd8	chr11	+	58379644	58379709	58382284	58382383	58379042	58379098	58382751	58382865	88048	649324372	706526567	345423295	961967985	214	248	5.5613e-10	1.9164e-07	0.516,0.417,0.432	0.294,0.336,0.258	0.159
novel splice site MXE	88049	ENSMUSG00000013643	Lypd8	chr11	+	58379644	58379709	58382284	58382385	58379042	58379098	58382751	58382865	88049	649324372	659490534	345423295	922924954	214	250	2.84045e-10	1.03091e-07	0.535,0.436,0.449	0.304,0.348,0.265	0.168
novel splice site MXE	88050	ENSMUSG00000013643	Lypd8	chr11	+	58379644	58379709	58382284	58382386	58379042	58379098	58382751	58382865	88050	649324372	726532579	345423295	100210301032	214	251	3.26886e-11	1.41829e-08	0.512,0.417,0.43	0.288,0.325,0.251	0.165
novel splice site MXE	88169	ENSMUSG00000013643	Lypd8	chr11	+	58379685	58379748	58380431	58380657	58379042	58379098	58382284	58382387	88169	67,53,46	728577631	129,101,82	473556640	212	298	1.27738e-07	2.36297e-05	0.115,0.114,0.093	0.277,0.203,0.153	-0.104
novel splice site MXE	88172	ENSMUSG00000013643	Lypd8	chr11	+	58379685	58379748	58380524	58380657	58379042	58379098	58382284	58382387	88172	67,53,46	724574629	129,101,82	468549632	212	282	7.06947e-08	1.40877e-05	0.11,0.109,0.089	0.268,0.197,0.147	-0.101
novel splice site MXE	88176	ENSMUSG00000013643	Lypd8	chr11	+	58379685	58379748	58380578	58380657	58379042	58379098	58382284	58382387	88176	67,53,46	604458533	129,101,82	363432516	212	228	4.44362e-08	9.53162e-06	0.107,0.111,0.085	0.277,0.201,0.146	-0.107
novel splice site MXE	88207	ENSMUSG00000013643	Lypd8	chr11	+	58379685	58380024	58380524	58380934	58379042	58379098	58382284	58382387	88207	3,4,2	74,23,31	14,14,18	48,56,37	298	298	5.99363e-06	0.000531167	0.039,0.148,0.061	0.226,0.2,0.327	-0.168
novel splice site MXE	88211	ENSMUSG00000013643	Lypd8	chr11	+	58379685	58380024	58380578	58380934	58379042	58379098	58382284	58382387	88211	3,4,2	73,23,31	14,14,18	47,56,37	298	298	5.95016e-06	0.000529583	0.039,0.148,0.061	0.23,0.2,0.327	-0.17
novel splice site MXE	88213	ENSMUSG00000013643	Lypd8	chr11	+	58379685	58380024	58381820	58381906	58379042	58379098	58382284	58382387	88213	3,4,2	44,23,24	14,14,18	27,23,21	298	235	4.84574e-08	1.01881e-05	0.051,0.121,0.062	0.29,0.324,0.403	-0.261
novel splice site MXE	88224	ENSMUSG00000013643	Lypd8	chr11	+	58379825	58379887	58380578	58380657	58379042	58379098	58382284	58382387	88224	1390754814	604458533	132414271144	363432516	211	228	6.76157e-06	0.000580691	0.713,0.64,0.623	0.798,0.781,0.706	-0.103
novel splice site MXE	88262	ENSMUSG00000013643	Lypd8	chr11	+	58379825	58380024	58380524	58380934	58379042	58379098	58382284	58382387	88262	3,4,2	74,23,31	14,14,18	48,56,37	298	298	5.99363e-06	0.000531167	0.039,0.148,0.061	0.226,0.2,0.327	-0.168
novel splice site MXE	88266	ENSMUSG00000013643	Lypd8	chr11	+	58379825	58380024	58380578	58380934	58379042	58379098	58382284	58382387	88266	3,4,2	73,23,31	14,14,18	47,56,37	298	298	5.95016e-06	0.000529583	0.039,0.148,0.061	0.23,0.2,0.327	-0.17
novel splice site MXE	88268	ENSMUSG00000013643	Lypd8	chr11	+	58379825	58380024	58381820	58381906	58379042	58379098	58382284	58382387	88268	3,4,2	44,23,24	14,14,18	27,23,21	298	235	4.84574e-08	1.01881e-05	0.051,0.121,0.062	0.29,0.324,0.403	-0.261
novel splice site MXE	88270	ENSMUSG00000013643	Lypd8	chr11	+	58379825	58380024	58380524	58380657	58379644	58379709	58382284	58382387	88270	1524839934	728594633	144315691443	485569656	298	282	5.88945e-06	0.000526373	0.665,0.572,0.583	0.738,0.723,0.675	-0.105
novel splice site MXE	88274	ENSMUSG00000013643	Lypd8	chr11	+	58379825	58380024	58380578	58380657	58379644	58379709	58382284	58382387	88274	1524839934	620459537	144315691443	372451526	298	228	1.75662e-07	3.05115e-05	0.653,0.583,0.571	0.748,0.727,0.677	-0.115
novel splice site MXE	88279	ENSMUSG00000013643	Lypd8	chr11	+	58379825	58380024	58380595	58380657	58379644	58379709	58382284	58382387	88279	1524839934	548430489	144315691443	329388462	298	211	1.19145e-07	2.22125e-05	0.663,0.58,0.575	0.756,0.741,0.689	-0.123
novel splice site MXE	88297	ENSMUSG00000013643	Lypd8	chr11	+	58379832	58379887	58380578	58380657	58379644	58379709	58382284	58382387	88297	1270668737	620459537	121312371056	372451526	204	228	1.21281e-05	0.000915021	0.696,0.619,0.605	0.785,0.754,0.692	-0.104
novel splice site MXE	88302	ENSMUSG00000013643	Lypd8	chr11	+	58379832	58379887	58380595	58380657	58379644	58379709	58382284	58382387	88302	1270668737	548430489	121312371056	329388462	204	211	5.34653e-06	0.000488254	0.706,0.616,0.609	0.792,0.767,0.703	-0.11
novel splice site MXE	88335	ENSMUSG00000013643	Lypd8	chr11	+	58379832	58380024	58381820	58381906	58379644	58379709	58382284	58382387	88335	22,16,7	124,57,88	35,29,41	76,80,65	298	235	3.8918e-06	0.000380785	0.123,0.181,0.059	0.266,0.222,0.332	-0.152
novel splice site MXE	88461	ENSMUSG00000013643	Lypd8	chr11	+	58380595	58380740	58380843	58381048	58379644	58379709	58382284	58382387	88461	3,2,2	0,0,0	2,1,1	3,2,3	294	298	2.49052e-09	7.07522e-07	1.0,1.0,1.0	0.403,0.336,0.253	0.669
novel splice site MXE	88861	ENSMUSG00000038507	Parp12	chr6	-	39100248	39100346	39105889	39105987	39093627	39093724	39111510	39111811	88861	2,8,0	0,1,1	0,0,2	1,3,4	247	247	6.02148e-06	0.000532193	1.0,0.889,0.0	0.0,0.0,0.333	0.519
novel splice site MXE	89093	ENSMUSG00000017756	Slc12a7	chr13	+	73764144	73764542	73768447	73768497	73763696	73763890	73784518	73784613	89093	12,9,5	0,0,0	0,1,0	2,0,2	298	199	2.24804e-07	3.72539e-05	1.0,1.0,1.0	0.0,1.0,0.0	0.667
novel splice site MXE	89101	ENSMUSG00000017756	Slc12a7	chr13	+	73764180	73764542	73768447	73768497	73763696	73763890	73784518	73784613	89101	12,10,5	0,0,0	0,1,0	2,0,2	298	199	2.24799e-07	3.72539e-05	1.0,1.0,1.0	0.0,1.0,0.0	0.667
novel splice site MXE	89103	ENSMUSG00000017756	Slc12a7	chr13	+	73764414	73764542	73768447	73768497	73763696	73763890	73784518	73784613	89103	12,5,4	0,0,0	0,1,0	2,0,2	277	199	3.19467e-07	4.94232e-05	1.0,1.0,1.0	0.0,1.0,0.0	0.667
novel splice site MXE	89147	ENSMUSG00000029810	Tmem176b	chr6	-	48838474	48838641	48839337	48839621	48838171	48838362	48840360	48840980	89147	14,10,2	1,0,1	7,2,4	5,4,3	298	298	8.54769e-06	0.000691443	0.933,1.0,0.667	0.583,0.333,0.571	0.371
novel splice site MXE	89702	ENSMUSG00000004980	Hnrnpa2b1	chr6	-	51462512	51462580	51463216	51463260	51461919	51462055	51463410	51463493	89702	2,1,3	2,2,0	0,0,1	8,3,10	193	217	4.14409e-06	0.000397554	0.529,0.36,1.0	0.0,0.0,0.101	0.596
novel splice site MXE	89706	ENSMUSG00000004980	Hnrnpa2b1	chr6	-	51462512	51462596	51463216	51463260	51461919	51462055	51463410	51463493	89706	2,1,3	0,2,0	0,0,1	1,2,1	193	233	8.45642e-07	0.000112894	1.0,0.376,1.0	0.0,0.0,0.547	0.61
novel splice site MXE	89732	ENSMUSG00000004980	Hnrnpa2b1	chr6	-	51464427	51464436	51465178	51465190	51464088	51464211	51466141	51466237	89732	436395410	312322357	423557631	146227223	161	158	9.28146e-14	6.81495e-11	0.578,0.546,0.53	0.74,0.707,0.735	-0.176
novel splice site MXE	89821	ENSMUSG00000024811	Tnks2	chr19	+	36876184	36876373	36879234	36879358	36875263	36875373	36880509	36880592	89821	650788616	298386338	450637658	477542519	298	273	1.90083e-09	5.67e-07	0.666,0.652,0.625	0.464,0.518,0.537	0.141
novel splice site MXE	89822	ENSMUSG00000024811	Tnks2	chr19	+	36876184	36876373	36879234	36879438	36875263	36875373	36880509	36880592	89822	650788616	339428404	450637658	537627611	298	298	8.42493e-10	2.81184e-07	0.657,0.648,0.604	0.456,0.504,0.519	0.143
novel splice site MXE	89823	ENSMUSG00000024811	Tnks2	chr19	+	36876184	36876373	36879234	36879460	36875263	36875373	36880509	36880592	89823	650788616	344432404	450637658	539628619	298	298	9.23761e-10	3.01972e-07	0.654,0.646,0.604	0.455,0.504,0.515	0.143
novel splice site MXE	90480	ENSMUSG00000027363	Usp8	chr2	+	126738694	126738970	126741538	126741648	126737858	126738082	126742123	126742681	90480	0,0,2	3,4,1	2,7,1	0,0,0	298	259	5.98399e-12	3.00626e-09	0.0,0.0,0.635	1.0,1.0,1.0	-0.788
novel splice site MXE	90630	ENSMUSG00000052656	Rnf103	chr6	+	71507980	71508059	71508685	71508735	71505733	71505849	71508868	71510881	90630	32,8,16	9,0,3	6,5,1	30,23,18	228	199	1.88738e-15	1.83833e-12	0.756,1.0,0.823	0.149,0.159,0.046	0.742
novel splice site MXE	90631	ENSMUSG00000052656	Rnf103	chr6	+	71507980	71508059	71508685	71508771	71505733	71505849	71508868	71510881	90631	32,8,16	4,0,2	6,5,1	28,11,17	228	235	2.22045e-16	2.68289e-13	0.892,1.0,0.892	0.181,0.319,0.057	0.742
novel splice site MXE	90835	ENSMUSG00000071356	Reg3b	chr6	+	78372090	78372225	78372811	78372937	78371798	78371917	78373198	78373466	90835	3,40,60	3,20,47	11,9,31	42,23,53	284	275	1.13236e-05	0.000869564	0.492,0.659,0.553	0.202,0.275,0.362	0.288
novel splice site MXE	90898	ENSMUSG00000025498	Irf7	chr7	-	141264126	141264276	141264724	141264774	141263972	141264048	141265074	141265473	90898	76,14,11	200,39,24	224,110,45	178,146,63	199	298	7.36894e-06	0.000620496	0.363,0.35,0.407	0.653,0.53,0.517	-0.193
novel splice site MXE	90903	ENSMUSG00000025498	Irf7	chr7	-	141264126	141264310	141264724	141264774	141263972	141264048	141265074	141265473	90903	76,14,11	200,39,24	224,110,45	178,146,64	199	298	9.41069e-06	0.000748565	0.363,0.35,0.407	0.653,0.53,0.513	-0.192
novel splice site MXE	90914	ENSMUSG00000025498	Irf7	chr7	-	141264126	141264332	141264724	141264774	141263972	141264048	141265074	141265473	90914	76,14,11	200,39,24	224,110,45	181,148,63	199	298	8.30911e-06	0.000679049	0.363,0.35,0.407	0.65,0.527,0.517	-0.191
novel splice site MXE	90918	ENSMUSG00000025498	Irf7	chr7	-	141264126	141264336	141264724	141264774	141263972	141264048	141265074	141265473	90918	76,14,11	200,39,24	224,110,45	178,148,63	199	298	9.09323e-06	0.000728168	0.363,0.35,0.407	0.653,0.527,0.517	-0.192
novel splice site MXE	91163	ENSMUSG00000030016	Zfp638	chr6	+	83979539	83979909	83981683	83981785	83976201	83976350	83983975	83984074	91163	364331291	82,128,87	247312405	33,56,56	298	251	2.00365e-06	0.000223399	0.789,0.685,0.738	0.863,0.824,0.859	-0.111
novel splice site MXE	91316	ENSMUSG00000071337	Tia1	chr6	+	86419104	86419133	86419693	86419812	86418877	86418932	86420323	86420411	91316	17,41,25	8,13,8	20,42,54	2,0,5	178	268	2.52094e-06	0.000267736	0.762,0.826,0.825	0.938,1.0,0.942	-0.156
novel splice site MXE	91494	ENSMUSG00000079477	Rab7	chr6	-	88014585	88014701	88039988	88040092	88013637	88013698	88045072	88045270	91494	3,2,10	22,9,11	2,0,0	50,17,9	253	265	3.60195e-06	0.000359641	0.125,0.189,0.488	0.04,0.0,0.0	0.254
novel splice site MXE	91510	ENSMUSG00000079477	Rab7	chr6	-	88038809	88038880	88039643	88040092	88013637	88013698	88045072	88045270	91510	1,3,6	2,4,1	0,1,0	10,4,10	298	220	2.5461e-06	0.000270036	0.27,0.356,0.816	0.0,0.156,0.0	0.429
novel splice site MXE	91512	ENSMUSG00000079477	Rab7	chr6	-	88038809	88038880	88039988	88040092	88013637	88013698	88045072	88045270	91512	3,2,10	2,4,1	2,0,0	10,4,10	253	220	8.00437e-07	0.000107915	0.566,0.303,0.897	0.148,0.0,0.0	0.539
novel splice site MXE	91531	ENSMUSG00000079477	Rab7	chr6	-	88039643	88040092	88043376	88043483	88015631	88015718	88045072	88045270	91531	2,0,0	3,3,6	2,2,2	0,0,0	256	298	4.4964e-14	3.48939e-11	0.437,0.0,0.0	1.0,1.0,1.0	-0.854
novel splice site MXE	91537	ENSMUSG00000079477	Rab7	chr6	-	88039988	88040092	88043376	88043483	88015631	88015718	88045072	88045270	91537	2,0,0	1,3,6	2,2,2	0,0,0	256	253	1.05186e-11	5.02015e-09	0.664,0.0,0.0	1.0,1.0,1.0	-0.779
novel splice site MXE	91651	ENSMUSG00000030960	Mettl10	chr7	-	132834739	132834834	132836820	132836927	132831367	132831576	132837099	132837207	91651	0,0,1	2,2,6	2,7,2	5,5,0	256	244	1.16615e-05	0.000891924	0.0,0.0,0.137	0.276,0.572,1.0	-0.57
novel splice site MXE	91856	ENSMUSG00000032547	Ryk	chr9	+	102856928	102857243	102861409	102861529	102834981	102835239	102861873	102861995	91856	1,2,2	0,0,0	1,1,3	3,4,6	298	269	2.73809e-11	1.20999e-08	1.0,1.0,1.0	0.231,0.184,0.311	0.758
novel splice site MXE	91877	ENSMUSG00000008658	Rbfox1	chr16	+	7363864	7363904	7391987	7392040	7352931	7353064	7407963	7408039	91877	1,1,5	0,0,0	4,1,0	2,2,2	189	202	8.34776e-06	0.000680908	1.0,1.0,1.0	0.681,0.348,0.0	0.657
novel splice site MXE	91893	ENSMUSG00000005882	Uqcc1	chr2	-	155870728	155870812	155874105	155874172	155858111	155858189	155887108	155887217	91893	0,2,0	3,9,1	8,3,1	3,2,0	216	233	1.43772e-06	0.000174156	0.0,0.193,0.0	0.742,0.618,1.0	-0.722
novel splice site MXE	91935	ENSMUSG00000030269	Mtmr14	chr6	+	113269731	113269870	113270521	113270700	113269500	113269559	113280602	113281392	91935	647561479	25,34,27	351510635	106,83,99	288	298	0	0	0.964,0.945,0.948	0.774,0.864,0.869	0.117
novel splice site MXE	91936	ENSMUSG00000030269	Mtmr14	chr6	+	113269731	113269870	113270521	113270718	113269500	113269559	113280602	113281392	91936	647561479	26,34,27	351510635	106,81,99	288	298	0	0	0.963,0.945,0.948	0.774,0.867,0.869	0.115
novel splice site MXE	91948	ENSMUSG00000030269	Mtmr14	chr6	+	113270521	113270700	113277789	113277945	113269500	113269559	113280602	113281392	91948	25,34,27	436463382	106,83,99	280371382	298	298	0	0	0.054,0.068,0.066	0.275,0.183,0.206	-0.159
novel splice site MXE	91950	ENSMUSG00000030269	Mtmr14	chr6	+	113270521	113270718	113277789	113277945	113269500	113269559	113280602	113281392	91950	26,34,27	436463382	106,81,99	280371382	298	298	0	0	0.056,0.068,0.066	0.275,0.179,0.206	-0.157
novel splice site MXE	91955	ENSMUSG00000079426	Arpc4	chr6	+	113379734	113379832	113380484	113380630	113378192	113378208	113380725	113380844	91955	0,0,0	6,15,7	20,1,4	26,12,9	247	295	1.0451e-07	1.99118e-05	0.0,0.0,0.0	0.479,0.091,0.347	-0.306
novel splice site MXE	91969	ENSMUSG00000056204	Pgpep1	chr8	-	70653811	70653929	70654867	70654969	70652441	70652521	70657427	70657480	91969	2,0,0	7,10,2	4,7,4	3,5,4	251	267	1.4356e-06	0.000174156	0.233,0.0,0.0	0.586,0.598,0.515	-0.489
novel splice site MXE	92325	ENSMUSG00000039678	Tbc1d13	chr2	+	30135373	30135552	30136537	30136713	30134796	30134870	30137120	30137182	92325	22,26,8	235188189	85,32,64	184231221	298	298	4.67359e-07	6.87378e-05	0.086,0.121,0.041	0.316,0.122,0.225	-0.138
novel splice site MXE	92327	ENSMUSG00000039678	Tbc1d13	chr2	+	30135373	30135552	30136552	30136713	30134796	30134870	30137120	30137182	92327	22,26,8	236188189	85,32,64	183231221	298	298	4.67051e-07	6.87378e-05	0.085,0.121,0.041	0.317,0.122,0.225	-0.139
novel splice site MXE	92329	ENSMUSG00000039678	Tbc1d13	chr2	+	30135373	30135552	30136597	30136713	30134796	30134870	30137120	30137182	92329	22,26,8	235188189	85,32,64	181230222	298	265	1.9775e-07	3.32321e-05	0.077,0.11,0.036	0.295,0.11,0.204	-0.129
novel splice site MXE	92358	ENSMUSG00000039678	Tbc1d13	chr2	+	30135416	30135552	30136537	30136713	30134796	30134870	30137120	30137182	92358	23,26,8	235188189	81,32,62	184231221	285	298	1.07068e-06	0.000136266	0.093,0.126,0.042	0.315,0.127,0.227	-0.136
novel splice site MXE	92360	ENSMUSG00000039678	Tbc1d13	chr2	+	30135416	30135552	30136552	30136713	30134796	30134870	30137120	30137182	92360	23,26,8	236188189	81,32,62	183231221	285	298	1.05722e-06	0.000135457	0.092,0.126,0.042	0.316,0.127,0.227	-0.137
novel splice site MXE	92362	ENSMUSG00000039678	Tbc1d13	chr2	+	30135416	30135552	30136597	30136713	30134796	30134870	30137120	30137182	92362	23,26,8	235188189	81,32,62	181230222	285	265	4.50404e-07	6.66549e-05	0.083,0.114,0.038	0.294,0.115,0.206	-0.127
novel splice site MXE	92386	ENSMUSG00000039678	Tbc1d13	chr2	+	30135536	30135552	30136867	30136901	30134796	30134870	30137120	30137182	92386	0,2,0	2,2,4	5,3,6	1,0,2	165	183	1.10163e-06	0.000139092	0.0,0.526,0.0	0.847,1.0,0.769	-0.697
novel splice site MXE	93137	ENSMUSG00000012848	Rps5	chr7	+	12925409	12925600	12925818	12925856	12922972	12923081	12926395	12926494	93137	0,0,0	2,2,4	2,2,4	0,3,0	298	187	2.3344e-08	5.42154e-06	0.0,0.0,0.0	1.0,0.295,1.0	-0.765
novel splice site MXE	94092	ENSMUSG00000026304	Rab17	chr1	-	90964145	90964313	90968551	90968664	90961110	90961262	90969229	90969661	94092	3,5,3	0,0,0	2,0,4	1,5,2	262	298	2.5216e-06	0.000267736	1.0,1.0,1.0	0.695,0.0,0.695	0.537
novel splice site MXE	94146	ENSMUSG00000030301	Ccdc91	chr6	+	147476265	147476570	147496616	147496669	147475990	147476059	147507783	147507827	94146	1,2,2	0,1,1	0,0,0	11,11,7	298	202	3.568e-06	0.000356999	1.0,0.575,0.575	0.0,0.0,0.0	0.717
novel splice site MXE	94161	ENSMUSG00000030301	Ccdc91	chr6	+	147490245	147490367	147496616	147496669	147475990	147476059	147507783	147507827	94161	2,3,4	0,1,1	1,2,0	11,11,7	271	202	2.91819e-09	8.19265e-07	1.0,0.691,0.749	0.063,0.119,0.0	0.753
novel splice site MXE	94208	ENSMUSG00000040029	Ipo8	chr6	-	148821534	148821751	148824403	148824456	148817963	148818122	148831163	148831464	94208	3,3,5	0,0,0	7,9,1	4,2,7	202	298	2.23041e-06	0.000243591	1.0,1.0,1.0	0.721,0.869,0.174	0.412
novel splice site MXE	94266	ENSMUSG00000019734	Tmc4	chr7	-	3670759	3671101	3671273	3671431	3669914	3670041	3671962	3672110	94266	11,5,6	11,12,8	4,14,14	0,0,4	298	298	4.97982e-07	7.24601e-05	0.5,0.294,0.429	1.0,1.0,0.778	-0.518
novel splice site MXE	94308	ENSMUSG00000008435	Rdh13	chr7	-	4435187	4435327	4438438	4438501	4435032	4435098	4442593	4442749	94308	2,3,6	0,0,5	0,0,1	2,3,1	212	289	1.92482e-06	0.000218207	1.0,1.0,0.621	0.0,0.0,0.577	0.681
novel splice site MXE	94528	ENSMUSG00000045411	2410002F23Rik	chr7	+	44247250	44247614	44247909	44248059	44246786	44246823	44248251	44248295	94528	32,31,16	190237214	23,35,59	61175182	298	298	9.20903e-06	0.000736206	0.144,0.116,0.07	0.274,0.167,0.245	-0.119
novel splice site MXE	94907	ENSMUSG00000006024	Napa	chr7	+	16114051	16114225	16115202	16115269	16113475	16113560	16115599	16115650	94907	0,1,1	3,2,2	2,4,6	1,0,2	298	216	1.60075e-06	0.000188871	0.0,0.266,0.266	0.592,1.0,0.685	-0.582
novel splice site MXE	95260	ENSMUSG00000001123	Lgals9	chr11	-	78969283	78969764	78970090	78970154	78967997	78968033	78971316	78971427	95260	12,18,6	1,0,0	38,25,7	13,3,4	213	298	9.82748e-06	0.000774618	0.944,1.0,1.0	0.804,0.921,0.71	0.17
novel splice site MXE	95261	ENSMUSG00000001123	Lgals9	chr11	-	78969283	78969764	78970090	78970268	78967997	78968033	78971316	78971427	95261	3,2,2	1,0,0	2,2,2	13,3,4	298	298	1.55713e-07	2.75246e-05	0.75,1.0,1.0	0.133,0.4,0.333	0.628
novel splice site MXE	95262	ENSMUSG00000001123	Lgals9	chr11	-	78969283	78969764	78970090	78970154	78967997	78968033	78972987	78973189	95262	3,2,1	0,0,0	2,1,0	13,3,2	213	298	5.51448e-13	3.6053e-10	1.0,1.0,1.0	0.177,0.318,0.0	0.835
novel splice site MXE	95333	ENSMUSG00000001123	Lgals9	chr11	-	78971222	78971427	78973008	78973184	78969713	78969806	78976612	78976701	95333	1,2,4	2,1,4	0,0,0	9,4,1	298	298	1.11848e-06	0.000141033	0.333,0.667,0.5	0.0,0.0,0.0	0.5
novel splice site MXE	95385	ENSMUSG00000001123	Lgals9	chr11	-	78973000	78973189	78976612	78976778	78971316	78971427	78984777	78984946	95385	1,2,3	0,0,0	2,4,0	2,7,3	298	298	2.9395e-10	1.05881e-07	1.0,1.0,1.0	0.5,0.364,0.0	0.712
novel splice site MXE	95441	ENSMUSG00000025142	Aspscr1	chr11	+	120705235	120705313	120707904	120707957	120704071	120704124	120708657	120708709	95441	6,6,8	12,11,11	0,3,2	35,23,21	227	202	7.46189e-07	0.000102631	0.308,0.327,0.393	0.0,0.104,0.078	0.282
novel splice site MXE	95442	ENSMUSG00000025142	Aspscr1	chr11	+	120705235	120705313	120707904	120707996	120704071	120704124	120708657	120708709	95442	6,6,8	5,8,4	0,3,2	16,11,13	227	241	8.4039e-06	0.000684452	0.56,0.443,0.68	0.0,0.225,0.14	0.439
novel splice site MXE	95456	ENSMUSG00000025142	Aspscr1	chr11	+	120706031	120706205	120707904	120707957	120704071	120704124	120708657	120708709	95456	8,7,3	12,11,11	0,0,4	35,23,21	298	202	1.17251e-06	0.000147069	0.311,0.301,0.156	0.0,0.0,0.114	0.218
novel splice site MXE	95457	ENSMUSG00000025142	Aspscr1	chr11	+	120706031	120706205	120707904	120707996	120704071	120704124	120708657	120708709	95457	8,7,3	5,8,4	0,0,4	16,11,13	298	241	3.85249e-06	0.000378723	0.564,0.414,0.378	0.0,0.0,0.199	0.386
novel splice site MXE	95481	ENSMUSG00000054808	Actn4	chr7	-	28909902	28909988	28911489	28911500	28906971	28907064	28912239	28912321	95481	105,125,70	26,32,27	109,96,112	125,69,65	160	235	1.30947e-07	2.41766e-05	0.856,0.852,0.792	0.562,0.671,0.717	0.183
novel splice site MXE	95545	ENSMUSG00000040857	Erf	chr7	-	25248400	25248713	25250372	25250451	25246087	25246322	25250578	25250761	95545	7,5,10	7,11,11	12,27,31	2,0,10	228	298	1.47988e-06	0.000178358	0.567,0.373,0.543	0.887,1.0,0.802	-0.402
novel splice site MXE	96580	ENSMUSG00000056124	B4galt6	chr18	-	20738993	20739183	20744767	20745014	20727961	20728078	20745352	20746404	96580	5,4,5	8,23,9	1,2,0	74,28,25	298	298	3.15668e-07	4.89146e-05	0.385,0.148,0.357	0.013,0.067,0.0	0.27
novel splice site MXE	96650	ENSMUSG00000035517	Tdrd7	chr4	+	46020723	46020939	46029646	46029803	46018529	46018616	46034295	46034761	96650	0,0,0	3,2,1	9,2,8	5,6,2	298	298	4.96187e-09	1.32004e-06	0.0,0.0,0.0	0.643,0.25,0.8	-0.564
novel splice site MXE	96742	ENSMUSG00000024963	Dnajc4	chr19	-	6990894	6991004	6991772	6991942	6990717	6990811	6992158	6992503	96742	3,2,2	2,1,2	1,0,0	6,2,3	298	259	8.03909e-06	0.000661513	0.566,0.635,0.465	0.127,0.0,0.0	0.513
novel splice site MXE	96977	ENSMUSG00000004610	Etfb	chr7	+	43452801	43452957	43454517	43454591	43452340	43452499	43457569	43457800	96977	12,6,5	0,1,0	4,4,1	5,1,1	298	223	1.98859e-06	0.000223051	1.0,0.818,1.0	0.374,0.75,0.428	0.422
novel splice site MXE	97043	ENSMUSG00000101166	Gm28496	chr7	+	44247237	44247416	44248039	44248059	44246773	44246823	44248251	44248295	97043	241391225	30,34,42	102386439	3,19,24	298	169	3.37364e-06	0.000341489	0.82,0.867,0.752	0.951,0.92,0.912	-0.115
novel splice site MXE	97050	ENSMUSG00000101166	Gm28496	chr7	+	44247250	44247416	44247909	44248059	44246773	44246823	44248251	44248295	97050	183284157	190237214	93302345	61175182	298	298	9.61635e-06	0.000762383	0.491,0.545,0.423	0.604,0.633,0.655	-0.144
novel splice site MXE	97051	ENSMUSG00000101166	Gm28496	chr7	+	44247250	44247416	44248039	44248059	44246773	44246823	44248251	44248295	97051	183284157	30,34,42	93302345	3,19,24	298	169	1.46813e-06	0.000177614	0.776,0.826,0.679	0.946,0.9,0.891	-0.152
novel splice site MXE	97063	ENSMUSG00000057406	Whsc1	chr5	+	33871366	33871501	33877565	33877682	33868753	33868878	33879057	33879189	97063	9,1,4	0,0,0	14,9,11	6,1,5	284	266	1.07324e-06	0.00013641	1.0,1.0,1.0	0.686,0.894,0.673	0.249
novel splice site MXE	97064	ENSMUSG00000057406	Whsc1	chr5	+	33871366	33871501	33877568	33877682	33868753	33868878	33879057	33879189	97064	9,1,4	0,0,0	14,9,11	6,0,5	284	263	5.69096e-06	0.000512471	1.0,1.0,1.0	0.684,1.0,0.671	0.215
novel splice site MXE	97065	ENSMUSG00000057406	Whsc1	chr5	+	33871366	33871634	33877565	33877682	33868753	33868878	33879057	33879189	97065	8,6,9	0,0,0	16,12,17	6,1,5	298	266	2.22957e-06	0.000243591	1.0,1.0,1.0	0.704,0.915,0.752	0.21
novel splice site MXE	97066	ENSMUSG00000057406	Whsc1	chr5	+	33871366	33871634	33877568	33877682	33868753	33868878	33879057	33879189	97066	8,6,9	0,0,0	16,12,17	6,0,5	298	263	8.90323e-06	0.000715353	1.0,1.0,1.0	0.702,1.0,0.75	0.183
novel splice site MXE	97067	ENSMUSG00000057406	Whsc1	chr5	+	33871369	33871501	33877565	33877682	33868753	33868878	33879057	33879189	97067	3,4,1	0,0,0	2,4,2	6,1,5	281	266	7.22088e-09	1.85284e-06	1.0,1.0,1.0	0.24,0.791,0.275	0.565
novel splice site MXE	97068	ENSMUSG00000057406	Whsc1	chr5	+	33871369	33871501	33877568	33877682	33868753	33868878	33879057	33879189	97068	3,4,1	0,0,0	2,4,2	6,0,5	281	263	2.59505e-06	0.00027401	1.0,1.0,1.0	0.238,1.0,0.272	0.497
novel splice site MXE	97069	ENSMUSG00000057406	Whsc1	chr5	+	33871369	33871634	33877565	33877682	33868753	33868878	33879057	33879189	97069	2,9,6	0,0,0	4,7,7	6,1,5	298	266	8.87484e-08	1.73073e-05	1.0,1.0,1.0	0.373,0.862,0.555	0.403
novel splice site MXE	97070	ENSMUSG00000057406	Whsc1	chr5	+	33871369	33871634	33877568	33877682	33868753	33868878	33879057	33879189	97070	2,9,6	0,0,0	4,7,7	6,0,5	298	263	3.14154e-06	0.000321748	1.0,1.0,1.0	0.37,1.0,0.553	0.359
novel splice site MXE	97431	ENSMUSG00000063511	Snrnp70	chr7	-	45379274	45379334	45379584	45379676	45377394	45377443	45380716	45383184	97431	0,0,0	4,2,5	2,3,3	5,3,4	241	209	1.08206e-06	0.000136983	0.0,0.0,0.0	0.258,0.464,0.394	-0.372
novel splice site MXE	97620	ENSMUSG00000030452	Nipa2	chr7	-	55942980	55943036	55944480	55944639	55937571	55937662	55962199	55962476	97620	3,16,4	0,0,0	8,9,6	5,1,3	298	205	4.84282e-07	7.06823e-05	1.0,1.0,1.0	0.524,0.861,0.579	0.345
novel splice site MXE	97622	ENSMUSG00000030452	Nipa2	chr7	-	55942980	55943036	55944631	55945085	55937571	55937662	55962199	55962476	97622	5,6,2	0,0,0	7,5,4	5,1,3	298	205	7.12461e-08	1.4168e-05	1.0,1.0,1.0	0.491,0.775,0.478	0.419
novel splice site MXE	97625	ENSMUSG00000030452	Nipa2	chr7	-	55942980	55943036	55961451	55961526	55937571	55937662	55962199	55962476	97625	5,5,8	0,0,0	3,10,6	5,1,3	224	205	2.58621e-06	0.00027338	1.0,1.0,1.0	0.354,0.901,0.647	0.366
novel splice site MXE	98308	ENSMUSG00000023010	Tmbim6	chr15	+	99393333	99393730	99399509	99399871	99393021	99393040	99401579	99401663	98308	92,61,33	78,48,40	106,100,78	30,41,18	298	298	5.14449e-08	1.06984e-05	0.541,0.56,0.452	0.779,0.709,0.812	-0.249
novel splice site MXE	98309	ENSMUSG00000023010	Tmbim6	chr15	+	99393333	99393730	99399592	99399871	99393021	99393040	99401579	99401663	98309	92,61,33	78,48,40	106,100,78	30,41,18	298	298	5.14449e-08	1.06984e-05	0.541,0.56,0.452	0.779,0.709,0.812	-0.249
novel splice site MXE	98310	ENSMUSG00000023010	Tmbim6	chr15	+	99393333	99393730	99399625	99399871	99393021	99393040	99401579	99401663	98310	92,61,33	77,49,40	106,100,78	30,41,18	298	298	4.48102e-08	9.59028e-06	0.544,0.555,0.452	0.779,0.709,0.812	-0.25
novel splice site MXE	98357	ENSMUSG00000023010	Tmbim6	chr15	+	99400065	99400194	99401117	99401240	99393021	99393040	99401579	99401663	98357	0,1,0	1,2,1	2,4,0	0,1,1	278	272	7.86762e-06	0.000649644	0.0,0.329,0.0	1.0,0.796,0.0	-0.489
novel splice site MXE	98406	ENSMUSG00000038085	Cnbd2	chr2	+	156342915	156343000	156347937	156348126	156341601	156341740	156353194	156353309	98406	6,0,2	3,1,0	0,0,0	2,4,1	234	298	6.91264e-06	0.000590189	0.718,0.0,1.0	0.0,0.0,0.0	0.573
novel splice site MXE	98783	ENSMUSG00000049580	Tsku	chr7	-	98359250	98359467	98360020	98360301	98353542	98353616	98361158	98361292	98783	0,0,0	6,8,1	5,3,9	21,0,0	298	298	1.24928e-09	3.96563e-07	0.0,0.0,0.0	0.192,1.0,1.0	-0.731
novel splice site MXE	98932	ENSMUSG00000033685	Ucp2	chr7	+	100495530	100495734	100496085	100496171	100494251	100494375	100496725	100496948	98932	23,14,18	41,57,34	15,3,9	107,49,65	298	235	8.54194e-06	0.000691443	0.307,0.162,0.295	0.1,0.046,0.098	0.173
novel splice site MXE	98959	ENSMUSG00000033685	Ucp2	chr7	+	100495672	100495734	100496085	100496171	100494251	100494375	100496725	100496948	98959	17,11,13	41,57,34	4,3,10	107,49,65	211	235	9.24883e-06	0.000738151	0.316,0.177,0.299	0.04,0.064,0.146	0.181
novel splice site MXE	98992	ENSMUSG00000033685	Ucp2	chr7	+	100495680	100495734	100496085	100496171	100494251	100494375	100496725	100496948	98992	15,9,4	41,57,34	3,1,4	107,49,65	203	235	4.56056e-06	0.000432293	0.298,0.155,0.12	0.031,0.023,0.067	0.151
novel splice site MXE	99212	ENSMUSG00000032737	Inppl1	chr7	-	101837159	101837269	101837296	101837376	101836570	101836951	101837664	101837784	99212	0,0,2	35,54,43	7,5,2	27,32,17	229	259	2.11542e-06	0.00023425	0.0,0.0,0.05	0.227,0.15,0.117	-0.148
novel splice site MXE	99216	ENSMUSG00000032737	Inppl1	chr7	-	101837185	101837269	101837296	101837376	101836570	101836951	101837664	101837784	99216	0,0,2	4,1,4	7,5,2	0,2,1	229	233	1.7898e-07	3.08425e-05	0.0,0.0,0.337	1.0,0.718,0.671	-0.684
novel splice site MXE	99252	ENSMUSG00000030990	Pgap2	chr7	+	102231177	102231425	102235691	102235872	102226421	102226445	102236093	102236346	99252	17,24,16	87,75,106	19,43,40	41,70,73	298	298	7.13695e-06	0.000604475	0.163,0.242,0.131	0.317,0.381,0.354	-0.172
novel splice site MXE	99255	ENSMUSG00000030990	Pgap2	chr7	+	102231321	102231425	102235691	102235872	102226421	102226445	102236093	102236346	99255	8,14,12	87,75,106	17,31,36	41,70,73	253	298	2.0595e-08	4.85397e-06	0.098,0.18,0.118	0.328,0.343,0.367	-0.214
novel splice site MXE	99279	ENSMUSG00000096546	Smlr1	chr10	-	25528562	25528673	25531416	25531590	25527942	25528304	25535960	25536267	99279	0,0,0	3,2,1	28,9,2	2,0,2	298	260	1.33782e-13	9.67415e-11	0.0,0.0,0.0	0.924,1.0,0.466	-0.797
novel splice site MXE	99390	ENSMUSG00000056770	Setd3	chr12	-	108114765	108114925	108118050	108118157	108113318	108113393	108119105	108119164	99390	0,0,1	11,7,9	3,6,4	12,12,12	256	298	6.90893e-06	0.000590189	0.0,0.0,0.115	0.225,0.368,0.28	-0.253
novel splice site MXE	99402	ENSMUSG00000030921	Trim30a	chr7	-	104421170	104421457	104428874	104428988	104412214	104412315	104429120	104429351	99402	2,0,0	96,27,31	14,3,2	48,63,42	263	298	9.71898e-06	0.000767899	0.023,0.0,0.0	0.248,0.051,0.051	-0.109
novel splice site MXE	99431	ENSMUSG00000030921	Trim30a	chr7	-	104431223	104431283	104435725	104436042	104430130	104430226	104465009	104465193	99431	35,9,3	0,0,0	39,16,8	10,2,2	298	209	3.66375e-07	5.59546e-05	1.0,1.0,1.0	0.732,0.849,0.737	0.227
novel splice site MXE	99433	ENSMUSG00000030921	Trim30a	chr7	-	104431223	104431283	104445903	104446062	104430130	104430226	104465009	104465193	99433	3,4,2	0,0,0	8,4,0	10,2,2	298	209	1.65931e-09	5.04415e-07	1.0,1.0,1.0	0.359,0.584,0.0	0.686
novel splice site MXE	99434	ENSMUSG00000030921	Trim30a	chr7	-	104431223	104431283	104451470	104451565	104430130	104430226	104465009	104465193	99434	25,5,3	0,0,0	38,18,13	10,2,2	244	209	3.24559e-06	0.000330984	1.0,1.0,1.0	0.765,0.885,0.848	0.167
novel splice site MXE	99823	ENSMUSG00000046364	Rpl27a	chr7	+	109520404	109520567	109520572	109520646	109519917	109519993	109521600	109522367	99823	4,0,6	3,4,1	8,11,5	0,0,1	298	223	5.99874e-06	0.000531167	0.499,0.0,0.818	1.0,1.0,0.789	-0.491
novel splice site MXE	99828	ENSMUSG00000046364	Rpl27a	chr7	+	109520404	109520567	109520579	109520646	109519917	109519993	109521600	109522367	99828	4,0,6	2,4,1	8,11,5	0,0,0	298	216	3.45541e-06	0.000348289	0.592,0.0,0.813	1.0,1.0,1.0	-0.532
novel splice site MXE	99911	ENSMUSG00000061718	Ppp1r1b	chr11	+	98351267	98351341	98355326	98355507	98350884	98350907	98356824	98356947	99911	4,4,2	0,0,0	10,2,1	1,6,2	223	298	7.78739e-06	0.000644692	1.0,1.0,1.0	0.93,0.308,0.401	0.454
novel splice site MXE	99917	ENSMUSG00000061718	Ppp1r1b	chr11	+	98356673	98356802	98356810	98356944	98355326	98355509	98357032	98357796	99917	0,0,4	6,7,8	11,12,15	5,9,4	278	283	2.76908e-06	0.000288871	0.0,0.0,0.337	0.691,0.576,0.792	-0.574
novel splice site MXE	99921	ENSMUSG00000061718	Ppp1r1b	chr11	+	98356673	98356802	98356832	98356944	98355326	98355509	98357032	98357796	99921	0,0,4	4,4,8	11,12,15	3,2,2	278	261	4.12684e-08	8.9324e-06	0.0,0.0,0.319	0.775,0.849,0.876	-0.727
novel splice site MXE	100836	ENSMUSG00000025464	Paox	chr7	+	140126390	140126815	140127507	140127710	140117246	140117356	140129017	140129270	100836	0,0,0	6,11,3	6,2,4	3,2,2	298	298	3.52746e-11	1.51669e-08	0.0,0.0,0.0	0.667,0.5,0.667	-0.611
novel splice site MXE	101009	ENSMUSG00000025497	Cdhr5	chr7	-	141271513	141271615	141271768	141272000	141269857	141270017	141272100	141272185	101009	0,0,0	4,6,10	11,3,10	11,4,2	298	251	3.99414e-10	1.41205e-07	0.0,0.0,0.0	0.457,0.387,0.808	-0.551
novel splice site MXE	101041	ENSMUSG00000025497	Cdhr5	chr7	-	141271513	141271720	141271768	141272128	141269857	141270017	141272262	141272376	101041	0,0,3	5,4,8	9,3,11	4,3,2	298	298	2.19418e-06	0.000241013	0.0,0.0,0.273	0.692,0.5,0.846	-0.588
novel splice site MXE	101057	ENSMUSG00000025497	Cdhr5	chr7	-	141271513	141271756	141271768	141272000	141269857	141270017	141272100	141272185	101057	0,0,0	5,5,6	11,3,10	16,3,6	298	298	2.24904e-09	6.48573e-07	0.0,0.0,0.0	0.407,0.5,0.625	-0.511
novel splice site MXE	101513	ENSMUSG00000009545	Kcnq1	chr7	+	143391167	143391316	143414768	143414945	143363632	143363694	143425909	143427042	101513	2,3,10	0,0,0	13,6,3	6,5,0	298	298	2.7418e-06	0.000286651	1.0,1.0,1.0	0.684,0.545,1.0	0.257
novel splice site MXE	102097	ENSMUSG00000019813	Cep57l1	chr10	-	41802211	41802346	41809439	41809663	41740839	41740961	41809787	41809868	102097	3,1,1	0,0,0	1,4,0	2,2,2	298	284	3.52647e-06	0.000353956	1.0,1.0,1.0	0.323,0.656,0.0	0.674
novel splice site MXE	102105	ENSMUSG00000024097	Srsf7	chr17	-	80204621	80205081	80205239	80205438	80204312	80204387	80207174	80207305	102105	5,9,7	78,53,61	135,44,58	107,68,117	298	298	5.31308e-12	2.70533e-09	0.06,0.145,0.103	0.558,0.393,0.331	-0.325
novel splice site MXE	102107	ENSMUSG00000024097	Srsf7	chr17	-	80204621	80205081	80205265	80205438	80204312	80204387	80207174	80207305	102107	5,9,7	78,53,61	133,44,58	107,68,117	298	298	4.35374e-12	2.29601e-09	0.06,0.145,0.103	0.554,0.393,0.331	-0.323
novel splice site MXE	102112	ENSMUSG00000024097	Srsf7	chr17	-	80204974	80205081	80205239	80205438	80204312	80204387	80207174	80207305	102112	5,9,7	37,28,29	135,44,58	29,53,37	298	256	2.32509e-08	5.41309e-06	0.104,0.216,0.172	0.8,0.416,0.574	-0.433
novel splice site MXE	102114	ENSMUSG00000024097	Srsf7	chr17	-	80204974	80205081	80205265	80205438	80204312	80204387	80207174	80207305	102114	5,9,7	37,28,29	133,44,58	29,53,37	298	256	2.24174e-08	5.24463e-06	0.104,0.216,0.172	0.798,0.416,0.574	-0.432
novel splice site MXE	102333	ENSMUSG00000020111	Micu1	chr10	+	59756052	59756290	59756705	59756717	59750503	59750547	59768137	59768252	102333	2,4,2	0,1,0	0,0,0	6,3,4	298	161	1.527e-12	9.40366e-10	1.0,0.684,1.0	0.0,0.0,0.0	0.895
novel splice site MXE	102339	ENSMUSG00000020111	Micu1	chr10	+	59756705	59756717	59762372	59762656	59750503	59750547	59768137	59768252	102339	0,1,0	18,9,2	6,3,4	0,8,5	161	298	3.65837e-08	8.02765e-06	0.0,0.171,0.0	1.0,0.41,0.597	-0.612
novel splice site MXE	102690	ENSMUSG00000021709	Erbin	chr13	-	103862879	103862980	103864646	103864829	103862279	103862343	103866648	103866705	102690	4,3,4	0,0,1	7,4,0	2,6,12	298	250	8.38561e-07	0.000112262	1.0,1.0,0.77	0.746,0.359,0.0	0.555
novel splice site MXE	102691	ENSMUSG00000021709	Erbin	chr13	-	103862879	103862980	103864717	103864829	103862279	103862343	103866648	103866705	102691	5,3,6	0,0,1	8,4,0	2,6,12	261	250	6.10568e-07	8.64696e-05	1.0,1.0,0.852	0.793,0.39,0.0	0.556
novel splice site MXE	102692	ENSMUSG00000021709	Erbin	chr13	-	103862879	103862980	103864783	103864829	103862279	103862343	103866648	103866705	102692	1,2,2	0,0,1	3,1,0	2,6,12	195	250	4.79089e-07	7.01388e-05	1.0,1.0,0.719	0.658,0.176,0.0	0.628
novel splice site MXE	102694	ENSMUSG00000021709	Erbin	chr13	-	103893416	103893479	103897780	103897928	103889237	103889285	103920245	103920514	102694	36,27,14	0,0,1	134,49,43	11,5,11	297	212	5.461e-06	0.000495502	1.0,1.0,0.909	0.897,0.875,0.736	0.134
novel splice site MXE	102695	ENSMUSG00000021709	Erbin	chr13	-	103893416	103893479	103897796	103897928	103889237	103889285	103920245	103920514	102695	18,13,7	0,0,1	56,29,18	11,5,11	281	212	2.60345e-06	0.000274594	1.0,1.0,0.841	0.793,0.814,0.552	0.227
novel splice site MXE	102730	ENSMUSG00000035781	R3hdm4	chr10	-	79912693	79912769	79913224	79913253	79912395	79912481	79913556	79913711	102730	1,0,0	6,3,2	1,1,7	0,3,2	178	225	1.7521e-06	0.000203707	0.174,0.0,0.0	1.0,0.296,0.816	-0.646
novel splice site MXE	102871	ENSMUSG00000078441	Scamp4	chr10	+	80603238	80603313	80606313	80606794	80602881	80602949	80608802	80608850	102871	40,30,49	176137101	12,33,17	194217218	224	298	1.43734e-06	0.000174156	0.232,0.226,0.392	0.076,0.168,0.094	0.171
novel splice site MXE	102937	ENSMUSG00000035027	Map2k2	chr10	+	81115006	81115172	81118151	81118217	81108747	81108958	81119108	81119160	102937	0,1,0	2,2,9	1,4,5	0,2,2	298	215	2.88816e-07	4.57946e-05	0.0,0.265,0.0	1.0,0.591,0.643	-0.656
novel splice site MXE	103093	ENSMUSG00000020250	Txnrd1	chr10	+	82860523	82860591	82872937	82873275	82859205	82859300	82874612	82874735	103093	34,46,30	58,79,66	33,33,23	227106176	217	298	1.80487e-07	3.10415e-05	0.446,0.444,0.384	0.166,0.299,0.152	0.219
novel splice site MXE	103954	ENSMUSG00000090841	Myl6	chr10	-	128491289	128491347	128491519	128491764	128490859	128491033	128492058	128492136	103954	734792680	797806693	392564605	1058880952	298	207	2.5097e-07	4.07412e-05	0.39,0.406,0.405	0.205,0.308,0.306	0.127
novel splice site MXE	103955	ENSMUSG00000090841	Myl6	chr10	-	128491289	128491347	128491719	128491764	128490859	128491033	128492058	128492136	103955	190320381601	797806693	108214261530	1058880952	194	207	2.30561e-06	0.000250372	0.718,0.73,0.711	0.522,0.634,0.632	0.124
novel splice site MXE	103956	ENSMUSG00000090841	Myl6	chr10	-	128491289	128491374	128491519	128491764	128490859	128491033	128492058	128492136	103956	734792680	273336290	392564605	456379386	298	234	5.35042e-06	0.000488254	0.679,0.649,0.648	0.403,0.539,0.552	0.161
novel splice site MXE	104411	ENSMUSG00000025351	Cd63	chr10	+	128911795	128911869	128911967	128912300	128911451	128911640	128912437	128912521	104411	1,0,1	3,2,2	2,4,2	0,0,3	223	298	7.68336e-06	0.000639407	0.308,0.0,0.401	1.0,1.0,0.471	-0.587
novel splice site MXE	104514	ENSMUSG00000039997	Ifi203	chr1	-	173928274	173929516	173933782	173933948	173926805	173927222	173935009	173935177	104514	4,1,4	1,0,0	2,7,2	5,4,5	298	298	2.25329e-06	0.00024581	0.8,1.0,1.0	0.286,0.636,0.286	0.531
novel splice site MXE	104585	ENSMUSG00000025630	Hprt	chrX	+	53005504	53005678	53007661	53007721	53002087	53002271	53008652	53008718	104585	0,0,0	1,4,2	5,4,0	3,4,2	298	209	7.78096e-06	0.000644692	0.0,0.0,0.0	0.539,0.412,0.0	-0.317
novel splice site MXE	104764	ENSMUSG00000096401	Gm21811	chr8	+	20145519	20145583	20147548	20147716	20141596	20141891	20151480	20151665	104764	54,35,33	11,13,10	51,52,50	2,4,3	213	298	5.10279e-06	0.00047319	0.873,0.79,0.822	0.973,0.948,0.959	-0.132
novel splice site MXE	105493	ENSMUSG00000019977	Hbs1l	chr10	+	21309267	21309314	21331065	21331269	21307584	21307779	21336966	21337075	105493	4,1,4	0,0,0	0,1,2	2,2,2	196	298	1.00976e-05	0.000791987	1.0,1.0,1.0	0.0,0.432,0.603	0.655
novel splice site MXE	105774	ENSMUSG00000070003	Ssbp4	chr8	-	70599839	70599949	70600008	70600062	70599687	70599757	70600395	70600485	105774	56,73,18	667681563	241,149,64	353412603	203	259	9.80994e-07	0.000127573	0.097,0.12,0.039	0.466,0.316,0.119	-0.215
novel splice site MXE	106055	ENSMUSG00000022965	Ifngr2	chr16	+	91560393	91560704	91561619	91561826	91559976	91560125	91562870	91565169	106055	1,5,3	9,2,2	0,0,0	7,8,1	298	298	9.292e-07	0.000122169	0.1,0.714,0.6	0.0,0.0,0.0	0.471
novel splice site MXE	106389	ENSMUSG00000014791	Elmo3	chr8	+	105306151	105306187	105306377	105306431	105305966	105306007	105306595	105306765	106389	0,0,0	2,2,1	4,3,1	0,1,0	185	203	1.19904e-14	1.0311e-11	0.0,0.0,0.0	1.0,0.767,1.0	-0.922
novel splice site MXE	106390	ENSMUSG00000014791	Elmo3	chr8	+	105306151	105306187	105306377	105306433	105305966	105306007	105306595	105306765	106390	0,0,0	2,4,2	4,3,1	0,0,2	185	205	9.65017e-12	4.62883e-09	0.0,0.0,0.0	1.0,1.0,0.357	-0.786
novel splice site MXE	106564	ENSMUSG00000012519	Mlkl	chr8	-	111314940	111315105	111316362	111316507	111311796	111312077	111319377	111319453	106564	2,1,3	160,61,60	24,14,8	57,59,51	294	298	1.81721e-12	1.10483e-09	0.013,0.016,0.048	0.299,0.194,0.137	-0.184
novel splice site MXE	106590	ENSMUSG00000033545	Znrf1	chr8	+	111538273	111538466	111591023	111591206	111537486	111537564	111609292	111609388	106590	2,4,2	0,0,1	1,0,1	4,2,0	298	298	6.65991e-06	0.000575302	1.0,1.0,0.667	0.2,0.0,1.0	0.489
novel splice site MXE	106591	ENSMUSG00000033545	Znrf1	chr8	+	111538273	111538466	111591026	111591206	111537486	111537564	111609292	111609388	106591	2,4,2	0,0,1	1,0,1	4,2,0	298	298	6.65991e-06	0.000575302	1.0,1.0,0.667	0.2,0.0,1.0	0.489
novel splice site MXE	106592	ENSMUSG00000033545	Znrf1	chr8	+	111538273	111538466	111591068	111591206	111537486	111537564	111609292	111609388	106592	2,4,2	0,0,1	1,0,1	4,3,0	298	287	1.80093e-06	0.000208369	1.0,1.0,0.658	0.194,0.0,1.0	0.488

## Sheet: rMATS_APC_SRSF1_RI
rMATS_junction_type	ID	GeneID	geneSymbol	chr	strand	riExonStart_0base	riExonEnd	upstreamES	upstreamEE	downstreamES	downstreamEE	ID.1	IJC_SAMPLE_1	SJC_SAMPLE_1	IJC_SAMPLE_2	SJC_SAMPLE_2	IncFormLen	SkipFormLen	PValue	FDR	IncLevel1	IncLevel2	IncLevelDifference
known RI	598	ENSMUSG00000032322	Pstpip1	chr9	+	56123747	56124673	56123747	56123793	56124593	56124673	598	0,5,0	53,43,23	9,13,18	37,66,47	298	149	3.24295e-07	0.000149532	0.0,0.055,0.0	0.108,0.09,0.161	-0.101
known RI	1296	ENSMUSG00000046032	Snx12	chrX	-	101211958	101213864	101211958	101212346	101213773	101213864	1296	9121138837	252248248	9849571243	99153168	298	149	4.91809e-11	1.31563e-07	0.644,0.696,0.628	0.832,0.758,0.787	-0.136
known RI	2766	ENSMUSG00000029687	Ezh2	chr6	-	47540676	47542406	47540676	47540855	47542365	47542406	2766	79,65,70	229296231	49,89,111	72152212	298	149	3.17831e-07	0.000149363	0.147,0.099,0.132	0.254,0.226,0.207	-0.103
novel junction RI	495	ENSMUSG00000056167	Cnot10	chr9	-	114597478	114598835	114597478	114597606	114598704	114598835	495	157144110	161145136	105150173	328292265	298	149	1.04044e-06	0.000383935	0.328,0.332,0.288	0.138,0.204,0.246	0.12
novel junction RI	513	ENSMUSG00000019039	Dalrd3	chr9	+	108571781	108572297	108571781	108571864	108572186	108572297	513	506377340	22,14,18	268477366	67,52,59	298	149	2.46365e-11	7.13966e-08	0.92,0.931,0.904	0.667,0.821,0.756	0.17
novel junction RI	1000	ENSMUSG00000005625	Psmd4	chr3	-	95034941	95035924	95034941	95035010	95035809	95035924	1000	156162141	2,1,1	120145159	15,0,14	298	149	7.45036e-07	0.000291116	0.975,0.988,0.986	0.8,1.0,0.85	0.1
novel junction RI	2361	ENSMUSG00000038990	Cables2	chr2	-	180261076	180263155	180261076	180261180	180263077	180263155	2361	47,46,17	0,0,0	26,15,44	8,9,0	298	149	3.77687e-07	0.000166259	1.0,1.0,1.0	0.619,0.455,1.0	0.309
novel junction RI	2549	ENSMUSG00000036661	Dennd3	chr15	+	73568421	73568745	73568421	73568525	73568607	73568745	2549	9,5,6	97,80,83	27,24,25	95,95,89	231	149	3.08969e-07	0.000149232	0.056,0.039,0.045	0.155,0.14,0.153	-0.103
novel splice site RI	3907	ENSMUSG00000024962	Vegfb	chr19	-	6985804	6986099	6985804	6985840	6986003	6986099	3907	5,9,8	0,0,0	9,7,6	1,3,3	298	149	2.93496e-06	0.000763871	1.0,1.0,1.0	0.818,0.538,0.5	0.381
novel splice site RI	4591	ENSMUSG00000039770	Ypel5	chr17	+	72846037	72846443	72846037	72846172	72846278	72846443	4591	49,21,22	0,0,0	58,32,31	28,4,4	255	149	1.47084e-09	2.32499e-06	1.0,1.0,1.0	0.548,0.824,0.819	0.27
novel splice site RI	4602	ENSMUSG00000052105	Mtcl1	chr17	-	66347965	66348521	66347965	66348151	66348242	66348521	4602	63,112,73	8,9,21	93,89,132	1,3,3	240	149	1.6972e-07	9.51964e-05	0.83,0.885,0.683	0.983,0.949,0.965	-0.166
novel splice site RI	4894	ENSMUSG00000024446	Rpp21	chr17	-	36257600	36257855	36257600	36257706	36257782	36257855	4894	422556511	823786737	184295308	710787924	225	149	3.25284e-12	1.61601e-08	0.253,0.319,0.315	0.146,0.199,0.181	0.12
novel splice site RI	5282	ENSMUSG00000002249	Tead3	chr17	-	28335484	28336573	28335484	28335496	28336522	28336573	5282	32,35,24	0,4,8	33,40,35	0,0,0	298	149	3.96214e-06	0.000963549	1.0,0.814,0.6	1.0,1.0,1.0	-0.195
novel splice site RI	5319	ENSMUSG00000042644	Itpr3	chr17	+	27113493	27113925	27113493	27113629	27113743	27113925	5319	32,26,28	0,0,0	39,22,25	0,6,8	263	149	1.06276e-06	0.000383935	1.0,1.0,1.0	1.0,0.675,0.639	0.229
novel splice site RI	5397	ENSMUSG00000025728	Pigq	chr17	-	25935078	25935504	25935078	25935134	25935409	25935504	5397	44,46,32	1,1,0	41,24,57	10,5,4	298	149	1.19972e-06	0.000405061	0.957,0.958,1.0	0.672,0.706,0.877	0.22
novel splice site RI	5668	ENSMUSG00000067931	Zfp948	chr17	+	21569048	21569336	21569048	21569127	21569220	21569336	5668	2,5,2	0,0,0	7,1,3	22,2,6	242	149	6.01807e-11	1.39523e-07	1.0,1.0,1.0	0.164,0.235,0.235	0.789
novel splice site RI	6368	ENSMUSG00000036529	Sbf1	chr15	-	89300224	89300664	89300224	89300386	89300527	89300664	6368	5,6,2	0,0,0	1,4,2	0,4,3	290	149	1.96815e-06	0.000575163	1.0,1.0,1.0	1.0,0.339,0.255	0.469
novel splice site RI	7025	ENSMUSG00000024388	Myo7b	chr18	-	31988511	31988895	31988511	31988606	31988771	31988895	7025	36,16,14	0,0,0	21,24,19	2,3,5	298	149	1.57287e-06	0.000484053	1.0,1.0,1.0	0.84,0.8,0.655	0.235
novel splice site RI	7109	ENSMUSG00000024078	Ttc27	chr17	+	74840298	74840669	74840298	74840464	74840588	74840669	7109	6,11,12	0,0,0	11,15,20	6,0,7	273	149	1.24747e-06	0.000417133	1.0,1.0,1.0	0.5,1.0,0.609	0.297
novel splice site RI	7451	ENSMUSG00000022253	Nadk2	chr15	+	9098508	9098874	9098508	9098558	9098808	9098874	7451	19,10,9	0,0,0	26,23,18	4,5,1	298	149	3.67242e-06	0.00090576	1.0,1.0,1.0	0.765,0.697,0.9	0.213
novel splice site RI	7499	ENSMUSG00000020669	Sh3yl1	chr12	+	30941966	30942868	30941966	30942277	30942789	30942868	7499	7,12,9	2,5,2	12,10,12	0,0,0	298	149	1.39593e-07	8.4241e-05	0.636,0.545,0.692	1.0,1.0,1.0	-0.376
novel splice site RI	7750	ENSMUSG00000034918	Cdhr2	chr13	+	54701460	54701953	54701460	54701569	54701849	54701953	7750	8,10,7	0,0,0	13,9,7	5,1,4	298	149	5.26799e-08	3.65431e-05	1.0,1.0,1.0	0.565,0.818,0.467	0.383
novel splice site RI	7821	ENSMUSG00000038651	Sycp2l	chr13	+	41148793	41149013	41148793	41148851	41148934	41149013	7821	5,13,2	9,4,10	0,0,0	4,4,2	232	149	7.95032e-07	0.0003072	0.263,0.676,0.114	0.0,0.0,0.0	0.351
novel splice site RI	7885	ENSMUSG00000024327	Slc39a7	chr17	-	34030592	34031082	34030592	34030734	34030984	34031082	7885	132,165,93	7,15,9	68133117	23,39,26	298	149	2.65844e-08	2.20118e-05	0.904,0.846,0.838	0.596,0.63,0.692	0.223
novel splice site RI	8540	ENSMUSG00000017146	Brca1	chr11	-	101535527	101535865	101535527	101535605	101535830	101535865	8540	6,12,3	0,0,0	8,3,8	3,1,3	298	149	2.51579e-06	0.000679745	1.0,1.0,1.0	0.571,0.6,0.571	0.419
novel splice site RI	8554	ENSMUSG00000097239	Gm27029	chr11	-	101416848	101417234	101416848	101416925	101417102	101417234	8554	29,29,43	6,12,7	15,34,30	0,1,1	298	149	2.79433e-07	0.000144516	0.707,0.547,0.754	1.0,0.944,0.938	-0.291
novel splice site RI	8710	ENSMUSG00000020883	Fbxl20	chr11	-	98095132	98097059	98095132	98095193	98096950	98097059	8710	41,65,44	11,14,8	42,56,68	3,0,1	298	149	1.9124e-08	1.75014e-05	0.651,0.699,0.733	0.875,1.0,0.971	-0.254
novel splice site RI	9184	ENSMUSG00000025027	Xpnpep1	chr19	-	52999151	52999469	52999151	52999212	52999436	52999469	9184	42,49,50	0,0,0	40,45,33	7,0,6	298	149	1.48786e-06	0.000466143	1.0,1.0,1.0	0.741,1.0,0.733	0.175
novel splice site RI	10029	ENSMUSG00000020430	Pes1	chr11	+	3977291	3977783	3977291	3977351	3977625	3977783	10029	20,28,21	0,0,0	12,11,28	8,4,0	298	149	1.66225e-06	0.000507074	1.0,1.0,1.0	0.429,0.579,1.0	0.331
novel splice site RI	10376	ENSMUSG00000062867	Impdh2	chr9	+	108560469	108561082	108560469	108560661	108561033	108561082	10376	19,17,21	5,4,4	13,21,20	1,0,0	298	149	1.85256e-06	0.000550638	0.655,0.68,0.724	0.867,1.0,1.0	-0.269
novel splice site RI	12646	ENSMUSG00000074218	Cox7a1	chr7	+	30184700	30185171	30184700	30184778	30185084	30185171	12646	26,29,10	0,0,0	13,26,16	3,1,6	298	149	1.17458e-06	0.000404428	1.0,1.0,1.0	0.684,0.929,0.571	0.272
novel splice site RI	13394	ENSMUSG00000040044	Orc3	chr4	-	34598675	34599140	34598675	34598756	34598982	34599140	13394	19,25,23	0,0,1	16,19,16	5,7,4	298	149	1.87805e-08	1.75014e-05	1.0,1.0,0.92	0.615,0.576,0.667	0.354
novel splice site RI	14757	ENSMUSG00000031105	Slc25a14	chrX	+	48639835	48640330	48639835	48639943	48640234	48640330	14757	4,3,6	0,0,0	4,7,10	5,4,1	298	149	3.35294e-08	2.53482e-05	1.0,1.0,1.0	0.286,0.467,0.833	0.471
novel splice site RI	14790	ENSMUSG00000037907	Ankrd13b	chr11	-	77472301	77472484	77472301	77472378	77472446	77472484	14790	10,4,12	4,7,4	8,1,16	0,0,0	217	149	4.79545e-09	5.90162e-06	0.632,0.282,0.673	1.0,1.0,1.0	-0.471
novel splice site RI	14950	ENSMUSG00000020248	Nfyb	chr10	-	82750473	82750817	82750473	82750623	82750737	82750817	14950	14,7,11	0,0,0	17,13,24	22,12,10	263	149	1.28095e-11	4.04968e-08	1.0,1.0,1.0	0.304,0.38,0.576	0.58
novel splice site RI	15296	ENSMUSG00000108207	1810059H22Rik	chr5	-	148959147	148959389	148959147	148959210	148959360	148959389	15296	39,65,59	0,0,0	58,65,72	5,8,4	298	149	2.66918e-07	0.000144516	1.0,1.0,1.0	0.853,0.802,0.9	0.148
novel splice site RI	15558	ENSMUSG00000032563	Mrpl3	chr9	+	105075161	105076472	105075161	105075239	105076222	105076472	15558	76,73,67	19,15,14	61,89,69	0,3,0	298	149	2.41918e-13	2.80431e-09	0.667,0.709,0.705	1.0,0.937,1.0	-0.285
novel splice site RI	15871	ENSMUSG00000035314	Gdpd5	chr7	+	99438247	99438744	99438247	99438351	99438582	99438744	15871	6,8,3	6,4,2	6,11,5	0,0,0	298	149	8.30603e-11	1.80532e-07	0.333,0.5,0.429	1.0,1.0,1.0	-0.579
novel splice site RI	15935	ENSMUSG00000027395	Polr1b	chr2	+	129117927	129118489	129117927	129118098	129118475	129118489	15935	15,13,19	4,1,8	15,31,25	0,1,0	298	149	5.14062e-07	0.000215386	0.652,0.867,0.543	1.0,0.939,1.0	-0.292
novel splice site RI	16871	ENSMUSG00000036281	Snapc4	chr2	-	26373318	26374185	26373318	26373707	26374020	26374185	16871	16,5,10	2,4,5	21,7,4	0,0,0	298	149	1.67385e-08	1.66314e-05	0.8,0.385,0.5	1.0,1.0,1.0	-0.438
novel splice site RI	17851	ENSMUSG00000039218	Srrm2	chr17	+	23823524	23823904	23823524	23823665	23823790	23823904	17851	489515295	56,60,50	286401357	115,91,129	274	149	4.26321e-09	5.49101e-06	0.826,0.824,0.762	0.575,0.706,0.601	0.177
novel splice site RI	18540	ENSMUSG00000030516	Tjp1	chr7	-	65342616	65342961	65342616	65342719	65342820	65342961	18540	0,1,1	4,1,4	3,3,5	2,0,0	250	149	5.35915e-08	3.65431e-05	0.0,0.373,0.13	0.472,1.0,1.0	-0.656
novel splice site RI	19247	ENSMUSG00000027680	Fxr1	chr3	+	34039113	34039579	34039113	34039234	34039526	34039579	19247	7,3,3	5,5,6	2,17,5	0,1,1	298	149	4.15112e-07	0.000180016	0.412,0.231,0.2	1.0,0.895,0.714	-0.589
novel splice site RI	20148	ENSMUSG00000028252	Ccnc	chr4	+	21727766	21728131	21727766	21727915	21728083	21728131	20148	8,30,14	0,0,0	7,9,17	3,0,6	298	149	2.98391e-06	0.000768656	1.0,1.0,1.0	0.538,1.0,0.586	0.292
novel splice site RI	20249	ENSMUSG00000029502	Golga3	chr5	+	110221623	110221960	110221623	110221787	110221872	110221960	20249	9,24,12	0,0,0	11,12,15	8,2,6	234	149	4.92141e-09	5.90162e-06	1.0,1.0,1.0	0.467,0.793,0.614	0.375
novel splice site RI	20989	ENSMUSG00000070327	Rnf213	chr11	+	119449723	119450217	119449723	119449874	119450077	119450217	20989	18,11,13	0,0,0	12,16,13	6,6,1	298	149	3.12906e-08	2.49052e-05	1.0,1.0,1.0	0.5,0.571,0.867	0.354
novel splice site RI	21033	ENSMUSG00000042672	Dcst1	chr3	-	89353797	89354188	89353797	89353893	89354090	89354188	21033	0,2,1	30,20,42	4,9,12	22,28,31	298	149	2.90627e-07	0.000144516	0.0,0.048,0.012	0.083,0.138,0.162	-0.108
novel splice site RI	21288	ENSMUSG00000027406	Idh3b	chr2	-	130283784	130284248	130283784	130283829	130284170	130284248	21288	105,108,79	5,0,1	73106100	12,10,11	298	149	9.12094e-07	0.00034856	0.913,1.0,0.975	0.753,0.841,0.82	0.158
novel splice site RI	21330	ENSMUSG00000026019	Wdr12	chr1	-	60088881	60089358	60088881	60088955	60089251	60089358	21330	7,10,5	3,3,7	10,11,15	1,0,0	298	149	1.42921e-07	8.4241e-05	0.538,0.625,0.263	0.833,1.0,1.0	-0.469
novel splice site RI	21497	ENSMUSG00000043384	Gprasp1	chrX	+	135743116	135743614	135743116	135743275	135743562	135743614	21497	5,6,9	0,0,0	8,3,2	4,5,0	298	149	1.6901e-06	0.000511087	1.0,1.0,1.0	0.5,0.231,1.0	0.423
novel splice site RI	21653	ENSMUSG00000075702	Selenom	chr11	+	3516485	3516920	3516485	3516520	3516838	3516920	21653	54,39,21	0,0,0	23,42,32	2,5,5	298	149	5.31763e-07	0.00022015	1.0,1.0,1.0	0.852,0.808,0.762	0.193
novel splice site RI	21814	ENSMUSG00000087178	A230056P14Rik	chr7	+	55976637	55976984	55976637	55976667	55976763	55976984	21814	19,49,30	4,13,3	55,13,46	0,1,0	245	149	3.24305e-08	2.50623e-05	0.743,0.696,0.859	1.0,0.888,1.0	-0.197
novel splice site RI	22101	ENSMUSG00000047180	Neurl3	chr1	-	36268655	36269101	36268655	36268709	36268851	36269101	22101	65,89,75	2,0,0	153,73,86	33,2,4	291	149	3.51586e-07	0.000158789	0.943,1.0,1.0	0.704,0.949,0.917	0.124
novel splice site RI	22463	ENSMUSG00000024883	Rin1	chr19	+	5051200	5051630	5051200	5051254	5051557	5051630	22463	2,9,7	4,9,2	14,7,5	1,0,0	298	149	1.03244e-07	6.64892e-05	0.2,0.333,0.636	0.875,1.0,1.0	-0.569
novel splice site RI	22502	ENSMUSG00000041977	Arhgef11	chr3	+	87695030	87695517	87695030	87695115	87695397	87695517	22502	2,8,1	0,0,0	0,0,7	3,2,0	298	149	1.33989e-06	0.000439585	1.0,1.0,1.0	0.0,0.0,1.0	0.667
novel splice site RI	23078	ENSMUSG00000026309	Ilkap	chr1	-	91375958	91376399	91375958	91376100	91376317	91376399	23078	58,82,39	3,1,0	39,62,61	10,4,14	298	149	1.56486e-06	0.000484053	0.906,0.976,1.0	0.661,0.886,0.685	0.217
novel splice site RI	23615	ENSMUSG00000027016	Zfp385b	chr2	-	77501702	77503682	77501702	77502025	77503539	77503682	23615	1,3,2	2,0,0	0,0,0	4,3,1	298	149	3.08968e-06	0.00079005	0.2,1.0,1.0	0.0,0.0,0.0	0.733
novel splice site RI	24032	ENSMUSG00000020697	Lig3	chr11	+	82799800	82800297	82799800	82799863	82800175	82800297	24032	4,3,5	0,6,3	1,5,8	0,0,0	298	149	2.47083e-06	0.000679745	1.0,0.2,0.455	1.0,1.0,1.0	-0.448
novel splice site RI	24160	ENSMUSG00000026979	Psd4	chr2	+	24385352	24385636	24385352	24385462	24385549	24385636	24160	16,10,9	0,0,0	10,13,6	10,3,2	236	149	5.44832e-09	6.11196e-06	1.0,1.0,1.0	0.387,0.732,0.654	0.409
novel splice site RI	24527	ENSMUSG00000034248	Slc25a37	chr14	-	69247580	69249622	69247580	69247649	69249393	69249622	24527	71,74,65	0,0,0	117,88,64	10,3,6	298	149	2.88648e-07	0.000144516	1.0,1.0,1.0	0.854,0.936,0.842	0.123
novel splice site RI	24544	ENSMUSG00000040410	Fbxl4	chr4	+	22422716	22423927	22422716	22422788	22423813	22423927	24544	10,19,17	0,1,0	54,27,21	13,5,2	298	149	3.58596e-06	0.000897161	1.0,0.905,1.0	0.675,0.73,0.84	0.22
novel splice site RI	24684	ENSMUSG00000022938	Fam3b	chr16	-	97478348	97478646	97478348	97478407	97478590	97478646	24684	19,17,6	8,0,3	17,17,12	0,0,0	298	149	3.4385e-06	0.000866501	0.543,1.0,0.5	1.0,1.0,1.0	-0.319
novel splice site RI	24713	ENSMUSG00000027327	1700037H04Rik	chr2	-	131149065	131149542	131149065	131149308	131149440	131149542	24713	19,11,4	0,0,0	0,3,17	2,2,3	281	149	2.27294e-06	0.000647899	1.0,1.0,1.0	0.0,0.443,0.75	0.602
novel splice site RI	25009	ENSMUSG00000080316	Spaca6	chr17	+	17837508	17837678	17837508	17837586	17837664	17837678	25009	6,2,11	0,0,1	4,1,1	3,1,4	227	149	1.35749e-07	8.4241e-05	1.0,1.0,0.878	0.467,0.396,0.141	0.625
novel splice site RI	25060	ENSMUSG00000027489	Necab3	chr2	-	154546669	154546916	154546669	154546723	154546800	154546916	25060	2,2,0	6,3,4	5,2,3	0,0,0	226	149	7.88258e-15	2.74125e-10	0.18,0.305,0.0	1.0,1.0,1.0	-0.838
novel splice site RI	25503	ENSMUSG00000020483	Dynll2	chr11	-	87983871	87984229	87983871	87984010	87984166	87984229	25503	115,110,75	7,5,11	84121151	38,31,38	298	149	3.14361e-07	0.000149363	0.891,0.917,0.773	0.525,0.661,0.665	0.243
novel splice site RI	25508	ENSMUSG00000046295	Ankle1	chr8	+	71406678	71407749	71406678	71406784	71407618	71407749	25508	43,39,23	3,5,2	8,30,32	9,13,18	298	149	1.18768e-06	0.000404927	0.878,0.796,0.852	0.308,0.536,0.471	0.404
novel splice site RI	25621	ENSMUSG00000025155	Dus1l	chr11	-	120793027	120793946	120793027	120793286	120793833	120793946	25621	30,31,18	2,5,1	17,18,22	31,9,10	298	149	2.41405e-06	0.000671608	0.882,0.756,0.9	0.215,0.5,0.524	0.433
novel splice site RI	25965	ENSMUSG00000059939	9430015G10Rik	chr4	+	156116695	156117103	156116695	156116848	156117009	156117103	25965	4,2,10	3,13,4	0,0,0	1,3,7	298	149	1.42002e-06	0.000453052	0.4,0.071,0.556	0.0,0.0,0.0	0.342
novel splice site RI	26193	ENSMUSG00000028771	Ptpn12	chr5	-	20992708	20992991	20992708	20992776	20992927	20992991	26193	12,4,5	0,0,0	8,2,3	11,3,7	298	149	6.48259e-13	4.53039e-09	1.0,1.0,1.0	0.267,0.25,0.176	0.769
novel splice site RI	26194	ENSMUSG00000028771	Ptpn12	chr5	-	20992927	20993298	20992927	20992991	20993229	20993298	26194	10,9,7	0,0,2	11,7,8	15,3,7	298	149	1.90578e-06	0.000561656	1.0,1.0,0.636	0.268,0.538,0.364	0.489
novel splice site RI	26916	ENSMUSG00000034430	Zxdc	chr6	+	90398761	90399125	90398761	90398931	90399071	90399125	26916	4,7,3	2,4,5	1,2,3	0,0,0	289	149	9.76821e-11	1.99823e-07	0.508,0.474,0.236	1.0,1.0,1.0	-0.594
novel splice site RI	27028	ENSMUSG00000030400	Ercc2	chr7	+	19390140	19390500	19390140	19390176	19390398	19390500	27028	63,71,56	0,4,0	17,64,50	7,14,10	298	149	3.41396e-09	5.0094e-06	1.0,0.899,1.0	0.548,0.696,0.714	0.314
novel splice site RI	27285	ENSMUSG00000008090	Fgfrl1	chr5	+	108704666	108705070	108704666	108704747	108704874	108705070	27285	17,23,39	11,4,4	16,33,31	0,0,1	276	149	2.83415e-07	0.000144516	0.455,0.756,0.84	1.0,1.0,0.944	-0.298
novel splice site RI	27495	ENSMUSG00000029545	Acads	chr5	-	115112783	115113213	115112783	115112940	115113063	115113213	27495	48,66,37	10,7,7	60,70,51	3,0,0	272	149	9.61396e-08	6.30821e-05	0.724,0.838,0.743	0.916,1.0,1.0	-0.204
novel splice site RI	27874	ENSMUSG00000030037	Mrpl53	chr6	+	83109313	83109939	83109313	83109426	83109568	83109939	27874	75,63,68	0,1,1	77,82,82	15,4,11	291	149	2.35356e-08	2.04619e-05	1.0,0.97,0.972	0.724,0.913,0.792	0.171
novel splice site RI	28429	ENSMUSG00000089917	Uckl1	chr2	-	181574665	181575034	181574665	181574757	181574876	181575034	28429	14,2,4	6,1,2	3,2,4	0,0,0	268	149	2.90894e-07	0.000144516	0.565,0.527,0.527	1.0,1.0,1.0	-0.46
novel splice site RI	28535	ENSMUSG00000031715	Smarca5	chr8	-	80726210	80726717	80726210	80726366	80726583	80726717	28535	4,2,10	0,0,0	4,3,6	2,3,2	298	149	1.42285e-07	8.4241e-05	1.0,1.0,1.0	0.5,0.333,0.6	0.522
novel splice site RI	28840	ENSMUSG00000027371	Fahd2a	chr2	-	127436836	127437026	127436836	127436845	127436947	127437026	28840	11,16,12	0,0,0	18,16,13	6,2,3	251	149	3.65798e-07	0.00016309	1.0,1.0,1.0	0.64,0.826,0.72	0.271
novel splice site RI	29044	ENSMUSG00000031833	Mast3	chr8	-	70789537	70789920	70789537	70789703	70789847	70789920	29044	0,3,1	2,4,2	2,4,1	0,0,0	293	149	2.71283e-12	1.57236e-08	0.0,0.276,0.203	1.0,1.0,1.0	-0.84
novel splice site RI	29291	ENSMUSG00000021134	Srsf5	chr12	+	80947795	80948165	80947795	80947865	80948128	80948165	29291	821899553	121,167,92	256730833	135241415	298	149	1.56097e-13	2.71422e-09	0.772,0.729,0.75	0.487,0.602,0.501	0.22
novel splice site RI	29585	ENSMUSG00000058317	Ube2e2	chr14	-	18574362	18574824	18574362	18574391	18574695	18574824	29585	2,13,5	0,0,0	19,5,8	9,3,0	298	149	2.05122e-06	0.000594444	1.0,1.0,1.0	0.514,0.455,1.0	0.344
novel splice site RI	30623	ENSMUSG00000035429	Ptprh	chr7	-	4560251	4560558	4560251	4560365	4560479	4560558	30623	43,33,26	0,0,0	46,27,21	10,0,3	263	149	2.54103e-06	0.000679745	1.0,1.0,1.0	0.723,1.0,0.799	0.159
novel splice site RI	31193	ENSMUSG00000030530	Furin	chr7	-	80392662	80392984	80392662	80392795	80392883	80392984	31193	42,21,13	5,8,0	37,17,14	0,0,0	237	149	3.63974e-06	0.000904112	0.841,0.623,1.0	1.0,1.0,1.0	-0.179
novel splice site RI	31649	ENSMUSG00000030494	Rhpn2	chr7	+	35372095	35372471	35372095	35372212	35372304	35372471	31649	5,7,2	0,0,0	4,11,7	3,1,4	241	149	6.30339e-07	0.000249098	1.0,1.0,1.0	0.452,0.872,0.52	0.385
novel splice site RI	31863	ENSMUSG00000038502	Ptov1	chr7	-	44863066	44863459	44863066	44863194	44863378	44863459	31863	141816861742	409511429	158214612221	280236397	298	149	4.19293e-07	0.000180016	0.634,0.623,0.67	0.739,0.756,0.737	-0.102
novel splice site RI	32037	ENSMUSG00000030839	Sergef	chr7	-	46633754	46634087	46633754	46633910	46633982	46634087	32037	2,2,4	0,0,0	0,3,1	4,1,2	221	149	5.31297e-09	6.11196e-06	1.0,1.0,1.0	0.0,0.669,0.252	0.693
novel splice site RI	32102	ENSMUSG00000030451	Herc2	chr7	+	56152753	56153191	56152753	56152783	56153043	56153191	32102	4,3,2	0,0,0	2,4,0	5,2,2	298	149	1.13827e-11	3.99998e-08	1.0,1.0,1.0	0.167,0.5,0.0	0.778
novel splice site RI	32340	ENSMUSG00000038930	Rccd1	chr7	-	80319245	80320097	80319245	80319341	80319816	80320097	32340	9,7,4	0,0,0	3,4,9	2,1,4	298	149	5.73039e-07	0.000234447	1.0,1.0,1.0	0.429,0.667,0.529	0.458
novel splice site RI	32610	ENSMUSG00000032737	Inppl1	chr7	-	101837296	101837784	101837296	101837376	101837664	101837784	32610	71,72,92	1,0,2	69,53,71	8,8,4	298	149	1.39706e-06	0.000449855	0.973,1.0,0.958	0.812,0.768,0.899	0.151
novel splice site RI	32757	ENSMUSG00000004562	Arhgef40	chr14	+	51987115	51987536	51987115	51987222	51987402	51987536	32757	1,9,3	0,2,1	0,0,0	4,2,4	298	149	3.06143e-10	5.91469e-07	1.0,0.692,0.6	0.0,0.0,0.0	0.764
novel splice site RI	33336	ENSMUSG00000031808	Slc27a1	chr8	+	71584632	71585076	71584632	71584770	71584853	71585076	33336	41,37,35	6,3,8	39,39,49	2,0,0	232	149	2.34945e-06	0.000664265	0.814,0.888,0.738	0.926,1.0,1.0	-0.162
novel splice site RI	33466	ENSMUSG00000038637	Lrrc56	chr7	+	141196981	141198361	141196981	141197169	141198276	141198361	33466	6,18,6	4,0,6	8,10,10	0,0,0	298	149	2.94337e-06	0.000763871	0.429,1.0,0.333	1.0,1.0,1.0	-0.413
novel splice site RI	33605	ENSMUSG00000029063	Nadk	chr4	+	155576733	155577197	155576733	155576782	155576992	155577197	33605	242260234	17,31,14	120176128	38,40,30	298	149	3.60119e-09	5.0094e-06	0.877,0.807,0.893	0.612,0.688,0.681	0.199
novel splice site RI	33854	ENSMUSG00000002007	Srpk3	chrX	+	73776966	73777427	73776966	73777099	73777187	73777427	33854	0,4,0	5,2,2	1,12,6	0,0,2	237	149	3.0475e-07	0.000149232	0.0,0.557,0.0	1.0,1.0,0.654	-0.699
novel splice site RI	34147	ENSMUSG00000054452	Aes	chr10	+	81559493	81559890	81559493	81559668	81559782	81559890	34147	12,11,2	0,0,0	5,9,11	6,6,1	263	149	2.47505e-08	2.09933e-05	1.0,1.0,1.0	0.321,0.459,0.862	0.453
novel splice site RI	34244	ENSMUSG00000031785	Adgrg1	chr8	+	95006875	95007315	95006875	95006944	95007269	95007315	34244	9,16,8	5,3,7	7,10,17	1,0,0	298	149	6.24954e-07	0.000249098	0.474,0.727,0.364	0.778,1.0,1.0	-0.404
novel splice site RI	35796	ENSMUSG00000086390	1810019D21Rik	chr8	+	106137169	106137544	106137169	106137350	106137468	106137544	35796	83,62,54	18,10,10	25,49,93	15,46,42	267	149	2.3961e-06	0.000671608	0.72,0.776,0.751	0.482,0.373,0.553	0.28

## Sheet: rMATS_APC_SRSF1_SE
rMATS_junction_type	ID	GeneID	geneSymbol	chr	strand	exonStart_0base	exonEnd	upstreamES	upstreamEE	downstreamES	downstreamEE	ID.1	IJC_SAMPLE_1	SJC_SAMPLE_1	IJC_SAMPLE_2	SJC_SAMPLE_2	IncFormLen	SkipFormLen	PValue	FDR	IncLevel1	IncLevel2	IncLevelDifference
known SE	1019	ENSMUSG00000039699	Batf2	chr19	+	6164875	6165168	6164488	6164750	6166467	6166572	1019	144,84,110	244145163	84164113	68,139,94	298	149	4.13064e-07	4.27927e-05	0.228,0.225,0.252	0.382,0.371,0.375	-0.141
known SE	4230	ENSMUSG00000096965	3300005D01Rik	chr17	+	5801198	5801341	5799490	5799993	5802712	5802893	4230	10,13,9	1,0,0	14,9,14	4,1,5	292	149	1.58305e-05	0.000894914	0.836,1.0,1.0	0.641,0.821,0.588	0.262
known SE	4520	ENSMUSG00000044442	N6amt1	chr16	+	87366138	87366280	87362519	87362603	87367464	87368742	4520	588554571	76112112	398433567	171139168	291	149	8.44045e-08	1.0862e-05	0.798,0.717,0.723	0.544,0.615,0.633	0.149
known SE	4706	ENSMUSG00000055447	Cd47	chr16	+	49869017	49869080	49867764	49868112	49884164	49884254	4706	147311021277	205916932039	845819888	206221892382	212	149	5.04965e-10	1.25589e-07	0.335,0.314,0.306	0.224,0.208,0.208	0.105
known SE	6536	ENSMUSG00000033728	Lrrc14	chr15	+	76711355	76711530	76710622	76710927	76712866	76712923	6536	120,122,81	132110108	51,56,59	89126131	298	149	1.06106e-05	0.000648349	0.312,0.357,0.273	0.223,0.182,0.184	0.118
known SE	6539	ENSMUSG00000033728	Lrrc14	chr15	+	76711421	76711530	76710662	76710927	76712866	76713220	6539	99,89,60	132110108	33,49,40	89126131	258	149	7.53415e-06	0.00048657	0.302,0.318,0.243	0.176,0.183,0.15	0.118
known SE	6782	ENSMUSG00000022607	Ptk2	chr15	-	73365040	73365195	73343132	73343359	73394647	73394744	6782	126129117	207207211	207172244	161155203	298	149	4.81929e-09	9.24355e-07	0.233,0.238,0.217	0.391,0.357,0.375	-0.145
known SE	7491	ENSMUSG00000021268	Meg3	chr12	+	109544947	109545041	109544026	109544742	109546429	109546542	7491	128329103	91,180,48	75,90,73	68,112,84	243	149	1.35041e-05	0.000788172	0.463,0.528,0.568	0.403,0.33,0.348	0.159
known SE	9443	ENSMUSG00000021461	Fancc	chr13	-	63402841	63403038	63400233	63400318	63431449	63431724	9443	153160191	12,11,17	25,93,126	10,38,49	298	149	1.24345e-14	8.55006e-12	0.864,0.879,0.849	0.556,0.55,0.562	0.308
known SE	11985	ENSMUSG00000038893	Fam117a	chr11	+	95355665	95355854	95339932	95340073	95363998	95364021	11985	0,1,3	5,2,1	1,6,4	0,0,1	298	149	2.70226e-07	2.96598e-05	0.0,0.2,0.6	1.0,1.0,0.667	-0.622
known SE	11987	ENSMUSG00000038909	Kat7	chr11	-	95276442	95276549	95274258	95275887	95277468	95277615	11987	143812911132	269234249	78912191334	487376492	256	149	8.11282e-07	7.52315e-05	0.757,0.763,0.726	0.485,0.654,0.612	0.165
known SE	13982	ENSMUSG00000020389	Cdkl3	chr11	+	52035946	52036020	52033513	52033611	52084370	52084490	13982	27,7,7	2,0,0	15,18,1	4,13,4	223	149	1.46265e-06	0.000123348	0.9,1.0,1.0	0.715,0.481,0.143	0.52
known SE	14996	ENSMUSG00000049721	Gal3st1	chr11	+	3984940	3985158	3983712	3983840	3996908	3997051	14996	439355265	58,40,34	272255240	103,64,56	298	149	1.87653e-07	2.1564e-05	0.791,0.816,0.796	0.569,0.666,0.682	0.162
known SE	15833	ENSMUSG00000032599	Ip6k2	chr9	+	108796654	108796783	108796063	108796396	108797206	108797345	15833	227259216	198167179	47155147	283222279	278	149	2.06145e-10	5.68474e-08	0.381,0.454,0.393	0.082,0.272,0.22	0.218
known SE	18303	ENSMUSG00000000884	Gnb1l	chr16	+	18544110	18544273	18499045	18499140	18548092	18548191	18303	235378240	30,50,29	174262260	106,63,70	298	149	1.37154e-05	0.000796971	0.797,0.791,0.805	0.451,0.675,0.65	0.206
known SE	19901	ENSMUSG00000038807	Rap1gap2	chr11	-	74438263	74438308	74437430	74437463	74441749	74441785	19901	178,176,82	16,22,5	107114123	32,22,40	194	149	1.32553e-06	0.000113421	0.895,0.86,0.926	0.72,0.799,0.703	0.153
known SE	21287	ENSMUSG00000031819	Emc8	chr8	-	120660493	120660670	120659958	120660187	120660783	120660860	21287	37,35,36	15,9,5	26,48,41	0,3,2	298	149	1.33465e-05	0.000780997	0.552,0.66,0.783	1.0,0.889,0.911	-0.268
known SE	22174	ENSMUSG00000050530	Fam171a1	chr2	+	3223469	3223584	3220252	3220369	3224817	3227250	22174	461501342	59,85,78	268306349	154105126	264	149	2.40963e-08	3.73622e-06	0.815,0.769,0.712	0.496,0.622,0.61	0.189
known SE	24574	ENSMUSG00000047583	Tyw3	chr3	-	154587476	154587610	154576430	154580291	154591083	154591155	24574	146135123	0,1,0	76186187	31,2,50	283	149	4.11933e-11	1.34796e-08	1.0,0.986,1.0	0.563,0.98,0.663	0.26
known SE	26357	ENSMUSG00000028106	Rprd2	chr3	-	95786319	95786451	95785053	95785106	95787283	95787384	26357	71109111	16,51,34	246138151	30,16,19	281	149	5.31321e-06	0.00036344	0.702,0.531,0.634	0.813,0.821,0.808	-0.192
known SE	27123	ENSMUSG00000003824	Syce2	chr8	+	84883430	84883584	84872701	84872832	84885934	84886123	27123	735770838	119154125	521730854	143216295	298	149	3.72944e-08	5.40992e-06	0.755,0.714,0.77	0.646,0.628,0.591	0.125
known SE	27615	ENSMUSG00000018417	Myo1b	chr1	-	51766821	51766908	51763889	51763964	51769003	51769090	27615	320571351	125219176	206297257	213190266	236	149	9.2934e-08	1.17371e-05	0.618,0.622,0.557	0.379,0.497,0.379	0.181
known SE	28809	ENSMUSG00000027534	Snx16	chr3	-	10420196	10420316	10418145	10419223	10420739	10420876	28809	279267302	23,21,19	323207250	51,55,60	269	149	1.92604e-09	4.13524e-07	0.87,0.876,0.898	0.778,0.676,0.698	0.164
known SE	30402	ENSMUSG00000025261	Huwe1	chrX	+	151804445	151804540	151803260	151803569	151806271	151806407	30402	11,13,8	7,15,5	2,2,3	9,12,18	244	149	6.58836e-06	0.000435378	0.49,0.346,0.494	0.119,0.092,0.092	0.342
known SE	30424	ENSMUSG00000025261	Huwe1	chrX	+	151859454	151859688	151857807	151857913	151860166	151860268	30424	132287118	57,92,70	63170126	118147156	298	149	5.63671e-08	7.73148e-06	0.537,0.609,0.457	0.211,0.366,0.288	0.246
known SE	31362	ENSMUSG00000026074	Map4k4	chr1	+	40008330	40008339	40007432	40007530	40009687	40009863	31362	299341247	560731682	61170163	566621886	158	149	4.92273e-13	2.52015e-10	0.335,0.306,0.255	0.092,0.205,0.148	0.15
known SE	34222	ENSMUSG00000031626	Sorbs2	chr8	+	45782801	45782960	45775588	45775703	45789975	45790025	34222	139149105	161230129	60,80,130	190209287	298	149	1.27239e-07	1.55021e-05	0.302,0.245,0.289	0.136,0.161,0.185	0.118
known SE	35150	ENSMUSG00000026723	Trdmt1	chr2	-	13524950	13524997	13523425	13523497	13525617	13525694	35150	4,7,5	94,100,81	52,6,17	107,82,107	196	149	1.76643e-05	0.000978853	0.031,0.051,0.045	0.27,0.053,0.108	-0.101
known SE	35284	ENSMUSG00000029094	Afap1	chr5	+	35987054	35987321	35984187	35984306	35989553	35989668	35284	12,28,14	20,40,15	7,3,4	28,24,22	298	149	1.65269e-05	0.000927059	0.231,0.259,0.318	0.111,0.059,0.083	0.185
known SE	36750	ENSMUSG00000024670	Cd6	chr19	-	10797675	10797978	10796325	10796388	10798315	10798627	36750	39,23,24	0,0,0	39,33,51	9,0,6	298	149	2.30644e-06	0.000180473	1.0,1.0,1.0	0.684,1.0,0.81	0.169
known SE	37616	ENSMUSG00000038777	Sema6c	chr3	+	95162614	95162663	95160500	95160712	95164338	95164427	37616	0,2,0	4,6,2	2,0,4	0,1,0	198	149	1.22626e-06	0.000106223	0.0,0.201,0.0	1.0,0.0,1.0	-0.6
known SE	40203	ENSMUSG00000053333	Dis3l2	chr1	+	86812511	86812589	86791415	86791457	86821221	86821450	40203	1,2,0	13,16,9	11,8,13	8,10,9	227	149	4.24214e-09	8.24174e-07	0.048,0.076,0.0	0.474,0.344,0.487	-0.394
known SE	40663	ENSMUSG00000089832	Shkbp1	chr7	-	27347001	27347172	27345172	27345328	27348331	27348448	40663	1076883797	77,121,95	329680589	207194217	298	149	1.47882e-13	8.47834e-11	0.875,0.785,0.807	0.443,0.637,0.576	0.27
known SE	41337	ENSMUSG00000042772	Smg7	chr1	-	152843229	152843379	152841512	152841593	152844035	152844407	41337	393331267	538420316	286208166	511578525	298	149	6.13985e-10	1.50393e-07	0.268,0.283,0.297	0.219,0.152,0.137	0.113
known SE	41856	ENSMUSG00000021614	Vcan	chr13	-	89702917	89705797	89688284	89693501	89712204	89712498	41856	2,2,1	0,1,0	1,5,0	4,4,5	298	149	1.3261e-05	0.000777513	1.0,0.5,1.0	0.111,0.385,0.0	0.668
known SE	42052	ENSMUSG00000037773	Pced1a	chr2	-	130419629	130419890	130417682	130419333	130421889	130422136	42052	149250155	8,6,1	75,124,84	6,17,21	298	149	5.85043e-08	7.98299e-06	0.903,0.954,0.987	0.862,0.785,0.667	0.177
known SE	42144	ENSMUSG00000051285	Pcmtd1	chr1	+	7120193	7120615	7088919	7089216	7147636	7147739	42144	278465192	18,42,10	216283221	49,31,51	298	149	5.41245e-06	0.000369508	0.885,0.847,0.906	0.688,0.82,0.684	0.149
known SE	43415	ENSMUSG00000026648	Dclre1c	chr2	+	3436437	3436493	3433746	3433806	3437029	3437090	43415	24,20,14	0,0,0	13,25,24	8,1,4	205	149	1.92652e-06	0.000154539	1.0,1.0,1.0	0.542,0.948,0.813	0.232
known SE	43538	ENSMUSG00000001482	Def8	chr8	+	123447316	123447363	123446097	123446184	123447787	123447912	43538	8,25,10	56,56,39	4,4,9	72,117,59	196	149	6.74478e-06	0.000443209	0.098,0.253,0.163	0.041,0.025,0.104	0.115
known SE	43816	ENSMUSG00000032089	Il10ra	chr9	-	45267099	45267214	45266454	45266642	45269005	45269146	43816	38,20,12	0,0,0	15,31,21	5,2,4	264	149	1.01786e-06	9.0864e-05	1.0,1.0,1.0	0.629,0.897,0.748	0.242
known SE	46238	ENSMUSG00000028898	Trnau1ap	chr4	-	132321678	132321810	132314204	132314367	132325207	132325260	46238	566798653	54,29,36	597571633	71,81,96	281	149	4.23399e-09	8.2335e-07	0.848,0.936,0.906	0.817,0.789,0.778	0.102
known SE	46252	ENSMUSG00000028898	Trnau1ap	chr4	-	132325945	132326045	132325207	132325260	132329352	132329482	46252	454592466	50,90,89	370386410	97126115	249	149	2.63012e-07	2.90193e-05	0.845,0.797,0.758	0.695,0.647,0.681	0.126
known SE	46734	ENSMUSG00000022185	Acin1	chr14	-	54653213	54653278	54651716	54651858	54653534	54653682	46734	213211199	149113110	91245206	105208234	214	149	1.27008e-05	0.000750657	0.499,0.565,0.557	0.376,0.451,0.38	0.138
known SE	48655	ENSMUSG00000026577	Blzf1	chr1	-	164303847	164303924	164302283	164302720	164306438	164306516	48655	33,35,36	281264243	141,74,66	222252289	226	149	1.04214e-07	1.30021e-05	0.072,0.08,0.089	0.295,0.162,0.131	-0.116
known SE	48665	ENSMUSG00000068580	Zfyve19	chr2	+	119216431	119216541	119216208	119216307	119216628	119217049	48665	136713721149	33,72,84	93612701394	200110146	259	149	4.01208e-10	1.02324e-07	0.96,0.916,0.887	0.729,0.869,0.846	0.106
known SE	50701	ENSMUSG00000039262	Prrc2b	chr2	+	32229262	32229344	32226944	32227036	32230610	32231162	50701	284296187	447486331	65188118	383466666	231	149	8.75189e-13	4.27255e-10	0.291,0.282,0.267	0.099,0.206,0.103	0.144
known SE	50815	ENSMUSG00000026811	St6galnac6	chr2	+	32609225	32609316	32606960	32607111	32612223	32612327	50815	29,25,22	0,3,0	15,21,10	6,3,9	240	149	6.16015e-06	0.000411867	1.0,0.838,1.0	0.608,0.813,0.408	0.336
known SE	51331	ENSMUSG00000042594	Sh2b3	chr5	-	121832502	121832590	121828401	121829076	121836549	121836859	51331	31,40,8	6,3,2	32,20,29	0,0,0	237	149	3.44893e-06	0.000253292	0.765,0.893,0.715	1.0,1.0,1.0	-0.209
known SE	51655	ENSMUSG00000049799	Lrrc19	chr4	-	94648320	94648388	94643298	94643382	94650039	94650116	51655	166206100	143191113	493303232	166189119	217	149	4.53285e-06	0.000318176	0.444,0.425,0.378	0.671,0.524,0.572	-0.173
known SE	51948	ENSMUSG00000064289	Tank	chr2	+	61593996	61594201	61593096	61593208	61613650	61613798	51948	108,129,89	328353317	177176184	197309369	298	149	8.18617e-07	7.56877e-05	0.141,0.154,0.123	0.31,0.222,0.2	-0.105
known SE	53845	ENSMUSG00000014599	Csf1	chr3	-	107756988	107757128	107756616	107756739	107760024	107760221	53845	10,20,9	60,71,53	21,19,33	19,39,55	289	149	1.48272e-05	0.000847763	0.079,0.127,0.081	0.363,0.201,0.236	-0.171
known SE	55239	ENSMUSG00000026955	Sapcd2	chr2	+	25373415	25373517	25372320	25372998	25374951	25375064	55239	247273250	218174194	63188193	154278328	251	149	8.18745e-12	3.19019e-09	0.402,0.482,0.433	0.195,0.286,0.259	0.192
known SE	55924	ENSMUSG00000063364	3300002I08Rik	chr2	-	150344308	150344369	150310934	150311218	150344579	150344706	55924	41,36,30	1,6,4	60,62,64	0,0,0	210	149	6.6839e-06	0.000440235	0.967,0.81,0.842	1.0,1.0,1.0	-0.127
known SE	56104	ENSMUSG00000080316	Spaca6	chr17	+	17837664	17837769	17837508	17837586	17838086	17838243	56104	1,0,0	2,5,1	4,2,13	2,4,4	254	149	3.79035e-06	0.000274156	0.227,0.0,0.0	0.54,0.227,0.656	-0.399
known SE	56151	ENSMUSG00000030732	Chrdl2	chr7	+	100028651	100028846	100027575	100027732	100029177	100029351	56151	7,35,28	0,0,0	39,11,85	9,2,2	298	149	7.6999e-06	0.00049545	1.0,1.0,1.0	0.684,0.733,0.955	0.209
known SE	56777	ENSMUSG00000039410	Prdm16	chr4	-	154322270	154322445	154316124	154320922	154323246	154323480	56777	133,173,73	197156100	16,106,90	185202153	298	149	1.80612e-05	0.000996651	0.252,0.357,0.267	0.041,0.208,0.227	0.133
known SE	57555	ENSMUSG00000058318	Phf21a	chr2	+	92187032	92187408	92186550	92186609	92214048	92214089	57555	3,14,9	0,0,1	1,3,1	5,2,1	298	149	8.82309e-09	1.56398e-06	1.0,1.0,0.818	0.091,0.429,0.333	0.655
known SE	57559	ENSMUSG00000058318	Phf21a	chr2	+	92187043	92187408	92186464	92186609	92214048	92214089	57559	11,22,12	0,0,1	2,8,2	5,2,1	298	149	5.41424e-07	5.32585e-05	1.0,1.0,0.857	0.167,0.667,0.5	0.508
known SE	58481	ENSMUSG00000023286	Ube2j2	chr4	+	155946254	155946417	155943868	155944013	155949006	155949137	58481	141315191326	175182254	132712251301	454248320	298	149	2.37993e-06	0.000185191	0.801,0.807,0.723	0.594,0.712,0.67	0.118
known SE	58523	ENSMUSG00000059939	9430015G10Rik	chr4	+	156121932	156122028	156119163	156119239	156122350	156122416	58523	106165134	8,20,10	14,68,80	10,35,27	245	149	1.41372e-09	3.13444e-07	0.89,0.834,0.891	0.46,0.542,0.643	0.323
known SE	59344	ENSMUSG00000048271	Rbm33	chr5	+	28342394	28342514	28338995	28339308	28352471	28352643	59344	172165141	51,65,33	311202222	27,31,24	269	149	2.47827e-08	3.81455e-06	0.651,0.584,0.703	0.865,0.783,0.837	-0.182
known SE	60164	ENSMUSG00000029127	Zbtb49	chr5	-	38210617	38210664	38205888	38205962	38216446	38216613	60164	25,8,18	5,2,3	14,12,24	0,0,0	196	149	8.12043e-06	0.000516195	0.792,0.753,0.82	1.0,1.0,1.0	-0.212
known SE	60167	ENSMUSG00000029127	Zbtb49	chr5	-	38213307	38214064	38205888	38205962	38216446	38216613	60167	3,7,4	5,2,3	5,4,6	0,0,0	298	149	3.34155e-10	8.69083e-08	0.231,0.636,0.4	1.0,1.0,1.0	-0.578
known SE	60168	ENSMUSG00000029127	Zbtb49	chr5	-	38213307	38214383	38205888	38205962	38216446	38216613	60168	24,30,40	5,2,3	26,23,40	0,0,0	298	149	7.78335e-06	0.000500208	0.706,0.882,0.87	1.0,1.0,1.0	-0.181
known SE	60184	ENSMUSG00000044033	Ccdc141	chr2	-	77089069	77089264	77074760	77075008	77108362	77108479	60184	143175144	2,5,4	62,98,129	3,16,15	298	149	3.14091e-06	0.000234352	0.973,0.946,0.947	0.912,0.754,0.811	0.13
known SE	62309	ENSMUSG00000033021	Gmppa	chr1	+	75436145	75436312	75435942	75436011	75436777	75436838	62309	373374301	324329242	155263235	288351298	298	149	5.66402e-07	5.54047e-05	0.365,0.362,0.383	0.212,0.273,0.283	0.114
known SE	62499	ENSMUSG00000014668	Chfr	chr5	+	110140116	110140189	110136050	110136194	110140353	110140453	62499	131142111	225241178	109168184	78197136	222	149	9.5242e-06	0.000592539	0.281,0.283,0.295	0.484,0.364,0.476	-0.155
known SE	63347	ENSMUSG00000029471	Camkk2	chr5	-	122742099	122742228	122737432	122737533	122743869	122743957	63347	179186175	17,9,10	163190213	32,33,40	278	149	4.53741e-07	4.60544e-05	0.849,0.917,0.904	0.732,0.755,0.741	0.147
known SE	64307	ENSMUSG00000054169	Ceacam10	chr7	+	24778125	24778261	24777280	24777339	24780869	24781229	64307	88,478,71	11,14,4	135,100,82	24,19,16	285	149	5.65268e-07	5.53194e-05	0.807,0.947,0.903	0.746,0.733,0.728	0.15
known SE	64308	ENSMUSG00000054169	Ceacam10	chr7	+	24778125	24778485	24777205	24777339	24780869	24781229	64308	209987137	11,14,4	255193144	24,19,16	298	149	5.16481e-10	1.28151e-07	0.905,0.972,0.945	0.842,0.835,0.818	0.109
known SE	64566	ENSMUSG00000044024	Rell2	chr18	+	37957088	37957155	37956928	37956994	37957588	37957678	64566	30,20,24	5,4,2	53,30,16	0,0,0	216	149	1.70834e-06	0.000139918	0.805,0.775,0.892	1.0,1.0,1.0	-0.176
known SE	65250	ENSMUSG00000020774	Aspa	chr11	-	73323078	73323231	73322213	73322281	73324254	73324614	65250	5,3,9	89,28,63	69,18,21	93,108,58	298	149	8.38155e-07	7.71117e-05	0.027,0.051,0.067	0.271,0.077,0.153	-0.119
known SE	65646	ENSMUSG00000018999	Slc35b4	chr6	-	34172627	34172755	34170460	34170574	34176777	34177082	65646	0,22,0	104112119	21,34,25	56,67,103	277	149	1.16974e-11	4.37941e-09	0.0,0.096,0.0	0.168,0.214,0.115	-0.134
known SE	66085	ENSMUSG00000027371	Fahd2a	chr2	-	127441873	127442124	127440385	127440602	127444416	127444508	66085	478494353	20,25,19	392372443	50,38,64	298	149	1.24298e-08	2.10319e-06	0.923,0.908,0.903	0.797,0.83,0.776	0.11
known SE	68860	ENSMUSG00000034757	Tmub2	chr11	+	102285663	102285718	102284930	102285088	102287307	102287871	68860	482543412	253220237	599676614	76169181	204	149	9.1858e-09	1.61602e-06	0.582,0.643,0.559	0.852,0.745,0.712	-0.175
known SE	70368	ENSMUSG00000023805	Synj2	chr17	+	6036356	6036505	6035410	6035559	6037383	6037462	70368	161167142	222206167	22,99,96	154204216	298	149	1.83779e-07	2.11651e-05	0.266,0.288,0.298	0.067,0.195,0.182	0.136
known SE	71613	ENSMUSG00000027207	Galk2	chr2	+	125870325	125870461	125859147	125859377	125878277	125878366	71613	25,17,9	48,45,36	6,7,6	48,78,86	285	149	1.97209e-07	2.25758e-05	0.214,0.165,0.116	0.061,0.045,0.035	0.118
known SE	73224	ENSMUSG00000055409	Nell1	chr7	+	50826259	50826400	50701155	50701251	50848482	50848676	73224	2,14,10	0,0,0	0,2,10	3,6,0	290	149	7.90577e-07	7.36686e-05	1.0,1.0,1.0	0.0,0.146,1.0	0.618
known SE	73567	ENSMUSG00000033429	Mcee	chr7	+	64400168	64400344	64392774	64392843	64411834	64412121	73567	116113941207	146223147	106112061459	347257427	298	149	2.27525e-10	6.20118e-08	0.799,0.758,0.804	0.605,0.701,0.631	0.141
known SE	73568	ENSMUSG00000033429	Mcee	chr7	+	64400168	64400506	64392644	64392843	64411834	64412125	73568	154920151750	146223147	147117192030	347257427	298	149	3.09224e-11	1.03275e-08	0.841,0.819,0.856	0.679,0.77,0.704	0.121
known SE	74354	ENSMUSG00000036009	Mettl25	chr10	-	105836126	105836220	105832850	105833015	105841075	105841371	74354	4,2,0	83,83,83	12,9,12	38,50,67	243	149	2.39163e-09	5.03219e-07	0.029,0.015,0.0	0.162,0.099,0.099	-0.105
known SE	74795	ENSMUSG00000032737	Inppl1	chr7	-	101823512	101823646	101822631	101823403	101823892	101824559	74795	135111751031	68,100,58	6791020979	223,81,166	283	149	6.74989e-06	0.000443406	0.913,0.861,0.903	0.616,0.869,0.756	0.145
known SE	75772	ENSMUSG00000030752	Kdm8	chr7	+	125452227	125452728	125444675	125444792	125455090	125455257	75772	197397158	7,10,16	97177199	25,30,27	298	149	2.09627e-08	3.30143e-06	0.934,0.952,0.832	0.66,0.747,0.787	0.175
known SE	78457	ENSMUSG00000054708	Ankrd24	chr10	+	81641975	81642048	81640891	81640990	81642300	81642419	78457	10,7,2	2,8,3	11,10,5	1,0,0	222	149	9.55944e-07	8.63625e-05	0.77,0.37,0.309	0.881,1.0,1.0	-0.477
known SE	79774	ENSMUSG00000030361	Klrb1a	chr6	-	128620251	128620350	128619099	128619174	128622730	128622816	79774	5,2,3	0,0,0	6,2,4	2,6,4	248	149	1.98194e-10	5.48704e-08	1.0,1.0,1.0	0.643,0.167,0.375	0.605
known SE	80894	ENSMUSG00000004677	Myo9b	chr8	+	71336875	71336965	71334312	71334394	71338906	71339008	80894	119,113,77	21,22,14	26,70,54	13,40,24	239	149	1.94188e-06	0.000155652	0.779,0.762,0.774	0.555,0.522,0.584	0.218
known SE	81101	ENSMUSG00000097174	Gm4890	chr8	+	79296611	79296651	79295122	79295507	79305602	79308961	81101	27,26,21	0,1,0	12,23,34	4,8,5	189	149	2.08612e-07	2.36624e-05	1.0,0.953,1.0	0.703,0.694,0.843	0.238
known SE	81672	ENSMUSG00000031872	Bean1	chr8	+	104182010	104182119	104170512	104171004	104210917	104211169	81672	1,0,0	6,3,1	2,4,2	0,1,4	258	149	1.29531e-05	0.000763002	0.088,0.0,0.0	1.0,0.698,0.224	-0.611
known SE	81947	ENSMUSG00000040374	Pex2	chr3	-	5562668	5562732	5560187	5561764	5563164	5563272	81947	525574468	545589501	291444476	672611786	213	149	4.41627e-06	0.000311504	0.403,0.405,0.395	0.232,0.337,0.298	0.112
known SE	81978	ENSMUSG00000031749	St3gal2	chr8	+	110921408	110921611	110919957	110920105	110956757	110956987	81978	3,8,4	7,7,2	0,2,0	7,8,6	298	149	1.47765e-05	0.00084509	0.176,0.364,0.5	0.0,0.111,0.0	0.31
novel junction SE	489	ENSMUSG00000024899	Papss2	chr19	+	32646328	32646343	32641299	32641411	32651895	32652101	489	283736861632	6031241741	641137072545	717477675	164	149	1.19655e-06	0.000104035	0.81,0.73,0.667	0.89,0.876,0.774	-0.111
novel junction SE	534	ENSMUSG00000052595	A1cf	chr19	+	31945785	31945937	31944963	31945100	31947358	31949406	534	593541238	16,7,8	255532299	79,27,37	298	149	1.78262e-09	3.85882e-07	0.949,0.975,0.937	0.617,0.908,0.802	0.178
novel junction SE	542	ENSMUSG00000024817	Uhrf2	chr19	+	30056234	30056494	30039063	30039297	30071242	30071461	542	542535404	39,55,50	135337382	48,92,90	298	149	1.49425e-12	7.0179e-10	0.874,0.829,0.802	0.584,0.647,0.68	0.198
novel junction SE	1031	ENSMUSG00000024799	Tm7sf2	chr19	-	6064078	6064198	6063526	6063607	6066967	6067022	1031	19,3,20	0,0,0	4,11,15	3,3,5	269	149	1.02201e-08	1.77572e-06	1.0,1.0,1.0	0.425,0.67,0.624	0.427
novel junction SE	1033	ENSMUSG00000024799	Tm7sf2	chr19	-	6066310	6066414	6063526	6063607	6066967	6067022	1033	8,13,7	0,0,0	7,9,21	3,3,5	253	149	1.71244e-07	1.98848e-05	1.0,1.0,1.0	0.579,0.639,0.712	0.357
novel junction SE	1067	ENSMUSG00000024940	Ltbp3	chr19	+	5753928	5754048	5753632	5753755	5755545	5755674	1067	99120114	0,1,4	53,56,85	12,2,6	269	149	1.46425e-05	0.000839026	1.0,0.985,0.94	0.71,0.939,0.887	0.13
novel junction SE	1171	ENSMUSG00000034616	Ssh3	chr19	-	4267746	4267978	4266521	4266637	4268544	4268585	1171	132915581302	58,40,79	854817876	99197184	298	149	0	0	0.92,0.951,0.892	0.812,0.675,0.704	0.191
novel junction SE	1242	ENSMUSG00000024913	Lrp5	chr19	-	3605285	3605494	3602234	3602444	3612197	3612521	1242	0,0,0	7,1,2	2,0,4	0,1,0	298	149	3.27657e-06	0.000243009	0.0,0.0,0.0	1.0,0.0,1.0	-0.667
novel junction SE	1654	ENSMUSG00000024498	Tcerg1	chr18	+	42535084	42535147	42530647	42530890	42536177	42536378	1654	407430373	340342323	435492561	211251290	212	149	1.04016e-06	9.25796e-05	0.457,0.469,0.448	0.592,0.579,0.576	-0.124
novel junction SE	1711	ENSMUSG00000060450	Rnf14	chr18	+	38297499	38297575	38296634	38296798	38300428	38300590	1711	37,41,28	11,15,10	16,28,9	47,16,48	225	149	1.47405e-05	0.000843265	0.69,0.644,0.65	0.184,0.537,0.11	0.384
novel junction SE	1845	ENSMUSG00000044201	Cdc25c	chr18	-	34744870	34744969	34740327	34740429	34747223	34747313	1845	99,93,87	1,1,0	50,67,97	3,9,4	248	149	5.6412e-06	0.000383383	0.983,0.982,1.0	0.909,0.817,0.936	0.101
novel junction SE	1866	ENSMUSG00000036501	Fam13b	chr18	-	34497967	34498159	34497333	34497546	34499685	34499852	1866	445666352	41,59,30	330488349	64,81,101	298	149	2.57967e-08	3.94602e-06	0.844,0.849,0.854	0.721,0.751,0.633	0.147
novel junction SE	1952	ENSMUSG00000024268	Celf4	chr18	-	25491140	25491224	25486793	25486965	25497464	25497530	1952	3,3,0	2,4,6	1,1,4	0,0,0	233	149	3.09452e-12	1.35086e-09	0.49,0.324,0.0	1.0,1.0,1.0	-0.729
novel junction SE	2145	ENSMUSG00000041225	Arhgap12	chr18	-	6057516	6057591	6052861	6052923	6061846	6061972	2145	328344295	45,78,52	361396343	3,29,47	224	149	2.80561e-07	3.0622e-05	0.829,0.746,0.791	0.988,0.901,0.829	-0.117
novel junction SE	2179	ENSMUSG00000024234	Mtpap	chr18	+	4395155	4395229	4394973	4395066	4396104	4397330	2179	673777614	21,33,16	461720741	160,36,55	223	149	5.02229e-06	0.000347045	0.955,0.94,0.962	0.658,0.93,0.9	0.123
novel junction SE	2964	ENSMUSG00000023973	Cnpy3	chr17	-	46743185	46743282	46737726	46737849	46751972	46752214	2964	444493350	25,29,17	256284311	72,47,45	246	149	7.24565e-12	2.85495e-09	0.915,0.911,0.926	0.683,0.785,0.807	0.159
novel junction SE	2965	ENSMUSG00000023973	Cnpy3	chr17	-	46747420	46747544	46737726	46737849	46751972	46752195	2965	522593530	25,29,17	339475526	72,47,45	273	149	3.58011e-08	5.22389e-06	0.919,0.918,0.944	0.72,0.847,0.864	0.117
novel junction SE	3185	ENSMUSG00000073403	Gm10499	chr17	-	36142710	36142942	36142498	36142531	36143151	36143427	3185	175,131,43	14,5,0	35,118,61	4,24,16	298	149	1.75323e-05	0.00097282	0.862,0.929,1.0	0.814,0.711,0.656	0.203
novel junction SE	3586	ENSMUSG00000058392	Rrp1b	chr17	+	32052738	32052827	32051145	32051210	32055104	32055124	3586	0,0,1	1,2,2	10,4,5	4,2,1	238	149	1.51563e-06	0.000127052	0.0,0.0,0.238	0.61,0.556,0.758	-0.562
novel junction SE	3594	ENSMUSG00000061613	U2af1	chr17	-	31652501	31652568	31648844	31648894	31658652	31658754	3594	156134100	35,18,31	26,82,76	43,45,65	216	149	2.28891e-07	2.57543e-05	0.755,0.837,0.69	0.294,0.557,0.446	0.328
novel junction SE	3596	ENSMUSG00000061613	U2af1	chr17	-	31652501	31652568	31651645	31651712	31658652	31658754	3596	79,67,64	27,26,26	124,81,99	376106149	216	149	1.33227e-15	1.13032e-12	0.669,0.64,0.629	0.185,0.345,0.314	0.365
novel junction SE	3671	ENSMUSG00000052712	BC004004	chr17	+	29277856	29277947	29268787	29269002	29294006	29294161	3671	154206121	41,52,41	208225194	239146123	240	149	3.35509e-09	6.71681e-07	0.7,0.711,0.647	0.351,0.489,0.495	0.241
novel junction SE	3673	ENSMUSG00000052712	BC004004	chr17	+	29282059	29282267	29268842	29269002	29294006	29294161	3673	145197193	41,52,41	320228284	239146123	298	149	7.2086e-08	9.50343e-06	0.639,0.654,0.702	0.401,0.438,0.536	0.207
novel junction SE	3674	ENSMUSG00000052712	BC004004	chr17	+	29282059	29282267	29277856	29277947	29294006	29294161	3674	134512451031	74,94,56	992919962	139134118	298	149	2.29888e-11	7.90365e-09	0.901,0.869,0.902	0.781,0.774,0.803	0.105
novel junction SE	3676	ENSMUSG00000052712	BC004004	chr17	+	29282677	29282891	29268787	29269002	29294006	29294161	3676	147113421147	41,52,41	109411481203	239146123	298	149	0	0	0.947,0.928,0.933	0.696,0.797,0.83	0.162
novel junction SE	4882	ENSMUSG00000095620	2010005H15Rik	chr16	+	36253013	36253111	36221561	36221646	36255540	36255642	4882	14,5,3	9,1,0	6,11,14	0,0,0	247	149	9.04502e-06	0.000566918	0.484,0.751,1.0	1.0,1.0,1.0	-0.255
novel junction SE	4925	ENSMUSG00000022814	Umps	chr16	-	33963771	33963925	33961568	33962240	33966825	33967038	4925	166017521556	39,107,91	79814681490	166119190	298	149	2.96243e-11	9.92546e-09	0.955,0.891,0.895	0.706,0.86,0.797	0.126
novel junction SE	4944	ENSMUSG00000090214	Gm15657	chr16	-	33795744	33795852	33786351	33786418	33795951	33796096	4944	2,2,9	0,2,0	0,2,1	1,4,4	257	149	3.21157e-06	0.000239031	1.0,0.367,1.0	0.0,0.225,0.127	0.672
novel junction SE	5107	ENSMUSG00000038127	Ccdc50	chr16	+	27436367	27436412	27435561	27435677	27436497	27436602	5107	550565486	17,31,29	334492445	159,74,102	194	149	6.43929e-15	4.73734e-12	0.961,0.933,0.928	0.617,0.836,0.77	0.2
novel junction SE	5394	ENSMUSG00000012114	Med15	chr16	-	17680548	17680761	17674404	17674658	17683158	17683188	5394	815944702	65,57,77	614733802	172141128	298	149	1.71514e-11	6.06519e-09	0.862,0.892,0.82	0.641,0.722,0.758	0.151
novel junction SE	5426	ENSMUSG00000022761	Lztr1	chr16	+	17525238	17525344	17524095	17524222	17525422	17525503	5426	326486436	20,53,36	182323354	37,46,74	255	149	1.29504e-06	0.000111492	0.905,0.843,0.876	0.742,0.804,0.737	0.114
novel junction SE	5648	ENSMUSG00000037965	Zc3h7a	chr16	-	11151865	11151930	11151138	11151325	11156019	11156300	5648	171137128	6,5,1	96166149	21,28,38	214	149	6.99441e-15	5.09231e-12	0.952,0.95,0.989	0.761,0.805,0.732	0.198
novel junction SE	5651	ENSMUSG00000037965	Zc3h7a	chr16	-	11153058	11153263	11151138	11151325	11156019	11156076	5651	558363335	6,5,1	295541456	21,28,38	298	149	2.5091e-14	1.6498e-11	0.979,0.973,0.994	0.875,0.906,0.857	0.103
novel junction SE	5817	ENSMUSG00000046434	Hnrnpa1	chr15	+	103242921	103243080	103242205	103242298	103243624	103243780	5817	665734721	27,31,15	252607603	61,51,63	298	149	2.45146e-10	6.6214e-08	0.925,0.922,0.96	0.674,0.856,0.827	0.15
novel junction SE	5822	ENSMUSG00000046434	Hnrnpa1	chr15	+	103242921	103243080	103242643	103242718	103243958	103244028	5822	116212891211	82,65,73	56111341194	689249273	298	149	1.30488e-07	1.5852e-05	0.876,0.908,0.892	0.289,0.695,0.686	0.335
novel junction SE	6268	ENSMUSG00000016664	Pacsin2	chr15	-	83379683	83379806	83378998	83379195	83381761	83381883	6268	247331162255	315447336	248924192449	1008555618	272	149	1.07575e-08	1.85801e-06	0.811,0.792,0.786	0.575,0.705,0.685	0.141
novel junction SE	6708	ENSMUSG00000022574	Naprt	chr15	-	75893104	75893220	75892341	75892482	75893552	75893635	6708	4,1,1	0,0,0	2,2,1	6,4,4	265	149	3.62332e-12	1.54955e-09	1.0,1.0,1.0	0.158,0.219,0.123	0.833
novel junction SE	7115	ENSMUSG00000022255	Mtdh	chr15	+	34121422	34121512	34117879	34118110	34131163	34131288	7115	42,39,26	166167123	72,70,46	115120115	239	149	3.63293e-07	3.83349e-05	0.136,0.127,0.116	0.281,0.267,0.2	-0.123
novel junction SE	7514	ENSMUSG00000021262	Evl	chr12	+	108683347	108683410	108683194	108683261	108686049	108686116	7514	562427441	131812091212	420427643	4337121006	212	149	4.61571e-08	6.51363e-06	0.231,0.199,0.204	0.405,0.297,0.31	-0.126
novel junction SE	9451	ENSMUSG00000021458	2010111I01Rik	chr13	+	63156545	63156735	63068039	63068285	63190478	63190581	9451	39,14,11	0,0,0	14,15,10	4,4,3	298	149	3.00804e-08	4.4824e-06	1.0,1.0,1.0	0.636,0.652,0.625	0.362
novel junction SE	9453	ENSMUSG00000021458	2010111I01Rik	chr13	+	63170940	63171047	63068039	63068285	63190478	63190581	9453	45,17,25	0,0,0	28,44,27	4,4,3	256	149	1.08788e-05	0.000660791	1.0,1.0,1.0	0.803,0.865,0.84	0.164
novel junction SE	9677	ENSMUSG00000025877	Hk3	chr13	-	55015750	55015837	55015078	55015129	55019327	55019447	9677	0,0,0	55,35,24	2,2,7	7,22,20	236	149	1.01802e-05	0.000625951	0.0,0.0,0.0	0.153,0.054,0.181	-0.129
novel junction SE	9858	ENSMUSG00000037989	Wnk2	chr13	-	49051356	49051527	49042627	49042866	49052558	49052773	9858	214266262	66113115	140182195	124116127	298	149	1.11945e-05	0.000675677	0.618,0.541,0.533	0.361,0.44,0.434	0.152
novel junction SE	9859	ENSMUSG00000037989	Wnk2	chr13	-	49051356	49051527	49044373	49044418	49052558	49052773	9859	137172173	10,12,20	109114106	33,27,26	298	149	1.22816e-07	1.50416e-05	0.873,0.878,0.812	0.623,0.679,0.671	0.197
novel junction SE	10256	ENSMUSG00000022228	Zscan26	chr13	-	21449273	21449333	21447785	21447894	21449440	21449516	10256	44,51,32	16,25,18	34,50,43	53,57,62	209	149	4.9509e-07	4.94638e-05	0.662,0.593,0.559	0.314,0.385,0.331	0.261
novel junction SE	10538	ENSMUSG00000025138	Sirt7	chr11	-	120619148	120619290	120618419	120619049	120619682	120619767	10538	129101108	16,7,9	147206141	0,1,8	291	149	1.32528e-06	0.000113421	0.805,0.881,0.86	1.0,0.991,0.9	-0.115
novel junction SE	10547	ENSMUSG00000025137	Pcyt2	chr11	-	120612845	120613083	120612204	120612601	120613378	120613423	10547	617731605	252221210	915697725	96,92,92	298	149	0	0	0.55,0.623,0.59	0.827,0.791,0.798	-0.218
novel junction SE	10548	ENSMUSG00000025137	Pcyt2	chr11	-	120613029	120613083	120612462	120612601	120613378	120613423	10548	122713291147	252221210	149611791315	96,92,92	203	149	0	0	0.781,0.815,0.8	0.92,0.904,0.913	-0.114
novel junction SE	10683	ENSMUSG00000025583	Rptor	chr11	+	119821660	119821744	119817077	119817179	119843681	119843756	10683	117,88,79	2,0,4	46,103,74	20,4,9	233	149	8.32352e-06	0.000528466	0.974,1.0,0.927	0.595,0.943,0.84	0.174
novel junction SE	10846	ENSMUSG00000020778	Ten1	chr11	+	116204844	116204979	116198854	116198983	116214838	116215318	10846	776857782	29,55,53	495820951	143,80,110	284	149	1.0129e-06	9.04977e-05	0.934,0.891,0.886	0.645,0.843,0.819	0.135
novel junction SE	10847	ENSMUSG00000020778	Ten1	chr11	+	116205610	116205768	116198854	116198983	116214838	116215318	10847	112313401016	29,55,53	73410421324	143,80,110	298	149	1.79168e-09	3.87446e-07	0.951,0.924,0.906	0.72,0.867,0.858	0.112
novel junction SE	10995	ENSMUSG00000016940	Kctd2	chr11	+	115429634	115429782	115429352	115429405	115429885	115430201	10995	93,87,48	20,33,23	26,45,88	65,43,68	297	149	8.82723e-06	0.000555751	0.7,0.569,0.511	0.167,0.344,0.394	0.292
novel junction SE	11325	ENSMUSG00000019590	Cyb561	chr11	-	105940099	105940164	105937628	105937840	105944110	105944429	11325	78,114,75	236272215	10,46,39	265222298	214	149	6.3205e-13	3.18881e-10	0.187,0.226,0.195	0.026,0.126,0.084	0.124
novel junction SE	11326	ENSMUSG00000019590	Cyb561	chr11	-	105940099	105940378	105937628	105937840	105944110	105944487	11326	198265203	236272215	50,127,86	265222298	298	149	2.38343e-12	1.07156e-09	0.296,0.328,0.321	0.086,0.222,0.126	0.17
novel junction SE	12232	ENSMUSG00000018068	Ints2	chr11	-	86257203	86257415	86256442	86256497	86257504	86257554	12232	21,29,42	4,7,3	27,45,30	0,1,0	298	149	1.13202e-06	9.92444e-05	0.724,0.674,0.875	1.0,0.957,1.0	-0.228
novel junction SE	12342	ENSMUSG00000020680	Taf15	chr11	+	83488924	83489045	83487222	83487413	83497893	83497926	12342	136914061308	74,95,80	47210951156	209105182	270	149	6.06168e-06	0.000406446	0.911,0.891,0.9	0.555,0.852,0.778	0.172
novel junction SE	12402	ENSMUSG00000020696	Rffl	chr11	-	82811027	82811111	82810007	82810218	82812399	82812810	12402	806778517	93108116	443679623	517206249	233	149	1.04554e-05	0.000640434	0.847,0.822,0.74	0.354,0.678,0.615	0.254
novel junction SE	12442	ENSMUSG00000017686	Rhot1	chr11	+	80255861	80255957	80254659	80254862	80257513	80257636	12442	127169103	43,72,50	137,97,99	128,104,78	245	149	4.61298e-08	6.51363e-06	0.642,0.588,0.556	0.394,0.362,0.436	0.198
novel junction SE	13089	ENSMUSG00000085502	Gm12320	chr11	-	70749991	70750201	70748704	70749343	70750310	70750445	13089	40,40,41	94,84,48	35,65,64	23,45,34	298	149	9.03013e-08	1.14597e-05	0.175,0.192,0.299	0.432,0.419,0.485	-0.223
novel junction SE	13275	ENSMUSG00000020776	Fbf1	chr11	-	116146435	116146621	116145834	116146011	116146703	116146826	13275	313338317	4,9,4	89313293	10,12,26	298	149	6.89484e-07	6.56439e-05	0.975,0.949,0.975	0.817,0.929,0.849	0.101
novel junction SE	13480	ENSMUSG00000014177	Tvp23b	chr11	+	62886188	62886320	62885075	62885165	62891941	62892052	13480	129715271114	51,59,62	57312101086	187106125	281	149	2.43767e-08	3.76583e-06	0.931,0.932,0.905	0.619,0.858,0.822	0.156
novel junction SE	13482	ENSMUSG00000048497	Mmgt2	chr11	+	62649446	62649548	62648663	62648816	62660163	62662753	13482	11,14,8	0,8,2	11,4,4	0,0,0	251	149	1.00858e-05	0.000621236	1.0,0.51,0.704	1.0,1.0,1.0	-0.262
novel junction SE	13983	ENSMUSG00000020389	Cdkl3	chr11	+	52035946	52036020	52033513	52033611	52084373	52084490	13983	24,7,7	0,1,0	10,18,7	5,2,4	223	149	7.86543e-06	0.000503943	1.0,0.824,1.0	0.572,0.857,0.539	0.285
novel junction SE	14034	ENSMUSG00000033809	Alg3	chr16	-	20608741	20608889	20607763	20607884	20610542	20610731	14034	121146100	5,11,13	127132178	0,4,3	297	149	9.68521e-06	0.000600249	0.924,0.869,0.794	1.0,0.943,0.967	-0.108
novel junction SE	14377	ENSMUSG00000020287	Mpg	chr11	+	32229246	32229616	32227751	32227949	32229879	32230053	14377	31,15,22	8,10,14	4,6,4	21,16,30	298	149	9.63236e-10	2.21985e-07	0.66,0.429,0.44	0.087,0.158,0.062	0.407
novel junction SE	14868	ENSMUSG00000009079	Ewsr1	chr11	-	5079484	5079519	5078919	5078952	5083359	5083571	14868	125613761195	7,7,11	93112231363	199,85,132	184	149	0	0	0.993,0.994,0.989	0.791,0.921,0.893	0.124
novel junction SE	15085	ENSMUSG00000020454	Eif4enif1	chr11	+	3236213	3236353	3229868	3230101	3240894	3240975	15085	0,2,0	12,18,18	6,6,4	7,7,29	289	149	1.07897e-05	0.000657281	0.0,0.054,0.0	0.306,0.306,0.066	-0.208
novel junction SE	15366	ENSMUSG00000034329	Brip1	chr11	-	86152587	86152809	86148357	86148557	86157587	86157878	15366	125115136	1,0,0	50105114	3,8,9	298	149	2.08512e-08	3.29373e-06	0.984,1.0,1.0	0.893,0.868,0.864	0.12
novel junction SE	15544	ENSMUSG00000056167	Cnot10	chr9	-	114597794	114597830	114597478	114597606	114598704	114598835	15544	925908923	161145136	9049041016	328292265	185	149	8.14494e-11	2.53515e-08	0.822,0.835,0.845	0.689,0.714,0.755	0.115
novel junction SE	15835	ENSMUSG00000032599	Ip6k2	chr9	+	108796670	108796783	108796130	108796396	108797206	108797994	15835	111134111	198167179	22,94,80	283222279	262	149	6.58068e-10	1.60444e-07	0.242,0.313,0.261	0.042,0.194,0.14	0.147
novel junction SE	16295	ENSMUSG00000032555	Topbp1	chr9	+	103335811	103335958	103334055	103334179	103336063	103336166	16295	131114271501	99145125	59413731943	129196308	296	149	2.8837e-09	5.89182e-07	0.87,0.832,0.858	0.699,0.779,0.761	0.107
novel junction SE	17278	ENSMUSG00000032393	Dpp8	chr9	+	65077962	65078105	65066350	65066496	65080730	65080862	17278	18,14,22	0,0,0	15,11,14	8,3,0	292	149	2.14977e-06	0.00016973	1.0,1.0,1.0	0.489,0.652,1.0	0.286
novel junction SE	17474	ENSMUSG00000025236	Adpgk	chr9	+	59313039	59313236	59310227	59310348	59313752	59313851	17474	7421001765	25,35,24	281528514	97,53,93	298	149	3.4861e-14	2.23629e-11	0.937,0.935,0.941	0.592,0.833,0.734	0.218
novel junction SE	17601	ENSMUSG00000022295	Atp6v1c1	chr15	+	38676027	38676113	38661903	38662083	38679319	38679411	17601	12,12,11	2,2,10	9,9,17	0,0,1	235	149	5.0814e-06	0.000350546	0.792,0.792,0.411	1.0,1.0,0.915	-0.307
novel junction SE	17839	ENSMUSG00000037971	1110032A03Rik	chr9	-	50764695	50764926	50764223	50764290	50767857	50768452	17839	855791473	15,12,17	534676652	138,84,110	298	149	0	0	0.966,0.971,0.933	0.659,0.801,0.748	0.221
novel junction SE	17840	ENSMUSG00000037971	1110032A03Rik	chr9	-	50764764	50764926	50764223	50764290	50767857	50768160	17840	527457255	15,12,17	355386382	138,84,110	298	149	0	0	0.946,0.95,0.882	0.563,0.697,0.635	0.294
novel junction SE	17872	ENSMUSG00000035765	Dym	chr18	+	75080202	75080328	75056629	75056763	75114789	75114972	17872	5,5,3	2,8,5	5,4,2	0,0,0	275	149	2.94209e-11	9.87304e-09	0.575,0.253,0.245	1.0,1.0,1.0	-0.642
novel junction SE	17971	ENSMUSG00000042790	Rnf214	chr9	-	45866946	45867051	45866565	45866661	45867499	45867632	17971	89,92,93	131,164,99	50,62,49	122258194	254	149	4.17053e-09	8.12511e-07	0.285,0.248,0.355	0.194,0.124,0.129	0.147
novel junction SE	17980	ENSMUSG00000042790	Rnf214	chr9	-	45899745	45900256	45898431	45898491	45904805	45904919	17980	254271240	42,48,27	184250235	83,72,80	298	149	1.18543e-07	1.45437e-05	0.751,0.738,0.816	0.526,0.635,0.595	0.183
novel junction SE	18305	ENSMUSG00000000884	Gnb1l	chr16	+	18544110	18544273	18540971	18541097	18548092	18548191	18305	460633363	24,29,47	301432458	96,66,79	298	149	7.88842e-08	1.02773e-05	0.906,0.916,0.794	0.611,0.766,0.744	0.165
novel junction SE	18307	ENSMUSG00000000884	Gnb1l	chr16	+	18544114	18544273	18540971	18541097	18548092	18548191	18307	266388247	24,29,47	180276275	96,66,79	298	149	1.42377e-06	0.000120553	0.847,0.87,0.724	0.484,0.676,0.635	0.215
novel junction SE	18694	ENSMUSG00000058192	Zfp846	chr9	+	20589456	20589558	20588508	20588635	20590812	20590884	18694	17,44,26	34,57,33	3,13,14	70,72,82	251	149	9.41358e-12	3.60782e-09	0.229,0.314,0.319	0.025,0.097,0.092	0.216
novel junction SE	18696	ENSMUSG00000058192	Zfp846	chr9	+	20591338	20591421	20590812	20590884	20593160	20594471	18696	80,111,78	1,0,3	81127118	7,12,14	232	149	3.59639e-07	3.80065e-05	0.981,1.0,0.943	0.881,0.872,0.844	0.109
novel junction SE	18778	ENSMUSG00000022359	Wdyhv1	chr15	+	58152596	58152745	58150605	58150656	58153579	58153704	18778	580581516	29,29,23	115439518	35,47,45	298	149	1.73896e-05	0.000966941	0.909,0.909,0.918	0.622,0.824,0.852	0.146
novel junction SE	18894	ENSMUSG00000025894	Aasdhppt	chr9	-	4303093	4303215	4302469	4302631	4308693	4308919	18894	174218511762	69,86,63	122011871490	180163186	271	149	0	0	0.933,0.922,0.939	0.788,0.8,0.815	0.13
novel junction SE	19492	ENSMUSG00000021932	Rnaseh2b	chr14	+	62348561	62348628	62346567	62346642	62350399	62350476	19492	417475443	19,13,22	283387526	79,53,62	216	149	3.56271e-13	1.87405e-10	0.938,0.962,0.933	0.712,0.834,0.854	0.144
novel junction SE	19734	ENSMUSG00000092232	Gm20521	chr14	+	54884373	54884813	54883796	54883884	54894847	54894962	19734	378605318	13,11,12	488375471	120,81,88	298	149	0	0	0.936,0.965,0.93	0.67,0.698,0.728	0.245
novel junction SE	19856	ENSMUSG00000060373	Hnrnpc	chr14	-	52098014	52098040	52084114	52084391	52103888	52104028	19856	347739303915	213619841990	197531303168	188822862467	175	149	1.26684e-06	0.000109288	0.581,0.628,0.626	0.471,0.538,0.522	0.101
novel junction SE	19983	ENSMUSG00000021843	Ktn1	chr14	+	47704419	47704488	47704186	47704277	47705762	47705800	19983	616712679	223247159	566528611	310323370	218	149	1.21072e-08	2.05606e-06	0.654,0.663,0.745	0.555,0.528,0.53	0.15
novel junction SE	19991	ENSMUSG00000021843	Ktn1	chr14	+	47725928	47726000	47724877	47724970	47726225	47726309	19991	463538557	378481352	1048700855	120271265	221	149	1.71209e-09	3.70996e-07	0.452,0.43,0.516	0.855,0.635,0.685	-0.259
novel junction SE	19992	ENSMUSG00000021843	Ktn1	chr14	+	47726470	47726554	47726225	47726309	47730339	47730423	19992	585698779	410452319	867819971	323223235	233	149	1.55942e-06	0.000130256	0.477,0.497,0.61	0.632,0.701,0.725	-0.158
novel junction SE	20151	ENSMUSG00000021798	Ldb3	chr14	-	34571717	34571921	34567397	34567567	34578594	34578670	20151	13,10,4	0,0,0	26,8,4	9,0,1	298	149	1.25484e-05	0.000743115	1.0,1.0,1.0	0.591,1.0,0.667	0.247
novel junction SE	20291	ENSMUSG00000042323	Pbrm1	chr14	+	31023066	31023179	31019176	31019293	31025497	31025650	20291	18,16,8	15,18,9	3,5,3	13,17,22	262	149	1.12966e-05	0.000680492	0.406,0.336,0.336	0.116,0.143,0.072	0.249
novel junction SE	20404	ENSMUSG00000021870	Slmap	chr14	-	26459409	26459460	26442574	26442634	26459903	26459954	20404	387357325	88,90,72	523484553	26,80,81	200	149	4.09061e-06	0.000292357	0.766,0.747,0.771	0.937,0.818,0.836	-0.102
novel junction SE	20588	ENSMUSG00000039599	Fam149b	chr14	+	20356354	20356497	20351311	20351416	20374329	20374454	20588	7,9,8	0,0,0	7,6,10	5,0,6	292	149	7.06047e-07	6.69482e-05	1.0,1.0,1.0	0.417,1.0,0.46	0.374
novel junction SE	20765	ENSMUSG00000021751	Acox2	chr14	-	8256701	8256935	8255994	8256157	8258821	8259353	20765	118206101	2,0,3	139135161	37,3,10	298	149	6.78083e-07	6.47929e-05	0.967,1.0,0.944	0.653,0.957,0.89	0.137
novel junction SE	20808	ENSMUSG00000024613	Tcof1	chr18	-	60832165	60832309	60831773	60831995	60832426	60832624	20808	119313521311	70,79,54	63512671277	107117150	293	149	7.62166e-11	2.39352e-08	0.897,0.897,0.925	0.751,0.846,0.812	0.103
novel junction SE	21028	ENSMUSG00000019478	Rab4a	chr8	+	123828995	123829058	123823813	123823894	123830270	123830387	21028	77,48,36	2,0,0	132,60,63	21,6,7	212	149	4.24354e-08	6.0411e-06	0.964,1.0,1.0	0.815,0.875,0.863	0.137
novel junction SE	21783	ENSMUSG00000034617	Mtrr	chr13	-	68575017	68575390	68572577	68572700	68577587	68577705	21783	256393262	7,15,1	217261226	15,13,32	298	149	2.33958e-06	0.000182456	0.948,0.929,0.992	0.879,0.909,0.779	0.101
novel junction SE	22354	ENSMUSG00000005981	Trap1	chr16	-	4054753	4054909	4049350	4049498	4060756	4060917	22354	5,4,2	0,0,0	5,1,0	0,4,2	298	149	4.22876e-06	0.000300292	1.0,1.0,1.0	1.0,0.111,0.0	0.63
novel junction SE	22559	ENSMUSG00000069565	Dazap1	chr10	+	80274006	80274047	80264983	80265178	80274803	80274869	22559	29,26,28	8,2,2	22,10,21	0,0,0	190	149	1.20962e-05	0.000720389	0.74,0.911,0.917	1.0,1.0,1.0	-0.144
novel junction SE	22594	ENSMUSG00000023051	Tarbp2	chr15	+	102520474	102520577	102518725	102519291	102521137	102521213	22594	1014999892	28,49,12	588810786	84,47,97	252	149	6.66134e-15	4.88362e-12	0.955,0.923,0.978	0.805,0.911,0.827	0.104
novel junction SE	22696	ENSMUSG00000002845	Tmem39a	chr16	+	38575742	38575826	38573053	38573276	38581969	38582000	22696	514636440	59,46,38	269547635	82,84,142	233	149	1.05784e-08	1.8304e-06	0.848,0.898,0.881	0.677,0.806,0.741	0.134
novel junction SE	22728	ENSMUSG00000067367	Lyar	chr5	+	38223133	38223227	38222930	38223054	38224626	38224797	22728	68117128	10,6,13	142,92,139	1,5,1	243	149	8.66218e-06	0.000546996	0.807,0.923,0.858	0.989,0.919,0.988	-0.103
novel junction SE	23241	ENSMUSG00000028364	Tnc	chr4	-	63982650	63982923	63976445	63976568	63995540	63995813	23241	114,99,78	0,0,0	61,84,109	10,0,5	298	149	3.97912e-06	0.000285747	1.0,1.0,1.0	0.753,1.0,0.916	0.11
novel junction SE	23243	ENSMUSG00000028364	Tnc	chr4	-	63982650	63982923	63976445	63976568	64000697	64000970	23243	113,98,78	0,0,0	65,83,112	11,3,9	298	149	3.26501e-09	6.56146e-07	1.0,1.0,1.0	0.747,0.933,0.862	0.153
novel junction SE	23247	ENSMUSG00000028364	Tnc	chr4	-	63993026	63993299	63976445	63976568	63995540	63995813	23247	68,57,44	0,0,0	25,34,48	10,0,5	298	149	8.74221e-07	7.99752e-05	1.0,1.0,1.0	0.556,1.0,0.828	0.205
novel junction SE	23253	ENSMUSG00000028364	Tnc	chr4	-	63999912	64000185	63976445	63976568	64000697	64000970	23253	57,62,33	0,0,0	26,39,78	11,3,9	298	149	3.77035e-09	7.44196e-07	1.0,1.0,1.0	0.542,0.867,0.812	0.26
novel junction SE	23319	ENSMUSG00000066152	Slc31a2	chr4	+	62295886	62296076	62292631	62292698	62296974	62297355	23319	487458308	19,19,10	339432327	64,41,39	298	149	9.9841e-11	3.0183e-08	0.928,0.923,0.939	0.726,0.84,0.807	0.139
novel junction SE	24203	ENSMUSG00000033434	Gtpbp6	chr5	-	110106869	110106940	110106652	110106783	110107059	110107197	24203	395401284	6,1,2	154223239	19,14,20	220	149	4.77396e-15	3.61323e-12	0.978,0.996,0.99	0.846,0.915,0.89	0.104
novel junction SE	24270	ENSMUSG00000049488	Tmem67	chr4	-	12043464	12043567	12040634	12040777	12045794	12045899	24270	140,118,58	1,1,0	69,97,104	5,13,14	252	149	8.7738e-11	2.69895e-08	0.988,0.986,1.0	0.891,0.815,0.815	0.151
novel junction SE	24472	ENSMUSG00000062980	Cped1	chr6	+	22215511	22215629	22145518	22145687	22233444	22233665	24472	26,61,8	0,0,0	24,29,34	6,0,6	267	149	2.66718e-06	0.000203849	1.0,1.0,1.0	0.691,1.0,0.76	0.183
novel junction SE	24473	ENSMUSG00000062980	Cped1	chr6	+	22222403	22222540	22145518	22145687	22233444	22233665	24473	53,63,33	0,0,0	29,54,47	6,0,6	286	149	5.22112e-06	0.000358189	1.0,1.0,1.0	0.716,1.0,0.803	0.16
novel junction SE	24651	ENSMUSG00000053219	Raet1e	chr10	+	22172003	22172101	22158568	22158718	22173875	22173966	24651	6,26,9	0,2,0	0,1,10	2,3,3	247	149	1.50151e-06	0.000126019	1.0,0.887,1.0	0.0,0.167,0.668	0.684
novel junction SE	25269	ENSMUSG00000029328	Hnrnpdl	chr5	-	100036480	100036651	100034720	100036195	100036861	100036976	25269	393339854057	78,72,48	637736224478	622288318	298	149	0	0	0.962,0.965,0.977	0.837,0.863,0.876	0.109
novel junction SE	25698	ENSMUSG00000068762	Gstm6	chr3	-	107942332	107942414	107941188	107941284	107942701	107942766	25698	396495212	59,61,46	385292203	133,105,69	231	149	4.07514e-09	7.9688e-07	0.812,0.84,0.748	0.651,0.642,0.655	0.151
novel junction SE	26390	ENSMUSG00000028107	Tars2	chr3	-	95748486	95748554	95748041	95748140	95750338	95750417	26390	429484376	16,13,28	230293352	56,62,64	217	149	0	0	0.948,0.962,0.902	0.738,0.764,0.791	0.173
novel junction SE	26398	ENSMUSG00000028107	Tars2	chr3	-	95751505	95751630	95750700	95750765	95753006	95753130	26398	656785692	39,46,62	261576694	74,53,109	274	149	1.16286e-05	0.000696376	0.901,0.903,0.859	0.657,0.855,0.776	0.125
novel junction SE	26686	ENSMUSG00000026946	Nmi	chr2	-	51972587	51972627	51960570	51960660	51972908	51973004	26686	1090592621	455307293	10491070872	236302281	189	149	7.11169e-08	9.40729e-06	0.654,0.603,0.626	0.778,0.736,0.71	-0.114
novel junction SE	26991	ENSMUSG00000025049	Taf5	chr19	+	47080540	47080705	47078767	47078897	47081808	47081986	26991	331271276	5,2,6	156319348	34,28,22	298	149	1.0963e-11	4.12824e-09	0.971,0.985,0.958	0.696,0.851,0.888	0.16
novel junction SE	27580	ENSMUSG00000032497	Lrrfip2	chr9	+	111182818	111182896	111167199	111167244	111188761	111188806	27580	30,4,6	129,89,57	50,32,29	91,94,61	227	149	7.31322e-08	9.61124e-06	0.132,0.029,0.065	0.265,0.183,0.238	-0.153
novel junction SE	27581	ENSMUSG00000032497	Lrrfip2	chr9	+	111182818	111182896	111170255	111170324	111188761	111188806	27581	29,9,13	82,74,37	72,45,33	79,54,34	227	149	1.26242e-08	2.12669e-06	0.188,0.074,0.187	0.374,0.354,0.389	-0.223
novel junction SE	27830	ENSMUSG00000027751	Supt20	chr3	+	54696483	54696519	54695122	54695207	54696950	54697009	27830	255245251	4,3,4	119297302	65,27,34	185	149	1.31151e-12	6.18725e-10	0.981,0.985,0.981	0.596,0.899,0.877	0.192
novel junction SE	28037	ENSMUSG00000021775	Nr1d2	chr14	-	18219967	18220056	18216649	18216794	18221986	18222253	28037	224259275	3,10,7	196312303	23,28,38	238	149	7.42163e-10	1.77653e-07	0.979,0.942,0.961	0.842,0.875,0.833	0.111
novel junction SE	28667	ENSMUSG00000027615	Hps3	chr3	-	20019802	20019957	20018810	20018919	20025730	20025920	28667	118,105,75	2,0,0	142,94,156	9,6,10	298	149	7.25573e-07	6.83989e-05	0.967,1.0,1.0	0.887,0.887,0.886	0.102
novel junction SE	28704	ENSMUSG00000021336	Slc17a4	chr13	-	23905242	23905330	23904711	23904798	23906579	23906779	28704	100,61,26	0,0,2	25,69,64	17,9,19	237	149	2.52206e-11	8.60169e-09	1.0,1.0,0.891	0.48,0.828,0.679	0.301
novel junction SE	28705	ENSMUSG00000021336	Slc17a4	chr13	-	23905416	23905650	23904711	23904798	23906579	23906779	28705	154,144,91	0,0,2	68105115	17,9,19	298	149	1.13243e-14	7.83789e-12	1.0,1.0,0.958	0.667,0.854,0.752	0.228
novel junction SE	29292	ENSMUSG00000030629	Zfand6	chr7	-	84642285	84642437	84634238	84634409	84679309	84679367	29292	22,24,11	58,124,80	55,40,23	46,60,52	298	149	1.0796e-06	9.53976e-05	0.159,0.088,0.064	0.374,0.25,0.181	-0.165
novel junction SE	29298	ENSMUSG00000029263	Pigg	chr5	+	108317262	108317472	108313958	108314164	108318824	108319013	29298	210258187	5,11,4	164195156	40,20,30	298	149	1.03045e-11	3.89956e-09	0.955,0.921,0.959	0.672,0.83,0.722	0.204
novel junction SE	29713	ENSMUSG00000035620	Ric8b	chr10	+	85001781	85001901	84980047	84980192	85015075	85016447	29713	29,54,27	0,1,0	27,35,41	10,2,2	269	149	9.97082e-06	0.000615232	1.0,0.968,1.0	0.599,0.906,0.919	0.181
novel junction SE	29885	ENSMUSG00000028797	Tmem234	chr4	+	129601869	129601961	129601406	129601533	129602194	129602261	29885	448550430	302358302	305379373	329410494	241	149	7.76981e-08	1.01661e-05	0.478,0.487,0.468	0.364,0.364,0.318	0.129
novel junction SE	30394	ENSMUSG00000074272	Ceacam1	chr7	-	25473797	25474052	25471375	25472073	25476343	25476703	30394	307133633831	10808991184	137426102729	69816411621	298	149	4.31877e-13	2.22177e-10	0.587,0.652,0.618	0.496,0.443,0.457	0.154
novel junction SE	30397	ENSMUSG00000074272	Ceacam1	chr7	-	25474519	25474804	25471797	25472073	25476343	25476703	30397	294231723537	10808991184	133126362949	69816411621	298	149	2.73964e-10	7.26914e-08	0.577,0.638,0.599	0.488,0.445,0.476	0.135
novel junction SE	30724	ENSMUSG00000058908	Pla2g2a	chr4	+	138832661	138832714	138831856	138831901	138833268	138833378	30724	199157227	47,50,36	1527412594	46,32,46	202	149	0	0	0.757,0.698,0.823	0.961,0.905,0.905	-0.164
novel junction SE	31096	ENSMUSG00000025332	Kdm5c	chrX	+	152270693	152270831	152270351	152270531	152271011	152271593	31096	272726432008	158,122,96	157924381966	310249217	287	149	3.43059e-14	2.21418e-11	0.9,0.918,0.916	0.726,0.836,0.825	0.116
novel junction SE	31391	ENSMUSG00000028689	Ccdc163	chr4	+	116711310	116711378	116710100	116710284	116714839	116715099	31391	47,50,54	8,15,10	26,26,34	17,18,35	217	149	1.04247e-06	9.27069e-05	0.801,0.696,0.788	0.512,0.498,0.4	0.292
novel junction SE	31414	ENSMUSG00000028689	Ccdc163	chr4	+	116714087	116714149	116710100	116710284	116714839	116714954	31414	106118117	8,15,10	78,71,105	17,18,35	211	149	6.64115e-06	0.000438178	0.903,0.847,0.892	0.764,0.736,0.679	0.154
novel junction SE	31813	ENSMUSG00000029621	Arpc1a	chr5	+	145102238	145102372	145101056	145101269	145104697	145104891	31813	16,14,20	3,3,0	18,10,11	35,15,8	283	149	1.41927e-07	1.69867e-05	0.737,0.711,1.0	0.213,0.26,0.42	0.518
novel junction SE	32345	ENSMUSG00000039176	Polg	chr7	-	79449948	79450037	79449381	79449534	79450484	79450617	32345	494484470	5,10,8	141353356	100,21,61	238	149	1.38206e-10	4.03325e-08	0.984,0.968,0.974	0.469,0.913,0.785	0.253
novel junction SE	32362	ENSMUSG00000039176	Polg	chr7	-	79459512	79459585	79459173	79459300	79459688	79459871	32362	216276196	13,19,11	83144206	21,34,33	222	149	7.65143e-09	1.37961e-06	0.918,0.907,0.923	0.726,0.74,0.807	0.158
novel junction SE	32923	ENSMUSG00000032580	Rbm5	chr9	-	107755852	107755913	107754422	107754488	107756908	107756992	32923	563589466	44,32,18	134521527	30,45,83	210	149	7.60058e-07	7.10766e-05	0.901,0.929,0.948	0.76,0.891,0.818	0.103
novel junction SE	33031	ENSMUSG00000057897	Camk2b	chr11	-	5978398	5978512	5976764	5976893	5979672	5979721	33031	4,4,6	9,10,5	0,0,1	12,7,10	263	149	2.10269e-06	0.000166763	0.201,0.185,0.405	0.0,0.0,0.054	0.246
novel junction SE	34211	ENSMUSG00000031626	Sorbs2	chr8	+	45694557	45694613	45688336	45688447	45736152	45736202	34211	4,0,1	4,5,2	1,2,1	0,0,0	205	149	2.05747e-12	9.41103e-10	0.421,0.0,0.267	1.0,1.0,1.0	-0.771
novel junction SE	34553	ENSMUSG00000093954	Gm16867	chr14	-	69373012	69373121	69363503	69366648	69421897	69421999	34553	6,4,14	0,0,0	11,13,6	5,2,1	258	149	1.67472e-06	0.000137754	1.0,1.0,1.0	0.56,0.79,0.776	0.291
novel junction SE	34813	ENSMUSG00000097080	1700086O06Rik	chr18	-	38239572	38239751	38238404	38239189	38240838	38240953	34813	62,80,50	12,18,28	100,105,95	6,4,3	298	149	1.6487e-08	2.68477e-06	0.721,0.69,0.472	0.893,0.929,0.941	-0.293
novel junction SE	34828	ENSMUSG00000075225	Ccdc162	chr10	-	41546882	41547003	41541773	41541901	41550721	41550931	34828	15,8,17	0,1,0	32,20,27	8,4,4	270	149	9.95279e-06	0.000614299	1.0,0.815,1.0	0.688,0.734,0.788	0.202
novel junction SE	35143	ENSMUSG00000040209	Zfp704	chr3	-	9444158	9444342	9443823	9443906	9445959	9446064	35143	16,12,6	1,2,0	6,2,10	5,5,8	298	149	2.06178e-06	0.000164013	0.889,0.75,1.0	0.375,0.167,0.385	0.571
novel junction SE	35325	ENSMUSG00000086629	2810403D21Rik	chrX	+	108871471	108871598	108858267	108858372	108874267	108874770	35325	23,40,40	2,0,0	47,63,69	10,7,11	276	149	1.13113e-06	9.92078e-05	0.861,1.0,1.0	0.717,0.829,0.772	0.181
novel junction SE	35569	ENSMUSG00000038372	Gmds	chr13	-	32100356	32100484	31820141	31820210	32338381	32338712	35569	5,5,4	7,0,2	6,6,3	0,0,0	277	149	7.23602e-06	0.000470433	0.278,1.0,0.518	1.0,1.0,1.0	-0.401
novel junction SE	35785	ENSMUSG00000051998	Lax1	chr1	-	133684005	133684109	133683537	133683642	133688820	133689004	35785	67,38,35	6,16,9	64,72,88	1,0,4	253	149	5.95348e-08	8.11308e-06	0.868,0.583,0.696	0.974,1.0,0.928	-0.252
novel junction SE	35870	ENSMUSG00000022788	Fgd4	chr16	-	16490422	16490606	16482491	16484597	16504096	16504216	35870	226205140	3,7,4	208225214	35,27,15	298	149	5.37514e-09	1.0107e-06	0.974,0.936,0.946	0.748,0.806,0.877	0.142
novel junction SE	35938	ENSMUSG00000032294	Pkm	chr9	+	59658998	59659153	59656597	59656649	59663039	59663156	35938	15,8,6	6,6,5	0,4,3	13,13,25	298	149	4.01664e-08	5.76883e-06	0.556,0.4,0.375	0.0,0.133,0.057	0.38
novel junction SE	36065	ENSMUSG00000031918	Mtmr2	chr9	+	13783605	13783710	13782276	13782382	13785851	13785927	36065	462495481	406553359	541700754	306343381	254	149	1.82307e-07	2.10301e-05	0.4,0.344,0.44	0.509,0.545,0.537	-0.136
novel junction SE	36338	ENSMUSG00000038569	Rad9b	chr5	-	122352543	122352614	122351258	122351373	122354138	122354233	36338	1,2,0	0,4,2	9,7,5	0,0,0	220	149	3.68893e-06	0.000268111	1.0,0.253,0.0	1.0,1.0,1.0	-0.582
novel junction SE	36946	ENSMUSG00000068205	Macrod2	chr2	+	140596065	140596114	140452578	140452686	140706201	140706455	36946	3,4,1	0,0,0	0,0,0	1,1,1	198	149	4.28879e-13	2.21176e-10	1.0,1.0,1.0	0.0,0.0,0.0	1
novel junction SE	36975	ENSMUSG00000045427	Hnrnph2	chrX	+	134602917	134602962	134602691	134602762	134604854	134606384	36975	512643518	110811081029	278231297	116612271428	194	149	0	0	0.262,0.308,0.279	0.155,0.126,0.138	0.143
novel junction SE	37112	ENSMUSG00000040434	Large2	chr2	-	92369267	92369372	92367753	92367866	92369489	92369661	37112	255365303	7,26,17	219286292	56,25,36	254	149	7.25021e-06	0.000471125	0.955,0.892,0.913	0.696,0.87,0.826	0.123
novel junction SE	37684	ENSMUSG00000026566	Mpzl1	chr1	-	165601749	165601855	165592239	165593677	165608437	165608529	37684	554654581	58,63,85	322490733	103,91,173	255	149	9.17681e-08	1.16033e-05	0.848,0.858,0.8	0.646,0.759,0.712	0.13
novel junction SE	37687	ENSMUSG00000026566	Mpzl1	chr1	-	165604609	165604742	165592239	165593677	165608437	165608604	37687	359404399	58,63,85	268290374	103,91,173	282	149	3.01105e-09	6.10355e-07	0.766,0.772,0.713	0.579,0.627,0.533	0.171
novel junction SE	38266	ENSMUSG00000073968	Trim68	chr7	-	102681662	102681758	102680136	102680397	102684047	102684511	38266	99129113	0,0,3	18113128	6,3,9	245	149	1.55186e-05	0.000881657	1.0,1.0,0.958	0.646,0.958,0.896	0.153
novel junction SE	38707	ENSMUSG00000026222	Sp100	chr1	+	85704942	85705058	85701404	85701443	85707226	85707298	38707	766328331	16,8,9	439777440	217,57,36	265	149	8.23357e-08	1.0661e-05	0.964,0.958,0.954	0.532,0.885,0.873	0.195
novel junction SE	38709	ENSMUSG00000026222	Sp100	chr1	+	85706836	85706954	85701404	85701443	85707226	85707298	38709	1035420428	16,8,9	462972640	217,57,36	267	149	8.55499e-08	1.09625e-05	0.973,0.967,0.964	0.543,0.905,0.908	0.183
novel junction SE	38715	ENSMUSG00000026222	Sp100	chr1	+	85707226	85707298	85701404	85701443	85708992	85709406	38715	6,2,9	62,36,48	84,34,21	72,63,66	221	149	1.10123e-07	1.3654e-05	0.061,0.036,0.112	0.44,0.267,0.177	-0.225
novel junction SE	39109	ENSMUSG00000029177	Cenpa	chr5	+	30669691	30669828	30666896	30667113	30672463	30672570	39109	152920241694	106011351130	59210451279	103413601609	286	149	0	0	0.429,0.482,0.439	0.23,0.286,0.293	0.18
novel junction SE	39111	ENSMUSG00000029177	Cenpa	chr5	+	30669737	30669828	30666973	30667113	30672463	30672570	39111	542714625	106011351130	205404436	103413601609	240	149	0	0	0.241,0.281,0.256	0.11,0.156,0.144	0.123
novel junction SE	39725	ENSMUSG00000097039	Pvt1	chr15	+	62175827	62175926	62175466	62175548	62242173	62242301	39725	21,24,6	35,56,39	4,9,4	57,85,73	248	149	3.92944e-07	4.093e-05	0.265,0.205,0.085	0.04,0.06,0.032	0.141
novel junction SE	39808	ENSMUSG00000097290	1300002E11Rik	chr16	+	21800774	21800836	21795849	21795975	21801280	21801356	39808	128112108	3,2,0	70,68,40	5,2,18	211	149	4.66981e-06	0.000326217	0.968,0.975,1.0	0.908,0.96,0.611	0.155
novel junction SE	40061	ENSMUSG00000026082	Rev1	chr1	-	38074898	38075023	38074314	38074443	38079289	38079398	40061	28,36,31	68,101,57	5,13,10	101104116	274	149	2.41174e-12	1.08198e-09	0.183,0.162,0.228	0.026,0.064,0.045	0.146
novel junction SE	40247	ENSMUSG00000027582	Zgpat	chr2	+	181380374	181381394	181379773	181380179	181382486	181382544	40247	400480361	7,18,8	296413418	111,21,53	298	149	9.57642e-08	1.20656e-05	0.966,0.93,0.958	0.571,0.908,0.798	0.192
novel junction SE	41101	ENSMUSG00000025915	Sgk3	chr1	+	9881759	9881891	9881577	9881661	9884406	9884519	41101	164202141	1,2,4	123212221	48,12,15	281	149	6.07788e-08	8.25054e-06	0.989,0.982,0.949	0.576,0.904,0.887	0.184
novel junction SE	41363	ENSMUSG00000020167	Tcf3	chr10	-	80410397	80410621	80409625	80410274	80413204	80413337	41363	127715621287	32,51,34	68311731377	112,91,86	298	149	2.63345e-13	1.44297e-10	0.952,0.939,0.95	0.753,0.866,0.889	0.111
novel junction SE	41494	ENSMUSG00000035069	Oma1	chr4	+	103328837	103328966	103325292	103325400	103331304	103331379	41494	1154983859	168154123	708948662	200179190	278	149	1.06728e-05	0.000650911	0.786,0.774,0.789	0.655,0.739,0.651	0.101
novel junction SE	41744	ENSMUSG00000027939	Nup210l	chr3	+	90192954	90193172	90186031	90186123	90198050	90198187	41744	0,9,4	6,3,4	1,9,5	0,1,0	298	149	4.57659e-07	4.64073e-05	0.0,0.6,0.333	1.0,0.818,1.0	-0.628
novel junction SE	41762	ENSMUSG00000000204	Slfn4	chr11	+	83176070	83176799	83175562	83175644	83179670	83179756	41762	948130170	26,7,14	593559171	139,32,26	298	149	8.14693e-07	7.54813e-05	0.948,0.903,0.859	0.681,0.897,0.767	0.122
novel junction SE	41764	ENSMUSG00000000204	Slfn4	chr11	+	83176076	83176799	83175562	83175644	83179670	83179756	41764	950118173	26,7,14	600558175	139,32,26	298	149	9.60457e-07	8.66958e-05	0.948,0.894,0.861	0.683,0.897,0.771	0.117
novel junction SE	42547	ENSMUSG00000057246	BC051142	chr17	+	34429930	34429981	34428094	34428145	34434526	34434547	42547	7,2,2	0,0,0	4,5,7	4,0,5	200	149	3.67072e-06	0.000266971	1.0,1.0,1.0	0.427,1.0,0.511	0.354
novel junction SE	43284	ENSMUSG00000038685	Rtel1	chr2	+	181355008	181355125	181354352	181354442	181355327	181355552	43284	217249239	43,71,68	123227261	78,99,121	266	149	6.88348e-06	0.000450915	0.739,0.663,0.663	0.469,0.562,0.547	0.162
novel junction SE	43413	ENSMUSG00000026648	Dclre1c	chr2	+	3436437	3436493	3433746	3433806	3436988	3437090	43413	53,67,41	1,0,4	25,36,36	11,5,7	205	149	2.75897e-06	0.000209419	0.975,1.0,0.882	0.623,0.84,0.789	0.202
novel junction SE	43666	ENSMUSG00000049606	Zfp644	chr5	-	106695642	106695699	106619539	106619642	106696531	106696826	43666	3,2,4	8,4,0	0,0,0	8,5,2	206	149	5.91531e-06	0.000398409	0.213,0.266,1.0	0.0,0.0,0.0	0.493
novel junction SE	43806	ENSMUSG00000015962	1700016C15Rik	chr1	+	177743253	177743426	177740994	177741090	177752915	177753035	43806	42,11,35	0,0,0	82,20,29	15,0,5	298	149	4.79994e-07	4.81845e-05	1.0,1.0,1.0	0.732,1.0,0.744	0.175
novel junction SE	44174	ENSMUSG00000038298	Pdzk1	chr3	+	96855854	96856050	96854533	96854670	96868307	96868532	44174	400254146	1,1,4	354646384	46,23,42	298	149	9.76996e-15	6.8295e-12	0.995,0.992,0.948	0.794,0.934,0.821	0.129
novel junction SE	44176	ENSMUSG00000038298	Pdzk1	chr3	+	96857194	96857391	96854533	96854670	96868307	96868532	44176	524376196	1,1,4	483844497	46,23,42	298	149	6.66134e-16	5.96425e-13	0.996,0.995,0.961	0.84,0.948,0.855	0.103
novel junction SE	44492	ENSMUSG00000027075	Slc43a1	chr2	+	84859688	84859830	84857283	84857437	84862882	84863578	44492	73,38,28	1,0,2	57,99,44	11,10,4	291	149	1.18153e-05	0.000705857	0.974,1.0,0.878	0.726,0.835,0.849	0.147
novel junction SE	44611	ENSMUSG00000073664	Nbeal1	chr1	+	60283982	60284123	60281824	60281949	60287310	60287441	44611	86,115,60	0,0,0	81,90,71	4,1,9	290	149	6.09984e-06	0.000408743	1.0,1.0,1.0	0.912,0.979,0.802	0.102
novel junction SE	45176	ENSMUSG00000042672	Dcst1	chr3	-	89352702	89352845	89352466	89352580	89353265	89353382	45176	24,25,13	0,0,0	36,25,33	8,3,0	292	149	1.36844e-05	0.000795408	1.0,1.0,1.0	0.697,0.81,1.0	0.164
novel junction SE	45998	ENSMUSG00000056211	R3hdm1	chr1	+	128184399	128184654	128181985	128182212	128186757	128186909	45998	409470326	34,50,50	369435455	10,23,14	298	149	2.88419e-09	5.89182e-07	0.857,0.825,0.765	0.949,0.904,0.942	-0.116
novel junction SE	46524	ENSMUSG00000038668	Lpar1	chr4	-	58543809	58543948	58504621	58504781	58548366	58548401	46524	3,8,6	0,0,1	10,11,9	7,4,3	288	149	6.45396e-06	0.000428245	1.0,1.0,0.756	0.425,0.587,0.608	0.379
novel junction SE	46742	ENSMUSG00000042371	Slc5a10	chr11	-	61673525	61673741	61673223	61673281	61673828	61673997	46742	12,2,0	5,1,3	6,6,1	0,1,0	298	149	4.97384e-06	0.000344142	0.545,0.5,0.0	1.0,0.75,1.0	-0.568
novel junction SE	47508	ENSMUSG00000023044	Csad	chr15	-	102178780	102178832	102176997	102177786	102178960	102179160	47508	106,97,102	1,4,1	72,93,84	20,8,6	201	149	4.67331e-07	4.71608e-05	0.987,0.947,0.987	0.727,0.896,0.912	0.129
novel junction SE	47509	ENSMUSG00000023044	Csad	chr15	-	102178780	102178832	102178526	102178616	102178960	102179160	47509	259362275	16,22,25	187255248	77,29,46	201	149	2.73774e-06	0.000208409	0.923,0.924,0.891	0.643,0.867,0.8	0.143
novel junction SE	48634	ENSMUSG00000078490	Cfap74	chr4	+	155427269	155427428	155425996	155426192	155429124	155429298	48634	7,21,14	0,1,0	3,8,10	4,2,4	298	149	4.07016e-07	4.22494e-05	1.0,0.913,1.0	0.273,0.667,0.556	0.472
novel junction SE	48651	ENSMUSG00000072244	Trim6	chr7	+	104221215	104221298	104218836	104218883	104225506	104225896	48651	9,4,6	33,37,10	0,0,0	48,42,21	232	149	4.42668e-08	6.27635e-06	0.149,0.065,0.278	0.0,0.0,0.0	0.164
novel junction SE	49014	ENSMUSG00000060538	Tmem219	chr7	-	126897025	126897224	126891602	126891832	126898223	126898253	49014	152169120	1,1,3	181136186	24,11,9	298	149	8.87839e-09	1.57114e-06	0.987,0.988,0.952	0.79,0.861,0.912	0.121
novel junction SE	49015	ENSMUSG00000060538	Tmem219	chr7	-	126897025	126897224	126891602	126891832	126898796	126898923	49015	13,9,5	0,0,0	59,27,32	8,2,5	298	149	5.32827e-06	0.000364271	1.0,1.0,1.0	0.787,0.871,0.762	0.193
novel junction SE	49473	ENSMUSG00000026784	Pdss1	chr2	+	22899918	22899983	22896047	22896252	22901280	22901345	49473	6,1,5	4,1,3	2,5,3	0,0,0	214	149	8.87971e-08	1.1296e-05	0.511,0.41,0.537	1.0,1.0,1.0	-0.514
novel junction SE	49596	ENSMUSG00000038260	Trpm4	chr7	-	45327720	45327895	45327271	45327452	45333381	45333452	49596	827776491	212212147	493516552	209288265	298	149	4.08792e-08	5.84726e-06	0.661,0.647,0.625	0.541,0.473,0.51	0.136
novel junction SE	50032	ENSMUSG00000030168	Adipor2	chr6	-	119358921	119359109	119357215	119357409	119359350	119359537	50032	491443213472	130115149	214040353476	577280234	298	149	6.75446e-09	1.23582e-06	0.95,0.949,0.921	0.65,0.878,0.881	0.137
novel junction SE	50265	ENSMUSG00000042133	Ppig	chr2	+	69731490	69731580	69722902	69722957	69732196	69732274	50265	48,42,71	46,40,50	79,37,48	105,91,155	239	149	4.34631e-06	0.000307291	0.394,0.396,0.47	0.319,0.202,0.162	0.192
novel junction SE	50269	ENSMUSG00000042133	Ppig	chr2	+	69731745	69731813	69722804	69722957	69732196	69732274	50269	451522524	46,40,50	337459512	105,91,155	217	149	1.06581e-14	7.42569e-12	0.871,0.9,0.878	0.688,0.776,0.694	0.164
novel junction SE	50777	ENSMUSG00000026309	Ilkap	chr1	-	91390606	91390663	91387214	91387341	91398650	91398700	50777	2,3,1	0,0,0	0,1,6	1,6,4	206	149	1.28515e-10	3.78721e-08	1.0,1.0,1.0	0.0,0.108,0.52	0.791
novel junction SE	51038	ENSMUSG00000027860	Vangl1	chr3	-	102183950	102184558	102166837	102166971	102189408	102189547	51038	317364309	8,8,7	197231357	21,44,65	298	149	0	0	0.952,0.958,0.957	0.824,0.724,0.733	0.195
novel junction SE	51062	ENSMUSG00000028760	Eif4g3	chr4	+	138057948	138058077	138045342	138045418	138082892	138082988	51062	369427295	55,56,41	268324263	63,97,77	278	149	7.72286e-07	7.21239e-05	0.782,0.803,0.794	0.695,0.642,0.647	0.132
novel junction SE	51262	ENSMUSG00000035165	Kcne3	chr7	+	100181135	100181274	100178715	100178766	100182681	100182823	51262	187922912197	85,59,113	60816301430	160180204	288	149	0	0	0.92,0.953,0.91	0.663,0.824,0.784	0.171
novel junction SE	51263	ENSMUSG00000035165	Kcne3	chr7	+	100181135	100181274	100178715	100178766	100182732	100182823	51263	206721022289	48,59,54	49216291241	87120108	288	149	0	0	0.957,0.949,0.956	0.745,0.875,0.856	0.129
novel junction SE	51268	ENSMUSG00000035165	Kcne3	chr7	+	100181150	100181274	100178687	100178766	100182681	100182769	51268	348040943947	85,59,113	89428322295	160180204	273	149	0	0	0.957,0.974,0.95	0.753,0.896,0.86	0.124
novel junction SE	51270	ENSMUSG00000035165	Kcne3	chr7	+	100181150	100181274	100178687	100178766	100184137	100184863	51270	168318831877	8529721324	39113421090	102615791830	273	149	1.11022e-16	1.09671e-13	0.519,0.514,0.436	0.172,0.317,0.245	0.245
novel junction SE	51271	ENSMUSG00000035165	Kcne3	chr7	+	100182681	100182823	100178687	100178766	100184137	100184734	51271	269930563416	8529721324	148627992463	102615791830	291	149	1.38778e-14	9.48051e-12	0.619,0.617,0.569	0.426,0.476,0.408	0.165
novel junction SE	51275	ENSMUSG00000035165	Kcne3	chr7	+	100182681	100183074	100178696	100178766	100184137	100184865	51275	229922031982	8529721324	49419091519	102615791830	298	149	5.55753e-08	7.62785e-06	0.574,0.531,0.428	0.194,0.377,0.293	0.223
novel junction SE	51277	ENSMUSG00000035165	Kcne3	chr7	+	100182732	100182823	100178696	100178766	100184137	100184864	51277	203723202541	8529721324	104720491690	102615791830	240	149	8.88178e-16	7.85209e-13	0.597,0.597,0.544	0.388,0.446,0.364	0.18
novel junction SE	51454	ENSMUSG00000027651	Rprd1b	chr2	+	158035995	158036125	158028496	158029045	158043405	158043539	51454	480578476	24,26,14	351509598	46,60,61	279	149	5.83261e-10	1.43535e-07	0.914,0.922,0.948	0.803,0.819,0.84	0.107
novel junction SE	52241	ENSMUSG00000026975	Dph7	chr2	+	24963022	24963156	24962422	24962810	24965556	24965654	52241	14,18,8	0,0,1	10,13,18	4,6,1	283	149	1.42053e-05	0.000817757	1.0,1.0,0.808	0.568,0.533,0.905	0.267
novel junction SE	52511	ENSMUSG00000042473	Tbc1d8b	chrX	+	139704601	139704720	139684995	139685310	139723902	139724052	52511	8,9,11	0,0,0	6,9,11	4,2,2	268	149	4.71102e-07	4.74867e-05	1.0,1.0,1.0	0.455,0.714,0.754	0.359
novel junction SE	52778	ENSMUSG00000028578	Caap1	chr4	-	94549118	94549194	94521061	94521135	94551264	94551465	52778	129152166	9,16,8	104144137	15,32,45	225	149	1.19991e-06	0.000104281	0.905,0.863,0.932	0.821,0.749,0.668	0.154
novel junction SE	52779	ENSMUSG00000028578	Caap1	chr4	-	94550421	94550506	94521061	94521135	94551264	94551465	52779	113,103,99	9,16,8	60124102	15,32,45	234	149	4.16718e-06	0.000297021	0.889,0.804,0.887	0.718,0.712,0.591	0.186
novel junction SE	52843	ENSMUSG00000027315	Spint1	chr2	+	119248010	119248181	119246372	119246647	119248756	119248902	52843	412735332840	203170200	388036593370	968251375	298	149	5.42404e-06	0.000370179	0.91,0.912,0.877	0.667,0.879,0.818	0.112
novel junction SE	52924	ENSMUSG00000037514	Pank2	chr2	+	131280156	131280410	131273910	131274263	131287473	131287597	52924	317348278	65,70,55	121196236	92,107,75	298	149	4.56121e-06	0.000319692	0.709,0.713,0.716	0.397,0.478,0.611	0.217
novel junction SE	52925	ENSMUSG00000037514	Pank2	chr2	+	131282591	131282768	131273910	131274120	131287473	131287597	52925	697628561	57,40,59	300468549	61,79,91	298	149	2.3105e-08	3.60376e-06	0.859,0.887,0.826	0.711,0.748,0.751	0.121
novel junction SE	52927	ENSMUSG00000037514	Pank2	chr2	+	131282591	131282768	131274184	131274263	131287473	131287597	52927	691628553	65,70,55	296467547	92,107,75	298	149	1.22727e-05	0.000728838	0.842,0.818,0.834	0.617,0.686,0.785	0.135
novel junction SE	53046	ENSMUSG00000002104	Rapsn	chr2	+	91043690	91043744	91043139	91043262	91044839	91045039	53046	5,1,6	0,0,0	2,3,14	1,5,2	203	149	1.81113e-06	0.000146642	1.0,1.0,1.0	0.595,0.306,0.837	0.421
novel junction SE	53386	ENSMUSG00000092570	2210019I11Rik	chr5	-	147239188	147239413	147231201	147231289	147271219	147271521	53386	5,13,10	0,0,0	8,2,3	4,3,0	298	149	1.22397e-05	0.000727083	1.0,1.0,1.0	0.5,0.25,1.0	0.417
novel junction SE	53461	ENSMUSG00000073792	Alg6	chr4	+	99744489	99744625	99741533	99741616	99746325	99746411	53461	237339247	5,2,2	138289318	22,9,30	285	149	1.33641e-10	3.91123e-08	0.961,0.989,0.985	0.766,0.944,0.847	0.126
novel junction SE	54156	ENSMUSG00000045503	Sys1	chr2	+	164457968	164458097	164456975	164457029	164460762	164461120	54156	10,13,8	0,0,0	17,9,7	0,6,3	278	149	6.01266e-06	0.000403794	1.0,1.0,1.0	1.0,0.446,0.556	0.333
novel junction SE	54466	ENSMUSG00000043909	Trp53bp1	chr2	-	121259143	121259268	121256513	121256680	121269903	121269988	54466	105,175,79	0,0,0	46,97,107	5,9,9	274	149	2.04741e-10	5.65344e-08	1.0,1.0,1.0	0.833,0.854,0.866	0.149
novel junction SE	54668	ENSMUSG00000074476	Spc24	chr9	-	21757116	21757193	21755441	21756295	21760118	21760303	54668	394428356	0,1,12	186366422	26,22,31	226	149	1.09912e-14	7.63247e-12	1.0,0.996,0.951	0.825,0.916,0.9	0.102
novel junction SE	54759	ENSMUSG00000074912	Gm14207	chr2	-	119325167	119325329	119321342	119321666	119325498	119325543	54759	89,126,95	39,61,55	36,85,70	51,71,118	298	149	9.32896e-07	8.44979e-05	0.533,0.508,0.463	0.261,0.374,0.229	0.213
novel junction SE	55408	ENSMUSG00000027333	Smox	chr2	+	131524243	131524333	131516216	131516443	131524742	131524879	55408	129161109	5,5,0	69,125,85	46,9,14	239	149	4.21101e-07	4.34541e-05	0.941,0.953,1.0	0.483,0.896,0.791	0.241
novel junction SE	55511	ENSMUSG00000035278	Plekhj1	chr10	-	80797909	80797977	80796731	80796822	80798080	80798626	55511	371372321	42,40,47	241288268	78,57,67	217	149	1.08986e-06	9.61086e-05	0.858,0.865,0.824	0.68,0.776,0.733	0.119
novel junction SE	56096	ENSMUSG00000017868	Sgk2	chr2	+	162999181	162999268	162998229	162998266	163003271	163003367	56096	252,146,77	17,7,6	151209123	52,35,20	236	149	2.56964e-07	2.85014e-05	0.903,0.929,0.89	0.647,0.79,0.795	0.163
novel junction SE	56160	ENSMUSG00000038241	Cep250	chr2	+	155994570	155994684	155990215	155992774	155994844	155994991	56160	551449366	24,30,13	228371483	31,56,72	263	149	3.6414e-11	1.19903e-08	0.929,0.895,0.941	0.806,0.79,0.792	0.126
novel junction SE	56284	ENSMUSG00000020541	Tom1l1	chr11	-	90672832	90672937	90671083	90671200	90673663	90673786	56284	158419541680	51,54,36	145415681698	191166186	254	149	0	0	0.948,0.955,0.965	0.817,0.847,0.843	0.12
novel junction SE	56546	ENSMUSG00000041975	Mettl8	chr2	-	70976073	70976137	70973252	70973392	70981854	70982195	56546	81,90,62	6,11,1	17,37,48	5,9,18	213	149	1.52059e-05	0.000866352	0.904,0.851,0.977	0.704,0.742,0.651	0.212
novel junction SE	56933	ENSMUSG00000067825	Pex26	chr6	+	121187258	121187566	121185709	121185850	121190100	121190247	56933	422576444	21,24,22	199370449	21,52,91	298	149	1.7688e-11	6.23398e-09	0.909,0.923,0.91	0.826,0.781,0.712	0.141
novel junction SE	57620	ENSMUSG00000031153	Gripap1	chrX	+	7809892	7809988	7804359	7804494	7810252	7810465	57620	599468359	29,12,6	270394443	37,33,43	245	149	7.28775e-10	1.74647e-07	0.926,0.96,0.973	0.816,0.879,0.862	0.101
novel junction SE	58468	ENSMUSG00000029033	Acap3	chr4	+	155899416	155899600	155898870	155898929	155899958	155900003	58468	98151118	0,1,0	69111127	10,4,6	298	149	1.46539e-07	1.74592e-05	1.0,0.987,1.0	0.775,0.933,0.914	0.122
novel junction SE	58865	ENSMUSG00000022386	Trmu	chr15	+	85890204	85890327	85882673	85882839	85892621	85892739	58865	16,6,10	0,0,0	2,4,6	6,2,0	272	149	1.64123e-05	0.000921961	1.0,1.0,1.0	0.154,0.523,1.0	0.441
novel junction SE	59450	ENSMUSG00000022601	Zbtb11	chr16	+	55990258	55991094	55982174	55982406	55991441	55991618	59450	208223134	0,3,3	124216205	14,13,21	298	149	1.56542e-10	4.49354e-08	1.0,0.974,0.957	0.816,0.893,0.83	0.131
novel junction SE	59881	ENSMUSG00000054252	Fgfr3	chr5	+	33732116	33732261	33731280	33731431	33732721	33732912	59881	7,4,7	56,35,50	25,18,27	30,61,54	294	149	2.89659e-06	0.000218446	0.06,0.055,0.066	0.297,0.13,0.202	-0.149
novel junction SE	60019	ENSMUSG00000035642	Aamdc	chr7	-	97569686	97569774	97565150	97565300	97575587	97575691	60019	256305177	725785403	299352342	406522500	237	149	9.74166e-09	1.69961e-06	0.182,0.196,0.216	0.316,0.298,0.301	-0.107
novel junction SE	60407	ENSMUSG00000015880	Ncapg	chr5	+	45693156	45693338	45691601	45691826	45695653	45695815	60407	375416395	0,3,0	155338407	11,26,22	298	149	0	0	1.0,0.986,1.0	0.876,0.867,0.902	0.114
novel junction SE	60716	ENSMUSG00000022964	Tmem50b	chr16	-	91585597	91585696	91581694	91581762	91586941	91587081	60716	0,0,2	11,8,23	5,6,12	25,12,14	248	149	1.85995e-06	0.000149884	0.0,0.0,0.05	0.107,0.231,0.34	-0.209
novel junction SE	61186	ENSMUSG00000035713	Usp35	chr7	-	97314733	97314927	97313498	97313592	97319966	97320125	61186	54,29,56	0,0,0	9,25,47	4,9,2	298	149	3.05143e-08	4.52782e-06	1.0,1.0,1.0	0.529,0.581,0.922	0.323
novel junction SE	61386	ENSMUSG00000046718	Bst2	chr8	-	71535785	71535825	71534254	71534480	71537127	71537456	61386	6,2,1	10,4,2	47,15,18	7,3,2	189	149	2.35277e-07	2.64022e-05	0.321,0.283,0.283	0.841,0.798,0.876	-0.543
novel junction SE	61785	ENSMUSG00000034663	Bmp2k	chr5	+	97074632	97074743	97068398	97068556	97086742	97091867	61785	130130127	3,1,2	129132180	19,9,11	260	149	5.17609e-07	5.13237e-05	0.961,0.987,0.973	0.796,0.894,0.904	0.109
novel junction SE	62269	ENSMUSG00000076432	Ywhaq	chr12	-	21396281	21396445	21390070	21391415	21416797	21417130	62269	50,60,37	0,0,0	18,53,43	4,4,2	298	149	1.05716e-05	0.000646423	1.0,1.0,1.0	0.692,0.869,0.915	0.175
novel junction SE	62490	ENSMUSG00000109771	Gm35315	chr5	-	110087520	110087573	110080737	110080864	110092906	110092999	62490	1,2,6	0,1,0	0,3,2	2,4,3	202	149	1.10621e-06	9.73466e-05	1.0,0.596,1.0	0.0,0.356,0.33	0.637
novel junction SE	62721	ENSMUSG00000011832	Evi5l	chr8	+	4201933	4201966	4200799	4200921	4202935	4203076	62721	5,7,7	15,21,8	0,0,3	21,17,22	182	149	3.36409e-06	0.000248449	0.214,0.214,0.417	0.0,0.0,0.1	0.248
novel junction SE	62724	ENSMUSG00000042096	Dao	chr5	+	114015144	114015210	114013928	114014005	114017655	114017710	62724	77,56,28	3,2,2	95,57,65	28,11,27	215	149	8.06958e-09	1.44749e-06	0.947,0.951,0.907	0.702,0.782,0.625	0.232
novel junction SE	62832	ENSMUSG00000086054	Hnf1aos1	chr5	+	114982217	114982381	114980159	114980299	114985748	114985827	62832	17,24,18	1,0,0	14,10,16	2,4,4	298	149	3.1115e-06	0.00023257	0.895,1.0,1.0	0.778,0.556,0.667	0.298
novel junction SE	62834	ENSMUSG00000086054	Hnf1aos1	chr5	+	114985203	114985294	114980159	114980299	114985748	114985827	62834	2,2,10	1,0,0	0,0,1	2,4,4	240	149	3.2655e-12	1.41376e-09	0.554,1.0,1.0	0.0,0.0,0.134	0.807
novel junction SE	63134	ENSMUSG00000029605	Oas1b	chr5	+	120822106	120822260	120817612	120817797	120823418	120824158	63134	235,122,91	0,0,0	141257183	12,14,7	298	149	6.99486e-10	1.68203e-07	1.0,1.0,1.0	0.855,0.902,0.929	0.105
novel junction SE	63262	ENSMUSG00000044134	Fam109a	chr5	+	121850469	121850546	121848994	121849124	121851167	121851279	63262	956941718	48,50,38	842830877	155115144	226	149	0	0	0.929,0.925,0.926	0.782,0.826,0.801	0.124
novel junction SE	63280	ENSMUSG00000029822	Osbpl3	chr6	-	50347970	50348138	50344873	50345030	50351843	50351957	63280	349226262	18,16,21	209319347	73,37,59	298	149	4.70143e-06	0.000328208	0.906,0.876,0.862	0.589,0.812,0.746	0.166
novel junction SE	63581	ENSMUSG00000036672	Cenpt	chr8	-	105849012	105849055	105848746	105848899	105849424	105849521	63581	128115112	4,2,1	43116127	32,6,18	192	149	4.96396e-07	4.95473e-05	0.961,0.978,0.989	0.51,0.938,0.846	0.211
novel junction SE	63858	ENSMUSG00000023079	Gtf2ird1	chr5	-	134382529	134382685	134379936	134380020	134382780	134382830	63858	492564363	49,53,47	291424443	101108129	298	149	6.21725e-15	4.60619e-12	0.834,0.842,0.794	0.59,0.662,0.632	0.195
novel junction SE	63981	ENSMUSG00000022529	Zfp263	chr16	+	3745776	3745957	3744092	3744767	3746770	3746894	63981	166189151	1,0,3	35140180	19,6,7	298	149	8.03647e-07	7.46222e-05	0.988,1.0,0.962	0.479,0.921,0.928	0.207
novel junction SE	63984	ENSMUSG00000022529	Zfp263	chr16	+	3746421	3746495	3744092	3744767	3746770	3746894	63984	99,83,64	1,0,3	24,92,84	19,6,7	223	149	4.0654e-06	0.0002908	0.985,1.0,0.934	0.458,0.911,0.889	0.22
novel junction SE	63987	ENSMUSG00000022529	Zfp263	chr16	+	3746421	3746495	3744231	3745512	3746770	3746894	63987	99,83,64	1,2,0	36,94,84	13,1,7	223	149	1.21515e-05	0.000722662	0.985,0.965,1.0	0.649,0.984,0.889	0.143
novel junction SE	64191	ENSMUSG00000023348	Trip6	chr5	-	137312705	137313089	137310652	137310831	137313580	137313708	64191	4,7,1	0,0,0	7,1,3	4,2,2	298	149	3.53766e-09	7.02881e-07	1.0,1.0,1.0	0.467,0.2,0.429	0.635
novel junction SE	64611	ENSMUSG00000082286	Pisd-ps1	chr11	+	3127478	3127644	3125903	3126058	3128928	3129165	64611	179191131	2,2,1	45,162,96	3,5,11	298	149	1.25845e-05	0.000745043	0.978,0.979,0.985	0.882,0.942,0.814	0.101
novel junction SE	64768	ENSMUSG00000029635	Cdk8	chr5	+	146271594	146271735	146259504	146259580	146286107	146286239	64768	2,12,1	0,0,0	15,4,9	5,0,5	290	149	1.32874e-06	0.000113557	1.0,1.0,1.0	0.607,1.0,0.48	0.304
novel junction SE	64914	ENSMUSG00000021115	Vrk1	chr12	+	106073618	106073678	106070524	106070615	106075006	106077410	64914	414438378	859895758	156264231	84510381281	209	149	0	0	0.256,0.259,0.262	0.116,0.153,0.114	0.131
novel junction SE	64915	ENSMUSG00000021115	Vrk1	chr12	+	106073618	106073678	106071569	106071641	106075006	106077410	64915	243226178	73,67,44	111109119	65,57,76	209	149	8.4155e-07	7.73226e-05	0.704,0.706,0.743	0.549,0.577,0.527	0.167
novel junction SE	65027	ENSMUSG00000042447	Mios	chr6	+	8222460	8222715	8216371	8216470	8224554	8224724	65027	586701627	8,8,10	354557710	100,8,39	298	149	7.03303e-07	6.67481e-05	0.973,0.978,0.969	0.639,0.972,0.901	0.136
novel junction SE	65101	ENSMUSG00000029632	Ndufa4	chr6	-	11906019	11906080	11900372	11900591	11907323	11907450	65101	4,3,4	2,0,1	1,0,1	2,8,6	210	149	5.96298e-08	8.12077e-06	0.587,1.0,0.739	0.262,0.0,0.106	0.653
novel junction SE	65459	ENSMUSG00000029782	Tmem209	chr6	-	30482595	30482985	30479052	30481137	30487374	30487448	65459	676630591	6,5,5	489650717	94,24,29	298	149	7.53841e-14	4.58423e-11	0.983,0.984,0.983	0.722,0.931,0.925	0.124
novel junction SE	65460	ENSMUSG00000029782	Tmem209	chr6	-	30482856	30482985	30481021	30481137	30487374	30487448	65460	459472439	6,5,5	354469520	94,24,29	278	149	4.74831e-12	1.99021e-09	0.976,0.981,0.979	0.669,0.913,0.906	0.149
novel junction SE	66418	ENSMUSG00000004980	Hnrnpa2b1	chr6	-	51464427	51464547	51464088	51464211	51465178	51465241	66418	198461941518749	670866156391	83721524814784	7283860910021	269	149	5.99076e-13	3.0447e-10	0.621,0.619,0.619	0.389,0.495,0.45	0.175
novel junction SE	66569	ENSMUSG00000024811	Tnks2	chr19	+	36876184	36876373	36875263	36875373	36879234	36879487	66569	140917511260	337428398	98812891343	537627611	298	149	1.70368e-11	6.03482e-09	0.676,0.672,0.613	0.479,0.507,0.524	0.15
novel junction SE	67438	ENSMUSG00000025498	Irf7	chr7	-	141264492	141264655	141263658	141264048	141265074	141265291	67438	278611241014	349109126	312824631725	976567422	298	149	1.11022e-16	1.09671e-13	0.8,0.838,0.801	0.616,0.685,0.671	0.156
novel junction SE	67549	ENSMUSG00000030016	Zfp638	chr6	+	83978021	83978087	83976201	83976350	83981683	83981785	67549	0,6,1	20,25,11	7,10,7	3,12,6	215	149	1.61696e-06	0.000134103	0.0,0.143,0.059	0.618,0.366,0.447	-0.41
novel junction SE	67650	ENSMUSG00000030689	Ino80e	chr7	-	126853488	126853580	126852817	126852991	126857675	126857730	67650	125,95,83	36,48,30	28,100,48	93,97,90	241	149	4.18295e-10	1.05912e-07	0.682,0.55,0.631	0.157,0.389,0.248	0.356
novel junction SE	68095	ENSMUSG00000030067	Foxp1	chr6	-	99234793	99234906	99161939	99163029	99248270	99248336	68095	0,5,0	4,3,6	4,2,8	0,2,0	262	149	3.86465e-06	0.000278859	0.0,0.487,0.0	1.0,0.363,1.0	-0.625
[truncated: 1,067 more rows]
