# Supplementary material for: RNA splicing is a key mediator of tumour cell plasticity and a therapeutic vulnerability in colorectal cancer
Source: Nat Commun. 2022 May 19;13:2791. doi: 10.1038/s41467-022-30489-z (PMC9120198; doi:10.1038/s41467-022-30489-z)
Supplement: Supplementary file 16 — Supplementary Data 13 [file 41467_2022_30489_MOESM16_ESM.xlsx]

## Sheet: Data analysis
Log2 normalized LFQ values									Statistical analysis						Protein identifiers
GFP_1	GFP_2	GFP_3	KRAS4A_1	KRAS4A_2	KRAS4A_3	KRAS4B_1	KRAS4B_2	KRAS4B_3	T-test Significant GFP_KRAS4A	Significant GFP_KRAS4B	-Log p-value GFP_KRAS4A	Difference GFP-KRAS4A	- Log p-value GFP_KRAS4B	Difference GFP-KRAS4B	Protein IDs	Protein names	Gene names
4.89963	4.99639	4.88844	5.03946	4.95445	4.85617	4.8778	4.78884	4.87219			0.12715	-0.0218781	0.850005	0.0818721	E9Q616		Ahnak
4.04517	3.99655	4.33227	4.11422	3.9983	4.31449	3.90462	3.79551	4.31043			0.0431537	-0.0176707	0.255464	0.121147	Q5SWU9	Acetyl-CoA carboxylase 1;Biotin carboxylase	Acaca
0.41363	0.472103	0.623258	1.05901	1.26924	0.890767	1.25265	0.932518	0.59832	+		1.97311	-0.570007	1.00167	-0.424832	P59999	Actin-related protein 2/3 complex subunit 4	Arpc4
3.39867	3.53431	3.6716	3.42713	3.47338	3.59731	3.21795	3.23854	3.47382			0.140541	0.0355862	0.922966	0.224756	Q99MR8	Methylcrotonoyl-CoA carboxylase subunit alpha, mitochondrial	Mccc1
3.15667	3.3183	3.45554	3.21328	3.26603	3.38351	3.02506	3.01858	3.25897			0.0796167	0.02256	0.828546	0.209297	Q91ZA3	Propionyl-CoA carboxylase alpha chain, mitochondrial	Pcca
3.09534	3.28457	3.37978	3.17241	3.22849	3.31147	2.96314	3.01732	3.21242			0.0588054	0.0157704	0.771662	0.188936	Q05920	Pyruvate carboxylase, mitochondrial	Pc
3.25701	3.33897	3.36008	2.20739	2.31697	2.55094	2.37336	2.44905	2.26204	+	+	3.08335	0.960253	3.96773	0.957203	Q8VDD5;Q6URW6	Myosin-9	Myh9
2.92375	2.83468	2.90444	2.91667	2.81449	2.84188	2.81099	2.7158	2.77765		+	0.297857	0.0299423	1.43054	0.119479	P10126;P62631	Elongation factor 1-alpha 1	Eef1a1
2.67444	2.84964	2.86558	2.6481	2.74006	2.78392	2.66416	2.68435	2.70968			0.423032	0.0725316	0.816796	0.110493	P16858;A0A1D5RLD8;S4R1W1;V9GX06;V9GXA7;Q64467;V9GXK0	Glyceraldehyde-3-phosphate dehydrogenase	Gapdh;Gm3839
2.9333	2.32203	2.87365	2.52168	2.57549	2.88519	2.82353	2.7616	2.78471			0.0763553	0.048873	0.153513	-0.0802847	P62702;V9GWY0	40S ribosomal protein S4, X isoform	Rps4x
2.66718	2.19338	2.83016	2.57337	2.70468	3.04456	2.64898	2.70255	2.82103			0.372205	-0.210629	0.335357	-0.160611	P06151;P00342;P16125	L-lactate dehydrogenase A chain	Ldha
2.57257	2.39024	2.63488	2.45578	2.64114	2.70971	2.64557	2.62833	2.41736			0.263297	-0.0696488	0.108618	-0.0311924	P68372;CON__ENSEMBL:ENSBTAP00000025008;A2AQ07	Tubulin beta-4B chain	Tubb4b
3.22918	3.37742	3.21266	2.08325	2.01343	1.89678	1.78503	1.70804	1.38459	+	+	4.14222	1.27527	3.60706	1.6472	Q9QXS1;Q8R0W0	Plectin	Plec
2.5031	2.8118	2.36625	2.94041	2.79873	2.43627	2.72551	2.30044	2.3291			0.341209	-0.164753	0.223136	0.108706	P60710;Q8BFZ3;V9GXQ2;E9Q3M9	Actin, cytoplasmic 1;Actin, cytoplasmic 1, N-terminally processed	Actb
2.83459	2.74318	2.81953	2.70808	2.61546	2.58933	2.56223	2.59727	2.766	+		1.61358	0.161476	1.07171	0.157268	P15864;Q07133	Histone H1.2	Hist1h1c
2.52671	2.50317	2.39482	2.69346	2.74997	2.50552	2.80222	2.42413	2.39049			0.970933	-0.174748	0.175913	-0.0640436	P11499	Heat shock protein HSP 90-beta	Hsp90ab1
2.72006	2.19461	2.64301	2.36902	2.41684	2.62112	2.6783	2.59594	2.60348			0.0994726	0.0502316	0.255517	-0.106683	Q6ZWN5	40S ribosomal protein S9	Rps9
2.61684	2.36426	2.61282	2.38372	2.53354	2.51599	2.58669	2.56792	2.3864			0.217085	0.0535583	0.0580453	0.0176427	Q9D8E6	60S ribosomal protein L4	Rpl4
2.46931	2.29689	2.58727	2.39979	2.53198	2.67026	2.44592	2.53868	2.52556			0.29175	-0.0828567	0.229536	-0.0522285	P68369;P05214;Q9JJZ2	Tubulin alpha-1A chain;Tubulin alpha-3 chain;Tubulin alpha-8 chain	Tuba1a;Tuba3a;Tuba8
2.41884	2.61086	2.45369	2.54202	2.50838	2.48384	2.5363	2.46621	2.35121			0.0989818	-0.0169552	0.209231	0.0432188	P63017;P17156;P16627;Q61696;P17879	Heat shock cognate 71 kDa protein	Hspa8
2.67246	2.40329	2.60233	2.46459	2.46147	2.43703	2.47433	2.43553	2.38618			0.576691	0.105	0.685068	0.127351	P12970;A0A140T8L3;V9GX35	60S ribosomal protein L7a	Rpl7a
2.42447	2.6659	2.42618	2.39631	2.54221	2.35522	2.49811	2.43079	2.19356			0.308293	0.0742684	0.464299	0.131364	P07356;REV__Q8BND4	Annexin A2	Anxa2
2.4192	2.24714	2.51982	2.37137	2.33006	2.56517	2.37911	2.47043	2.53289			0.0885246	-0.0268106	0.289737	-0.0654202	P51881	ADP/ATP translocase 2;ADP/ATP translocase 2, N-terminally processed	Slc25a5
2.31516	2.2273	2.28842	2.3271	2.38625	2.47793	2.43016	2.32725	2.26111			1.10758	-0.12013	0.489692	-0.0625455	P58252	Elongation factor 2	Eef2
2.38443	2.18286	2.43237	2.23102	2.25057	2.32194	2.37643	2.41913	2.25842			0.33133	0.0653776	0.0701585	-0.0181098	P47963	60S ribosomal protein L13	Rpl13
2.71666	1.78114	2.47584	2.07003	2.15058	2.47363	2.40561	2.37212	2.30312			0.10997	0.0931302	0.0432084	-0.0357361	F6YVP7;P62270;A0A1Y7VKY1	40S ribosomal protein S18	Gm10260;Rps18
2.56281	2.27457	2.39684	2.33267	2.34415	2.31507	2.39047	2.33204	2.25647			0.408413	0.0807761	0.389497	0.0850812	P27659;E9PWZ3	60S ribosomal protein L3	Rpl3
2.50083	2.35542	2.47299	2.31369	2.31484	2.32744	2.40934	2.34232	2.21799	+		1.30209	0.124425	0.770911	0.119864	P47911	60S ribosomal protein L6	Rpl6
2.39403	2.37631	2.35834	2.4378	2.35871	2.43486	2.35901	2.25497	2.35082			0.542724	-0.0342282	0.71429	0.0546317	P35700	Peroxiredoxin-1	Prdx1
2.69307	2.68798	2.7739	1.86379	2.00098	2.19537	1.90595	2.14914	1.93832	+	+	2.65288	0.698271	3.05084	0.720512	Q8BTM8	Filamin-A	Flna
2.44331	2.06886	2.37358	2.24071	2.1866	2.43642	2.29041	2.35683	2.31265			0.0177045	0.00734131	0.0744187	-0.0247143	P62908	40S ribosomal protein S3	Rps3
2.40496	2.04728	2.39	2.23711	2.28116	2.39196	2.34809	2.26626	2.45176			0.0627035	-0.0226612	0.227145	-0.0746226	P62281	40S ribosomal protein S11	Rps11
2.41971	2.17824	2.36719	2.22553	2.2506	2.34884	2.27305	2.25621	2.26301			0.221084	0.0467225	0.321684	0.0576234	P62754	40S ribosomal protein S6	Rps6
0.338002	0.372586	0.648875	0.906596	1.037	1.12845	1.38965	1.18008	0.813436	+	+	2.08073	-0.570862	1.58772	-0.674566	Q60634	Flotillin-2	Flot2
2.40956	2.13192	2.32915	2.11068	2.2757	2.20194	2.37313	2.2963	2.12087			0.421026	0.0941031	0.0853334	0.0267788	Q9CZM2	60S ribosomal protein L15	Rpl15
2.40656	1.75513	2.4194	1.90314	2.01611	2.50609	2.34779	2.31869	2.08505			0.0628742	0.0519194	0.0859091	-0.0568126	P62301	40S ribosomal protein S13	Rps13
2.38503	2.26662	2.36275	2.16127	2.18302	2.25246	2.3183	2.26822	2.06815	+		1.42212	0.139212	0.639393	0.119907	P62242	40S ribosomal protein S8	Rps8
2.30477	2.24232	2.29408	2.31735	2.17693	2.18139	2.25357	2.08554	2.38567			0.479628	0.0551637	0.164118	0.0387924	Q6ZWY9;Q64525;Q64478;P10854	Histone H2B type 1-C/E/G;Histone H2B type 2-B;Histone H2B type 1-H;Histone H2B type 1-M	Hist1h2bc;Hist2h2bb;Hist1h2bh;Hist1h2bm
2.25298	2.06237	2.36147	2.04105	2.01135	2.21827	2.37094	2.15803	2.10862			0.55144	0.135384	0.0373199	0.0130788	P62806	Histone H4	Hist1h4a
2.39947	2.05941	2.25103	2.20902	2.20603	2.1762	2.3698	2.21332	2.10544			0.148821	0.0395541	0.0189756	0.00711942	P35980	60S ribosomal protein L18	Rpl18
2.27142	1.95245	2.18088	2.08342	2.09301	2.05565	2.36265	2.16037	2.09964			0.236966	0.0575538	0.229951	-0.0726378	P97351	40S ribosomal protein S3a	Rps3a
2.31357	1.80023	2.29773	1.99215	2.1747	2.31508	2.32107	2.26006	2.12185			0.0414563	-0.0234675	0.210949	-0.0971541	P25444;D3Z536	40S ribosomal protein S2	Rps2
-2.76341	-1.99038	-2.08383	-0.977157	-1.82058	-2.30977	-2.08383	-2.13408	-2.10246			0.556796	-0.576703	0.284952	-0.172415	Q91YT0	NADH dehydrogenase [ubiquinone] flavoprotein 1, mitochondrial	Ndufv1
2.50983	2.55128	2.5171	1.85218	1.99526	2.07424	1.95556	2.00193	1.88427	+	+	2.9464	0.552177	4.03302	0.57882	Q80X90	Filamin-B	Flnb
2.22069	1.70772	2.23311	1.84394	2.16751	2.19217	2.30278	2.19463	2.05853			0.0227232	-0.014034	0.283405	-0.131473	P53026	60S ribosomal protein L10a	Rpl10a
2.27383	1.79406	2.28653	1.89433	2.10961	2.23992	2.21728	2.26332	2.12141			0.0673767	0.0368514	0.18855	-0.08253	Q7TPV4	Myb-binding protein 1A	Mybbp1a
2.33468	2.13941	2.13709	2.13546	2.13617	2.06859	2.24236	2.04964	2.01609			0.58188	0.0903181	0.452266	0.101029	P14148	60S ribosomal protein L7	Rpl7
2.35406	2.07471	2.1922	2.17791	2.11731	2.03217	2.23099	2.14363	2.06869			0.462965	0.0978582	0.25086	0.0592176	P14131	40S ribosomal protein S16	Rps16
2.08467	1.65607	2.05217	1.80987	1.98759	2.09285	2.08829	2.04178	1.85548			0.0707485	-0.0324678	0.154902	-0.0642157	Q6ZWV3;P86048	60S ribosomal protein L10;60S ribosomal protein L10-like	Rpl10;Rpl10l
-2.36701	-0.389774	-0.445719	-0.455426	-0.306102	-0.708994	-0.388339	-0.691668	-0.829582			0.365098	-0.577326	0.258805	-0.430971	O35593	26S proteasome non-ATPase regulatory subunit 14	Psmd14
2.05327	2.04884	2.05825	2.15498	2.05371	1.97887	2.22966	2.09436	2.23337		+	0.0616011	-0.00906893	1.3505	-0.132342	Q8CGP5;Q8CGP4;C0HKE9;C0HKE8;C0HKE7;C0HKE6;C0HKE5;C0HKE4;C0HKE3;C0HKE2;C0HKE1;Q8CGP6;Q8R1M2;Q8CGP7;Q8BFU2;P27661;Q64522	Histone H2A type 1-F;Histone H2A;Histone H2A type 1-H;Histone H2A.J;Histone H2A type 1-K;Histone H2A type 3;Histone H2AX	Hist1h2af;Hist1h2aa;Hist1h2ah;H2afj;Hist1h2ak;Hist3h2a;H2afx
2.10441	2.43619	1.87659	2.28908	2.2317	1.89639	2.14462	1.76407	1.65654			7.76134e-06	4.84784e-06	0.575162	0.283985	P52480;P53657	Pyruvate kinase PKM	Pkm
2.13158	1.72701	2.10944	1.70517	2.08093	2.05585	2.16549	2.15231	1.97821			0.0831853	0.0420259	0.308483	-0.109327	Q922Q8	Leucine-rich repeat-containing protein 59	Lrrc59
2.19623	1.93685	2.12851	2.01927	1.98929	2.0448	2.09011	1.99212	2.06658			0.365604	0.0694067	0.17104	0.0375896	P62918	60S ribosomal protein L8	Rpl8
2.24617	1.62032	2.12476	1.97614	1.93756	1.91753	2.08849	2.01325	1.98092			0.0994606	0.0533423	0.0540523	-0.0304646	P84099	60S ribosomal protein L19	Rpl19
2.09037	2.1822	2.1537	1.85888	1.9751	1.87298	1.98275	1.9233	1.73564	+	+	2.20407	0.23977	1.52377	0.261526	P39447	Tight junction protein ZO-1	Tjp1
1.94411	1.80297	1.80121	2.14333	2.06905	2.11215	2.11275	1.93983	1.84578	+		2.11777	-0.258748	0.567405	-0.116691	Q9D8N0	Elongation factor 1-gamma	Eef1g
2.33232	2.4271	2.35675	1.65452	1.69545	1.66507	1.70451	1.61639	1.4524	+	+	4.64633	0.700375	3.22783	0.780955	Q60598	Src substrate cortactin	Cttn
1.9491	1.66198	2.04003	1.61792	1.79404	1.92807	1.9228	1.92846	1.73331			0.288829	0.103691	0.0587181	0.0221759	Q9CPR4;B2RY53	60S ribosomal protein L17	Rpl17
1.91927	1.92318	1.99146	1.87997	1.93236	1.95957	1.91858	1.91667	1.90926			0.247134	0.0206708	0.559889	0.0297994	Q9QZQ1	Afadin	Mllt4
0.937145	0.755429	0.35955	0.854165	-1.91306	-2.28957	1.88381	1.2343	3.21255			0.829882	1.8002	1.10549	-1.42618	A6H611	Mitochondrial intermediate peptidase	Mipep
1.90359	1.72075	1.79125	1.67742	1.83424	1.74949	2.02531	1.87709	1.64009			0.298951	0.0514773	0.124653	-0.0423022	P47962	60S ribosomal protein L5	Rpl5
2.01585	1.72589	1.95101	1.84605	1.7694	1.921	1.86158	1.95288	1.78694			0.205027	0.0520982	0.110048	0.0304515	P62717	60S ribosomal protein L18a	Rpl18a
2.03827	1.81652	1.78934	1.82152	1.73851	1.71829	2.21185	1.81709	1.74905			0.648968	0.121941	0.0971674	-0.044617	P62852	40S ribosomal protein S25	Rps25
1.85202	1.65114	1.90301	1.80184	1.83555	1.88257	1.86845	1.80334	1.80536			0.179433	-0.0379294	0.107024	-0.0236626	P62245	40S ribosomal protein S15a	Rps15a
1.80236	1.90197	1.88539	1.889	1.88697	1.90046	1.89916	1.90819	1.81605			0.392189	-0.0289001	0.0942433	-0.0112231	Q03265	ATP synthase subunit alpha, mitochondrial	Atp5a1
2.01857	2.15449	2.08189	1.83718	1.78673	1.82249	1.73721	1.75588	1.63146	+	+	2.51732	0.269518	2.61943	0.376804	P14069	Protein S100-A6	S100a6
2.03655	1.64535	1.78881	1.85446	1.7684	1.75015	1.88237	1.75052	1.70284			0.0983422	0.032571	0.131048	0.0449978	P19253;A0A1B0GS68;A0A140T8K2	60S ribosomal protein L13a	Rpl13a
1.60125	1.61907	1.8197	1.62216	1.86182	1.83918	1.9123	1.97422	1.66634			0.383024	-0.0943818	0.660445	-0.170949	Q9DAV6;I7HJI5		Serpinb9b
1.84851	1.59073	1.91171	1.62265	1.61433	1.71385	1.87547	1.85165	1.71115			0.5753	0.133374	0.0938366	-0.0291059	Q8BP67;F6RSK3	60S ribosomal protein L24	Rpl24;Gm17430
1.64367	1.60985	1.6498	1.56881	1.74839	1.87877	1.67308	1.70228	1.33932			0.465039	-0.0975465	0.207797	0.0628785	Q9CWF2	Tubulin beta-2B chain	Tubb2b
1.82911	1.87742	1.68203	1.9162	1.96899	1.77127	1.90931	1.75847	1.55187			0.463055	-0.0892971	0.179772	0.0563038	P62827;Q14AA6;Q61820	GTP-binding nuclear protein Ran	Ran;1700009N14Rik
1.92558	1.69628	1.87202	1.68973	1.68581	1.62657	1.8573	1.81883	1.62019			1.06703	0.163926	0.259772	0.0658534	P61255	60S ribosomal protein L26	Rpl26
1.92418	1.87375	1.87974	1.8571	1.81367	1.82245	1.62141	1.86965	1.93984	+		1.38548	0.0614837	0.348678	0.0822582	P43274	Histone H1.4	Hist1h1e
1.77896	1.55692	1.75712	1.65874	1.92742	1.77133	1.90797	1.82581	1.61702			0.347725	-0.0881637	0.314397	-0.0859357	P99024	Tubulin beta-5 chain	Tubb5
1.84939	1.66075	1.6901	1.69957	1.84581	1.52717	1.99387	1.90713	1.55732			0.14482	0.0425659	0.231554	-0.0860237	Q9CZX8	40S ribosomal protein S19	Rps19
-1.54208	-2.18197	-2.51166	-1.51237	-1.51796	-1.46724	-2.37296	-1.45919	-2.07172			0.951115	-0.579382	0.101519	-0.110616	Q8K0V2	DCN1-like protein 3	Dcun1d3
1.92787	1.6152	1.8247	1.78098	1.69145	1.7582	1.99329	1.70998	1.63648			0.181627	0.0457135	0.0218824	0.00934148	P62267	40S ribosomal protein S23	Rps23
1.91673	1.67174	1.81633	1.75444	1.75709	1.58715	1.89189	1.78808	1.47581			0.490506	0.102042	0.225617	0.0830065	P61358	60S ribosomal protein L27	Rpl27
2.3305	2.39735	2.46226	-0.560303	-0.598012	-0.467155	-0.220962	-0.203551	-0.684054	+	+	6.15302	2.93852	4.16249	2.76622	Q6P5D8	Structural maintenance of chromosomes flexible hinge domain-containing protein 1	Smchd1
1.78793	1.43319	1.60519	1.36102	1.61257	1.60611	1.91807	1.8749	1.7169			0.246926	0.0822066	0.89035	-0.227852	P62082;F6SVV1	40S ribosomal protein S7	Rps7;Gm9493
2.32062	2.39358	2.37795	0.0628763	0.307698	0.465024	0.35709	0.475015	-0.619349	+	+	4.20465	2.08552	2.56339	2.29313	Q9ERU9	E3 SUMO-protein ligase RanBP2	Ranbp2
1.88959	1.52159	1.83016	1.6292	1.64827	1.76492	1.84099	1.74929	1.72792			0.211314	0.0663198	0.0755349	-0.0256193	P14115	60S ribosomal protein L27a	Rpl27a
1.73186	1.26711	1.86667	1.58327	1.5284	1.89954	1.7851	1.80862	1.57878			0.0794897	-0.0485222	0.201445	-0.102289	P51410;A0A140T8T4;S4R1R7	60S ribosomal protein L9	Rpl9
1.876	1.76259	1.72315	1.6512	1.70565	1.57101	1.8997	1.68707	1.69818			1.1292	0.144626	0.111851	0.0255957	Q9D1R9	60S ribosomal protein L34	Rpl34
1.83452	1.54259	1.71545	1.62679	1.68992	1.68501	1.76347	1.75006	1.40754			0.127394	0.0302765	0.147675	0.0571627	P41105	60S ribosomal protein L28	Rpl28
1.69109	1.43458	1.59993	1.69887	1.7185	1.74005	1.86993	1.77726	1.61628			0.882126	-0.143943	0.784055	-0.179292	Q8VDW0	ATP-dependent RNA helicase DDX39A	Ddx39a
1.81648	1.67679	1.79052	1.69542	1.67831	1.73605	1.74296	1.7085	1.79586			0.556681	0.0580021	0.0865467	0.0121586	P18760;P45591	Cofilin-1	Cfl1
1.84288	1.97042	1.76444	1.73955	1.78054	1.70717	1.58241	1.50909	1.45395		+	0.852623	0.116824	2.08599	0.344095	P10107	Annexin A1	Anxa1
1.81203	1.65929	1.83525	1.57631	1.63659	1.71272	1.8089	1.74388	1.60425			0.870956	0.126987	0.24019	0.0498471	P62855	40S ribosomal protein S26	Rps26
1.70273	1.49674	1.85707	1.55128	1.66044	1.83874	1.66437	1.8169	1.73197			0.0049614	0.00202715	0.174702	-0.0522311	Q69ZN7;Q9ESD7	Myoferlin	Myof
1.6848	1.41635	1.85087	1.56235	1.62928	1.95122	1.61567	1.81998	1.69003			0.134383	-0.0636055	0.154662	-0.057888	P05132	cAMP-dependent protein kinase catalytic subunit alpha	Prkaca
1.65504	1.54984	1.84818	1.35984	1.60924	1.84151	1.65608	1.86581	1.70799			0.188139	0.0808223	0.212232	-0.0589416	Q9JHU4	Cytoplasmic dynein 1 heavy chain 1	Dync1h1
1.79856	1.79313	1.7369	1.74704	1.74396	1.77016	1.51652	1.64702	1.8039			0.452929	0.0224713	0.635665	0.120379	Q62426	Cystatin-B	Cstb
1.60391	1.58027	1.51957	1.71891	1.64717	1.66747	1.6723	1.5217	1.37852	+		1.53792	-0.109931	0.18919	0.0437447	Q60854	Serpin B6	Serpinb6
1.67352	1.67616	1.62021	1.75754	1.68825	1.6654	1.70658	1.6398	1.484			0.641055	-0.0471005	0.272473	0.0465045	Q61753	D-3-phosphoglycerate dehydrogenase	Phgdh
1.82788	1.68065	1.69725	1.58402	1.63253	1.79685	1.60619	1.50965	1.56349		+	0.332601	0.0641266	1.49607	0.175484	Q61171	Peroxiredoxin-2	Prdx2
1.68317	1.80215	1.27865	1.70016	1.77602	1.37696	1.77306	1.44922	1.19262			0.0510171	-0.029718	0.193312	0.116363	E9PZF0;Q01768	Nucleoside diphosphate kinase;Nucleoside diphosphate kinase B	Gm20390;Nme2
1.73183	1.42973	1.69821	1.52154	1.56203	1.562	1.70934	1.62544	1.42884			0.300501	0.0713987	0.0900477	0.0320492	P62264	40S ribosomal protein S14	Rps14
1.48118	1.33492	1.72174	1.41991	1.61624	1.74198	1.57818	1.79226	1.57076			0.211893	-0.0800982	0.428457	-0.134456	Q9JKF1	Ras GTPase-activating-like protein IQGAP1	Iqgap1
1.56659	1.21408	1.69522	1.34531	1.53183	1.75875	1.70849	1.69146	1.51276			0.102552	-0.0533293	0.391691	-0.145605	Q8VEM8	Phosphate carrier protein, mitochondrial	Slc25a3
1.79702	1.47722	1.74191	1.50964	1.62399	1.63624	1.73909	1.5887	1.01026			0.314916	0.0820969	0.39243	0.226036	Q9CR57	60S ribosomal protein L14	Rpl14
1.72425	1.09855	1.67665	1.31139	1.64523	1.6648	1.62547	1.6328	1.4663			0.0609164	-0.0406557	0.132592	-0.075037	O55142	60S ribosomal protein L35a	Rpl35a
1.65214	1.64479	1.64232	1.62676	1.4567	1.38369	1.75346	1.57504	1.62607			1.02519	0.157369	0.0324219	-0.00510637	P84244;P84228;P68433;P02301	Histone H3.3;Histone H3.2;Histone H3.1;Histone H3.3C	H3f3a;Hist1h3b;Hist1h3a;H3f3c
-2.66515	-1.49673	-1.45232	-1.58143	-1.44072	-0.845632	-2.6058	-1.40735	-2.13247			0.566405	-0.58214	0.122481	0.17714	Q99K01	Pyridoxal-dependent decarboxylase domain-containing protein 1	Pdxdc1
1.46166	1.58015	1.40485	1.67429	1.7245	1.59614	1.62981	1.49464	1.19917	+		1.3413	-0.182761	0.107936	0.0410124	P62983;A0A0A6YW67;P62984;P0CG49;P0CG50;D3YYZ2	Ubiquitin-40S ribosomal protein S27a;Ubiquitin;40S ribosomal protein S27a;Ubiquitin-60S ribosomal protein L40;Ubiquitin;60S ribosomal protein L40;Polyubiquitin-B;Ubiquitin;Polyubiquitin-C;Ubiquitin;Ubiquitin-related 1;Ubiquitin-related 2	Rps27a;Gm8797;Uba52;Ubb;Ubc
1.62589	1.48566	1.55788	1.42736	1.43245	1.49399	1.74163	1.68606	1.38207			1.07993	0.105214	0.146292	-0.046772	P62751;D3YTY6	60S ribosomal protein L23a	Rpl23a
1.6632	1.57492	1.27902	1.67272	1.70147	1.56513	1.58154	1.49264	1.17586			0.498073	-0.140727	0.202921	0.0890317	P26041	Moesin	Msn
1.10856	1.16403	1.0166	1.70128	1.76203	1.57815	1.70869	1.59674	1.40183	+	+	2.96942	-0.584087	2.04844	-0.472684	O54988	STE20-like serine/threonine-protein kinase	Slk
1.68903	1.50593	1.55932	1.3831	1.53037	1.66532	1.67249	1.41969	1.3474			0.234652	0.0584982	0.393527	0.104901	O08807	Peroxiredoxin-4	Prdx4
-2.43213	-2.32615	-2.27328	-2.37117	-1.17817	-1.72824	-2.40966	-2.3162	-2.17903			0.774346	-0.584661	0.199051	-0.042225	Q5NCF2	Trafficking protein particle complex subunit 1	Trappc1
1.4297	1.59543	1.49014	1.45798	1.57077	1.53043	1.55193	1.6216	1.39194			0.0888125	-0.0146362	0.0701284	-0.0167334	P16546	Spectrin alpha chain, non-erythrocytic 1	Sptan1
-2.81666	-2.13636	-2.16116	-2.08244	-2.42788	-0.847686	-2.29748	-0.589043	-2.09349			0.480955	-0.585392	0.538563	-0.711388	P47857	ATP-dependent 6-phosphofructokinase, muscle type	Pfkm
1.77444	1.31504	1.65534	1.49311	1.41743	1.35834	1.58997	1.52003	1.41978			0.481948	0.158648	0.187291	0.0716797	Q6ZWV7;G3UWD7	60S ribosomal protein L35	Rpl35;Gm10269
1.60476	1.51581	1.55154	1.51942	1.51624	1.48709	1.51411	1.46	1.24634			0.829822	0.0497848	0.812706	0.150553	Q61656	Probable ATP-dependent RNA helicase DDX5	Ddx5
1.24036	1.14489	1.43117	1.54454	1.5628	1.83665	1.52044	1.54031	1.64275	+	+	1.38599	-0.375857	1.48438	-0.295695	Q920E5;A0A0G2JEA5	Farnesyl pyrophosphate synthase	Fdps
1.47487	1.14711	1.6047	1.27323	1.45684	1.6461	1.58611	1.6118	1.21646			0.103313	-0.0498312	0.122423	-0.062563	P46638;P62492;Q9WTL2	Ras-related protein Rab-11B;Ras-related protein Rab-11A	Rab11b;Rab11a
-2.70637	-2.09202	-2.0581	-2.14698	-2.08284	-0.860621	-0.970191	-0.736172	-1.17484		+	0.557003	-0.588686	2.24183	-1.3251	Q8BH74	Nuclear pore complex protein Nup107	Nup107
1.52895	1.16189	1.3428	1.47452	1.47793	1.46422	1.67356	1.5975	1.4747			0.530221	-0.127676	0.917979	-0.237373	P97461	40S ribosomal protein S5;40S ribosomal protein S5, N-terminally processed	Rps5
1.52823	1.18449	1.58713	1.33709	1.50344	1.68464	1.53565	1.53135	1.49144			0.177423	-0.0751069	0.273652	-0.0861962	P51150	Ras-related protein Rab-7a	Rab7a
1.44369	1.08097	1.57916	1.36852	1.46537	1.63306	1.43054	1.56456	1.33988			0.292316	-0.121038	0.1805	-0.0770503	P62821;Q9DD03;Q8K386	Ras-related protein Rab-1A	Rab1A
1.39087	1.15688	1.54717	1.26985	1.39195	1.36349	1.45215	1.42981	1.03511			0.067943	0.0232089	0.122603	0.0592827	P62830	60S ribosomal protein L23	Rpl23
1.68659	1.32592	1.49405	1.51995	1.39913	1.30672	1.5889	1.53411	1.61917			0.31622	0.0935853	0.297469	-0.0785419	P62900	60S ribosomal protein L31	Rpl31
1.73627	1.06982	1.43839	1.33063	1.27356	1.42431	1.55736	1.59127	1.6083			0.1342	0.0719917	0.369737	-0.17082	P63276	40S ribosomal protein S17	Rps17
1.60402	1.61878	1.66391	1.36968	1.44199	1.39227	1.48466	1.4266	1.28392	+	+	2.90798	0.227593	1.68117	0.230509	P58871	182 kDa tankyrase-1-binding protein	Tnks1bp1
1.37271	1.37641	1.33386	1.45933	1.61091	1.33856	1.5096	1.51943	1.01705			0.609218	-0.108606	0.0247356	0.0122978	P60843	Eukaryotic initiation factor 4A-I	Eif4a1
1.62369	1.57893	1.69049	1.33078	1.3764	1.54242	1.36318	1.38885	1.21328	+	+	1.38943	0.214503	2.08223	0.309266	P60335;P57724	Poly(rC)-binding protein 1	Pcbp1
1.54549	1.43195	1.42995	1.40823	1.31558	1.21843	1.58985	1.48749	1.16359			1.09149	0.155047	0.154839	0.0554885	Q8VEK3	Heterogeneous nuclear ribonucleoprotein U	Hnrnpu
1.47646	1.56791	1.40568	1.53704	1.5822	1.08023	1.54595	1.23768	0.49609			0.191563	0.0835303	0.547659	0.390109	P42932	T-complex protein 1 subunit theta	Cct8
1.53563	1.43488	1.41307	1.29851	1.38924	1.34499	1.47159	1.47339	1.26493			1.19639	0.116947	0.298116	0.0578933	O09167	60S ribosomal protein L21	Rpl21
0.756253	1.4356	-0.441626	1.48807	1.3911	0.639299	1.36161	0.481301	0.293232			0.409827	-0.589412	0.0703244	-0.128637	P63101	14-3-3 protein zeta/delta	Ywhaz
-2.31409	-2.04938	-2.28211	-0.81629	-2.02552	-2.03288	-0.501281	-2.35166	-1.69692			0.645942	-0.590293	0.566264	-0.698572	Q3TJ91	Lethal(2) giant larvae protein homolog 2	Llgl2
-0.802353	-1.83751	-0.743116	-0.835233	-0.469372	-0.268526	-2.62697	-1.74001	-1.22346			0.701628	-0.603281	0.608285	0.73582	Q63932	Dual specificity mitogen-activated protein kinase kinase 2	Map2k2
1.50857	1.3673	1.45673	1.43718	1.25341	1.35905	1.43373	1.32839	1.14456			0.630683	0.0943174	0.687015	0.141975	P62911;P17932	60S ribosomal protein L32	Rpl32
1.33729	0.802751	1.46295	1.19433	1.32153	1.42952	1.60671	1.40693	1.15076			0.206693	-0.114125	0.317084	-0.187138	Q9JJI8	60S ribosomal protein L38	Rpl38
1.37515	1.13877	1.40678	1.25267	1.30553	1.52157	1.32977	1.48312	1.41337			0.169829	-0.0530258	0.460737	-0.101857	P48962;Q3V132	ADP/ATP translocase 1	Slc25a4
1.5633	1.46061	1.281	1.32705	1.45104	1.19542	1.56697	1.2168	1.07371			0.426266	0.110472	0.371427	0.149147	P60867	40S ribosomal protein S20	Rps20
1.12095	1.06948	1.16911	1.28511	1.4034	1.41553	1.49095	1.51945	1.19898	+		2.09666	-0.248169	1.25026	-0.283285	P11440;Q80YP0	Cyclin-dependent kinase 1	Cdk1
1.31567	1.12621	1.52004	1.19042	1.2661	1.26338	1.36706	1.23289	1.2507			0.278723	0.0806735	0.110744	0.0370933	Q6ZWU9	40S ribosomal protein S27	Rps27
1.33654	1.04362	1.45661	1.0385	1.32948	1.42647	1.31738	1.49955	1.38146			0.0279917	0.0141032	0.378378	-0.120541	P14685	26S proteasome non-ATPase regulatory subunit 3	Psmd3
1.28193	1.07626	1.16625	1.19526	1.07637	0.958289	1.41067	1.66693	1.82123		+	0.468692	0.0981746	1.57467	-0.458129	E9PYL9;Q9CXW4;E9PZB3	60S ribosomal protein L11	Gm10036;Rpl11;Gm5093
1.51537	1.51926	1.58631	1.09325	1.21065	1.28724	1.241	1.32143	1.05548	+	+	2.31117	0.343269	1.8194	0.334344	Q8VHX6	Filamin-C	Flnc
1.23645	1.01899	1.33934	1.12291	1.35938	1.47039	1.3576	1.43563	1.14855			0.356389	-0.119299	0.381226	-0.115664	P26231;Q65CL1	Catenin alpha-1	Ctnna1
1.74464	1.82666	1.95929	-0.267295	0.678713	0.82874	0.618356	0.827121	-0.577923	+	+	1.82851	1.43014	1.60987	1.55434	Q3UJB9	Enhancer of mRNA-decapping protein 4	Edc4
1.48641	1.19204	1.43226	1.26798	1.21401	1.28653	1.45504	1.33677	1.0533			0.541485	0.114068	0.232181	0.0885334	Q9JIK5	Nucleolar RNA helicase 2	Ddx21
1.35525	1.1951	1.38493	1.20269	1.20819	1.41751	1.44913	1.25689	1.30121			0.143611	0.0356315	0.104323	-0.0239807	P16045	Galectin-1	Lgals1
1.22157	1.31534	1.27963	1.35334	1.40799	1.22644	1.46477	1.3275	1.00286			0.400539	-0.0570746	0.0169609	0.00713551	Q9Z0U1	Tight junction protein ZO-2	Tjp2
0.29006	0.381626	-0.117991	-0.493998	0.303612	0.532634	0.40162	0.524229	0.245503			0.0711188	0.070482	0.521535	-0.205886	Q8BIV3	Ran-binding protein 6	Ranbp6
-1.09891	-0.825981	-1.02704	-0.601292	-0.337602	-0.195681	-0.350402	-0.460661	-1.69616	+		1.86379	-0.605787	0.123427	-0.148237	Q6P1B1	Xaa-Pro aminopeptidase 1	Xpnpep1
1.39992	0.988	1.28511	1.18529	1.24032	1.06781	1.62151	1.32056	1.10472			0.17031	0.0598701	0.255611	-0.124585	P67984	60S ribosomal protein L22	Rpl22
1.15028	0.830637	1.49214	1.11112	1.34149	1.434	1.35948	1.38785	1.20389			0.256394	-0.137854	0.329004	-0.159388	Q9ES97	Reticulon-3	Rtn3
-2.38645	-1.72931	-2.42834	-0.869237	-2.71426	-1.13517	-1.74524	-2.27788	-1.88237			0.418999	-0.608476	0.314206	-0.212874	B2RUR8;Q8R554	OTU domain-containing protein 7B	Otud7b
1.31598	1.1966	1.40308	1.25971	1.22932	1.41957	1.35067	1.27084	1.13587			0.00922653	0.00235601	0.23992	0.052762	Q9Z1Q9	Valine--tRNA ligase	Vars
-2.12878	-2.60394	-2.29957	-1.86457	-2.34377	-0.985878	-0.574454	-0.428487	-2.14176			0.658668	-0.612689	1.07677	-1.29586	P47802	Metaxin-1	Mtx1
1.21226	1.24076	1.07915	1.40214	1.46308	1.04838	1.61331	1.08617	1.02309			0.386483	-0.127142	0.119458	-0.0634661	P07901	Heat shock protein HSP 90-alpha	Hsp90aa1
-0.643799	-2.25167	-2.60325	-2.46528	-0.568518	-0.625738	-0.411687	-0.556935	-1.33918			0.2852	-0.61306	0.728749	-1.06364	Q9CZE3	Ras-related protein Rab-32	Rab32
1.25159	1.29091	1.50375	0.906991	1.17914	1.26081	1.30601	1.33727	1.02081			0.813853	0.233103	0.426557	0.127384	Q6ZQ08	CCR4-NOT transcription complex subunit 1	Cnot1
1.38162	1.42289	1.4006	1.14516	1.07629	1.15856	1.31408	1.28912	1.03593	+		3.21186	0.275033	0.986621	0.188663	Q62448	Eukaryotic translation initiation factor 4 gamma 2	Eif4g2
1.43719	1.43867	1.29746	1.24329	1.27231	1.31374	1.07732	1.25311	1.17854		+	1.05444	0.114663	1.48297	0.22145	Q3UL36	Arginine and glutamate-rich protein 1	Arglu1
1.30735	0.943278	1.44678	1.05847	1.14399	1.39042	1.08156	1.3098	1.34423			0.0675186	0.0348413	0.0248836	-0.0127284	O55143;Q8R429;Q64518	Sarcoplasmic/endoplasmic reticulum calcium ATPase 2	Atp2a2
1.12747	1.29739	1.30979	1.13088	1.36878	1.31181	1.16036	1.36032	1.13889			0.0989981	-0.0256063	0.0976213	0.0250241	O70475	UDP-glucose 6-dehydrogenase	Ugdh
-2.03604	-0.11323	-2.2515	-0.393894	0.00117363	-2.16875	-0.344032	-2.32529	-2.33183			0.255838	-0.613102	0.0740683	0.200124	Q9R0P3	S-formylglutathione hydrolase	Esd
1.76287	1.94079	1.84849	-0.468598	0.182385	0.0042082	-0.0903637	0.273685	-1.35088	+	+	3.19554	1.94472	1.97438	2.2399	P27546	Microtubule-associated protein 4	Map4
-2.48583	-2.57102	-1.33798	-1.92789	-1.32262	-1.29363	-1.69717	-1.24126	-1.76133			0.618594	-0.616898	0.58653	-0.565023	Q9ESW4	Acylglycerol kinase, mitochondrial	Agk
0.793044	1.08067	0.756621	1.2145	1.26787	1.57509	1.33325	1.37015	1.09595	+	+	1.4528	-0.47571	1.36139	-0.389672	Q68FD5	Clathrin heavy chain 1	Cltc
1.43283	1.42765	1.46374	1.13853	1.20173	1.19086	1.1638	1.10154	0.779398	+	+	3.52049	0.264367	1.62908	0.426495	Q9JLQ0	CD2-associated protein	Cd2ap
0.928563	0.88095	1.07072	0.896945	1.06853	1.35992	1.33335	1.54627	1.30054		+	0.433102	-0.148385	1.97294	-0.433307	Q9CQC6	Basic leucine zipper and W2 domain-containing protein 1	Bzw1
1.33154	1.12348	1.58243	1.20197	1.02985	1.4953	1.10507	0.963599	0.916024			0.211192	0.103442	1.14355	0.350919	A6H584	Collagen alpha-5(VI) chain	Col6a5
1.15348	0.829156	1.36118	1.06344	1.11552	1.344	1.19061	1.41029	1.24735			0.123198	-0.0597175	0.427	-0.168144	Q91YQ5	Dolichyl-diphosphooligosaccharide--protein glycosyltransferase subunit 1	Rpn1
1.06041	0.703239	1.39422	0.703894	1.23604	1.32761	1.23938	1.31611	1.05615			0.0448295	-0.0365609	0.285264	-0.151256	Q9DCN2	NADH-cytochrome b5 reductase 3;NADH-cytochrome b5 reductase 3 membrane-bound form;NADH-cytochrome b5 reductase 3 soluble form	Cyb5r3
-1.88191	-2.39165	-2.04495	-0.179595	-2.0148	-2.25995	-0.240992	-2.50357	-2.09015			0.388963	-0.621392	0.279581	-0.494601	Q8BHD0	Ras-related protein Rab-39A	Rab39a
1.0322	1.53839	0.83972	1.15946	1.38835	0.94823	1.51382	0.975663	0.762206			0.0397991	-0.0285763	0.0599531	0.0528742	P68134;P68033;P63268;P62737	Actin, alpha skeletal muscle;Actin, alpha cardiac muscle 1;Actin, gamma-enteric smooth muscle;Actin, aortic smooth muscle	Acta1;Actc1;Actg2;Acta2
1.24976	1.12255	1.29847	1.0858	1.14073	1.19844	1.28136	1.31162	1.06541			0.593582	0.0819393	0.0146198	0.00413255	P43275	Histone H1.1	Hist1h1a
1.23869	1.00371	1.18509	0.927493	1.16474	1.23699	1.29844	1.38121	1.02117			0.100109	0.0327581	0.28223	-0.09111	Q9WTI7	Unconventional myosin-Ic	Myo1c
1.25471	0.976464	1.06301	0.891741	1.04255	0.879176	1.19314	1.21451	1.0153			0.755082	0.160243	0.154854	-0.0429218	P62849	40S ribosomal protein S24	Rps24
1.21318	1.14306	0.941775	1.31919	1.36194	1.10682	1.40831	1.16304	0.831207			0.651773	-0.163308	0.0652662	-0.0348485	P14869	60S acidic ribosomal protein P0	Rplp0
1.4464	2.01482	1.77174	-0.350911	0.385078	-0.356258	0.163189	-0.0504253	-1.29646	+	+	2.4764	1.85168	1.93857	2.13889	P20152;P31001;P46660;P08551;P08553;P19246	Vimentin	Vim
0.886377	0.884078	1.12316	0.967308	1.20409	1.46026	1.16431	1.32596	1.20782		+	0.686964	-0.246014	1.35005	-0.26816	Q9DCD0	6-phosphogluconate dehydrogenase, decarboxylating	Pgd
0.836009	0.814527	0.415868	1.4248	1.37183	0.892231	1.52135	1.03355	0.799055			1.16861	-0.540821	0.782975	-0.429183	Q99K85	Phosphoserine aminotransferase	Psat1
0.189223	0.60164	0.930215	0.845375	1.12462	1.37789	1.36475	1.45212	1.32855		+	0.962521	-0.542268	1.68722	-0.808115	Q8QZY1	Eukaryotic translation initiation factor 3 subunit L	Eif3l
1.23832	1.16703	1.34918	1.00561	1.0878	1.30619	1.03419	1.23977	0.985812			0.495483	0.118307	0.810219	0.164918	B2RQC6;Q8C196	CAD protein;Glutamine-dependent carbamoyl-phosphate synthase;Aspartate carbamoyltransferase;Dihydroorotase	Cad
0.699789	0.787125	1.02079	1.08269	1.203	1.49181	1.08481	1.39162	1.29217		+	1.28336	-0.423266	1.47901	-0.420297	P06745;CON__Q3ZBD7	Glucose-6-phosphate isomerase	Gpi
1.22044	0.98859	1.23473	0.850297	1.12029	1.16602	1.22246	1.32775	1.14122			0.332963	0.102382	0.356819	-0.0825587	Q61033	Lamina-associated polypeptide 2, isoforms alpha/zeta	Tmpo
1.04799	1.02029	1.29826	1.05131	1.19324	1.32913	1.07128	1.25765	1.06894			0.226233	-0.0690451	0.0325458	-0.0104434	P19096	Fatty acid synthase;[Acyl-carrier-protein] S-acetyltransferase;[Acyl-carrier-protein] S-malonyltransferase;3-oxoacyl-[acyl-carrier-protein] synthase;3-oxoacyl-[acyl-carrier-protein] reductase;3-hydroxyacyl-[acyl-carrier-protein] dehydratase;Enoyl-[acyl-carrier-protein] reductase;Oleoyl-[acyl-carrier-protein] hydrolase	Fasn
1.08067	0.716147	1.11335	0.968626	1.12832	1.18623	1.24189	1.23499	0.999878			0.362957	-0.124336	0.557871	-0.188862	P63001;P60764;Q05144	Ras-related C3 botulinum toxin substrate 1;Ras-related C3 botulinum toxin substrate 3	Rac1;Rac3
-0.193188	-0.618772	0.259485	0.220397	0.373996	0.718148	0.713457	1.16978	0.56942		+	0.994434	-0.621672	1.48924	-1.00171	Q8BFY9	Transportin-1	Tnpo1
1.49304	1.54183	1.41519	1.11231	0.978242	0.976992	0.948539	0.826098	0.711753	+	+	2.86397	0.460837	2.96413	0.654555	Q62167;P16381;Q61496	ATP-dependent RNA helicase DDX3X;Putative ATP-dependent RNA helicase Pl10	Ddx3x;D1Pas1
1.02259	1.17678	0.878514	1.14963	1.7192	1.64206	-1.18827	-2.28959	-2.32527		+	1.13401	-0.47767	2.82139	2.96034	Q64337	Sequestosome-1	Sqstm1
1.56813	1.68068	1.50972	0.774038	0.78195	0.803405	0.810024	0.75408	0.510023	+	+	4.01726	0.799712	2.98472	0.894801	E9PYF4;Q7M757		Lmo7
1.71456	1.80744	1.74753	-0.101708	-0.500165	-1.76766	0.39432	-0.0180971	-1.12614	+	+	2.14458	2.54636	1.93617	2.00648	P09405	Nucleolin	Ncl
-0.267233	-0.193586	-0.620296	0.290101	0.329804	0.170182	0.69142	0.100144	-0.353722	+		1.94905	-0.623734	0.699555	-0.506319	Q922R8	Protein disulfide-isomerase A6	Pdia6
1.16444	1.25248	1.3957	0.854984	1.17664	1.10368	1.23657	0.979285	0.865172			0.888595	0.225769	0.881486	0.243864	P43276	Histone H1.5	Hist1h1b
-2.63695	-2.73155	-2.7653	-2.22229	-2.53332	-1.50435	-1.99127	-1.89696	-2.33031		+	0.951908	-0.624614	2.01743	-0.638423	E9Q411		Nbas
-0.136	-0.318177	-2.24348	-0.223363	0.0276463	-0.627763	0.199191	0.175412	-0.473131			0.373655	-0.624726	0.539176	-0.866376	P63087	Serine/threonine-protein phosphatase PP1-gamma catalytic subunit	Ppp1cc
1.04758	1.24615	1.47453	0.946701	1.10709	1.15622	0.9774	1.108	1.1457			0.600988	0.186079	0.60056	0.179051	P10922	Histone H1.0;Histone H1.0, N-terminally processed	H1f0
1.07418	1.22298	1.00218	1.12479	1.29022	1.08029	1.20494	1.14421	0.85411			0.289763	-0.0653214	0.0902918	0.0320263	Q7TPR4;O88990	Alpha-actinin-1	Actn1
1.18302	1.03352	1.1728	0.733738	0.994353	1.22339	1.00847	1.22124	0.947318			0.415626	0.145954	0.29936	0.0707708	Q9D0I9	Arginine--tRNA ligase, cytoplasmic	Rars
1.38503	1.45752	1.60812	0.639981	0.916404	0.918385	0.935889	0.809324	0.281449	+	+	2.35875	0.658635	1.73048	0.808004	Q4VAC9	Pleckstrin homology domain-containing family G member 3	Plekhg3
0.788354	0.266983	0.828982	1.07146	1.19318	1.23759	1.23037	1.25882	1.07133	+	+	1.34414	-0.539303	1.37229	-0.558732	Q8VDN2;Q6PIE5;Q6PIC6;Q9WV27;Q64436	Sodium/potassium-transporting ATPase subunit alpha-1	Atp1a1
1.06606	1.03727	1.11599	1.09383	1.18348	1.07506	1.28573	1.10258	0.854068			0.473674	-0.0443509	0.0201295	-0.00768622	Q3UPF5	Zinc finger CCCH-type antiviral protein 1	Zc3hav1
1.09311	0.742789	1.13005	0.655659	1.07167	1.34993	1.13909	1.22843	0.944255			0.0540751	-0.0371019	0.316153	-0.115277	Q91V41	Ras-related protein Rab-14	Rab14
1.12272	1.22306	1.2244	1.28567	1.21428	1.18988	1.08957	0.699927	0.997613			0.378218	-0.0398823	1.00104	0.261023	E9Q4Z2	Acetyl-CoA carboxylase 2;Biotin carboxylase	Acacb
1.0203	0.940053	1.11172	0.772229	1.04701	1.23296	1.08525	1.29588	1.02427			0.015378	0.00662301	0.506097	-0.11111	E9PVA8		Gcn1l1
1.36291	1.35128	-2.07368	1.42595	1.18086	-2.52687	-2.15428	1.08784	1.46065			0.0369169	0.186859	0.016817	0.0821029	K7N747		Vmn2r109
1.01333	0.745495	1.1502	0.903096	1.04339	1.18423	1.1814	1.17643	0.988056			0.197449	-0.0738984	0.467435	-0.14562	P35279;P61294	Ras-related protein Rab-6A;Ras-related protein Rab-6B	Rab6a;Rab6b
1.22881	1.34535	1.36213	1.1985	1.18918	1.06894	0.801881	0.814578	0.622952		+	1.26838	0.159889	2.78681	0.565625	Q9CZ44	NSFL1 cofactor p47	Nsfl1c
1.03963	1.08616	1.13789	0.933341	1.02214	1.18905	1.03937	1.21597	0.929185			0.189606	0.0397128	0.108013	0.0263792	P70168	Importin subunit beta-1	Kpnb1
1.60679	1.35343	1.73169	-1.36925	-0.333889	-2.15212	-0.190152	-1.76767	-0.967374	+	+	2.21375	2.84905	2.24934	2.53903	Q99K48	Non-POU domain-containing octamer-binding protein	Nono
1.08952	0.590755	0.920289	0.987263	1.06745	1.0457	1.27312	1.1616	0.941544			0.489024	-0.166617	0.666616	-0.258567	P63325	40S ribosomal protein S10	Rps10
1.10594	1.20896	1.16481	1.03274	1.09543	1.022	1.07635	1.02616	0.845783	+		1.36435	0.109849	1.09447	0.177141	P20029	78 kDa glucose-regulated protein	Hspa5
-2.2574	-2.2686	-2.37994	-2.41506	-0.264676	-2.34936	0.0492155	-2.62846	-2.81025			0.370268	-0.625612	0.211929	-0.505482	Q8CBW3	Abl interactor 1	Abi1
-2.25256	-2.92286	-1.80704	-0.857858	-1.71564	-2.53143	-1.80704	-2.77447	-2.45928			0.465099	-0.625845	0.0149201	0.0194439	B2RXV4	Feline leukemia virus subgroup C receptor-related protein 1	Flvcr1
1.77254	1.60077	1.63028	-0.158947	-0.951973	-0.0094393	-0.121306	-0.275099	-0.557618	+	+	2.62814	2.04132	3.86386	1.98587	Q8BTI8	Serine/arginine repetitive matrix protein 2	Srrm2
1.10284	0.958975	0.982925	0.841619	1.08258	1.08256	1.12803	1.12571	0.881384			0.0472146	0.0126619	0.117724	-0.0301287	P62192	26S protease regulatory subunit 4	Psmc1
0.800761	0.690519	0.769756	0.955139	0.98421	0.905596	0.937726	1.05832	1.00685	+	+	2.08193	-0.194637	2.17362	-0.247289	P84084	ADP-ribosylation factor 5	Arf5
1.11839	1.08871	1.31789	0.639275	0.667162	1.19012	0.820814	1.23009	0.987716			0.822637	0.342814	0.511486	0.162128	Q8R1B4	Eukaryotic translation initiation factor 3 subunit C	Eif3c
0.557638	0.550953	0.493478	1.05822	1.08595	1.05589	1.53773	1.03457	0.695674	+		4.72117	-0.532664	1.06316	-0.5553	Q8CIN4;Q61036;O88643	Serine/threonine-protein kinase PAK 2;PAK-2p27;PAK-2p34	Pak2
1.1552	1.09476	0.996664	1.04928	1.07186	0.803576	1.16567	0.959473	0.778864			0.477471	0.107302	0.399698	0.114205	P17225	Polypyrimidine tract-binding protein 1	Ptbp1
0.98184	1.35816	0.618803	1.39317	1.24804	0.821876	1.1123	0.79446	0.216198			0.242286	-0.168095	0.340758	0.278615	P26040	Ezrin	Ezr
0.87813	0.731977	0.792826	1.00811	1.09189	1.24075	1.01624	1.21842	0.926403	+		1.75601	-0.312606	1.23384	-0.252709	Q9CZU6;Q80X68	Citrate synthase, mitochondrial	Cs
1.44092	1.55279	1.41146	0.660404	0.705231	0.58532	0.741758	0.607199	0.3112	+	+	3.91	0.818073	2.61567	0.915005	P59242	Cingulin	Cgn
1.2917	1.11519	1.10533	1.02975	0.929131	0.942802	1.01801	1.00139	0.950835	+	+	1.39067	0.203513	1.32491	0.180662	F6QL70;P47915;W4VSN7	60S ribosomal protein L29	Gm17669;Rpl29;Gm3550
1.13471	0.663971	1.07402	0.759575	0.916259	1.02575	0.910376	0.971593	0.835226			0.125168	0.0570363	0.123885	0.0518339	P00405	Cytochrome c oxidase subunit 2	Mtco2
0.624901	0.628715	0.632991	0.609597	1.04085	0.870609	0.92244	1.0673	0.177379			0.777123	-0.211485	0.124041	-0.0935037	P84078;P61205;Q8BSL7	ADP-ribosylation factor 1;ADP-ribosylation factor 3;ADP-ribosylation factor 2	Arf1;Arf3;Arf2
-2.43648	-2.02333	-2.02595	-2.5006	-1.90506	-0.197286	-2.37817	-2.32669	-2.55877			0.373743	-0.627607	0.774429	0.259287	P97377	Cyclin-dependent kinase 2	Cdk2
1.08445	1.17643	1.09121	0.941217	1.09696	0.911719	1.02986	1.00228	0.859202			0.971674	0.134065	1.19114	0.153582	Q9EP71	Ankycorbin	Rai14
0.90462	1.03916	1.09873	0.691808	0.875733	1.07115	1.04402	1.19715	0.94			0.471649	0.134606	0.187495	-0.0462167	P23116	Eukaryotic translation initiation factor 3 subunit A	Eif3a
1.09016	0.822875	1.09521	0.726742	0.903549	0.877134	1.20337	1.13521	0.745729			0.724434	0.16694	0.0517282	-0.0253549	P47964	60S ribosomal protein L36	Rpl36
1.03338	0.743801	0.997375	0.897993	0.969066	1.1293	1.12783	0.991427	0.88556			0.258224	-0.0739328	0.266822	-0.0767507	Q9QUI0;Q9CR99;P62746	Transforming protein RhoA	Rhoa
0.974792	0.585435	1.06917	0.86839	0.839138	1.00489	1.13638	1.07408	0.712187			0.0613144	-0.0276722	0.188278	-0.0977517	P49718	DNA replication licensing factor MCM5	Mcm5
1.42879	1.55811	1.3898	0.489426	0.480053	0.671548	0.700325	0.64968	0.208071	+	+	3.46172	0.91189	2.33377	0.939541	Q8VDJ3	Vigilin	Hdlbp
0.697229	0.336491	1.26426	0.15643	1.16062	1.59493	-2.52689	0.998579	1.32774			0.151403	-0.204665	0.263109	0.832851	Q9QXK2	E3 ubiquitin-protein ligase RAD18	Rad18
1.17048	1.21974	1.16976	0.905718	0.888198	0.829244	1.0634	0.91186	0.636444	+		3.40804	0.312274	1.17893	0.316094	Q3U5C8	Rho guanine nucleotide exchange factor 16	Arhgef16
0.67658	1.07876	0.801646	1.09722	1.1466	0.794992	1.20159	1.0037	0.348869			0.42338	-0.160608	0.00108579	0.000944704	P68254	14-3-3 protein theta	Ywhaq
1.01074	1.20022	1.13845	0.910686	0.89844	0.879269	1.03541	0.873838	0.65386	+		1.755	0.220338	0.992388	0.262101	Q9WVA4;Q9R1Q8	Transgelin-2	Tagln2
1.15641	0.705102	1.04128	0.847842	0.992183	0.97299	1.04868	1.0745	1.02938			0.0735537	0.029925	0.241424	-0.0832571	O70194	Eukaryotic translation initiation factor 3 subunit D	Eif3d
-2.44528	-2.61318	-2.33566	-2.51531	-2.39688	-0.596159	-2.18514	-2.13115	-0.757782			0.429193	-0.628591	0.749363	-0.773351	Q8R502;Q66JT1	Volume-regulated anion channel subunit LRRC8C	Lrrc8c
1.27714	1.3669	1.45885	0.378571	0.442728	0.791284	0.577723	0.852804	0.0907129	+	+	2.40872	0.830103	1.70366	0.860551	Q6NZJ6	Eukaryotic translation initiation factor 4 gamma 1	Eif4g1
1.02973	0.942737	1.05397	0.899685	0.84155	1.02097	0.946676	0.947217	0.808021			0.632815	0.0880783	0.878932	0.108174	Q91V92	ATP-citrate synthase	Acly
0.891018	0.741322	1.12135	0.287738	0.925616	1.1839	1.02783	1.13109	0.680291			0.154012	0.11881	0.0560827	-0.0285069	Q9CY27	Very-long-chain enoyl-CoA reductase	Tecr
1.02134	1.06347	0.703045	1.03355	1.12855	0.883844	1.16515	0.911365	0.5998			0.254557	-0.0860253	0.0649958	0.0371815	P35979;F8VQK7	60S ribosomal protein L12	Rpl12
1.29276	0.991002	0.967259	1.00716	1.01182	1.09589	1.12445	0.41055	0.571416			0.156373	0.0453851	0.727078	0.381534	O35129	Prohibitin-2	Phb2
0.884375	0.633766	1.06105	0.724865	0.966032	1.12262	0.960253	1.13132	0.82106			0.174594	-0.0781093	0.294258	-0.111146	P35564	Calnexin	Canx
0.971003	0.911482	1.09017	0.821098	1.00176	0.991441	1.01213	1.04409	0.761409			0.268379	0.0527866	0.190887	0.0516746	Q60930	Voltage-dependent anion-selective channel protein 2	Vdac2
1.16696	0.646108	-0.240261	1.0709	0.914247	0.541676	1.375	0.993802	0.704759			0.29277	-0.318005	0.478003	-0.50025	P62889	60S ribosomal protein L30	Rpl30
0.949346	1.13715	0.923105	1.07332	1.06014	0.873794	1.06663	0.802608	0.762306			0.00273167	0.00077951	0.466632	0.126017	P63038	60 kDa heat shock protein, mitochondrial	Hspd1
1.0326	1.11923	1.00037	0.997103	0.99284	0.94535	1.01249	0.873077	0.59369			0.857986	0.0723039	0.809913	0.224317	P11983	T-complex protein 1 subunit alpha	Tcp1
1.03259	0.879076	0.763897	0.840707	0.859074	0.856505	1.13683	0.892498	0.52003			0.195691	0.0397575	0.0756447	0.0420672	P62858	40S ribosomal protein S28	Rps28
0.79117	0.293987	0.852789	0.718861	0.781701	1.07423	1.10752	1.23973	0.937046			0.437424	-0.212281	1.06854	-0.448784	Q6ZQ38;Q6ZQ73	Cullin-associated NEDD8-dissociated protein 1	Cand1
0.871259	0.694976	1.12957	0.821583	0.795292	1.03026	1.10538	0.851068	0.890067			0.0375669	0.0162233	0.12331	-0.0502388	Q3THW5;P0C0S6	Histone H2A.V;Histone H2A.Z	H2afv;H2afz
0.880401	0.713044	1.03166	0.787379	0.931145	1.08069	0.98238	1.09794	0.762954			0.176071	-0.0580366	0.209242	-0.0727247	Q8CIE6	Coatomer subunit alpha;Xenin;Proxenin	Copa
1.0715	0.994262	0.938551	0.940143	0.972494	1.0061	0.940445	0.9772	0.680119			0.264952	0.0285253	0.599759	0.135517	P67778	Prohibitin	Phb
0.450792	-0.214906	0.214003	0.577913	0.640873	1.1199	0.814502	1.26411	0.696734		+	1.14183	-0.6296	1.38831	-0.775152	P60229	Eukaryotic translation initiation factor 3 subunit E	Eif3e
1.00118	0.967165	1.00956	0.488319	0.849697	0.991479	0.910072	1.13525	0.878733			0.649883	0.216137	0.0772167	0.0179489	Q99P72	Reticulon-4	Rtn4
1.05641	1.11731	1.34349	0.713473	0.83159	0.804488	0.869505	0.81008	0.510788	+	+	1.83707	0.389222	1.45425	0.442281	Q61062	Segment polarity protein dishevelled homolog DVL-3	Dvl3
0.789837	0.551517	0.883629	0.750814	0.928392	1.10399	1.09108	1.00554	1.03298		+	0.584569	-0.18607	1.37954	-0.301537	P56135	ATP synthase subunit f, mitochondrial	Atp5j2
-0.319979	-0.960676	-1.97673	-0.567824	-0.645251	-0.154382	-0.46172	-0.423211	-0.491474			0.551375	-0.629974	0.578694	-0.626992	Q8JZN5	Acyl-CoA dehydrogenase family member 9, mitochondrial	Acad9
1.08599	0.959975	0.962227	0.837043	0.923083	0.783972	0.912167	0.938718	0.824432			1.24987	0.154697	0.960485	0.110957	O35286	Pre-mRNA-splicing factor ATP-dependent RNA helicase DHX15	Dhx15
1.01663	0.893535	0.944137	1.00468	0.933668	1.17351	0.820239	0.848082	0.753166		+	0.466625	-0.0858475	1.47089	0.144273	P10639	Thioredoxin	Txn
-2.10193	-2.52028	-0.993331	-2.26966	-0.811668	-0.639944	-0.701152	-2.2402	-2.05931			0.385801	-0.631422	0.111484	-0.20496	Q91V01	Lysophospholipid acyltransferase 5	Lpcat3
0.399256	0.437697	-0.142259	0.736447	0.918485	0.640387	1.28788	1.2322	0.772483		+	1.22719	-0.533542	1.5981	-0.865956	Q9WVK4;Q9QXY6	EH domain-containing protein 1	Ehd1
0.870718	0.715272	1.14199	1.02135	0.981286	1.01527	0.918867	0.72963	0.429524			0.315517	-0.0966417	0.499904	0.216653	P80315	T-complex protein 1 subunit delta	Cct4
0.201885	1.06268	0.551024	1.30575	1.1306	0.744411	1.15171	0.359396	0.550371			0.690689	-0.455057	0.0839644	-0.0819631	P50247	Adenosylhomocysteinase	Ahcy
1.38394	1.51829	1.56416	-0.357827	-0.355201	-0.645006	-0.695627	-0.589393	-2.15213	+	+	4.21293	1.94147	2.1848	2.63451	Q80X50	Ubiquitin-associated protein 2-like	Ubap2l
0.861186	1.10149	0.976505	0.713596	0.916016	0.896019	0.961692	0.909728	-0.0979986			0.659421	0.137849	0.479742	0.388586	Q61990;P57722	Poly(rC)-binding protein 2;Poly(rC)-binding protein 3	Pcbp2;Pcbp3
0.832624	0.583867	1.04806	0.689004	0.812795	1.13115	0.790027	0.924624	0.716189			0.107853	-0.0561308	0.0255503	0.0112382	Q9JIF7	Coatomer subunit beta	Copb1
0.781932	0.617222	0.925306	0.845082	0.894475	1.05184	0.824089	1.01642	1.17411			0.647193	-0.155647	0.78773	-0.230053	O70404	Vesicle-associated membrane protein 8	Vamp8
0.999384	1.0201	0.526654	1.00353	0.927652	0.730833	0.975026	0.85459	0.557252			0.0752105	-0.0386269	0.0931303	0.053089	P68040	Guanine nucleotide-binding protein subunit beta-2-like 1;Guanine nucleotide-binding protein subunit beta-2-like 1, N-terminally processed	Gnb2l1
0.808854	0.573556	1.04869	0.732573	0.557792	1.16412	0.773128	1.05778	0.852787			0.0113578	-0.00779589	0.201255	-0.084199	P12382	ATP-dependent 6-phosphofructokinase, liver type	Pfkl
0.884144	0.65997	0.985571	0.631313	0.857779	0.889593	0.89302	0.88957	0.751949			0.148828	0.0503336	0.00496287	-0.00161846	Q9WV55	Vesicle-associated membrane protein-associated protein A	Vapa
1.01751	1.19826	0.687406	1.05241	1.0291	0.907119	0.847793	0.48496	0.251659			0.0633972	-0.0284821	0.895003	0.439589	Q9DBJ1;O70250	Phosphoglycerate mutase 1	Pgam1
0.596469	0.559904	0.803604	0.812499	1.03392	0.987354	0.915126	1.00573	0.625751	+		1.34225	-0.291267	0.642339	-0.195545	O54734	Dolichyl-diphosphooligosaccharide--protein glycosyltransferase 48 kDa subunit	Ddost
0.948539	0.458167	0.931765	0.822629	0.879629	0.850445	0.966379	0.948682	0.820248			0.166626	-0.0714109	0.325022	-0.132279	P84091	AP-2 complex subunit mu	Ap2m1
0.836881	-0.00446208	0.590402	0.940557	0.870881	1.03364	1.11348	0.929547	0.650139			0.867956	-0.474084	0.678052	-0.42345	P52293	Importin subunit alpha-1	Kpna2
0.545791	0.572793	0.847681	0.602897	0.773072	1.2045	0.89226	0.946205	0.868384			0.430598	-0.204734	1.17065	-0.246861	P47856;Q9Z2Z9	Glutamine--fructose-6-phosphate aminotransferase [isomerizing] 1	Gfpt1
0.893545	0.96248	0.915654	0.754939	0.741612	0.751322	0.910989	0.856794	0.665663	+		2.96519	0.174602	0.662288	0.112744	P47757	F-actin-capping protein subunit beta	Capzb
-1.90529	-2.6058	-2.13248	-1.77576	-2.03798	-0.935387	-0.914068	-1.25606	-1.28588		+	0.740097	-0.631481	1.95169	-1.06252	P58281	Dynamin-like 120 kDa protein, mitochondrial;Dynamin-like 120 kDa protein, form S1	Opa1
0.736473	0.416435	0.846615	0.279603	0.752215	0.985565	1.01722	1.07382	0.671806			0.00800398	-0.00595318	0.637227	-0.254442	O70503	Very-long-chain 3-oxoacyl-CoA reductase	Hsd17b12
1.24562	1.43061	1.22852	0.155905	0.435879	0.522624	0.369034	0.49184	0.26463	+	+	2.71778	0.930112	3.25861	0.926413	Q61595	Kinectin	Ktn1
0.839004	0.684157	0.837136	0.856857	0.980081	0.922806	0.880946	0.874233	0.690235			1.00013	-0.133149	0.12881	-0.0283719	Q9DCL9	Multifunctional protein ADE2;Phosphoribosylaminoimidazole-succinocarboxamide synthase;Phosphoribosylaminoimidazole carboxylase	Paics
0.778183	0.625746	0.911832	0.647336	0.837368	1.09709	0.834038	0.93462	0.657952			0.224486	-0.0886757	0.116181	-0.0369496	Q8VCH7	Retinol dehydrogenase 10	Rdh10
0.921927	0.813287	0.905897	0.862771	0.884939	0.764237	0.906422	0.863349	0.637326			0.356905	0.0430546	0.361241	0.0780046	Q9Z110	Delta-1-pyrroline-5-carboxylate synthase;Glutamate 5-kinase;Gamma-glutamyl phosphate reductase	Aldh18a1
-2.24358	-2.65336	-2.23082	-2.38365	-1.05365	-1.79333	-2.48614	-2.1462	-2.07442			0.705599	-0.632377	0.303568	-0.140333	Q5Y5T1	Probable palmitoyltransferase ZDHHC20	Zdhhc20
0.987968	0.991439	0.999144	0.655796	0.746242	0.710111	0.696238	0.730491	0.327015	+	+	3.3958	0.288801	1.46612	0.408269	Q60838	Segment polarity protein dishevelled homolog DVL-2	Dvl2
-2.07064	-1.92336	-0.479409	-2.24878	0.0600762	-0.387233	-0.557533	-0.246501	-1.77219			0.294436	-0.63249	0.386711	-0.632393	O08688	Calpain-5	Capn5
-2.47057	-2.13642	-0.566052	-2.13371	-0.530796	-0.60114	-0.612614	-2.58223	-1.37555			0.333409	-0.6358	0.0868922	-0.200883	Q9EQ06	Estradiol 17-beta-dehydrogenase 11	Hsd17b11
0.901698	0.708962	0.171282	0.633955	1.02904	0.68955	0.922891	0.673832	-0.0498989			0.309089	-0.190202	0.0755722	0.0783727	P14206	40S ribosomal protein SA	Rpsa
-1.19281	-0.0296944	-1.05944	-0.0521535	0.418269	-0.732133	0.589276	-0.0933219	0.0445252			0.572213	-0.638644	1.04615	-0.94081	Q99PT1	Rho GDP-dissociation inhibitor 1	Arhgdia
-2.18591	-2.18207	-0.354839	-2.33181	-0.00787507	-0.463937	-0.281618	-2.51734	-2.40575			0.274019	-0.639731	0.0585785	0.16063	Q62159	Rho-related GTP-binding protein RhoC	Rhoc
0.765859	0.759093	0.65175	0.503304	0.642437	1.10191	1.0334	0.687254	0.602783			0.0437165	-0.0236505	0.131473	-0.0489105	P05213;A0A2R8VHF3;Q3UX10	Tubulin alpha-1B chain	Tuba1b
0.798755	0.973001	0.863712	0.53951	0.80639	0.708162	0.834248	0.872392	0.477082			0.975987	0.193802	0.48203	0.150582	Q99K30	Epidermal growth factor receptor kinase substrate 8-like protein 2	Eps8l2
0.833399	0.642626	0.813014	0.651496	0.624409	0.754703	0.692256	0.790222	-0.316519			0.523487	0.0861437	0.44886	0.37436	Q91VR2	ATP synthase subunit gamma, mitochondrial	Atp5c1
0.911505	0.704714	0.857696	0.815785	0.81143	0.907426	0.708572	0.768559	0.749102			0.105109	-0.0202419	0.569958	0.0825608	O55023	Inositol monophosphatase 1	Impa1
0.882609	0.954613	0.925369	0.815191	0.769494	0.7411	0.917388	0.545665	0.628455	+		2.07748	0.145602	0.911253	0.223695	Q80UG5;REV__Q6NSQ7	Septin-9	2009-09-01
0.36022	0.652795	0.613572	0.919184	0.985467	0.848341	1.13396	0.594593	-0.274151	+		1.70369	-0.375468	0.0467345	0.0573952	Q8BGQ7	Alanine--tRNA ligase, cytoplasmic	Aars
-2.4653	-1.97094	-0.601632	-2.33251	-0.252366	-0.493579	-0.420232	-2.35881	-0.912772			0.309288	-0.653141	0.21661	-0.44869	P57784	U2 small nuclear ribonucleoprotein A	Snrpa1
1.01295	0.544998	0.917012	0.511116	0.650731	0.846278	0.788913	0.934254	0.403226			0.378383	0.155612	0.211274	0.116189	Q91ZW3	SWI/SNF-related matrix-associated actin-dependent regulator of chromatin subfamily A member 5	Smarca5
1.13685	1.26675	1.36796	0.263494	0.441117	0.432305	0.261369	0.223779	-1.02129	+	+	3.23929	0.878212	1.55019	1.4359	Q9QYJ3	DnaJ homolog subfamily B member 1	Dnajb1
0.582377	-0.119228	0.97751	0.499381	0.73621	1.06874	0.895542	0.864388	0.487598			0.328362	-0.287891	0.317933	-0.268957	Q99JW5	Epithelial cell adhesion molecule	Epcam
1.32	1.42588	1.38186	-0.681507	-0.597053	-0.647836	-0.334211	-0.410994	-0.717351	+	+	6.06455	2.01805	3.98413	1.86343	Q3TLH4	Protein PRRC2C	Prrc2c
0.780216	0.69032	0.892225	0.204799	0.812478	0.928624	0.737487	0.809023	0.702666			0.235567	0.138953	0.223072	0.0378617	Q8BP47	Asparagine--tRNA ligase, cytoplasmic	Nars
-2.2325	-2.68827	-2.25211	-2.12402	-1.75793	-1.32951	-1.06189	-2.37373	-2.82647			1.12391	-0.653807	0.214586	-0.303597	Q3TAQ9		Wdr36
0.929926	0.605902	0.707667	0.533536	0.786582	0.82254	0.704884	0.941123	0.57766			0.090686	0.0336122	0.0152984	0.00660928	Q60737	Casein kinase II subunit alpha	Csnk2a1
0.983678	0.669268	0.754031	0.801787	0.669786	0.586541	0.882776	0.850759	0.680864			0.442211	0.116288	0.00719539	-0.00247373	P32067	Lupus La protein homolog	Ssb
1.46821	1.50773	1.20804	-0.849783	-1.33506	-2.15364	-1.05485	-1.13752	-2.15365	+	+	2.71607	2.84082	2.8316	2.84333	P14873;Q9QYR6	Microtubule-associated protein 1B;MAP1B heavy chain;MAP1 light chain LC1	Map1b
0.857869	0.897562	0.982612	0.546837	0.61887	0.755873	0.729469	0.835384	0.233644	+		1.72122	0.272154	0.761972	0.313182	Q9D2R0	Acetoacetyl-CoA synthetase	Aacs
0.812216	0.602901	0.809744	0.829417	0.851319	0.989184	0.651737	0.690945	0.662193			0.801973	-0.148353	0.448445	0.0733285	P17751	Triosephosphate isomerase	Tpi1
-2.59217	-2.1599	-2.47358	-2.30321	-0.732825	-2.22708	-0.647813	-1.73686	-2.19706			0.548967	-0.654177	0.858744	-0.881304	O08797		Serpinb9
1.00084	0.945271	0.87447	0.802712	0.758279	0.605199	0.789742	0.602993	-0.0863392	+		1.44569	0.218129	0.873689	0.504727	Q61699	Heat shock protein 105 kDa	Hsph1
-2.62963	-1.89995	-2.0047	-2.30789	-1.16179	-1.09674	-2.29995	-0.95832	-1.71215			0.652764	-0.655951	0.506819	-0.521285	Q5FWI3	Transmembrane protein 2	Tmem2
-0.306777	-1.04996	-0.724338	-0.223706	-0.0598057	0.171444	0.146933	0.397405	0.0179077		+	1.26369	-0.656337	1.65734	-0.881108	Q9ER00	Syntaxin-12	Stx12
-2.25888	-2.17989	-2.84373	-2.06535	-1.66099	-1.58572	-2.44538	-1.77634	-2.4419			1.20153	-0.656815	0.270448	-0.206297	P52196	Thiosulfate sulfurtransferase	Tst
0.626674	0.558641	0.598887	0.603236	0.813194	0.8947	0.866246	0.897375	0.58003			0.921544	-0.175642	0.841078	-0.186483	Q6R0H7;Q8CGK7	Guanine nucleotide-binding protein G(s) subunit alpha isoforms XLas	Gnas
0.716731	0.701467	0.852657	0.597943	0.818754	0.810554	0.813548	0.763627	0.518742			0.0579282	0.014535	0.220745	0.058313	Q8BK64	Activator of 90 kDa heat shock protein ATPase homolog 1	Ahsa1
0.90547	0.615081	0.949878	0.622363	0.65353	0.891612	0.739208	0.721515	0.494613			0.304202	0.100974	0.58356	0.171698	Q8CG47	Structural maintenance of chromosomes protein 4	Smc4
0.750222	0.73761	0.621035	0.518164	0.813546	0.730501	0.889478	0.872254	0.327109			0.0552707	0.0155521	0.0116454	0.00667541	P46061	Ran GTPase-activating protein 1	Rangap1
0.930624	1.04036	0.934668	0.549328	0.693799	0.522358	0.665889	0.71919	0.124948	+		2.38918	0.380055	1.13246	0.465208	Q9D0E1	Heterogeneous nuclear ribonucleoprotein M	Hnrnpm
0.952544	0.856531	1.04372	0.432612	0.486023	0.72223	0.648724	0.744092	0.37635	+	+	1.74869	0.403977	1.37419	0.36121	Q6PDQ2;A2A8L1	Chromodomain-helicase-DNA-binding protein 4	Chd4
0.675533	0.486301	0.830333	0.623344	0.614732	0.976704	0.768232	0.832438	0.788571			0.181966	-0.0742046	0.582895	-0.132358	O08528	Hexokinase-2	Hk2
0.423695	0.697927	0.347987	0.488781	0.552017	0.921496	0.917306	1.00164	0.550035			0.405396	-0.164228	0.888701	-0.333125	Q9DBG3	AP-2 complex subunit beta	Ap2b1
0.734912	0.700863	0.953186	0.334662	0.605121	0.809444	0.711815	0.83997	0.77111			0.602127	0.213245	0.0897727	0.0220217	Q8BMA6	Signal recognition particle subunit SRP68	Srp68
0.542407	0.381905	0.740938	0.42744	0.681522	0.842448	0.818782	0.97355	0.584472			0.235397	-0.0953868	0.704925	-0.237185	O08547	Vesicle-trafficking protein SEC22b	Sec22b
1.20052	1.02305	1.13822	-0.512256	-0.708995	-0.280971	0.92687	0.545352	-0.785939	+		3.57024	1.62134	0.788938	0.891837	Q3UJB0		Sf3b2
0.898457	1.12126	1.15176	-0.156502	0.210369	0.507449	0.527852	0.751003	0.120059	+	+	1.85776	0.870054	1.37108	0.590855	A2AGT5	Cytoskeleton-associated protein 5	Ckap5
0.9331	1.31599	1.24301	-2.49153	-2.24094	-2.27211	-2.22564	-2.49154	-2.24095	+	+	4.8005	3.49889	4.74198	3.48341	Q8CCN5	Breast carcinoma-amplified sequence 3 homolog	Bcas3
0.636203	0.130537	0.803564	0.276813	0.736968	0.936491	0.937438	0.752817	0.451767			0.17021	-0.126656	0.315815	-0.190573	Q9CYH2	Redox-regulatory protein FAM213A	Fam213a
0.924467	0.599907	0.735817	0.698075	0.585887	0.789211	0.655839	0.899739	0.422846			0.218792	0.0623395	0.219415	0.0939227	P61514	60S ribosomal protein L37a	Rpl37a
0.554718	1.16839	0.515159	0.898684	0.913819	0.343023	0.830675	0.493699	0.40441			0.0329184	0.0275798	0.274679	0.169827	P17182;P21550;P17183	Alpha-enolase	Eno1
0.850768	0.644899	0.753844	0.64451	0.684763	0.713458	0.701609	0.843929	0.640413			0.47679	0.0689272	0.0889743	0.0211869	P83882;A0A2I3BPG9;A0A0A6YW33	60S ribosomal protein L36a	Rpl36a;Gm6525
0.423757	0.354487	0.547176	0.648517	0.776236	0.86644	0.826536	0.917512	0.717643	+	+	1.71936	-0.321924	2.02889	-0.378757	Q80U72;Q80VQ1	Protein scribble homolog	Scrib
0.440728	0.0869659	0.917535	0.156521	0.936058	0.777685	0.595406	0.949577	0.548846			0.156806	-0.141678	0.326967	-0.2162	B8JJA7		Zfp942
1.02914	1.17249	1.11057	0.756489	0.84324	0.727332	-0.0276025	-2.27213	-1.39517	+	+	2.4272	0.328382	1.63094	2.3357	Q8CDN6	Thioredoxin-like protein 1	Txnl1
-2.02765	-0.694211	-2.168	-1.42016	-1.0002	-0.493522	-0.445751	-0.701102	-2.36877			0.537505	-0.658659	0.235656	-0.45808	Q63ZW7	InaD-like protein	Inadl
0.90347	0.505736	0.807262	0.770219	0.646256	0.646044	0.8608	0.643847	0.513352			0.151022	0.0513162	0.15803	0.0661564	Q922K7	Probable 28S rRNA (cytosine-C(5))-methyltransferase	Nop2
0.589306	-0.371143	0.812925	0.236708	0.705331	0.894946	0.835289	0.868374	0.574498			0.259283	-0.268633	0.48189	-0.415691	Q9DBG6	Dolichyl-diphosphooligosaccharide--protein glycosyltransferase subunit 2	Rpn2
-1.4755	-1.67288	-0.469249	-0.602959	-1.06156	0.0229091	-2.17971	-0.189173	-0.693491			0.605469	-0.658673	0.0938494	-0.185085	O35350	Calpain-1 catalytic subunit	Capn1
1.30991	1.18208	1.41997	-0.332267	-1.25271	-1.30906	-1.05125	-0.617111	-0.787675	+	+	2.65962	2.26866	3.9118	2.12267	Q61191	Host cell factor 1;HCF N-terminal chain 1;HCF N-terminal chain 2;HCF N-terminal chain 3;HCF N-terminal chain 4;HCF N-terminal chain 5;HCF N-terminal chain 6;HCF C-terminal chain 1;HCF C-terminal chain 2;HCF C-terminal chain 3;HCF C-terminal chain 4;HCF C-terminal chain 5;HCF C-terminal chain 6	Hcfc1
0.880483	0.966888	0.890289	0.590909	0.695918	0.402374	0.677215	0.656279	0.0479666	+		1.74793	0.349487	1.01949	0.452067	P26039;Q71LX4	Talin-1	Tln1
0.843737	0.830545	0.701201	0.85003	0.695247	0.710095	0.645606	0.623622	0.624341		+	0.234545	0.0400369	1.59954	0.160638	Q8VH51	RNA-binding protein 39	Rbm39
0.880483	0.536219	0.923864	0.575348	0.444427	0.639352	0.8046	0.763214	0.032698			0.772932	0.227146	0.369922	0.246685	Q99LE6	ATP-binding cassette sub-family F member 2	Abcf2
0.539835	0.631468	0.632008	0.573486	0.743444	0.851646	0.852979	0.739247	0.303423			0.634008	-0.121755	0.062818	-0.0307792	P61079;P62838;P61080;Q6ZWY6	Ubiquitin-conjugating enzyme E2 D3;Ubiquitin-conjugating enzyme E2 D2	Ube2d3;Ube2d2
0.73548	0.373649	0.787466	0.521306	0.745164	0.843334	0.71427	0.736496	0.575979			0.166049	-0.07107	0.11276	-0.0433834	P53994;P59279	Ras-related protein Rab-2A;Ras-related protein Rab-2B	Rab2a;Rab2b
-0.738599	-2.12852	-0.826225	-0.839226	-0.533147	-0.341657	-0.00442345	0.220395	-2.03173			0.629179	-0.659771	0.300802	-0.625862	Q9WV70	Nucleolar complex protein 2 homolog	Noc2l
1.09601	1.38567	1.32461	-1.91635	-0.932391	-2.37209	-0.871503	-0.874094	-1.91636	+	+	2.64401	3.00904	2.64447	2.48941	Q7TQH0	Ataxin-2-like protein	Atxn2l
0.79531	0.610637	0.63875	0.591486	0.617269	0.43267	0.811067	0.90656	0.430375			0.759087	0.134424	0.0775339	-0.0344349	P62960;Q9Z2C8	Nuclease-sensitive element-binding protein 1	Ybx1
0.133516	0.0703055	0.581471	-0.334155	0.203263	0.523419	0.599599	0.934092	0.235775			0.165846	0.130922	0.564811	-0.328058	Q61263	Sterol O-acyltransferase 1	Soat1
0.575241	0.586662	0.650453	0.709904	0.67945	0.544019	0.890698	0.812505	0.540588			0.290857	-0.0403392	0.591406	-0.143811	Q3UVL4	Vacuolar protein sorting-associated protein 51 homolog	Vps51
-2.25527	-2.40656	-2.16107	-1.89411	-0.297041	-2.652	-1.64538	-2.15491	-2.2574			0.400334	-0.659918	0.559235	-0.255071	Q9CQL1;P61327	Protein mago nashi homolog 2;Protein mago nashi homolog	Magohb;Magoh
1.29066	1.45604	1.15382	-1.87986	-0.589233	-0.915624	-0.569853	-0.276915	-2.37211	+	+	2.44096	2.42841	1.63938	2.37313	E9PYB0		Ahnak2
0.908398	0.494346	0.552453	0.730865	0.746707	0.593226	0.93295	0.577189	0.214528			0.0999946	-0.0385338	0.114084	0.076843	P05202	Aspartate aminotransferase, mitochondrial	Got2
0.571221	0.0380347	0.727452	0.530032	0.682868	0.747247	0.7551	0.939778	0.506759			0.403133	-0.207813	0.520053	-0.28831	Q7TMB8	Cytoplasmic FMR1-interacting protein 1	Cyfip1
0.708185	0.121489	0.453866	-0.111905	0.692685	0.88066	0.76046	0.948009	0.523685			0.0588978	-0.0593003	0.686417	-0.316205	O54833	Casein kinase II subunit alpha	Csnk2a2
0.947838	0.880669	0.779812	0.579642	0.704743	0.558495	0.639415	0.608893	0.296094	+	+	1.72545	0.255146	1.37848	0.354639	P46471	26S protease regulatory subunit 7	Psmc2
0.657077	-0.349905	1.27399	-0.399301	0.371183	1.07025	0.475367	0.451649	-0.175543			0.101568	0.179677	0.205948	0.276562	Q78PY7	Staphylococcal nuclease domain-containing protein 1	Snd1
0.850149	1.02831	0.739909	0.656447	0.641615	0.275848	0.71982	0.638891	0.103216			1.09	0.348154	0.84888	0.385481	P80317;Q61390	T-complex protein 1 subunit zeta	Cct6a
0.550744	0.101217	0.85591	0.237819	0.471966	0.883353	0.723826	0.821975	0.614334			0.0331824	-0.0284224	0.405764	-0.217421	Q922J9	Fatty acyl-CoA reductase 1	Far1
0.733934	-0.712593	0.789743	0.110553	0.541365	0.754008	0.846461	0.896371	0.43537			0.139185	-0.198281	0.37208	-0.455707	Q6P5B0	RRP12-like protein	Rrp12
0.716804	0.600118	0.627497	0.462485	0.730248	0.697364	0.744472	0.79898	0.340374			0.0692666	0.0181076	0.0464174	0.0201978	Q61881	DNA replication licensing factor MCM7	Mcm7
0.887578	0.580694	0.787844	0.476988	0.640129	0.36543	0.755049	0.817287	-0.275959			1.00354	0.257856	0.365294	0.319913	Q9R190;Q924K8	Metastasis-associated protein MTA2	Mta2
0.574506	-0.162128	0.479471	0.518032	0.775053	0.738931	0.828433	0.696438	0.493787			0.708579	-0.380056	0.680181	-0.375603	Q9D1D4	Transmembrane emp24 domain-containing protein 10	Tmed10
0.707476	0.731903	0.69429	0.692354	0.725726	0.623922	0.729501	0.614765	0.274423			0.405924	0.0305559	0.554829	0.17166	Q8BK67	Protein RCC2	Rcc2
0.625203	0.0244403	0.629874	-0.18758	0.711006	0.642682	0.854101	0.908904	0.320241			0.0363903	0.0378032	0.414273	-0.267909	Q99PV0	Pre-mRNA-processing-splicing factor 8	Prpf8
0.51376	0.445362	0.744642	0.582811	0.675163	0.820518	0.580249	0.840067	0.507121			0.475526	-0.124909	0.213364	-0.0745578	P68368	Tubulin alpha-4A chain	Tuba4a
0.803247	-0.331408	0.82877	-0.106006	0.261809	0.982656	0.637272	0.861882	-0.109257			0.0367365	0.05405	0.0205686	-0.0297625	Q4VA53	Sister chromatid cohesion protein PDS5 homolog B	Pds5b
-0.188825	-2.11391	-0.120495	-0.409181	-0.0101346	-0.0206957	-0.096351	-0.0804328	-0.448175			0.423229	-0.661073	0.378919	-0.599424	Q6PHN9	Ras-related protein Rab-35	Rab35
0.931422	0.792257	0.72196	0.578384	0.537976	0.509082	0.668998	0.588121	0.111321	+		1.87134	0.273398	0.90806	0.359066	Q9CY58	Plasminogen activator inhibitor 1 RNA-binding protein	Serbp1
0.809677	0.940949	0.876541	0.355443	0.396268	0.462981	0.568987	0.600293	0.0608931	+		3.17713	0.470825	1.223	0.465665	Q9DAW9	Calponin-3	Cnn3
0.665215	-0.0341886	0.875242	0.384265	0.526702	0.756695	0.78567	0.672638	0.3706			0.0632795	-0.0537979	0.131143	-0.107547	P70698	CTP synthase 1	Ctps1
0.782665	0.233263	0.641747	0.442963	0.669648	0.82879	0.611702	0.644248	0.729092			0.180665	-0.0945752	0.257778	-0.109122	Q61335	B-cell receptor-associated protein 31	Bcap31
0.456138	0.757053	0.625671	0.397222	0.598086	0.188933	0.913035	0.760596	0.404244			0.67518	0.218207	0.173281	-0.0796712	Q99KN9	Clathrin interactor 1	Clint1
0.621226	0.628959	0.357522	0.625881	0.636152	0.614304	0.814684	0.704854	-0.457768			0.427811	-0.0895429	0.16438	0.181979	P80318	T-complex protein 1 subunit gamma	Cct3
-1.7826	-2.20843	-0.439397	-1.60922	-0.445427	-0.38867	-0.88986	-0.370558	-0.575972			0.425198	-0.66237	0.713044	-0.864681	Q9D0G0	28S ribosomal protein S30, mitochondrial	Mrps30
-2.51425	-2.44141	-2.77967	-1.95478	-2.04238	-1.74455	-1.05206	-2.33567	-2.26005	+		2.09527	-0.664538	0.74569	-0.695846	Q8CB77	Transcription elongation factor B polypeptide 3	Tceb3
0.706093	0.641953	0.803944	0.380252	0.646	0.765202	0.469741	0.64898	0.297426			0.415268	0.120179	1.02937	0.245281	Q8CGC7	Bifunctional glutamate/proline--tRNA ligase;Glutamate--tRNA ligase;Proline--tRNA ligase	Eprs
0.811892	-1.182	0.809809	0.177513	0.587512	0.762357	0.721621	0.683854	0.613289			0.203868	-0.362561	0.325173	-0.526355	Q8K363	ATP-dependent RNA helicase DDX18	Ddx18
0.799545	0.878426	0.416953	0.847452	0.637406	0.690088	0.222008	0.663376	0.606583			0.0592768	-0.0266739	0.432695	0.200986	P50543	Protein S100-A11	S100a11
0.578762	0.387318	0.371422	0.792348	0.758721	0.343759	0.977927	0.461008	0.10222			0.512507	-0.185775	0.0921166	-0.0678843	Q99MN1	Lysine--tRNA ligase	Kars
0.411626	0.375557	0.862158	0.319725	0.689138	0.864172	0.65118	0.544881	-0.503526			0.121406	-0.0745646	0.327666	0.318935	Q8BFR5	Elongation factor Tu, mitochondrial	Tufm
0.540568	-0.150405	0.688182	0.110951	0.540004	0.373764	0.834424	0.73778	0.748899			0.0207543	0.0178751	0.728928	-0.414252	P62843	40S ribosomal protein S15	Rps15
0.484388	0.0792618	0.872032	-0.33701	0.324057	0.873445	0.864894	0.628203	-0.240956			0.173687	0.19173	0.0517316	0.0611804	Q9CQW2	ADP-ribosylation factor-like protein 8B	Arl8b
0.403152	0.304282	0.559418	0.452194	0.603652	0.646643	0.736224	0.70053	0.401432			0.697942	-0.145212	0.666549	-0.190445	P19783	Cytochrome c oxidase subunit 4 isoform 1, mitochondrial	Cox4i1
0.614578	0.375592	0.624711	0.358212	0.553538	0.645797	0.606407	0.838175	0.274354			0.0561526	0.0191111	0.0661532	-0.0346851	Q8C0C7	Phenylalanine--tRNA ligase alpha subunit	Farsa
0.74953	0.494941	0.725385	0.502945	0.649651	0.653595	0.56851	0.566476	0.228658			0.224136	0.0545553	0.657821	0.202071	Q9WUA2	Phenylalanine--tRNA ligase beta subunit	Farsb
-2.42039	-2.17835	-2.44242	-2.51165	-1.63291	-0.901936	-2.09384	-1.852	-1.14748			0.633574	-0.664889	1.02929	-0.649285	O54785	LIM domain kinase 2	Limk2
0.407213	-0.351293	0.704129	0.106273	0.472561	0.745118	0.823982	0.762838	0.288873			0.198295	-0.187968	0.448314	-0.371881	Q8C3X8	Lipase maturation factor 2	Lmf2
0.0147587	-0.683281	0.814713	-0.639611	-0.185115	0.978772	0.735021	0.778514	0.813345			0.00131861	-0.00261814	0.772682	-0.726896	Q5SYD0;Q5SUA5	Unconventional myosin-Id	Myo1d
-2.6273	-2.46103	-0.352838	-2.2197	-0.801985	-0.416929	0.114722	-0.0720599	-0.355692			0.295951	-0.667518	1.07907	-1.70938	Q9JIK9	28S ribosomal protein S34, mitochondrial	Mrps34
0.91856	0.913169	0.786966	-0.481414	0.391779	0.307084	0.490687	0.560877	-1.22107	+		1.33137	0.800416	0.728494	0.929401	P70290	55 kDa erythrocyte membrane protein	Mpp1
0.739476	0.860925	0.509913	0.176557	0.358366	0.24764	0.784065	0.647364	0.325476	+		1.7281	0.442583	0.277682	0.117803	Q9WVS0	Inducible T-cell costimulator	Icos
0.518953	0.650212	0.584796	0.423414	0.609845	0.658652	0.421786	0.703687	0.548079			0.0908633	0.0206834	0.107661	0.0268031	Q64163	Transcription factor Dp-2	Tfdp2
-0.589293	-2.33503	-1.95416	-2.77791	0.0481117	-0.144239	-0.133658	-2.39942	-2.29868			0.25123	-0.668145	0.00561279	-0.0155711	Q64261	Cyclin-dependent kinase 6	Cdk6
0.616935	0.452677	0.585692	0.306758	0.596546	0.712975	0.569955	0.702844	0.432642			0.0335792	0.0130081	0.0625313	-0.0167129	P46935	E3 ubiquitin-protein ligase NEDD4	Nedd4
0.501087	0.316436	0.414861	0.354325	0.268093	0.610759	0.694245	0.898551	0.654148		+	0.00074376	-0.000264446	1.66313	-0.338187	Q9EPL8	Importin-7	Ipo7
0.419659	-0.61282	0.0913218	-0.380826	0.520159	0.756911	0.642381	1.01894	0.452907			0.291781	-0.332694	0.998419	-0.73869	Q64133	Amine oxidase [flavin-containing] A	Maoa
0.553955	0.672155	0.653887	0.457631	0.737872	0.433608	0.568278	0.607807	0.340752			0.329969	0.0836287	0.595077	0.121053	P48678	Prelamin-A/C;Lamin-A/C	Lmna
0.824663	0.387145	0.96007	1.37627	1.38791	1.41574	1.43328	1.37571	1.32144	+	+	1.74223	-0.669347	1.68577	-0.652851	Q9CQW1	Synaptobrevin homolog YKT6	Ykt6
0.8297	0.445672	0.634169	0.631026	0.683466	0.550129	0.587463	0.427868	0.212257			0.0434904	0.0149732	0.663448	0.227318	Q99L45	Eukaryotic translation initiation factor 2 subunit 2	Eif2s2
0.476029	0.273859	0.462939	0.401655	0.326201	0.179079	0.772626	0.843092	0.0910102			0.47923	0.101964	0.264444	-0.164633	O08583;Q9JJW6	THO complex subunit 4;Aly/REF export factor 2	Alyref;Alyref2
-2.32436	-2.49758	-1.68336	-2.07865	-1.56794	-0.847009	-1.06742	-2.265	-2.5263			0.703788	-0.67057	0.157453	-0.21553	P42669	Transcriptional activator protein Pur-alpha	Pura
0.62199	0.830375	1.07555	-0.790387	-0.447616	0.717869	0.0449383	0.6374	-0.126186			1.00365	1.01602	1.16235	0.657254	Q99NB9	Splicing factor 3B subunit 1	Sf3b1
0.537099	-0.0732464	0.666236	0.228681	0.400242	0.7166	0.644165	0.764433	0.450064			0.0954018	-0.0718111	0.421397	-0.242858	Q8BJ71	Nuclear pore complex protein Nup93	Nup93
0.538723	0.624044	0.63433	0.613528	0.526682	0.519609	0.735803	0.446613	0.362258			0.462164	0.045759	0.290604	0.0841407	Q9CVB6	Actin-related protein 2/3 complex subunit 2	Arpc2
0.70585	0.685283	0.626901	0.543835	0.49082	0.702861	0.382282	0.586846	0.131463			0.61826	0.0935059	1.07444	0.305814	Q61655;Q9QY15	ATP-dependent RNA helicase DDX19A	Ddx19a
0.809925	0.441246	0.66154	0.303677	0.53431	0.433894	0.498812	0.685938	-0.204656			0.780425	0.21361	0.460535	0.310872	Q08093	Calponin-2	Cnn2
0.47213	0.219473	0.556634	0.392097	0.688576	0.778045	0.556829	0.600793	0.440349			0.588184	-0.203494	0.447564	-0.116578	P63085;Q6P5G0;Q61532	Mitogen-activated protein kinase 1	Mapk1
0.938315	0.926148	0.975814	-0.592492	-0.0193275	0.165912	0.400108	0.361688	-1.6299	+		2.05934	1.0954	0.856894	1.23613	Q6PGC1	ATP-dependent RNA helicase Dhx29	Dhx29
-0.632019	-2.13304	-0.944896	-0.70461	-0.357616	-0.633847	-0.421988	-0.436727	-1.06924			0.646215	-0.671295	0.516654	-0.594	Q9Z1G3	V-type proton ATPase subunit C 1	Atp6v1c1
0.525838	-0.24675	0.0167725	0.316965	0.566463	0.151637	0.82433	0.769479	-0.0572576			0.407091	-0.246401	0.495233	-0.413564	Q99JI6	Ras-related protein Rap-1b	Rap1b
0.0704697	-0.0192657	-0.0146244	0.0416757	0.57598	0.826803	0.784037	0.776998	0.418861		+	0.940616	-0.469293	2.19254	-0.647772	P26516	26S proteasome non-ATPase regulatory subunit 7	Psmd7
0.284917	0.515941	0.440425	0.530032	0.507097	0.464336	0.695885	0.717327	0.500317			0.541966	-0.0867274	1.08707	-0.224082	Q9CYZ2	Tumor protein D54	Tpd52l2
0.417331	0.475437	0.503398	0.408239	0.537566	0.397365	0.832285	0.579237	0.149482			0.125132	0.0176652	0.0979898	-0.0549457	Q91VH2	Sorting nexin-9	Snx9
0.406377	0.085479	0.471698	0.252771	0.671986	0.690218	0.674675	0.607326	0.605139			0.511082	-0.21714	1.19097	-0.307862	Q921Y0;Q8BPB0	MOB kinase activator 1A;MOB kinase activator 1B	Mob1a;Mob1b
0.736774	0.465104	0.68468	-0.309282	0.463622	0.625883	0.524337	0.58033	0.135477			0.542542	0.368778	0.591428	0.215471	Q3TEA8	Heterochromatin protein 1-binding protein 3	Hp1bp3
0.799956	0.4289	-1.63707	0.592906	0.642856	-2.07366	1.02723	0.433668	-1.87987			0.0415151	0.143228	0.0010022	0.00358562	P62892	60S ribosomal protein L39	Rpl39
0.465408	0.60488	0.672974	0.619299	0.577217	0.42007	0.604355	0.465441	0.00541751			0.18749	0.0422251	0.510756	0.222683	Q60931	Voltage-dependent anion-selective channel protein 3	Vdac3
0.529016	0.137075	0.559929	0.42419	0.398676	0.72393	0.464531	0.599715	0.611365			0.246532	-0.106925	0.447538	-0.149864	Q9D1G1	Ras-related protein Rab-1B	Rab1b
-0.446883	-0.451099	-2.61118	-0.401519	-0.37855	-0.712029	-0.175207	-0.495153	-0.905773			0.388916	-0.672354	0.357208	-0.644342	Q9DB77	Cytochrome b-c1 complex subunit 2, mitochondrial	Uqcrc2
0.450258	0.0205246	0.637758	0.334364	0.448708	0.752137	0.53692	0.624921	0.35603			0.255551	-0.142223	0.275056	-0.136443	O08529	Calpain-2 catalytic subunit	Capn2
0.470958	0.54797	0.0574672	0.453718	0.601623	0.104295	0.88105	0.556432	-0.185597			0.0447085	-0.0277469	0.0577202	-0.0584966	P47754;P47753	F-actin-capping protein subunit alpha-2	Capza2
0.367306	0.567121	0.530863	0.235393	0.456239	0.598697	0.604571	0.560531	0.231175			0.181616	0.0583199	0.0599993	0.0230042	Q9Z2X1	Heterogeneous nuclear ribonucleoprotein F;Heterogeneous nuclear ribonucleoprotein F, N-terminally processed	Hnrnpf
0.101798	-0.0759186	0.435105	-1.72436	0.538348	0.826093	0.426203	0.885163	-0.114136			0.121798	0.273635	0.307503	-0.245415	Q99JI4	26S proteasome non-ATPase regulatory subunit 6	Psmd6
0.842042	1.01416	0.680352	-0.332267	0.261027	0.0516277	0.440879	0.0443208	-0.475669	+	+	1.89425	0.852054	1.39146	0.84234	P80316	T-complex protein 1 subunit epsilon	Cct5
0.062613	1.22015	-0.0316348	0.73707	0.694385	-0.0770868	0.651824	-0.265727	-0.646431			0.0238925	-0.034412	0.379859	0.503822	P05064;A6ZI46;A6ZI47	Fructose-bisphosphate aldolase A;Fructose-bisphosphate aldolase	Aldoa;Aldoart1;Aldoart2
0.4341	0.276991	0.5854	0.406694	0.516003	0.657185	0.576926	0.535659	0.479225			0.340177	-0.0944632	0.454083	-0.0984395	Q9D880	Mitochondrial import inner membrane translocase subunit TIM50	Timm50
0.582845	0.577577	0.760902	0.583397	0.299647	0.565755	0.261783	0.101244	0.351363		+	0.648364	0.157508	1.87897	0.402311	Q62266;Q62267	Cornifin-A	Sprr1a
0.503899	0.125295	0.557435	0.240586	0.377794	0.586383	0.532847	0.742423	0.43624			0.011798	-0.00604509	0.463054	-0.17496	Q3U9G9	Lamin-B receptor	Lbr
0.562801	0.656003	0.553197	0.248602	0.436375	0.495848	0.516056	0.528263	-0.0332849			1.13846	0.197059	0.604314	0.253656	Q8C2E7	WASH complex subunit strumpellin	Kiaa0196
-2.31614	-2.25107	-2.55294	-2.55145	-2.17582	-0.37515	-0.717203	-1.7887	-2.26079			0.423349	-0.672577	0.776193	-0.784483	F7BE84		Ankrd50
-0.572916	-0.495092	-0.446377	-0.105157	0.413517	0.20204	-2.22114	0.281743	-0.0837649	+		1.91648	-0.674928	0.0763398	0.169591	P63321	Ras-related protein Ral-A	Rala
0.557809	0.46687	0.519566	0.33159	0.555509	0.530612	0.46666	0.60206	0.236799			0.217058	0.0421784	0.293436	0.0795752	Q3THK7	GMP synthase [glutamine-hydrolyzing]	Gmps
-2.34379	-2.31908	-2.3442	-2.23095	-0.567821	-2.18279	-2.32665	-0.203092	-2.21881			0.546171	-0.675169	0.472433	-0.752836	Q3UGP8	Putative Dol-P-Glc:Glc(2)Man(9)GlcNAc(2)-PP-Dol alpha-1,2-glucosyltransferase	Alg10b
0.525941	0.219567	0.631721	0.356797	0.549364	0.69839	0.50268	0.467678	0.165616			0.182365	-0.0757742	0.188068	0.0804187	P47941	Crk-like protein	Crkl
0.578597	0.253715	0.677442	0.196796	0.315276	0.639388	0.428266	0.650916	-0.00697405			0.258215	0.119431	0.249281	0.145849	Q9CSH3	Exosome complex exonuclease RRP44	Dis3
0.743582	0.030494	0.544162	0.0285669	0.380259	0.528298	0.505624	0.516035	0.173832			0.187439	0.127038	0.0589537	0.0409158	Q5SWD9	Pre-rRNA-processing protein TSR1 homolog	Tsr1
0.9527	1.12527	1.16702	-1.80026	-1.21999	-2.22593	-0.994107	-0.386645	-1.72437	+	+	3.15921	2.83039	2.24371	2.1167	E9QA15		Cald1
0.576922	0.0774202	0.530841	0.373392	0.494751	0.671952	0.459714	0.554112	0.448994			0.259696	-0.118304	0.221706	-0.0925456	Q8VBT0	Thioredoxin-related transmembrane protein 1	Tmx1
0.504707	0.585146	0.588952	0.48915	0.504318	0.465956	0.491441	0.494579	-0.202127			1.15986	0.073127	0.568253	0.298304	A2AQ25	Sickle tail protein	Skt
-2.42859	-1.87652	-2.18514	-0.797511	-1.68999	-1.97569	-1.71578	-1.97031	-2.01234			0.802734	-0.675689	0.64566	-0.263943	Q8R3S6	Exocyst complex component 1	Exoc1
0.560396	-0.0181022	0.743356	-0.0653977	0.504047	0.446437	0.339736	0.680905	0.306052			0.172963	0.133521	0.0175562	-0.0136813	Q9DCF9	Translocon-associated protein subunit gamma	Ssr3
-0.17094	0.552156	0.236168	0.824994	0.526942	0.339975	0.935795	-0.0290091	-0.566891			0.640144	-0.358175	0.0662226	0.0924967	P48036	Annexin A5	Anxa5
0.696048	0.600142	0.611941	0.243768	0.397917	0.350493	0.320728	0.535674	0.319436	+	+	2.29722	0.305318	1.45424	0.244098	Q99PL5	Ribosome-binding protein 1	Rrbp1
1.02347	0.794845	1.26307	-0.911844	-0.771195	-0.793604	-0.736	-0.856224	-2.22594	+	+	3.70019	1.85267	2.00877	2.29985	Q6NV83	U2 snRNP-associated SURP motif-containing protein	U2surp
0.314701	-0.00526585	0.407325	0.197377	0.556227	0.709781	0.545156	0.567474	0.426706			0.561666	-0.248875	0.970146	-0.274192	P10404;P11370;B2RQY6	MLV-related proviral Env polyprotein;Surface protein;Transmembrane protein;Retrovirus-related Env polyprotein from Fv-4 locus	Fv4
-1.99101	-2.23397	-2.23158	-1.89874	-1.94002	-0.589784	-2.07881	-0.482417	-1.9586			0.682015	-0.676006	0.549905	-0.645578	Q9CXY6	Interleukin enhancer-binding factor 2	Ilf2
0.638386	0.597745	0.417164	0.625338	0.45204	0.346115	0.593642	0.288213	0.256125			0.292383	0.0766007	0.60491	0.171772	Q61553	Fascin	Fscn1
-0.042008	0.0906447	0.218227	-0.699173	0.328856	0.734852	0.594511	0.811238	0.320061		+	0.025159	-0.0325569	1.40936	-0.486315	Q8K2Z4	Condensin complex subunit 1	Ncapd2
0.16439	-0.132071	0.488809	-0.0581813	-0.0988498	0.577278	0.590471	0.515975	-0.184421			0.0404185	0.0336271	0.164961	-0.133632	Q8VDP6	CDP-diacylglycerol--inositol 3-phosphatidyltransferase	Cdipt
0.402245	0.109504	0.028931	0.01599	0.0762562	0.598274	0.61455	0.756996	0.429436		+	0.0813577	-0.0499467	1.32985	-0.420101	P61620;Q9JLR1	Protein transport protein Sec61 subunit alpha isoform 1;Protein transport protein Sec61 subunit alpha isoform 2	Sec61a1;Sec61a2
0.439367	1.1291	0.735847	0.320404	0.426954	0.245553	0.0834021	-0.0805745	-0.168278		+	0.992288	0.437135	1.74344	0.823255	P14602	Heat shock protein beta-1	Hspb1
-1.07595	-1.10161	-0.66888	-0.561794	-0.81851	0.576437	-0.520622	-0.562513	-0.61637			0.686924	-0.680861	1.25595	-0.382315	P28658	Ataxin-10	Atxn10
-0.0955001	0.296762	0.295205	-0.0329307	0.440954	0.601747	0.549316	0.679309	0.484423		+	0.301165	-0.171101	1.33151	-0.405527	Q80UM3;Q9DBB4	N-alpha-acetyltransferase 15, NatA auxiliary subunit	Naa15
0.22979	-0.149836	0.498585	0.170191	0.469376	0.606433	0.674723	0.550653	0.233534			0.415283	-0.222487	0.568604	-0.293457	P63024;P63044	Vesicle-associated membrane protein 3;Vesicle-associated membrane protein 2	Vamp3;Vamp2
0.492374	0.0690315	0.311225	0.450419	0.19174	0.520985	0.44691	0.339882	0.450844			0.241282	-0.0968379	0.403021	-0.121669	Q9CQX2	Cytochrome b5 type B	Cyb5b
0.272441	0.0263146	0.51882	0.139362	0.567445	0.745265	0.441671	0.5207	0.27764			0.388907	-0.211499	0.370254	-0.140812	Q99KF1	Transmembrane emp24 domain-containing protein 9	Tmed9
-0.161669	-0.325996	0.536319	-0.0672653	0.256472	0.872653	0.363299	0.722694	0.510559			0.370086	-0.337736	0.84284	-0.515966	O35841	Apoptosis inhibitor 5	Api5
0.37597	0.00991135	0.369436	0.374546	0.459661	0.512156	0.672314	0.546931	0.303445			0.705637	-0.197015	0.720725	-0.255791	P55258	Ras-related protein Rab-8A	Rab8a
0.762979	1.01177	1.02408	-0.0925606	-0.0153013	-0.205644	-0.0384189	-0.210961	-0.360057	+	+	3.28812	1.03744	3.0771	1.13609	Q8BGD9	Eukaryotic translation initiation factor 4B	Eif4b
0.435445	0.445952	0.568952	0.293674	0.350434	0.504965	0.534332	0.515552	0.0115527			0.587534	0.100425	0.298103	0.129637	P54823	Probable ATP-dependent RNA helicase DDX6	Ddx6
0.553413	-0.0440744	0.712854	-0.0341327	0.354099	0.891139	-0.00386596	0.479704	0.162815			0.00341793	0.00369602	0.29081	0.194513	Q9DC16	Endoplasmic reticulum-Golgi intermediate compartment protein 1	Ergic1
0.413979	0.103576	0.370415	0.363268	0.447208	0.464656	0.387367	0.549934	0.307102			0.561831	-0.129054	0.420333	-0.118811	P35278	Ras-related protein Rab-5C	Rab5c
0.548784	1.01471	-0.513387	1.09794	0.622006	-0.906894	0.474053	-0.467042	0.228336			0.0354124	0.0790186	0.195806	0.271586	P09411;P09041	Phosphoglycerate kinase 1	Pgk1
0.402828	0.481144	0.532044	0.231158	0.398979	0.396336	0.538532	0.535456	0.244397			0.903834	0.129848	0.112896	0.0325437	Q8K1N2	Pleckstrin homology-like domain family B member 2	Phldb2
0.646905	-0.108147	0.60456	0.30635	0.477086	0.599332	0.396149	0.399951	0.202202			0.111516	-0.0798164	0.0664869	0.0483386	Q80SZ7	Guanine nucleotide-binding protein G(I)/G(S)/G(O) subunit gamma-5	Gng5
0.481952	0.270794	0.819829	0.342762	0.491524	0.426248	0.395306	0.335069	-0.0820834			0.248731	0.104014	0.633086	0.308095	P51141	Segment polarity protein dishevelled homolog DVL-1	Dvl1
0.631663	0.552514	0.530131	0.393465	0.493649	0.355077	0.422379	0.373755	0.0359516	+		1.42172	0.157372	1.10306	0.294074	P61222	ATP-binding cassette sub-family E member 1	Abce1
-2.67968	-1.97193	-2.25077	-0.921812	-2.00689	-1.92638	-2.25077	-1.74793	-1.97664			0.776121	-0.68243	0.541625	-0.309014	P34022	Ran-specific GTPase-activating protein	Ranbp1
0.426152	0.528956	0.481638	0.224019	0.645424	0.429351	0.343941	0.463329	0.048656			0.135436	0.045984	0.695885	0.193607	Q91VI7	Ribonuclease inhibitor	Rnh1
0.0240771	-0.427597	0.427714	0.256909	0.423849	0.552876	0.573108	0.660263	0.397132			0.703399	-0.403147	0.968857	-0.535436	Q9CR62	Mitochondrial 2-oxoglutarate/malate carrier protein	Slc25a11
0.977733	1.09959	0.921159	-2.59117	-2.30114	-2.22406	-2.22408	-1.65743	-2.24832	+	+	4.96989	3.37162	3.96236	3.04277	P97855	Ras GTPase-activating protein-binding protein 1	G3bp1
0.152663	-0.74418	0.0669268	-0.224935	0.494285	0.385451	0.487608	0.484448	-0.118653			0.468936	-0.39313	0.586271	-0.459331	P62071;P10833	Ras-related protein R-Ras2	Rras2
0.0939922	-0.18458	0.270146	0.332248	0.484364	0.644029	0.584129	0.506868	0.0527743			1.25225	-0.427028	0.689732	-0.321405	Q02248	Catenin beta-1	Ctnnb1
0.671604	0.855619	0.524113	0.362939	0.361572	-0.0526876	0.53589	-0.0645041	-0.919802			1.28129	0.459837	0.897202	0.833251	P26638	Serine--tRNA ligase, cytoplasmic	Sars
0.0431384	-0.110559	0.397609	-0.0378725	0.353769	0.277374	0.873103	0.45928	-0.0402221			0.17254	-0.0876937	0.454843	-0.320657	Q62074;Q02956	Protein kinase C iota type	Prkci
0.242433	0.549798	-0.0308892	0.203881	0.521731	0.542614	0.497736	0.383301	0.368011			0.350142	-0.168962	0.398264	-0.162569	Q8BK63	Casein kinase I isoform alpha	Csnk1a1
0.501141	0.365662	0.541637	0.21508	0.413689	0.346603	0.404057	0.487242	0.192432			0.849257	0.144356	0.454607	0.108236	Q80WJ7	Protein LYRIC	Mtdh
0.754078	0.795026	0.683246	-0.0525395	-0.00776795	-0.0892065	0.481258	0.180904	-1.29908	+		4.40911	0.793955	0.802048	0.956422	Q61792	LIM and SH3 domain protein 1	Lasp1
1.04123	0.865587	0.920067	-0.495217	-0.881887	-0.568569	-0.307115	-0.134064	-0.267982	+	+	3.59909	1.59085	4.04757	1.17868	A2APB8	Targeting protein for Xklp2	Tpx2
0.277173	0.115475	0.501745	0.157553	0.301376	0.450362	0.420523	0.571311	0.154007			0.0116793	-0.0049656	0.194222	-0.0838159	Q91V89		Ppp2r5d
-2.07769	-0.505243	-0.661426	-0.541798	-0.343725	-0.289766	-0.0996269	-2.57439	-0.155556			0.611631	-0.689691	0.0495874	-0.138264	Q8R1A4	Dedicator of cytokinesis protein 7	Dock7
1.10731	0.670322	1.14277	-1.65742	-2.2483	-2.42352	-2.42354	-0.633757	-1.89973	+	+	3.43031	3.08321	2.04783	2.62581	Q5F2E7	Nuclear fragile X mental retardation-interacting protein 2	Nufip2
0.431832	0.128163	0.155707	-0.189732	0.491353	0.467132	0.624264	0.522341	-0.550444			0.0243207	-0.0176837	0.0347258	0.0398468	P97310	DNA replication licensing factor MCM2	Mcm2
0.149859	0.0328414	-0.0514381	0.165482	0.488834	0.167395	0.831626	0.503329	-0.265883			0.876214	-0.23015	0.400453	-0.312603	Q3THS6;Q91X83	S-adenosylmethionine synthase isoform type-2	Mat2a
0.658261	-0.00501876	0.365271	-0.144349	0.359373	0.685577	0.315399	0.400083	0.242697			0.0434791	0.0393039	0.034476	0.0201112	Q64521	Glycerol-3-phosphate dehydrogenase, mitochondrial	Gpd2
-0.171834	-0.219312	0.141381	0.042186	0.336967	0.451974	0.671267	0.685644	0.359553		+	1.01617	-0.360297	1.87042	-0.65541	Q8R5J9	PRA1 family protein 3	Arl6ip5
0.0583462	-2.51672	0.683979	-1.89971	-0.252763	0.534779	0.215436	0.151395	-0.363267			0.0142402	-0.0522322	0.233591	-0.592653	Q9CPQ8	ATP synthase subunit g, mitochondrial	Atp5l
0.133516	-0.658382	0.456603	-0.687969	0.281547	0.667594	0.354317	0.62377	0.458201			0.0738593	-0.109812	0.668279	-0.501517	Q8C0I1	Alkyldihydroxyacetonephosphate synthase, peroxisomal	Agps
-1.78164	-0.610312	-0.406138	-0.313547	-0.259452	-0.153438	0.0808191	0.107042	-0.567275			0.73409	-0.690551	0.770367	-0.806225	Q9QYY0	GRB2-associated-binding protein 1	Gab1
0.459654	0.188238	0.413877	0.111203	-0.786563	0.501415	0.619436	0.580783	0.212803			0.454781	0.411905	0.309449	-0.117084	Q9D6Z1	Nucleolar protein 56	Nop56
-0.05941	0.2005	0.529485	-0.278601	-0.147377	0.82048	0.13162	0.699513	0.111034			0.0844073	0.0920245	0.129174	-0.0905306	P31230	Aminoacyl tRNA synthase complex-interacting multifunctional protein 1;Endothelial monocyte-activating polypeptide 2	Aimp1
0.241697	0.377493	0.76408	0.164334	0.315099	0.353061	0.302377	0.396497	0.120282			0.477917	0.183592	0.460783	0.188038	Q8R010	Aminoacyl tRNA synthase complex-interacting multifunctional protein 2	Aimp2
-1.66873	-2.16099	-1.79829	-1.32067	-1.2579	-0.97675	-1.07265	-0.856037	-0.974835	+	+	1.72258	-0.690896	2.32214	-0.908163	B1ARD6;B1ARD8		Slfn9
0.206058	0.221577	-2.15021	0.122566	0.255253	-0.010312	0.317384	-0.0433057	-0.326555			0.36797	-0.696692	0.276083	-0.556697	Q9DB20	ATP synthase subunit O, mitochondrial	Atp5o
0.597654	0.506237	-0.595924	0.71065	0.617792	-0.421346	0.646181	0.0554202	0.0868212			0.0896598	-0.133043	0.0766988	-0.0934852	Q9Z0N1;Q9Z0N2	Eukaryotic translation initiation factor 2 subunit 3, X-linked;Eukaryotic translation initiation factor 2 subunit 3, Y-linked	Eif2s3x;Eif2s3y
0.0326984	0.457711	0.226879	-2.28951	0.793956	0.301249	0.545654	0.29857	-2.28952			0.263743	0.637197	0.323446	0.720862	Q9DBC7;P12849	cAMP-dependent protein kinase type I-alpha regulatory subunit;cAMP-dependent protein kinase type I-alpha regulatory subunit, N-terminally processed	Prkar1a
0.297196	0.396562	0.430068	0.0211713	0.186634	0.343115	0.487321	0.559852	-0.203313			0.879234	0.190969	0.140153	0.093322	Q0KL02	Triple functional domain protein	Trio
0.283875	0.188139	0.38635	0.142998	0.434437	0.387888	0.443693	0.496569	-0.369535			0.121662	-0.0356534	0.122422	0.095879	P54071	Isocitrate dehydrogenase [NADP], mitochondrial	Idh2
0.527029	-1.76534	0.549426	-2.11453	0.484666	-1.97503	0.490989	0.554251	0.918168			0.35426	0.971999	0.494865	-0.884098	Q9R1Q7	Proteolipid protein 2	Plp2
0.117109	-0.34756	0.162292	0.312232	0.316778	0.433946	0.449166	0.638927	0.317579			1.05618	-0.377039	1.22911	-0.491277	Q9JJ00	Phospholipid scramblase 1	Plscr1
-2.19172	-2.17078	-2.01034	-1.72403	0.0787763	-2.62728	0.188117	-2.00296	-1.89337			0.366962	-0.700103	0.549664	-0.888205	Q3U1J4	DNA damage-binding protein 1	Ddb1
0.172841	-0.116138	0.246024	0.159941	-0.0699341	0.476568	0.462287	0.656279	0.160514			0.17228	-0.0879495	0.830278	-0.325451	Q9QY76	Vesicle-associated membrane protein-associated protein B	Vapb
0.36982	0.01146	0.0623176	0.549453	0.409789	0.111468	0.58542	0.350392	0.282409			0.539899	-0.209038	0.826644	-0.258208	Q61024	Asparagine synthetase [glutamine-hydrolyzing]	Asns
0.994072	0.989179	0.939576	-2.17771	-2.09622	-1.95601	-2.11454	-2.15582	-1.97504	+	+	5.85557	3.05092	6.12793	3.05608	Q6P5H2	Nestin	Nes
0.285878	-0.17162	0.321725	0.104385	0.50631	0.421853	0.369731	0.489054	0.100469			0.423211	-0.198855	0.37277	-0.174424	Q78IK2	Up-regulated during skeletal muscle growth protein 5	Usmg5
-0.212696	-0.302793	0.342932	0.401224	0.844926	0.682582	1.07105	1.12402	0.449911	+	+	1.36378	-0.70043	1.47165	-0.93918	Q8CFE6	Sodium-coupled neutral amino acid transporter 2	Slc38a2
0.776719	0.982555	1.03444	-1.05222	-0.954692	-1.13334	-1.4005	-1.32581	-1.62776	+	+	4.51836	1.97799	4.41836	2.3826	O88738;REV__Q5NCS9;REV__O88738	Baculoviral IAP repeat-containing protein 6	Birc6
-0.201721	-1.95573	-0.202668	-0.128183	-0.135139	0.0102558	0.0611239	-0.182883	-0.248684			0.527011	-0.702352	0.48766	-0.663226	Q99L04	Dehydrogenase/reductase SDR family member 1	Dhrs1
0.193586	0.0856171	0.527303	-0.118748	0.281986	0.474496	0.269773	0.432998	0.136461			0.0912946	0.0562573	0.023039	-0.0109086	Q9R1J0	Sterol-4-alpha-carboxylate 3-dehydrogenase, decarboxylating	Nsdhl
0.391481	0.319101	0.239242	0.276329	0.421963	0.343452	0.371648	0.374427	0.0109084			0.193068	-0.0306401	0.19172	0.0642801	Q922D8	C-1-tetrahydrofolate synthase, cytoplasmic;Methylenetetrahydrofolate dehydrogenase;Methenyltetrahydrofolate cyclohydrolase;Formyltetrahydrofolate synthetase;C-1-tetrahydrofolate synthase, cytoplasmic, N-terminally processed	Mthfd1
-0.21379	-2.56815	-0.387796	-0.703457	-0.219141	-0.138685	-0.143397	-0.0934186	-0.595169			0.379591	-0.702817	0.430576	-0.77925	Q9D1Q4	Dolichol-phosphate mannosyltransferase subunit 3	Dpm3
0.153629	-0.135091	0.35181	0.0356598	0.295133	0.364013	0.569247	0.448794	0.220351			0.247137	-0.108153	0.762876	-0.289349	Q80UU9	Membrane-associated progesterone receptor component 2	Pgrmc2
0.366822	0.366164	0.0922751	0.464608	0.154266	0.465392	0.26773	0.350413	0.320346			0.247278	-0.0863348	0.148654	-0.0377424	Q9R0P5	Destrin	Dstn
-0.230776	-0.265709	-0.0591215	0.0929535	0.0645545	0.329345	0.317943	0.861671	0.129343	+		1.52188	-0.347486	1.27515	-0.621521	Q8VI75	Importin-4	Ipo4
-1.41643	-2.1119	-2.04757	-2.04493	-0.590857	-0.830885	-2.39165	-0.676708	-2.04495			0.631198	-0.703074	0.0970925	-0.154199	Q99MS7	EH domain-binding protein 1-like protein 1	Ehbp1l1
0.435231	0.270581	0.118784	0.355816	0.103967	0.416995	0.327399	0.502896	0.266129			0.0448856	-0.0173939	0.321236	-0.0906092	Q8JZQ9	Eukaryotic translation initiation factor 3 subunit B	Eif3b
-0.236296	0.89625	-0.253419	0.707095	0.565201	-0.278143	0.423218	-0.0134309	-0.767205			0.14917	-0.195873	0.189014	0.254651	P40142	Transketolase	Tkt
0.116349	-0.222999	0.1596	0.183432	0.313413	0.420336	0.514262	0.506408	0.172228			0.97079	-0.288077	1.08031	-0.379983	P53986	Monocarboxylate transporter 1	Slc16a1
0.625377	0.418853	0.183933	0.30598	0.0937916	-2.05236	0.705565	0.169276	-0.105771			0.557257	0.960252	0.220818	0.153031	P62274	40S ribosomal protein S29	Rps29
-2.54404	-2.36766	-2.0557	-1.27678	-1.82673	-1.74294	-2.07366	-2.10215	-2.32781	+		1.47154	-0.706983	0.399204	-0.154595	Q6A039	TBC1 domain family member 12	Tbc1d12
0.417929	-0.868311	0.347808	0.361218	0.298187	0.393656	0.420293	0.417036	-0.0582249			0.387839	-0.385212	0.262329	-0.293893	E9Q634;P70248	Unconventional myosin-Ie	Myo1e
0.506642	0.559223	1.25383	-0.89153	-2.16816	-2.04436	-0.893014	-0.797097	-2.17772	+	+	2.19725	2.47458	1.81957	2.06251	Q8BIW1	Protein prune homolog	Prune
-2.1584	-2.40859	-2.51991	-1.81552	-1.32246	-1.81285	-2.06455	-2.27044	-1.80668	+		1.65773	-0.712024	0.853505	-0.315076	Q2YDW2	Protein misato homolog 1	Msto1
0.161944	0.053169	-0.13959	-0.558668	0.0164738	0.18127	0.680305	0.579397	0.308324		+	0.237611	0.145483	1.60717	-0.497501	Q9EPE9	Manganese-transporting ATPase 13A1	Atp13a1
0.468061	0.519943	0.303452	0.0662004	0.140943	0.0738195	0.474226	0.252342	0.19511	+		2.07897	0.336831	0.502359	0.123259	Q64523;Q6GSS7	Histone H2A type 2-C;Histone H2A type 2-A	Hist2h2ac;Hist2h2aa1
0.125827	0.232256	0.278808	0.076592	0.439432	0.332828	0.451791	0.311141	0.0757758			0.238158	-0.0706535	0.221072	-0.0672723	Q7M6Y3;Q61548	Phosphatidylinositol-binding clathrin assembly protein	Picalm
0.166081	0.26767	0.229931	0.278351	0.488191	0.40207	0.414064	0.171727	-0.0901571			1.16844	-0.16831	0.139472	0.0560159	P70670	Nascent polypeptide-associated complex subunit alpha, muscle-specific form	Naca
-0.027978	-0.449103	0.491656	-1.11335	-0.0121491	0.59309	0.417621	0.531418	-0.120309			0.11657	0.182329	0.330377	-0.271385	Q60875	Rho guanine nucleotide exchange factor 2	Arhgef2
0.243124	0.0938285	0.277685	0.394938	0.295898	0.464336	0.347077	0.290143	0.224227			1.13524	-0.180178	0.545696	-0.0822696	Q8VDM4	26S proteasome non-ATPase regulatory subunit 2	Psmd2
-0.0367902	-2.19092	0.517719	-1.69214	0.223538	0.544402	0.310725	0.569995	0.226204			0.0858864	-0.261931	0.491509	-0.938973	Q68FL6	Methionine--tRNA ligase, cytoplasmic	Mars
0.491382	0.304644	-0.0184669	0.152922	0.434484	0.384967	0.524919	-0.0900935	-0.0710411			0.139363	-0.064938	0.213432	0.137925	P63323	40S ribosomal protein S12	Rps12
0.213217	0.925279	0.135598	0.107	0.136523	-0.71438	0.611062	-0.397617	-1.20973			0.707345	0.58165	0.577735	0.756794	P38647	Stress-70 protein, mitochondrial	Hspa9
0.178308	-0.127119	0.285224	0.143969	0.295898	0.427354	0.383948	0.360918	0.576882			0.52503	-0.176937	1.09328	-0.328446	P61027	Ras-related protein Rab-10	Rab10
0.256861	-0.629008	0.230042	-0.489098	-0.155922	0.403694	0.616893	0.524762	-0.044755			0.0284591	0.0330738	0.506252	-0.413002	A0A0J9YUD5
-0.105433	0.0222245	-2.31409	0.131035	0.288785	-0.676976	0.287179	-1.62397	-1.92594			0.365578	-0.713381	0.100851	0.288475	Q9CZD3	Glycine--tRNA ligase	Gars
0.23665	-1.72645	0.225608	-2.27833	0.0548924	0.634725	0.492913	0.456585	0.377243			0.0330865	0.108174	0.590428	-0.863645	Q791V5	Mitochondrial carrier homolog 2	Mtch2
0.206981	0.264916	0.286565	0.435255	0.332212	0.213986	0.449928	0.239868	-0.34171			0.472371	-0.0743306	0.22463	0.136792	Q02053;P31254	Ubiquitin-like modifier-activating enzyme 1	Uba1
0.288311	0.135221	0.455372	0.0780008	0.210728	0.294111	0.289125	0.410273	-0.013176			0.3692	0.098688	0.153648	0.0642275	P63037	DnaJ homolog subfamily A member 1	Dnaja1
0.627624	0.514792	0.474801	0.157237	-0.0170787	0.0821931	0.275404	0.127174	-0.171593	+	+	2.61782	0.464955	1.53188	0.462077	E9Q5G3	Kinesin-like protein KIF23	Kif23
0.187267	-0.95505	0.102705	-0.277178	0.145124	0.573161	0.462765	0.5151	0.0594103			0.34581	-0.368729	0.649972	-0.567451	Q921M7	Protein FAM49B	Fam49b
-2.265	-2.5263	-2.35502	-2.08693	-0.717533	-2.19536	-2.01465	-0.822492	-1.83858			0.674419	-0.7155	1.01901	-0.823532	Q8CD26	Solute carrier family 35 member E1	Slc35e1
-0.623557	0.907328	0.00831067	0.398523	0.455284	0.284014	0.358299	-0.561246	-0.952408			0.249878	-0.281913	0.337746	0.482479	Q01853	Transitional endoplasmic reticulum ATPase	Vcp
0.792628	0.924331	0.982536	-2.12571	-2.06945	-2.29576	-2.09623	-1.95602	-2.05238	+	+	5.38677	3.06347	5.71863	2.93471	Q80U93	Nuclear pore complex protein Nup214	Nup214
0.238134	0.0744086	0.232375	0.249456	0.249085	0.392591	0.311032	0.364333	0.00666428			0.736567	-0.115405	0.136441	-0.0457038	P46978	Dolichyl-diphosphooligosaccharide--protein glycosyltransferase subunit STT3A	Stt3a
0.340543	0.169214	0.250012	0.203644	0.277321	0.150066	0.381561	0.387595	-0.113206			0.279704	0.0429125	0.0698946	0.0346062	Q04750	DNA topoisomerase 1	Top1
0.27121	0.198994	0.386126	0.221384	0.36921	0.115719	0.331158	0.295478	-0.245958			0.211983	0.0500058	0.336561	0.158551	Q1HFZ0	tRNA (cytosine(34)-C(5))-methyltransferase	Nsun2
0.894717	0.967862	0.664822	-0.742275	-2.05068	-0.964777	-0.844016	-0.352811	-2.16818	+	+	2.14262	2.09504	1.63228	1.96414	P12367;P31324	cAMP-dependent protein kinase type II-alpha regulatory subunit	Prkar2a
-0.0194709	0.0667226	-0.15329	0.113284	0.441374	0.359713	0.316311	0.517404	-0.152898	+		1.35243	-0.340136	0.557313	-0.262285	Q11011	Puromycin-sensitive aminopeptidase	Npepps
0.214765	0.728331	0.329712	0.0935961	0.40062	0.145724	0.328723	-0.490504	-1.19831			0.506605	0.210956	0.873176	0.877635	P57780;Q9JI91	Alpha-actinin-4	Actn4
0.550521	0.0058903	0.404682	0.0712701	0.178636	-0.171266	0.605989	-0.094289	-0.182998			0.69475	0.294151	0.285442	0.210797	Q62419;Q62420;Q62421	Endophilin-A2	Sh3gl1
0.449752	0.5344	0.405169	0.0986934	0.220065	-0.00663967	0.296932	0.0621762	-0.096835	+	+	2.04557	0.359067	1.44864	0.375683	P61082	NEDD8-conjugating enzyme Ubc12	Ube2m
0.0539442	0.0575141	0.280943	0.0678985	0.490244	0.206433	0.337879	0.309242	-0.00347519			0.355478	-0.124058	0.250251	-0.0837482	Q9WU78	Programmed cell death 6-interacting protein	Pdcd6ip
-0.0268938	0.195138	0.186268	0.0139988	0.67719	0.400359	0.107524	0.199036	-0.665055			0.525747	-0.245679	0.347736	0.237669	P61924	Coatomer subunit zeta-1	Copz1
0.766262	0.928797	0.929923	-2.12504	-1.83239	-2.08799	-2.04437	-1.69215	-2.27835	+	+	4.95417	2.89013	4.06072	2.87995	O88271	Craniofacial development protein 1	Cfdp1
-1.91472	-1.76275	-1.94924	-0.626032	-0.826904	-2.02151	-0.0343196	-0.303073	-2.57386			0.750093	-0.717423	0.48803	-0.905153	Q6PDJ1	VWFA and cache domain-containing protein 1	Cachd1
0.764177	0.137945	0.924686	-1.57983	-0.953918	-0.350118	0.117962	-0.14727	-1.73218	+		1.66757	1.57022	0.891402	1.1961	Q8K224	N-acetyltransferase 10	Nat10
-2.086	-1.71003	-2.61038	-2.18058	-1.16193	-0.909617	-0.988683	-0.874525	-2.14982			0.699465	-0.7181	0.758084	-0.797797	Q8BJS4	SUN domain-containing protein 2	Sun2
0.311695	0.0574829	0.1596	0.0657794	0.203082	0.166463	0.335521	0.455791	-0.214515			0.136048	0.0311513	0.024438	-0.0160062	F8VQC1	Signal recognition particle subunit SRP72	Srp72
0.511663	0.363214	0.423288	0.0571639	0.0512003	0.274144	0.136698	0.146683	-0.105007	+	+	1.6381	0.305219	1.79893	0.373264	Q8BML9		Qars
-2.34291	-1.81283	-0.210633	-2.23527	-0.411033	0.442663	-0.0691523	0.192502	-2.18615			0.286008	-0.72091	0.318011	-0.767855	Q6DFW4	Nucleolar protein 58	Nop58
-0.131587	-0.44765	-0.596789	0.275069	0.160354	0.554046	0.154664	0.209919	-0.540737	+		1.79439	-0.721831	0.528162	-0.333291	Q8BHN3	Neutral alpha-glucosidase AB	Ganab
0.444674	0.822672	0.597384	-0.23513	-0.125283	-0.0786507	0.0968413	-0.409673	-1.0442	+	+	2.52499	0.767931	1.43565	1.07392	P23198;P83917	Chromobox protein homolog 3	Cbx3
0.936196	0.0101032	0.923336	-0.71954	-1.08003	-2.47562	-0.579668	-0.278794	-2.06946	+		1.53178	2.04828	1.18798	1.59919	Q569Z6	Thyroid hormone receptor-associated protein 3	Thrap3
0.00197021	-0.604365	0.439208	-0.176291	0.156607	0.400829	0.129828	0.498769	0.142249			0.202424	-0.181444	0.405116	-0.311344	Q8BU30	Isoleucine--tRNA ligase, cytoplasmic	Iars
0.140735	-0.166669	0.397362	-0.255917	-0.155456	0.480641	0.322115	0.36558	0.122701			0.131129	0.10072	0.336837	-0.146323	Q91YE6	Importin-9	Ipo9
-2.41403	-2.25269	-2.17595	-2.41957	-1.97853	-0.265688	-2.47358	-2.56064	-2.89597			0.477128	-0.726295	1.16246	0.362504	Q9D8S9	BolA-like protein 1	Bola1
0.442991	0.0601813	0.296391	-0.0812808	0.142855	0.00818712	0.317244	0.40911	-2.29578			0.877084	0.243267	0.369748	0.789662	P62315	Small nuclear ribonucleoprotein Sm D1	Snrpd1
0.143482	-0.14914	0.294876	-0.0610791	0.186109	0.160538	0.25963	0.49541	-0.0128772			0.00261322	0.00121685	0.314438	-0.150982	Q921L3	Transmembrane and coiled-coil domain-containing protein 1	Tmco1
0.306057	0.422395	0.348437	0.0128288	0.109912	0.191248	0.284334	0.0304321	-0.017372	+		1.83423	0.2543	1.22545	0.259832	P61979	Heterogeneous nuclear ribonucleoprotein K	Hnrnpk
-0.707195	-0.351333	0.27386	-0.255363	0.148068	0.764109	-0.0215454	0.344672	0.215339			0.510419	-0.480494	0.65149	-0.441045	Q8R0X7	Sphingosine-1-phosphate lyase 1	Sgpl1
-1.90499	-1.9279	-2.68898	-1.13281	-2.2904	-0.904785	-1.16245	-1.89643	-2.05519			0.662203	-0.731291	0.551391	-0.469262	Q9JHZ2	Progressive ankylosis protein	Ankh
0.806018	0.805145	0.798982	-0.863544	-0.841452	-2.02852	-0.969524	-0.875861	-1.59617	+	+	2.19295	2.04789	3.00303	1.95057	E9Q3G8		Nup153
0.335631	0.409747	0.567666	-2.56619	-0.0497765	-0.00660496	0.106796	0.361749	-2.05069			0.705253	1.31187	0.556869	0.965063	Q91VK1	Basic leucine zipper and W2 domain-containing protein 2	Bzw2
0.099322	0.234951	-0.0278419	0.320124	0.4245	0.329817	0.319105	0.0423859	-0.309304	+		1.43668	-0.256003	0.161614	0.084748	Q8CAQ8	MICOS complex subunit Mic60	Immt
0.354139	0.380439	0.365765	0.111456	0.128327	0.149585	0.145031	0.117318	-0.0296642	+	+	4.22143	0.236992	2.2108	0.289219	Q921F2	TAR DNA-binding protein 43	Tardbp
0.004037	0.117729	-0.0874573	-1.82338	-2.24839	-2.51896	-2.03049	-2.12505	-1.8324	+	+	3.32729	2.20835	4.36085	2.00742	Q9WU42	Nuclear receptor corepressor 2	Ncor2
0.3636	0.0388166	0.293819	-0.49665	-2.22191	0.383059	-0.138682	0.620547	0.0648787			0.584434	1.01058	0.0704689	0.0498307	Q9ET30	Transmembrane 9 superfamily member 3	Tm9sf3
0.758266	0.946358	0.546612	-0.315701	-0.64609	-1.16564	-0.635638	-0.626847	-2.088	+	+	2.22918	1.45956	1.69672	1.86724	O08784	Treacle protein	Tcof1
-0.24586	-2.64223	-0.114798	-0.676399	-0.26936	0.143384	-0.588475	-0.0260683	-0.206003			0.35727	-0.733503	0.362141	-0.727446	O88967	ATP-dependent zinc metalloprotease YME1L1	Yme1l1
0.383696	1.25046	0.46771	-2.37	-1.95035	-1.63706	-2.47563	-1.23256	-2.02853	+	+	2.81833	2.68642	2.33642	2.61286	Q921C5	Protein bicaudal D homolog 2	Bicd2
-2.25353	-1.72163	-2.20989	-1.22662	-1.76675	-0.98871	-0.810078	-0.787438	-1.17189		+	1.20481	-0.734325	2.24251	-1.13855	P21278;P30677;O70443;P27600	Guanine nucleotide-binding protein subunit alpha-11;Guanine nucleotide-binding protein subunit alpha-14;Guanine nucleotide-binding protein G(z) subunit alpha;Guanine nucleotide-binding protein subunit alpha-12	Gna11;Gna14;Gnaz;Gna12
0.268411	-0.287038	0.537255	-0.301318	-0.166186	0.385422	0.0999456	0.335282	-0.0732086			0.246768	0.200237	0.0674623	0.0522029	Q6A0A9	Constitutive coactivator of PPAR-gamma-like protein 1	FAM120A
0.203279	0.571263	-0.625001	0.583747	0.447693	-0.238476	0.375125	-0.26897	-0.357837			0.188173	-0.214474	0.11498	0.133741	P27773	Protein disulfide-isomerase A3	Pdia3
0.344945	-0.311404	-0.178174	0.328606	0.515188	-0.12354	0.488316	-0.0502027	-0.08744			0.449863	-0.288295	0.237738	-0.165102	Q922B2	Aspartate--tRNA ligase, cytoplasmic	Dars
-0.656451	-2.72223	-0.773469	-0.533478	-0.696002	-0.71847	-0.764913	-2.15839	-0.407667			0.473703	-0.734734	0.11614	-0.273727	Q9CW03	Structural maintenance of chromosomes protein 3	Smc3
0.296255	0.0819464	0.417719	-0.168227	0.121527	0.211571	0.112598	0.266546	-0.0984303			0.627621	0.21035	0.523117	0.171736	Q9JJ28	Protein flightless-1 homolog	Flii
0.509292	0.362998	-0.0867051	0.638392	0.26732	-0.184307	0.309473	-0.314058	-2.56621			0.0240184	0.0213931	0.556168	1.11879	P34884	Macrophage migration inhibitory factor	Mif
0.441846	0.921137	0.801857	-0.82034	-1.07548	-1.93117	-0.582955	-1.82339	-2.51898	+	+	2.26322	1.99728	1.80862	2.36339	Q9DBG5	Perilipin-3	Plin3
0.199507	-0.0214038	0.336177	-0.104495	0.316573	0.232333	0.0989248	0.215197	-0.257702			0.0482217	0.0232898	0.360936	0.15262	P97311	DNA replication licensing factor MCM6	Mcm6
0.124116	0.353423	0.264144	-0.0450331	0.233106	0.166802	0.183152	0.178726	0.0382821			0.529691	0.128936	0.625008	0.113841	Q9QYC0;Q9QYB8	Alpha-adducin	Add1
-0.0513645	-0.177116	-0.969873	0.0437346	0.0224946	-0.244438	0.693252	0.381296	0.0436278			0.490415	-0.340048	1.05695	-0.772177	Q8R361	Rab11 family-interacting protein 5	Rab11fip5
-0.0780864	-0.139332	0.248793	-0.0101287	0.286643	0.267101	0.286142	0.286065	-0.00849019			0.482085	-0.170747	0.498555	-0.177447	Q9CQS8;E9PW43	Protein transport protein Sec61 subunit beta	Sec61b;Gm10320
0.856758	0.769063	0.602033	-0.853179	-2.48745	-2.24266	-0.258467	-0.578352	-2.22193	+	+	2.14451	2.60371	1.34477	1.7622	Q6P8I4	PEST proteolytic signal-containing nuclear protein	Pcnp
-2.826	-2.22997	-2.04179	-1.11679	-1.99372	-1.78068	-1.51448	-2.24358	-2.65336			0.972345	-0.735523	0.218072	-0.228779	Q8K012	Formin-binding protein 1-like	Fnbp1l
-0.143749	-0.695497	0.137708	-0.295692	-0.61426	0.230224	0.350239	0.547328	-0.0637934			0.0068749	-0.00726995	0.776277	-0.511771	Q924C1	Exportin-5	Xpo5
-3.05622	-1.82484	-2.29749	-2.06236	-2.17552	-0.731606	-0.566087	-2.36949	-2.01297			0.556929	-0.736357	0.492655	-0.743336	Q9JLB2	MAGUK p55 subfamily member 5	Mpp5
-0.0412355	-0.293351	0.0249617	-0.0157659	0.0542232	0.183864	0.181256	0.447181	0.0763053			0.715685	-0.177315	1.0819	-0.338122	Q64737	Trifunctional purine biosynthetic protein adenosine-3;Phosphoribosylamine--glycine ligase;Phosphoribosylformylglycinamidine cyclo-ligase;Phosphoribosylglycinamide formyltransferase	Gart
0.383562	0.111652	-0.118941	-0.496544	-0.132023	-0.566637	0.661926	0.212726	-0.626627			1.24173	0.523826	0.0357706	0.0427491	Q8K298	Actin-binding protein anillin	Anln
0.117271	-0.352937	0.443508	-1.90178	0.0323503	0.404902	0.076828	0.399519	-0.19705			0.301603	0.557456	0.0277318	-0.0238185	Q9QZE5	Coatomer subunit gamma-1	Copg1
-1.71215	-2.20911	-0.849211	-0.623363	-1.7668	-0.164026	-2.21994	-2.30672	-0.628115			0.523488	-0.738758	0.066152	0.128102	Q9QUJ7	Long-chain-fatty-acid--CoA ligase 4	Acsl4
0.186742	0.603111	0.347058	0.188481	-0.178964	-0.314555	0.236409	0.0911875	-0.240682			1.17048	0.48065	0.875529	0.349999	Q3UMF0	Cordon-bleu protein-like 1	Cobll1
0.450881	-1.92428	0.246493	-0.181262	-0.186055	0.511705	0.304148	0.199589	-2.37002			0.224834	-0.457099	0.0639909	0.213123	Q9D0M3	Cytochrome c1, heme protein, mitochondrial	Cyc1
-0.705921	-0.985322	-0.863078	0.0646242	-0.109395	-0.290665	0.37274	0.0147509	-0.569678	+		2.31925	-0.739629	1.29446	-0.790712	F8VPU2	FERM, RhoGEF and pleckstrin domain-containing protein 1	Farp1
-2.58836	-2.2493	-2.02459	-2.28729	-1.19497	-1.13682	-2.61047	-2.28011	-2.76778			0.85033	-0.747723	0.537162	0.265368	O35400	Sulfotransferase family cytosolic 2B member 1	Sult2b1
0.518586	0.663282	0.762557	-0.78132	-0.719354	-2.47834	-0.0830486	-0.220088	-1.95036	+		1.56447	1.97448	1.08729	1.39931	Q61140	Breast cancer anti-estrogen resistance protein 1	Bcar1
0.254285	0.0984847	0.319585	-2.66258	0.20681	0.0280058	0.290671	0.233931	-0.155985			0.482834	1.03337	0.260308	0.101246	Q9WV80	Sorting nexin-1	Snx1
-2.38995	-1.85978	-1.75715	-0.697537	-2.58512	-0.473745	-0.544646	-0.564568	-1.00485		+	0.464907	-0.750161	2.20192	-1.29761	Q8K021	Secretory carrier-associated membrane protein 1	Scamp1
-0.0144675	-0.575939	-0.219972	-0.141697	0.469953	0.117715	0.137518	0.479009	-0.53558			0.801601	-0.418783	0.364741	-0.297108	P08752;B2RSH2;P20612;P18872;Q3V3I2;P50149	Guanine nucleotide-binding protein G(i) subunit alpha-2;Guanine nucleotide-binding protein G(i) subunit alpha-1	Gnai2;Gnai1
0.0614022	0.088782	0.274511	-0.143979	0.0710402	0.267418	0.14963	0.297084	0.125995			0.219217	0.0767387	0.224975	-0.0493378	Q8BMJ2	Leucine--tRNA ligase, cytoplasmic	Lars
-0.862189	0.0884666	0.425323	-2.37188	0.108357	0.214142	0.223625	0.42285	-0.210113			0.240705	0.566993	0.240755	-0.261587	Q9R112	Sulfide:quinone oxidoreductase, mitochondrial	Sqrdl
0.377937	-0.507629	0.381691	-0.550009	-0.22725	0.546289	-0.295543	0.0185496	-0.0952878			0.135021	0.160989	0.26882	0.208093	P56379	6.8 kDa mitochondrial proteolipid	Mp68
0.578762	0.928281	0.4673	-1.68151	-1.31099	-0.29286	-0.291074	-0.440168	-1.28109	+	+	1.7942	1.75323	1.76745	1.32889	Q148V8	Protein FAM83H	Fam83h
0.132356	0.044959	0.161747	0.00521079	0.132648	0.118965	0.469357	0.0566915	-0.419331			0.196995	0.0274127	0.107945	0.0774482	Q9CR67	Transmembrane protein 33	Tmem33
0.0691104	-0.290772	0.112023	-0.347169	-0.033408	-0.0747224	0.416406	0.39553	0.194952			0.288737	0.11522	1.19875	-0.372176	O70310	Glycylpeptide N-tetradecanoyltransferase 1	Nmt1
-0.0272596	0.0165465	0.259591	-0.00841865	0.287731	0.309961	0.0944292	0.145398	0.267646			0.345842	-0.113465	0.347185	-0.0861987	P17809	Solute carrier family 2, facilitated glucose transporter member 1	Slc2a1
-2.08991	-0.287982	-0.383985	-2.5167	0.197385	0.214569	0.503155	0.51389	-0.155937			0.0710063	-0.219043	0.900143	-1.20766	Q9QYB5	Gamma-adducin	Add3
-0.276016	-2.11202	-0.046471	-0.676765	0.174209	0.319787	-0.25523	0.670983	0.273542			0.445781	-0.750579	0.668469	-1.04127	Q9Z2I0	LETM1 and EF-hand domain-containing protein 1, mitochondrial	Letm1
-2.56462	-2.50473	-2.47149	-1.90903	-2.13748	-1.22482	-1.26417	-1.06169	-2.90235			1.28724	-0.756501	0.590259	-0.770877	Q8C878	NEDD8-activating enzyme E1 catalytic subunit	Uba3
0.565099	-2.20853	0.179965	0.147221	0.0416368	0.629078	0.294942	0.224595	-2.12572			0.357359	-0.760468	0.0133646	0.0475729	E9Q035;P47758	Signal recognition particle receptor subunit beta	Gm20425;Srprb
0.322091	0.775286	0.523307	0.0118284	-1.9126	-0.133201	0.162315	-1.03617	-0.343083			0.898348	1.21822	1.1974	0.945874	P63242;Q8BGY2	Eukaryotic translation initiation factor 5A-1;Eukaryotic translation initiation factor 5A-2	Eif5a;Eif5a2
-0.00793572	-0.683015	-0.327483	0.0291203	0.0776323	0.356337	0.26212	0.476967	-0.0726915			1.05465	-0.493841	1.04624	-0.56161	Q99P88	Nuclear pore complex protein Nup155	Nup155
0.305439	0.264571	0.290337	0.310373	0.0569912	0.148052	0.370679	-2.48747	0.272945			0.698277	0.114977	0.408387	0.901396	Q6P1F6;Q6ZWR4;Q8BG02;Q925E7	Serine/threonine-protein phosphatase 2A 55 kDa regulatory subunit B alpha isoform	Ppp2r2a
-1.49071	-0.59139	-0.0876359	-2.20287	0.287141	0.437057	0.179716	0.342849	-0.252516			0.0860717	-0.230354	0.844406	-0.813261	P61161	Actin-related protein 2	Actr2
0.260557	0.17402	0.262852	-0.0751653	0.144598	-0.102716	0.2803	0.192055	-0.715848	+		1.36226	0.24357	0.417802	0.31364	Q62095	ATP-dependent RNA helicase DDX3Y	Ddx3y
-1.85032	-2.77351	-2.52592	-0.619381	-2.27271	-1.9706	-0.513838	-2.50926	-1.5109			0.588615	-0.762354	0.612716	-0.871916	P97300	Neuroplastin	Nptn
0.172203	-0.341403	0.3686	-0.171886	0.0964967	0.223084	0.0649719	0.291603	0.160472			0.0238569	0.0172354	0.181929	-0.105882	P46735;O88329	Unconventional myosin-Ib	Myo1b
-0.058813	-0.376756	0.23019	-0.262541	0.0285497	0.280996	0.360709	0.226172	0.221792			0.131475	-0.0841278	0.868385	-0.338017	Q924Z4	Ceramide synthase 2	Cers2
0.360535	0.376931	0.372998	-1.03596	0.12586	0.0185809	-0.0830988	0.171115	-0.191763		+	0.834976	0.667328	1.70393	0.404737	O08709;Q8BG37	Peroxiredoxin-6	Prdx6
0.456961	0.417351	0.465922	-1.54985	-2.59002	-2.26278	-2.24267	-1.7773	-1.48735	+	+	2.95796	2.58096	3.30844	2.28252	Q80W00	Serine/threonine-protein phosphatase 1 regulatory subunit 10	Ppp1r10
-0.181575	-0.253123	0.229002	0.505503	0.755073	0.824619	0.604192	0.775266	0.808528	+	+	1.88848	-0.76363	2.09295	-0.797894	Q8BMD8	Calcium-binding mitochondrial carrier protein SCaMC-1	Slc25a24
0.0708472	-0.452546	0.237708	-0.160554	-0.0167238	0.50038	0.192119	0.133288	0.212854			0.208576	-0.155698	0.470687	-0.227417	P13516	Acyl-CoA desaturase 1	Scd1
0.215582	-0.0465468	0.136654	0.0167487	0.0641317	0.137023	0.194419	0.304182	-0.173822			0.12585	0.029262	0.0128142	-0.00636303	Q9EQ61	Pescadillo homolog	Pes1
0.0913841	-0.329967	0.448399	-0.146456	-0.22808	0.200768	-0.114434	0.37946	0.0731876			0.18754	0.127861	0.0552984	-0.0427992	P61211	ADP-ribosylation factor-like protein 1	Arl1
0.764968	0.798485	0.718008	-1.59919	-2.08304	-2.69198	-1.72923	-1.8429	-2.25684	+	+	3.09244	2.88522	4.1217	2.70348	Q6A065	Centrosomal protein of 170 kDa	Cep170
0.102784	-0.247429	0.131087	0.0928791	0.322894	0.0576102	0.443894	-0.567624	-0.157773			0.477922	-0.162314	0.100878	0.0893149	P80313	T-complex protein 1 subunit eta	Cct7
0.0242827	0.251996	0.0549753	-0.122275	0.15724	0.159852	0.0892855	0.146744	-0.397558			0.143352	0.0454793	0.367639	0.164261	O08804		Serpinb6b
-2.2667	-2.39551	-2.60895	-1.8797	-1.20232	-1.89648	-2.51545	-2.12237	-1.4917	+		1.42555	-0.764224	0.533434	-0.380549	Q3TW96	UDP-N-acetylhexosamine pyrophosphorylase-like protein 1	Uap1l1
0.0941334	0.101525	0.172848	-0.264842	0.131695	-0.174974	0.429002	0.131814	-0.181356			0.854695	0.225543	0.00673294	-0.00365123	Q6P542	ATP-binding cassette sub-family F member 1	Abcf1
0.466649	0.333263	1.06422	-2.05544	-0.980094	-1.76533	-1.90179	-2.47835	-2.6626	+	+	2.32048	2.22166	3.11952	2.96896	F6ZDS4	Nucleoprotein TPR	Tpr
0.293107	0.878695	0.629208	-1.37965	-0.995741	-0.115558	-0.577797	-0.540243	-1.49889	+	+	1.59689	1.43065	1.83934	1.47265	E9Q557	Desmoplakin	Dsp
0.451385	0.469879	0.438675	-0.209231	-0.0105659	-0.14782	0.053381	-0.349606	-0.231648	+	+	3.19755	0.575852	2.19956	0.629271	Q5XJY5	Coatomer subunit delta	Arcn1
0.310358	-0.473581	0.220044	0.00395674	-0.0170952	0.0799625	0.241033	0.258864	-0.0798414			0.00437674	-0.0033343	0.168679	-0.121078	Q9DBE9	pre-rRNA processing protein FTSJ3	Ftsj3
-0.0457304	-0.361526	-0.330481	-0.667144	-0.375149	0.0854974	0.0715461	0.68052	0.247171		+	0.109563	0.0730197	1.31019	-0.578991	Q6P4T2	U5 small nuclear ribonucleoprotein 200 kDa helicase	Snrnp200
0.0382498	0.0441669	-0.0740051	0.118563	0.0845522	0.0411725	0.298552	0.281294	-0.0537867			0.818371	-0.0786255	0.644264	-0.172549	Q9WV32;Q9R0Q6	Actin-related protein 2/3 complex subunit 1B	Arpc1b
-0.0486722	0.0573194	0.106757	0.0983802	0.473245	0.0765251	0.0770485	0.0874041	-0.329235			0.578958	-0.177582	0.256761	0.0933957	Q8BMS1	Trifunctional enzyme subunit alpha, mitochondrial;Long-chain enoyl-CoA hydratase;Long chain 3-hydroxyacyl-CoA dehydrogenase	Hadha
-2.00102	-2.4242	-2.23849	-1.89192	-2.14175	-0.330815	-2.2158	-0.44768	-2.00099			0.590621	-0.766412	0.512137	-0.666413	Q9WTK3	Glycosylphosphatidylinositol anchor attachment 1 protein	Gpaa1
0.45743	0.805017	0.746739	-2.58615	-2.6328	-2.22112	-0.796061	-0.635117	-2.37189	+	+	4.31385	3.14975	1.57729	1.93742	Q8BHK9	DNA excision repair protein ERCC-6-like	Ercc6l
-2.1414	-2.25036	-1.83754	-2.07277	-0.492383	-2.30173	-0.425928	-0.71899	-2.51672			0.319795	-0.454135	0.572512	-0.855887	Q9Z1F9	SUMO-activating enzyme subunit 2	Uba2
-0.450064	-0.926811	0.238658	-2.21114	-0.0667227	0.179658	0.277217	0.487035	-0.0237238			0.142767	0.319996	0.781973	-0.626248	P55096	ATP-binding cassette sub-family D member 3	Abcd3
-2.09551	-2.67662	-0.905126	-1.34963	-1.04994	-0.975654	-1.09627	-0.724181	-2.39189			0.649922	-0.767342	0.269104	-0.488301	G5E870	E3 ubiquitin-protein ligase TRIP12	Trip12
-2.23262	-2.52054	-2.60504	-2.18305	-0.798215	-2.07434	-0.741134	-2.33252	-2.46439			0.770658	-0.76753	0.464146	-0.606716	P54761	Ephrin type-B receptor 4	Ephb4
-2.37118	-1.72825	-2.41436	-1.28479	-1.1307	-1.79397	-2.56166	-2.25541	-1.937			1.20739	-0.768113	0.10058	0.0800903	E9Q912		Rap1gds1
0.0875007	0.236861	0.893607	-2.09555	-2.25616	-0.247249	-0.625278	0.0684918	-1.91261	+		1.31513	1.93898	0.909206	1.22912	Q8CJG0;Q8CJG1;Q8CJF9	Protein argonaute-2	2002-08-01
-2.2837	-1.97695	-1.85058	-1.85057	-1.19126	-0.764605	-2.0797	-2.71252	-1.92003			1.05854	-0.768268	0.296494	0.200337	Q2NL51	Glycogen synthase kinase-3 alpha	Gsk3a
-0.162164	-0.211981	-0.551265	0.213939	0.266674	0.17883	0.484765	-0.0965702	0.0990366	+		1.87394	-0.528284	1.05343	-0.47088	Q61598;P50396	Rab GDP dissociation inhibitor beta	Gdi2
0.113353	0.427137	0.476204	-0.283713	-0.101263	0.156926	-0.22523	0.0642542	-0.86592			1.14077	0.414915	1.0767	0.681197	Q3UPL0	Protein transport protein Sec31A	Sec31a
0.274159	-1.92594	0.509377	-0.684432	-0.62242	0.269002	0.16788	0.252167	-0.728996			0.0138159	-0.0348507	0.121177	-0.277818	O08582	GTP-binding protein 1	Gtpbp1
-0.117484	-0.324154	0.250298	-0.427992	-0.00354461	0.38474	0.0184381	0.326283	-0.234608			0.0577347	-0.0481815	0.161708	-0.100485	Q8JZU2	Tricarboxylate transport protein, mitochondrial	Slc25a1
-2.21956	-2.33389	-2.20195	-2.39376	-1.85051	-0.197402	-0.0511443	0.0206525	-2.85678			0.510605	-0.771242	0.609892	-1.28938	O70579	Peroxisomal membrane protein PMP34	Slc25a17
0.270224	0.151103	0.0423416	0.0367733	-0.0867082	0.0272958	0.261835	0.0417147	-0.0411025			0.989103	0.162103	0.23589	0.0670738	P25206	DNA replication licensing factor MCM3	Mcm3
0.613428	-0.00790973	0.376765	-0.716703	-0.135465	0.0182085	-0.303537	0.0887362	-0.337415			0.985946	0.605414	1.05935	0.511499	Q3TKT4;Q6DIC0	Transcription activator BRG1	Smarca4
0.350878	0.330092	0.370904	0.201803	0.256604	0.0172288	-0.108532	-2.20288	-0.119615			1.22986	0.192079	0.767485	1.16097	Q61584	Fragile X mental retardation syndrome-related protein 1	Fxr1
0.285837	0.354743	0.252903	-0.193768	0.125273	-0.0284034	-0.176257	0.047543	-0.36063	+	+	1.56719	0.330128	1.71344	0.460943	Q52KI8	Serine/arginine repetitive matrix protein 1	Srrm1
-0.0962332	-2.52607	-0.0343075	-0.431698	-0.0474955	0.137873	0.084635	0.281365	-0.294501			0.388384	-0.771763	0.470167	-0.90937	Q9QYF1	Retinol dehydrogenase 11	Rdh11
-0.239872	-0.20806	-0.355182	0.130469	0.382661	-0.107998	0.343962	0.140136	-0.190171			1.27194	-0.402748	1.06134	-0.365681	Q9JLZ6	Hypermethylated in cancer 2 protein	Hic2
-1.84848	-2.49696	-2.65879	-2.18513	-1.32702	-1.17596	-1.2732	-0.873578	-2.08107			0.90017	-0.772042	1.00285	-0.925464	Q9R1X5;Q80WJ6	Multidrug resistance-associated protein 5	Abcc5
0.292712	-2.00691	0.0703582	-0.0108903	-0.0330309	0.0539769	0.15177	0.340051	-0.212336			0.306545	-0.551298	0.355708	-0.641108	Q9CY57	Chromatin target of PRMT1 protein	Chtop
0.577158	0.672792	0.727346	-2.2972	-1.4748	-1.74937	-2.27404	-0.457025	-2.59003	+	+	3.27922	2.49956	1.66305	2.4328	E9Q7D5		Arhgef5
-0.103935	-0.136236	-0.288171	0.123678	0.14476	0.179658	0.299541	0.158041	-0.215094	+		2.27554	-0.32548	0.717775	-0.256943	Q3UVG3	Protein FAM91A1	Fam91a1
0.0722014	0.552668	0.216481	-2.19091	-0.107772	-0.378366	0.22212	0.0544012	-0.691307			0.810814	1.1728	0.594824	0.418712	Q9D8B3	Charged multivesicular body protein 4b	Chmp4b
0.233099	-0.306624	-0.0533462	-0.15482	0.207387	0.109919	0.149213	0.163955	-0.244711			0.195157	-0.0964524	0.115102	-0.0651094	Q9D958	Signal peptidase complex subunit 1	Spcs1
0.268824	-0.20578	0.305753	-1.6764	-0.365083	0.557811	-0.909213	0.235041	-0.3573			0.389219	0.617488	0.561055	0.466756	Q9CQ69	Cytochrome b-c1 complex subunit 8	Uqcrq
-0.209398	0.109629	-2.22576	0.271022	0.190105	-0.469822	0.381437	-0.260805	-0.668691			0.430126	-0.772278	0.304333	-0.59249	P08113	Endoplasmin	Hsp90b1
0.0472763	0.0164789	0.0561968	-1.65108	0.0239136	0.346236	0.0323748	0.200774	-0.0336327			0.30739	0.46696	0.138447	-0.0265214	Q8CI94;Q9WUB3;Q9ET01	Glycogen phosphorylase, brain form	Pygb
0.103985	-0.128583	0.281923	-0.332286	-0.279205	0.157874	0.0268682	0.309041	-0.624402			0.534215	0.236981	0.238079	0.18194	E9PWG6		Ncapg
-0.130907	-0.111576	-0.297842	0.0544059	0.143139	0.069534	0.350305	0.139084	-0.259658	+		1.83865	-0.269135	0.611487	-0.256685	Q99NH2	Partitioning defective 3 homolog	Pard3
-0.298095	-0.630106	-0.537879	-0.83436	0.0112142	0.230337	0.665347	-0.147184	-0.841174			0.357176	-0.29109	0.355069	-0.381023	Q9ERB0	Synaptosomal-associated protein 29	Snap29
0.523578	0.724474	0.78137	-2.18137	-1.72644	-1.82191	-2.08306	-1.86659	-2.692	+	+	4.07735	2.58638	3.43426	2.89035	Q9JIH2	Nuclear pore complex protein Nup50	Nup50
-1.94402	-2.33137	-2.54159	-1.7882	-2.60921	-0.0885232	-2.5728	-1.85032	-2.77351			0.436681	-0.777017	0.141912	0.126548	Q61207	Prosaposin	Psap
-2.53157	-1.64538	-2.15491	-1.03446	-2.51553	-0.445534	-0.847753	-0.0285819	-0.907355		+	0.511545	-0.778779	1.77912	-1.51606	B2RXS4	Plexin-B2	Plxnb2
-0.0484454	-0.0251203	-1.53112	0.0662591	0.401903	-0.486551	0.544686	-0.129798	-2.05546			0.398328	-0.528766	0.00423353	0.0119605	O35640	Annexin A8	Anxa8
0.140995	-0.200253	0.0304251	-2.73606	0.126572	0.156796	0.0996993	0.12546	-0.29983			0.347409	0.807953	0.0301713	0.0152795	P97314	Cysteine and glycine-rich protein 2	Csrp2
-0.888362	-2.51554	-2.41508	-2.55966	-0.496943	-0.415625	-0.36038	-0.378644	-0.588617		+	0.373803	-0.782254	1.31885	-1.49712	Q9D710	Thioredoxin-related transmembrane protein 2	Tmx2
-0.193864	0.451326	-2.27081	-0.0121927	0.328164	0.0412788	0.440196	-0.193334	-0.524283			0.404549	-0.790199	0.266192	-0.578642	Q9Z1Q5	Chloride intracellular channel protein 1	Clic1
-0.0873559	-0.346851	-0.137107	-0.0720822	0.256209	0.310483	-0.0683778	0.199258	-0.157749			1.16394	-0.355308	0.609682	-0.181481	Q921J2	GTP-binding protein Rheb	Rheb
0.158633	0.177672	0.270112	-0.127713	-0.062715	-0.146256	0.0939673	0.055275	-0.541517	+		2.73992	0.314367	0.731285	0.332897	Q8BI29	Specifically androgen-regulated gene protein	Sarg
0.715003	0.552028	0.699319	-1.61824	-1.35527	-2.51122	-1.70122	-1.48333	-2.58617	+	+	2.66447	2.48369	2.78475	2.57902	Q6P9P6	Kinesin-like protein KIF11	Kif11
-0.150886	0.0949462	0.250513	-0.475879	-0.0521602	0.158175	0.0473916	0.156066	-0.160237			0.355833	0.188145	0.123628	0.0504509	P70245	3-beta-hydroxysteroid-Delta(8),Delta(7)-isomerase	Ebp
-1.95766	-1.03797	-1.40045	-0.923933	-0.578799	-0.511443	-2.38245	-0.513318	-1.23439			1.25719	-0.793966	0.0501901	-0.0886373	Q5SXA9	Protein KIBRA	Wwc1
-0.187864	-0.255497	0.155282	-0.0301741	0.0151384	0.4354	0.0770847	-0.103177	-0.100614			0.532887	-0.236148	0.141923	-0.053791	P35293	Ras-related protein Rab-18	Rab18
0.725742	0.401161	0.594	-2.43575	-2.20852	0.0075465	-1.30781	-1.12163	-2.63282		+	1.26667	2.11921	2.01887	2.26105	Q61464	Zinc finger protein 638	Znf638
-0.0409245	-0.302539	-0.247529	-0.156429	0.268254	-0.104111	0.460532	-0.183985	-0.366018			0.570301	-0.199568	0.252058	-0.167174	Q8BWY3	Eukaryotic peptide chain release factor subunit 1	Etf1
0.222933	-0.0405286	0.0264136	-0.171394	0.0704832	-0.136836	0.106449	0.163837	-0.332989			0.610782	0.148855	0.198151	0.0905073	Q08288	Cell growth-regulating nucleolar protein	Lyar
0.00686465	-0.976378	-1.26896	-0.0863089	0.238677	-0.00461297	0.547556	-0.0732212	-0.857612			0.934317	-0.79541	0.479096	-0.618399	P28352	DNA-(apurinic or apyrimidinic site) lyase;DNA-(apurinic or apyrimidinic site) lyase, mitochondrial	Apex1
-2.203	-2.38325	-2.05786	-2.08599	-1.71002	-0.457131	-2.26167	-2.02439	-2.09657			0.727959	-0.796986	0.301746	-0.0871565	Q920L1	Fatty acid desaturase 1	Fads1
0.147553	-0.0857092	-0.0337382	-0.212029	0.00464642	0.0605516	0.272901	0.00326653	-0.354689			0.20662	0.0583123	0.0633562	0.0355425	P62774	Myotrophin	Mtpn
0.153781	-0.441908	0.10699	-0.261577	-0.967894	-0.124998	-0.0466669	0.51838	-0.462322			0.532355	0.391111	0.0645251	-0.0635096	Q91YR7	Pre-mRNA-processing factor 6	Prpf6
0.0764271	-2.08175	0.335381	0.0541961	-0.557492	0.386444	0.142733	-0.0163841	-0.394691			0.252119	-0.517697	0.234577	-0.4672	Q3ULD5	Methylcrotonoyl-CoA carboxylase beta chain, mitochondrial	Mccc2
-2.17971	-0.85465	-0.968239	-0.30318	-0.206481	-1.09402	0.168282	-0.54745	-1.74092			0.718739	-0.79964	0.376082	-0.627504	P12815	Programmed cell death protein 6	Pdcd6
0.107589	0.0524263	0.10787	0.0167911	0.0183177	-0.0131073	0.125523	-0.048603	-0.755702	+		1.75136	0.0819613	0.512098	0.315556	Q8BVY0	Ribosomal L1 domain-containing protein 1	Rsl1d1
-0.0965924	0.102139	-0.132439	0.172177	0.0423223	-0.0463631	0.204902	-0.0054852	-0.23295			0.435759	-0.0983428	0.0748934	-0.0311195	Q7TQI3	Ubiquitin thioesterase OTUB1	Otub1
-2.02529	-1.29926	-1.81458	-1.33148	-0.336773	-1.07125	0.524085	-0.657891	-0.777961		+	1.02118	-0.799872	1.40302	-1.40912	Q02257	Junction plakoglobin	Jup
0.657935	0.590301	0.558397	-2.22586	-1.39648	-1.11111	-1.68974	-0.5971	-2.07279	+	+	2.53801	2.18003	2.01137	2.05542	Q8BX17	Gem-associated protein 5	Gemin5
0.488423	0.351141	0.542438	-2.27996	-2.12722	-0.43064	-0.496576	0.0196798	-2.30175	+		1.59694	2.07327	0.917391	1.38688	Q8BWW4	La-related protein 4	Larp4
-0.482948	-0.894627	0.480509	-2.54403	-0.525453	0.0733676	-0.0955347	0.417328	-0.553575			0.322441	0.699684	0.169325	-0.221761	A2AN08	E3 ubiquitin-protein ligase UBR4	Ubr4
-1.87493	-2.27839	-2.01601	-2.05729	-1.59036	-1.89165	-0.430329	-2.21115	-2.09557			0.50897	-0.210016	0.335454	-0.47743	Q5SQM0	Echinoderm microtubule-associated protein-like 6	Eml6
-2.39584	-2.47886	-2.36383	-1.47173	-0.945113	-2.40931	-2.19092	-2.31104	-2.4786			0.871196	-0.804123	0.404094	-0.0859871	Q9Z2H7	PDZ domain-containing protein GIPC2	Gipc2
0.0140402	-0.032948	0.333354	-0.156967	-0.0353475	0.104722	-0.228845	0.0772497	-0.776097			0.413963	0.134013	0.685254	0.414046	Q9JKY5	Huntingtin-interacting protein 1-related protein	Hip1r
0.601148	0.386834	0.509444	-1.01466	-0.593089	-0.150341	-0.934346	-0.611365	-2.25618	+	+	1.87045	1.08517	1.59769	1.76644	Q9JJY4	Probable ATP-dependent RNA helicase DDX20	Ddx20
-2.06989	-1.60606	-2.36599	-2.32105	-0.697269	-0.60882	-0.660796	-1.84056	-1.86326			0.601856	-0.804937	0.543549	-0.559108	Q61739	Integrin alpha-6;Integrin alpha-6 heavy chain;Integrin alpha-6 light chain	Itga6
0.0637192	-0.294878	0.00313737	-0.128459	-0.300269	0.0694834	0.277921	0.0664311	-0.257532			0.10216	0.0437412	0.213154	-0.104947	Q99JX7	Nuclear RNA export factor 1	Nxf1
-0.686813	0.802345	0.840653	-1.79532	-1.90556	-1.76856	-1.94432	-2.52922	-2.29722	+	+	1.87886	2.14187	2.07943	2.57565	Q810A7	ATP-dependent RNA helicase DDX42	Ddx42
-2.2444	-0.238399	-2.58514	-0.415819	-0.357391	-1.87988	-0.463569	-1.9885	-2.19629			0.382241	-0.80495	0.0527034	-0.13986	Q9R1P0	Proteasome subunit alpha type-4	Psma4
0.102673	0.365985	-0.686225	0.234734	0.303552	-0.518414	0.236924	-0.503759	-2.19092			0.067114	-0.0791465	0.403102	0.74673	Q8CJ40	Rootletin	Crocc
-0.0611139	0.188833	-0.00532809	-0.0857964	-0.0705247	-0.0320056	0.0661734	0.0442842	-0.0350068			0.598661	0.103573	0.066749	0.0156467	Q9CQT1	Methylthioribose-1-phosphate isomerase	Mri1
-0.712416	-0.93143	-0.754287	-0.189163	0.107316	0.103392	0.341787	0.58972	-0.349238	+	+	2.60768	-0.80656	1.57995	-0.993467	Q9D8W5	26S proteasome non-ATPase regulatory subunit 12	Psmd12
-0.0121944	0.165247	-0.0461948	0.179466	0.0753364	-0.171833	0.144159	-0.125668	-0.551657			0.0215805	0.00796253	0.428306	0.213341	P08207	Protein S100-A10	S100a10
-0.334962	-0.372393	-0.17459	-0.602734	0.464608	0.25465	0.0235853	-0.138603	-0.441477			0.428401	-0.332823	0.294671	-0.108483	Q9CQN1	Heat shock protein 75 kDa, mitochondrial	Trap1
0.906656	0.142492	0.941336	1.3454	1.43753	1.63262	1.86406	1.81141	1.42501	+	+	1.37669	-0.808356	1.60867	-1.03667	Q62351	Transferrin receptor protein 1	Tfrc
-0.389268	-0.678988	-0.0124488	-0.07631	-0.0435478	0.143252	0.0788089	0.30253	-0.554653			0.833799	-0.368033	0.398382	-0.302463	Q99JR1	Sideroflexin-1	Sfxn1
-0.11659	-1.6645	-2.21917	-0.978733	-1.27253	-0.241283	0.121283	0.703045	-0.972162			0.290357	-0.502571	0.7378	-1.28414	F8VQ29		Iqgap3
0.0742865	-0.253045	0.554208	-0.33631	-0.525326	0.0657749	-0.326059	-0.00540362	-0.0888397			0.598061	0.390437	0.450784	0.265251	Q6P9Q4	FH1/FH2 domain-containing protein 1	Fhod1
-0.616978	-0.831913	-2.49125	-0.491121	-0.511555	-0.501847	-0.476831	-0.673913	-1.61596			0.615653	-0.811874	0.221553	-0.391147	Q60631	Growth factor receptor-bound protein 2	Grb2
0.582541	0.606342	0.636429	-1.95388	-1.96959	-2.22874	-1.67641	-1.65109	-1.6243	+	+	5.09812	2.65917	7.29472	2.25904	Q9WTM5	RuvB-like 2	Ruvbl2
0.227485	-0.5665	-0.00728211	-0.160583	0.00773217	0.230601	-0.207305	0.110784	-0.188383			0.209504	-0.141349	0.0267024	-0.0204646	Q80W54	CAAX prenyl protease 1 homolog	Zmpste24
0.0882616	0.330973	0.650782	-2.10392	-0.491922	-0.23509	-0.594866	-0.130213	-2.18139			1.00485	1.30032	0.967115	1.32549	Q3UHJ0	AP2-associated protein kinase 1	Aak1
-2.70603	-2.71744	-2.4074	-1.15996	-2.29537	-1.93112	-2.34041	-2.68187	-2.71495			1.09536	-0.814802	0.06952	-0.0312094	E9Q5F9	Histone-lysine N-methyltransferase SETD2	Setd2
-2.6708	-2.45749	-2.08706	-1.97554	-0.592629	-2.19358	-0.328002	-0.343831	-2.13885			0.704829	-0.81787	1.10514	-1.46822	Q9D7S7	60S ribosomal protein L22-like 1	Rpl22l1
0.552525	0.625456	0.631292	-1.46894	-2.55414	-1.16328	-1.72645	-1.82192	-2.73608	+	+	2.27791	2.33188	2.95053	2.69791	Q80WE4	Kinesin-like protein KIF20B	Kif20b
0.242865	0.244032	0.933094	-2.48306	-1.90156	-2.2392	-1.36906	-2.51123	-2.43577	+	+	3.14741	2.68127	2.39326	2.57868	Q8R4U7	Leucine zipper protein 1	Luzp1
-0.0214814	0.30098	0.0736693	0.0825298	0.311812	-1.92427	-2.20853	0.199837	0.0200456			0.365983	0.627699	0.427343	0.780605	P07091	Protein S100-A4	S100a4
-1.86562	-1.82476	-2.91411	-2.15824	-1.36612	-0.624188	-0.709304	-2.38325	-2.05786			0.651047	-0.818645	0.318	-0.484692	Q8VEH3	ADP-ribosylation factor-like protein 8A	Arl8a
0.531151	-2.24267	0.736632	0.295407	0.632917	0.556856	0.550695	0.507772	0.598155			0.352803	-0.820023	0.384028	-0.87717	Q6ZWY3	40S ribosomal protein S27-like	Rps27l
-1.67208	-2.38936	-2.30418	-2.65745	-0.787722	-0.456469	-2.65746	-0.598584	-1.90461			0.496825	-0.821325	0.247313	-0.401651	Q9JHR7	Insulin-degrading enzyme	Ide
0.491658	-0.43376	-0.0719607	-0.317168	-0.132381	-2.51133	0.0771217	0.255229	-2.27997			0.534578	0.982273	0.305072	0.64452	P13864	DNA (cytosine-5)-methyltransferase 1	Dnmt1
-2.20627	-2.38555	-0.382247	-2.52921	-0.329198	0.350312	0.510736	0.43806	-0.0782756		+	0.31095	-0.821992	1.36577	-1.9482	P54116	Erythrocyte band 7 integral membrane protein	Stom
0.135828	0.104294	-2.20979	0.16831	-2.31652	-2.30199	0.399889	0.261666	0.06275			0.295669	0.826842	0.501312	-0.897991	P35550	rRNA 2-O-methyltransferase fibrillarin	Fbl
0.141981	0.0486094	0.202187	-0.0448427	-0.149451	-0.102161	-0.143112	-0.0067945	-0.195037	+	+	1.8837	0.229744	1.57525	0.245907	A2AAY5	SH3 and PX domain-containing protein 2B	Sh3pxd2b
-1.88467	-2.15123	-0.686616	-0.923876	-0.768291	-0.549965	-1.31598	-0.598241	-2.37138			0.827196	-0.826796	0.0747786	-0.145642	Q6NZL1		Dhx37
-0.547175	-0.246663	-0.137367	-1.1097	-1.92902	-1.80156	0.424018	0.469098	-0.467803	+		2.00281	1.30303	0.617988	-0.452173	Q9ESE1	Lipopolysaccharide-responsive and beige-like anchor protein	Lrba
0.479139	0.373153	-0.12725	-0.394869	-0.726433	-0.960599	-0.181915	0.158609	-0.358005	+		1.70417	0.935648	0.698292	0.368785	Q60710	Deoxynucleoside triphosphate triphosphohydrolase SAMHD1	Samhd1
-0.484957	-2.65773	-1.9986	-1.97671	-0.705722	0.0247911	-0.457717	-0.666339	-1.22005			0.403584	-0.827882	0.613499	-0.932394	Q9WTX6	Cullin-1	Cul1
-0.083812	-2.91129	-2.11637	-2.15293	-0.250908	-0.211689	-0.289866	-0.20712	-2.50108			0.322767	-0.83198	0.246995	-0.704466	Q9CQV1	Mitochondrial import inner membrane translocase subunit TIM16	Pam16
-0.045541	0.11291	-2.42635	-0.241309	0.151476	0.227083	-0.00751864	-0.001334	-1.95389			0.426082	-0.832076	0.0430038	-0.132079	Q9CX56	26S proteasome non-ATPase regulatory subunit 8	Psmd8
0.41363	0.565076	0.385679	-2.0899	-0.663748	-1.26314	-0.27021	-0.368484	-2.0573	+		1.89796	1.79372	1.09212	1.35346	Q8VCE2	GPN-loop GTPase 1	Gpn1
-0.120051	-0.359964	-0.282276	0.173116	-0.0492837	-2.17416	0.0997349	0.400027	-0.605622			0.223059	0.429344	0.288617	-0.21881	P19324	Serpin H1	Serpinh1
0.186837	-0.251763	-0.040789	-0.292779	-0.125757	-0.428119	0.195418	0.100378	-0.31862			0.735647	0.24698	0.046714	-0.0276303	Q60848	Lymphocyte-specific helicase	Hells
-1.16309	-1.01012	-0.726647	-0.902524	0.0409019	0.472271	0.434684	0.554434	0.172514		+	0.918338	-0.836833	2.86593	-1.35383	Q6P5F9	Exportin-1	Xpo1
0.589976	0.531299	0.649431	-2.18397	-2.06043	-2.06041	-1.59037	-1.89166	-1.90558	+	+	6.03077	2.69184	4.59947	2.3861	A0A0G2JG52
0.103185	-0.325757	-0.0432751	0.0618826	-0.00583981	0.0404256	-0.0333679	-0.132239	0.266407			0.401187	-0.120772	0.283383	-0.122216	Q8BGS2	BolA-like protein 2	Bola2
-0.0766986	-0.180966	-0.304621	0.14448	0.024015	-0.0102766	0.0883156	-0.00495428	0.0291829	+	+	1.38545	-0.240168	1.46429	-0.224944	P32233	Developmentally-regulated GTP-binding protein 1	Drg1
-0.176619	-0.18548	0.0487714	-0.211261	-0.333526	0.0929679	-0.21514	0.274881	-0.03831			0.112984	0.0461638	0.275736	-0.111586	O54825	Bystin	Bysl
0.145341	0.0427083	0.288671	-0.362896	-0.118212	-0.00393475	-0.0948732	-0.19392	-1.43024			1.18064	0.320588	0.774459	0.731918	Q8CG48	Structural maintenance of chromosomes protein 2	Smc2
-2.35837	-2.17909	-2.16086	-2.76197	-0.983873	-0.423623	-0.601216	-0.826168	-1.88882		+	0.523674	-0.842951	1.31335	-1.12737	Q8BQZ4	Ral GTPase-activating protein subunit beta	Ralgapb
-0.730059	-2.52546	-0.735708	-0.365186	-0.312008	-0.770688	0.267089	0.674456	-0.38762			0.619756	-0.847781	1.05807	-1.51505	Q5FWK3	Rho GTPase-activating protein 1	Arhgap1
0.458572	-0.0833713	-0.184725	-0.432267	-0.624769	-0.809762	0.466239	-0.578535	-0.895199	+		1.40471	0.685758	0.364747	0.399324	P35922	Fragile X mental retardation protein 1 homolog	Fmr1
-0.00148004	-1.84612	0.0300519	-0.29289	0.00768003	0.0120974	0.189603	0.0216618	-0.200559			0.338541	-0.514813	0.41068	-0.609419	Q9DBH5	Vesicular integral-membrane protein VIP36	Lman2
0.371364	0.396427	0.664551	-0.58064	-2.39532	-0.750073	-0.840953	-0.709467	-1.9696	+	+	1.36964	1.71946	1.79904	1.65079	O89110	Caspase-8;Caspase-8 subunit p18;Caspase-8 subunit p10	Casp8
0.271292	0.0102064	0.189193	-0.172588	-0.232163	-0.618512	-6.88415e-05	-0.0075321	-0.71905	+		1.44938	0.497985	0.729492	0.399114	Q80Y56	Rabenosyn-5	Rbsn
0.150523	-0.409794	0.0211805	-0.284368	-0.75518	0.0388746	0.0132818	0.214285	-0.268905			0.372178	0.254195	0.107733	-0.0655839	Q9Z2B9	Ribosomal protein S6 kinase alpha-4	Rps6ka4
-0.369003	-0.0917019	-0.171406	0.151126	-0.0415104	0.0443091	0.155	-0.0543131	-0.333246			1.23677	-0.262012	0.335819	-0.133184	Q8CGK3	Lon protease homolog, mitochondrial	Lonp1
0.556536	0.535666	0.617224	-1.89205	-1.80978	-2.23046	-2.1191	-1.98748	-2.22876	+	+	4.38427	2.54724	5.46276	2.68159	P57016	Ladinin-1	Lad1
0.501548	-2.21788	0.373256	0.480557	0.151316	-2.13644	-2.10394	-2.55416	0.618353			0.014742	0.0538292	0.270857	0.898888	Q4ACU6	SH3 and multiple ankyrin repeat domains protein 3	Shank3
0.29109	0.111731	0.0077276	-2.112	0.0124047	-0.119986	0.0534962	-0.190923	-2.48307			0.562272	0.876712	0.550706	1.01035	Q9WUM4	Coronin-1C	Coro1c
-0.333576	-0.303351	0.0965461	-0.273787	-0.230977	0.0700401	0.286685	-0.17898	-0.358878			0.0700623	-0.0352193	0.151744	-0.0964027	Q922F4	Tubulin beta-6 chain	Tubb6
0.0940713	0.0546065	0.134054	-2.56607	-2.42527	-2.14139	-1.90157	-2.23922	-1.92428	+	+	4.38655	2.47182	4.34511	2.11593	Q9D168	Integrator complex subunit 12	Ints12
0.349846	0.121315	0.236828	-0.29339	-0.164684	-0.390756	-0.247251	-0.205302	-0.754725	+	+	2.29702	0.51894	1.55902	0.638423	Q9WVM1	Rac GTPase-activating protein 1	Racgap1
-0.846559	-2.63922	-0.967881	-0.334753	-0.750172	-0.812067	-0.291614	-0.763549	-1.0809			0.644118	-0.852221	0.549437	-0.77253	Q99N87	28S ribosomal protein S5, mitochondrial	Mrps5
0.408207	0.427393	0.755663	-2.25034	-1.83752	-2.35909	-2.25439	-2.51135	-1.99439	+	+	3.79069	2.67941	3.92559	2.7838	P57776	Elongation factor 1-delta	Eef1d
-0.87082	-1.74567	-2.72778	-0.742399	-0.251826	-1.78985	-0.533034	-2.36633	-1.49494			0.535793	-0.853399	0.157419	-0.316656	Q61235	Beta-2-syntrophin	Sntb2
-0.366514	-0.307699	0.0590386	-0.319861	-0.514057	0.475412	-0.791889	0.202451	-0.516534			0.0922598	-0.0855565	0.19308	0.163599	Q6A026	Sister chromatid cohesion protein PDS5 homolog A	Pds5a
0.266882	-0.585462	-0.156326	-0.342966	-0.209981	-0.00221246	-0.245454	0.181018	0.0680732			0.0340799	0.0267514	0.224931	-0.159514	Q8BU14	Translocation protein SEC62	Sec62
-0.0625676	-0.321954	-0.143551	-0.121975	0.125734	-0.393654	0.170348	-0.100916	0.0419983			0.0979812	-0.0460595	0.907887	-0.213168	Q99J72	DNA dC->dU-editing enzyme APOBEC-3	Apobec3
0.341701	-2.22588	0.153153	0.409781	0.361978	0.069534	0.479924	0.263672	-0.142546			0.441876	-0.857439	0.386972	-0.777358	P03930	ATP synthase protein 8	Mtatp8
-0.140724	-2.43982	-0.0249288	-0.167752	-2.18614	0.446386	0.0390096	0.153509	-2.31653			0.0729569	-0.232656	0.0489112	-0.160488	Q8JZR0;P41216	Long-chain-fatty-acid--CoA ligase 5	Acsl5
-2.43678	-1.00479	-0.914899	-0.627775	-0.548816	-0.607352	-0.552059	-0.795262	-0.693587			0.803221	-0.857508	0.707509	-0.771853	P97370	Sodium/potassium-transporting ATPase subunit beta-3	Atp1b3
-0.122714	-2.07988	0.214232	-1.89228	-0.545466	0.0999077	-0.108324	0.324721	-0.543955			0.0429333	0.116493	0.296201	-0.5536	Q9DBG7	Signal recognition particle receptor subunit alpha	Srpr
-1.38438	-1.82812	-0.823986	-0.929959	-0.509744	0.00889426	-0.385216	0.192307	-1.33993			1.0255	-0.868559	0.715782	-0.83455	Q9Z1Z0	General vesicular transport factor p115	Uso1
-0.366879	-2.85678	-0.412076	-0.370386	-0.273548	-0.375413	-0.177494	-0.132187	-0.5374			0.457003	-0.872129	0.48585	-0.929551	Q9Z262	Claudin-6	Cldn6
-0.188665	0.0524837	0.0240456	-0.739853	-0.0187955	-0.204683	0.120371	-0.0808572	-0.570401			0.547706	0.283732	0.253248	0.139584	P62196	26S protease regulatory subunit 8	Psmc5
-2.00056	-2.65166	-2.52937	-2.08163	-1.48546	-0.970578	-2.24542	-2.18299	-1.7355			1.09591	-0.881305	0.591294	-0.339227	Q9DCR2	AP-3 complex subunit sigma-1	Ap3s1
0.300594	-0.0163864	-0.0120341	-0.0752783	-0.714725	-0.114183	-0.534132	0.0815219	-0.449586			0.779011	0.39212	0.82694	0.391457	Q05D44	Eukaryotic translation initiation factor 5B	Eif5b
0.145908	-0.855147	-2.57199	-0.654158	0.153987	-0.129962	0.276991	0.079025	-0.477766			0.460845	-0.883698	0.567182	-1.05316	Q921N6	Probable ATP-dependent RNA helicase DDX27	Ddx27
-0.02091	0.100722	-0.0542091	-0.344546	-0.252873	-1.06112	0.125121	0.0961897	-0.660821			1.01407	0.56138	0.232659	0.155038	Q5SSZ5;E9Q0S6;Q8CGB6	Tensin-3	Tns3
-0.0190612	-0.197454	0.132994	-0.09071	-0.118074	-0.537031	0.136665	-0.0886543	-2.08991			0.566518	0.220765	0.384758	0.652792	Q9QXZ0	Microtubule-actin cross-linking factor 1	Macf1
-0.314166	0.283035	-0.12887	-0.204167	-0.100568	-0.809005	0.205247	-0.106982	-2.17417			0.489758	0.317913	0.34491	0.638635	Q99KW3	TRIO and F-actin-binding protein	Triobp
-0.448132	0.257445	-0.0241518	-0.702076	-0.218387	-0.392451	0.168591	-0.0393674	-0.722082			0.666191	0.366025	0.137626	0.126006	Q6PDL0	Cytoplasmic dynein 1 light intermediate chain 2	Dync1li2
-2.38719	-2.33503	-2.18783	-2.01819	-0.107056	-2.12832	0.198899	-2.06585	-0.0483711			0.601824	-0.885494	1.08754	-1.66491	Q9EPW0	Type I inositol 3,4-bisphosphate 4-phosphatase	Inpp4a
-0.138189	-0.163932	-1.01296	0.522003	0.35209	0.478872	1.10794	0.77328	0.541286	+	+	1.41858	-0.88935	1.70481	-1.24586	A2A7S8	Uncharacterized protein KIAA1522	Kiaa1522
0.355622	0.582852	0.594172	-1.99193	-1.62395	-1.78852	-2.06044	-2.06043	-2.39534	+	+	4.20817	2.31235	4.4094	2.68295	Q8JZX4	Splicing factor 45	Rbm17
-1.09197	-1.2344	-2.45498	-1.01647	-0.768401	-0.324754	-2.4083	-0.442566	-2.02765			0.867667	-0.890574	0.0144657	0.0323894	O88543	COP9 signalosome complex subunit 3	Cops3
-0.686767	-2.21462	-2.35011	-0.236099	-1.84652	-0.496392	-0.0747064	-0.186925	-0.518782			0.538187	-0.890829	1.27186	-1.49036	Q8BH64	EH domain-containing protein 2	Ehd2
-0.164929	-0.30011	-0.288932	-0.051551	-0.0213764	0.0290427	0.136731	-0.302604	-0.139297	+		2.06387	-0.236695	0.480202	-0.1496	Q62186	Translocon-associated protein subunit delta	Ssr4
-0.467009	-0.714538	-0.281871	0.068765	-0.126452	0.0541331	0.0989248	-0.00999863	-0.135584	+	+	1.59264	-0.486622	1.52981	-0.472254	Q9R0P6	Signal peptidase complex catalytic subunit SEC11A	Sec11a
-0.775909	-0.745643	-0.273862	-0.552205	-0.00921906	-0.121003	0.0584669	0.250092	-0.431194			0.732741	-0.370995	1.00648	-0.557593	Q9DBS1	Transmembrane protein 43	Tmem43
-2.44524	-1.98725	-2.44667	-2.25191	-2.09704	0.153159	-2.76199	-2.07803	-1.64291			0.492254	-0.894456	0.135396	-0.132077	Q7TNB8	Protein strawberry notch homolog 2	Sbno2
0.365197	0.599579	0.49806	-1.92592	-2.27079	-0.814942	-2.23048	-2.13645	-2.11202	+	+	2.0807	2.15816	5.37244	2.64726	B2RY56	RNA-binding protein 25	Rbm25
-2.2893	-2.15305	-0.821231	-0.548521	-1.64537	-0.380379	-0.474643	-0.713233	-0.937813			0.661781	-0.896439	1.00772	-1.04597	Q9R233	Tapasin	Tapbp
-0.267766	0.0286605	-1.08223	-0.0592434	0.179547	-0.265622	0.208666	-0.354162	-0.665055			0.477798	-0.392005	0.151581	-0.170261	P97429	Annexin A4	Anxa4
0.415847	0.673921	0.425062	-2.96033	-2.20626	-2.38553	-2.56609	-2.42529	-2.1414	+	+	3.62177	3.02232	4.35509	2.88253	P55821	Stathmin-2	Stmn2
-0.316868	-2.52497	-0.0791114	-2.00689	-0.188336	-0.0162251	-0.125081	-0.0886543	-0.553294			0.0831921	-0.236499	0.380507	-0.717974	Q91V61	Sideroflexin-3	Sfxn3
0.272236	0.405721	0.559541	-2.15019	-1.87288	-0.378803	-2.25036	-1.83754	-2.3591	+	+	1.55575	1.87979	3.8561	2.5615	Q6PGH2	Hematological and neurological expressed 1-like protein	Hn1l
-0.228675	-0.450862	-0.117998	-0.411484	-0.14124	0.00919432	-0.200537	0.156095	-0.193055			0.208432	-0.0846682	0.538307	-0.186679	O35609	Secretory carrier-associated membrane protein 3	Scamp3
-2.05904	-2.18937	-2.18345	-2.72221	-0.583453	-0.427215	-2.5196	-0.374548	-2.327			0.534927	-0.899659	0.230471	-0.40357	P31750	RAC-alpha serine/threonine-protein kinase	Akt1
-0.134835	-0.215319	0.0138141	-0.295022	-0.0417618	-0.0739126	-0.251938	-0.0193124	-0.227359			0.084315	0.0247858	0.210125	0.0540898	P43247	DNA mismatch repair protein Msh2	Msh2
0.7088	-2.27835	0.771885	0.449579	0.458372	0.995943	0.82929	1.05807	0.360404			0.368345	-0.90052	0.421429	-1.01514	P60766	Cell division control protein 42 homolog	Cdc42
-0.868207	-0.597052	-2.30673	-0.530985	-0.222389	-0.315854	-0.134864	-0.150102	-0.696293			0.770764	-0.900921	0.761819	-0.930245	Q3U0D9	E3 ubiquitin-protein ligase HACE1	Hace1
0.227129	-0.32005	0.382733	-1.53111	-0.531136	-0.00609304	-0.692666	-0.094047	-1.89229			0.726262	0.78605	0.80256	0.989605	P52479	Ubiquitin carboxyl-terminal hydrolase 10	Usp10
-0.265509	-0.217473	-0.138807	-0.528336	-0.442179	-0.0524157	0.139218	-0.0214568	-0.367928			0.370709	0.133714	0.331042	-0.123874	P61967	AP-1 complex subunit sigma-1A	Ap1s1
0.618493	0.690121	-0.17166	-1.88248	-1.26813	-2.22122	-1.93408	-0.923445	-1.99194	+	+	2.28137	2.16959	1.96587	1.99547	Q91W50	Cold shock domain-containing protein E1	Csde1
-1.96435	-2.50157	-2.67343	-1.80346	-2.2412	-0.384835	-0.4099	-2.01725	-0.730432			0.685275	-0.903286	1.1653	-1.32726	Q99LC8	Translation initiation factor eIF-2B subunit alpha	Eif2b1
-0.285063	0.0315834	-0.345126	-0.229927	-0.0474263	-0.120373	0.0710632	-0.198255	-0.598296			0.201093	-0.0669598	0.0649065	0.0422942	P17742;F8VPN3;V9GX31	Peptidyl-prolyl cis-trans isomerase A;Peptidyl-prolyl cis-trans isomerase A, N-terminally processed;Peptidyl-prolyl cis-trans isomerase	Ppia;Gm5160
-0.467181	0.0818381	-0.63877	0.419515	0.7409	0.560581	0.651081	0.560185	0.26168	+	+	1.74521	-0.915036	1.5515	-0.832353	Q80TH2	Protein LAP2	Erbb2ip
0.209695	0.248673	0.22257	-0.0814206	-1.75348	-2.46282	0.212857	-2.27081	-2.96034			1.10532	1.65955	0.920892	1.89974	Q9CX00	IST1 homolog	Ist1
0.211801	0.313798	0.638803	-1.79435	-2.41787	-2.03419	-0.824579	-0.92598	-2.20627	+	+	3.42592	2.47027	1.67657	1.70708	Q6P4S8	Integrator complex subunit 1	Ints1
-0.17125	-0.76696	-0.159453	-0.626602	-0.180544	0.154027	-0.131303	0.0374038	-0.54928			0.187339	-0.148182	0.222459	-0.151495	Q8VCM8	Nicalin	Ncln
0.507848	0.416009	0.477461	-0.94443	-2.52544	-2.08174	-2.38555	-2.00691	-2.1502	+	+	2.09907	2.31764	4.69682	2.64799	Q9Z315	U4/U6.U5 tri-snRNP-associated protein 1	Sart1
-0.116573	-0.20359	-0.211872	0.0449841	0.14025	-0.194146	-0.200605	-0.33386	-0.267435			0.772091	-0.174375	0.851514	0.0899548	A0A140T8V5;P17918	Proliferating cell nuclear antigen	Pcna
-0.423718	-1.18762	-0.0413473	-1.93698	-0.126071	-0.107313	0.0959559	0.0996759	-0.593412			0.0883656	0.172561	0.439604	-0.4183	Q99LR1	Monoacylglycerol lipase ABHD12	Abhd12
-0.18907	-0.601374	0.0577208	-0.299611	1.10282e-05	0.128	-0.293841	-0.217477	-0.651779			0.335185	-0.187041	0.241545	0.143458	Q9ER72	Cysteine--tRNA ligase, cytoplasmic	Cars
-0.273802	-0.348942	-0.0458464	-0.392965	0.205907	-0.566411	-0.0646163	-0.100083	-1.03164			0.038243	0.0282926	0.206449	0.175915	Q9JKY0	Cell differentiation protein RCD1 homolog	Rqcd1
-0.634883	-2.22986	-0.454512	-0.0742734	-0.829674	0.350069	-0.212227	0.409387	0.106194			0.627511	-0.921791	0.954801	-1.20753	Q8BM55	Transmembrane protein 214	Tmem214
0.578079	0.498902	0.344109	-1.97229	-2.15437	-1.87492	-1.87289	-2.23528	-1.53112	+	+	4.68505	2.47422	3.40586	2.35346	Q8R326	Paraspeckle component 1	Pspc1
0.462306	-0.106195	0.366663	-0.568761	-2.27838	-0.194522	-0.23984	-2.22123	-1.75349			0.87864	1.25481	1.24003	1.64578	Q6ZQ58	La-related protein 1	Larp1
-1.94855	-1.81636	-2.62621	-1.4268	-0.914959	-1.28026	-2.21044	-1.07846	-1.48703	+		1.46036	-0.923037	0.577498	-0.538398	Q69ZH9	Rho GTPase-activating protein 23	Arhgap23
0.283111	0.50671	-0.177349	-0.66049	-0.411543	-0.619635	-0.919817	-0.213765	-2.46284	+		1.6281	0.768046	0.945885	1.40296	Q9WTK5;C0HKD9;C0HKD8	Nuclear factor NF-kappa-B p100 subunit;Nuclear factor NF-kappa-B p52 subunit	Nfkb2
-1.74476	-2.21045	-0.105499	-0.407454	-0.0310606	-2.016	-0.0775545	0.0314608	-1.79436			0.239111	-0.535399	0.353663	-0.740086	P61804	Dolichyl-diphosphooligosaccharide--protein glycosyltransferase subunit DAD1	Dad1
-0.493933	-0.628197	0.049802	-0.102208	0.0241164	0.182548	-0.116837	-2.41788	-0.235998			0.814007	-0.392262	0.295711	0.566129	Q5EG47	5-AMP-activated protein kinase catalytic subunit alpha-1	Prkaa1
-2.18968	-0.352115	-0.247069	-0.424567	-2.33164	0.288747	-2.03421	0.249289	-0.282065			0.0361069	-0.107134	0.0917537	-0.240627	P35585	AP-1 complex subunit mu-1	Ap1m1
-1.90507	-2.56647	-2.25784	-1.07461	-0.8157	-2.06594	-0.981236	-0.96414	-2.01946			1.01798	-0.924374	1.089	-0.921511	O35379	Multidrug resistance-associated protein 1	Abcc1
0.0755507	-0.457982	-0.0848889	-0.468118	-0.369615	-0.271465	-0.00566753	-0.0680379	-0.543495			0.566039	0.213959	0.0757046	0.0499599	Q9CWX9	Probable ATP-dependent RNA helicase DDX47	Ddx47
0.138808	0.0717975	0.115368	-0.283621	-0.446236	-0.318142	-0.214156	-0.534009	-0.427704	+	+	2.99911	0.457991	2.18918	0.500615	Q6PAJ1	Breakpoint cluster region protein	Bcr
-0.604969	-2.40304	-0.178438	-2.26383	-0.183939	-0.169265	0.0331737	0.233285	-0.480366			0.0680351	-0.189802	0.624281	-0.990845	Q9R099	Transducin beta-like protein 2	Tbl2
-2.59553	-2.29674	0.977156	-2.36226	-1.74444	-2.11506	-2.52546	-2.08175	-1.93699			0.265091	0.768886	0.308659	0.876361	Q6P9P0	Protein FAM178A	Fam178a
0.0180963	-0.281485	-0.324675	-0.158685	-0.0655265	-0.128331	-0.0327344	-0.38645	-0.379796			0.284664	-0.0785071	0.166783	0.0703056	Q8JZK9;P54869	Hydroxymethylglutaryl-CoA synthase, cytoplasmic	Hmgcs1
-0.199141	-2.26933	-0.58602	-2.47062	-0.564757	-0.0416409	0.342454	-0.0635445	-0.346861			0.00251887	0.00751012	0.679004	-0.995512	Q9D0D4	Probable dimethyladenosine transferase	Dimt1
0.406923	0.451909	0.462501	-2.12235	-2.80873	-2.11653	-1.9723	-2.15439	-0.953314	+	+	3.5736	2.78965	2.33058	2.13378	P83741;Q80UE6	Serine/threonine-protein kinase WNK1	Wnk1
-1.99394	-2.76199	-2.07803	-0.990804	-2.28929	-0.767544	-0.49946	-0.395787	-0.898234		+	0.805602	-0.928778	2.36949	-1.68016	Q9JIG8	PRA1 family protein 2	Praf2
-0.208645	-0.137768	-0.0340436	-0.0682948	-0.496784	-0.0915867	-0.0206606	-0.308223	-0.426344			0.245852	0.0920698	0.405275	0.124924	Q9EST5	Acidic leucine-rich nuclear phosphoprotein 32 family member B	Anp32b
-0.166095	-0.827426	0.00998918	-2.03171	-1.2738	-0.450568	-0.448887	0.407128	-0.363437			0.818438	0.924183	0.198954	-0.192779	Q8R3N1	Nucleolar protein 14	Nop14
0.130294	0.0129215	-0.281102	-0.252117	-0.256059	-2.21916	0.0493313	-0.177008	-0.53191			0.576908	0.863149	0.345153	0.1739	P84104;A2A4X6	Serine/arginine-rich splicing factor 3	Srsf3;Gm12355
-0.488981	-0.630348	-0.299303	-0.577962	-0.498499	-0.084644	-0.255175	-0.335355	0.0874508			0.180985	-0.0858424	0.881447	-0.305184	Q64310	Surfeit locus protein 4	Surf4
-0.237612	-0.373205	-0.0412438	-0.513022	-0.126359	-0.162593	-0.171647	-0.139711	-0.444389			0.116081	0.0499706	0.0901253	0.0345615	O35226	26S proteasome non-ATPase regulatory subunit 4	Psmd4
0.206058	0.472133	-0.106974	0.0273739	-2.28434	-2.80256	-0.266618	-0.400783	-1.87493			0.993606	1.87692	0.893222	1.03785	Q9EPU0	Regulator of nonsense transcripts 1	Upf1
-0.0165694	0.10873	0.0725352	-2.60851	-2.68254	-0.322199	0.158959	-0.447918	-0.471091			1.1676	1.92598	0.666887	0.308249	E9QAY5;G5E8V9		Arfip1
-2.37716	-2.33903	-2.8221	-2.04149	-1.9246	-0.781762	-0.810493	-0.32531	-1.31118		+	1.01347	-0.930144	2.19679	-1.6971	Q80ZW2	Protein THEM6	Them6
0.0151757	-2.10848	0.0282357	-1.8344	-0.276929	-0.0990587	-0.0638962	0.00246187	-0.824565			0.0179058	0.0484395	0.199641	-0.393024	Q8K301	Probable ATP-dependent RNA helicase DDX52	Ddx52
-2.26491	-0.469644	-0.0781894	-0.359824	-0.234427	0.590187	-0.352818	0.161259	-0.215779			0.564798	-0.936228	0.508413	-0.801803	P17710	Hexokinase-1	Hk1
-0.441886	-0.850631	-0.651127	-0.426277	-0.377836	0.0303492	0.163968	0.00326653	-0.426193			0.978302	-0.38996	1.24359	-0.561562	Q9D0M1	Phosphoribosyl pyrophosphate synthase-associated protein 1	Prpsap1
-0.174456	-0.306075	-0.110424	-0.333717	-0.168479	-0.0548632	-0.281748	-0.094047	-0.395443			0.0386088	-0.0112986	0.223332	0.0600942	Q8VBW6	NEDD8-activating enzyme E1 regulatory subunit	Nae1
-2.14619	-1.9834	-1.96139	-1.38569	-0.905685	-0.986506	-2.21866	-1.90864	-1.96354	+		2.3794	-0.937704	0.000146702	-5.03858e-05	P97432	Next to BRCA1 gene 1 protein	Nbr1
-2.01927	-2.40064	-1.84057	-2.11468	-0.482187	-0.850074	-2.17584	-2.46502	-1.19321			0.834544	-0.937845	0.12412	-0.142135	Q9JMA1	Ubiquitin carboxyl-terminal hydrolase 14	Usp14
-0.297589	-0.600707	-0.186066	-1.82838	-0.102528	-0.023431	-0.636248	0.196044	-0.281534			0.18371	0.289992	0.168286	-0.120875	Q6P2B1;Q8K368	Transportin-3	Tnpo3
0.061588	0.36032	-0.366103	-2.52605	-0.190997	-2.2649	-0.0794294	-0.249014	-2.33165			1.02637	1.67925	0.528375	0.905301	Q9CQR2	40S ribosomal protein S21	Rps21
-0.0494704	0.0408239	0.179884	-0.547007	-0.457964	-0.342764	-0.317021	-0.381991	-0.938816	+	+	2.32418	0.506324	1.35319	0.603022	Q8K1A6	Coiled-coil and C2 domain-containing protein 1A	Cc2d1a
-2.28631	-0.389419	-0.122896	-0.15937	-0.0490173	0.223771	-2.01601	0.064933	-0.0880331			0.609234	-0.938003	0.0947137	-0.253171	Q6ZWQ7		Spcs3
-2.45314	-1.93471	-1.73506	-1.74359	-0.788473	-0.767568	-0.597234	-1.68011	-2.29278			1.14494	-0.941096	0.406696	-0.517598	O35643	AP-1 complex subunit beta-1	Ap1b1
0.241177	0.121338	-0.0418939	-2.25976	-2.20977	-2.41699	0.0594549	-0.132343	-2.26385	+		4.69687	2.40238	0.519316	0.885785	P33174	Chromosome-associated kinesin KIF4	Kif4
-0.425363	-0.574964	-0.368736	-0.370302	-0.339364	-0.228547	-0.102045	0.174572	-0.575826			0.891774	-0.143617	0.562978	-0.288588	Q9EQP2	EH domain-containing protein 4	Ehd4
-1.07385	-0.822663	0.0870092	-0.257323	-0.275236	0.403969	-0.511121	-0.461999	-0.388964			0.600895	-0.560305	0.157694	-0.14914	P70398;F8VPU6	Probable ubiquitin carboxyl-terminal hydrolase FAF-X;Ubiquitin carboxyl-terminal hydrolase	Usp9x;Usp9y
-0.0104093	0.0926141	-0.246391	-0.217312	-0.183649	-0.465321	0.127797	-2.36228	-0.670118			0.807853	0.234032	0.544955	0.913472	P63168;Q9D0M5;Q80ZS7	Dynein light chain 1, cytoplasmic	Dynll1
-0.0468893	-1.30109	0.173301	0.47793	0.570801	0.605636	0.770291	0.630689	0.569268			0.958168	-0.943016	1.06403	-1.04831	Q99P58;Q9ERI2	Ras-related protein Rab-27B	Rab27b
-0.267995	-0.726351	0.169504	-0.85078	-0.352655	0.057248	-0.353748	-0.145858	-0.451			0.104707	0.107115	0.052692	0.0419215	Q8BVE3	V-type proton ATPase subunit H	Atp6v1h
-0.511438	-0.315555	-2.13429	-0.194886	0.0172943	0.0554852	0.0852504	0.196294	-0.563641			0.747078	-0.946393	0.647561	-0.893063	Q61187	Tumor susceptibility gene 101 protein	Tsg101
0.254412	0.463814	0.327259	-1.23048	-1.96765	-2.4348	-0.456424	-1.74445	-2.11508	+	+	2.4774	2.22614	1.61539	1.78715	Q6PIU9	Uncharacterized protein FLJ45252 homolog
0.211664	0.205184	0.578658	-1.5685	-1.41155	-2.48851	-0.938734	-2.47064	-2.12236	+	+	2.41647	2.15469	1.97727	2.17575	Q8K2Q9	Shootin-1	Kiaa1598
0.843401	-2.25684	0.529614	0.522438	0.82003	0.637438	0.608008	-2.59118	-2.30116			0.409889	-0.954578	0.328625	1.1335	P06837	Neuromodulin	Gap43
0.581768	0.367884	0.187553	-1.60134	-2.36429	-2.20691	-1.14939	-2.80875	-2.11654	+	+	3.14795	2.43658	2.08242	2.40396	Q8K019	Bcl-2-associated transcription factor 1	Bclaf1
-2.2428	-2.06585	-0.617854	-1.6444	-0.220954	-0.185484	-0.153313	-0.0647785	-0.167816		+	0.610751	-0.958555	1.37053	-1.51353	O70152	Dolichol-phosphate mannosyltransferase subunit 1	Dpm1
-2.3178	-1.57882	-2.19697	-1.97457	-0.576949	-0.646279	-0.348152	-0.262572	-2.36701			0.883262	-0.965262	0.647585	-1.03862	Q9D8M4	60S ribosomal protein L7-like 1	Rpl7l1
-0.52134	-1.6467	-0.601163	-1.16061	-0.502239	-0.426813	0.342098	0.0500468	-0.827957			0.202746	-0.226513	0.702489	-0.777797	Q5XG71	Small subunit processome component 20 homolog	Utp20
-0.168007	-0.0110434	0.188673	-2.25999	-0.280341	-0.186906	-0.431512	-0.272342	-1.0077			0.596773	0.912285	1.09633	0.573726	Q6PHZ2;P11798;P28652;Q923T9	Calcium/calmodulin-dependent protein kinase type II subunit delta	Camk2d
-0.225029	0.183756	0.0109505	-0.285902	0.0513446	-0.156192	-0.364774	-2.21917	-2.28435			0.320028	0.120142	1.184	1.61266	Q8CDG3	Deubiquitinating protein VCIP135	Vcpip1
0.297275	-2.12048	0.11078	0.208629	-2.16293	-0.0371681	-0.199927	-2.80258	-0.0482127			0.0289059	0.0930152	0.139349	0.4461	Q9D823	60S ribosomal protein L37	Rpl37
0.0937033	-0.273776	-0.226321	-0.127741	-0.394103	-0.0763659	-0.22133	-0.412059	-0.492317			0.157968	0.0639387	0.786775	0.239771	P39749	Flap endonuclease 1	Fen1
-0.670725	-2.55214	-0.381493	-2.22574	-0.264461	-0.3297	-0.437721	0.403178	-0.439507			0.100241	-0.261484	0.639625	-1.04344	Q9QZD8	Mitochondrial dicarboxylate carrier	Slc25a10
-0.164938	-0.930823	-0.533593	-0.166761	0.243855	1.19687	0.52451	1.11461	0.393819		+	0.98525	-0.967773	1.75533	-1.22076	Q6PB66	Leucine-rich PPR motif-containing protein, mitochondrial	Lrpprc
-2.35458	-1.85535	-0.673351	-0.881641	-0.526475	-0.559172	-0.487697	-0.676338	-2.50378			0.885941	-0.971999	0.190709	-0.405156	Q3UW53	Protein Niban	Fam129a
-0.432068	-0.147118	-0.14105	-0.519934	-0.251582	-0.00679078	-0.206758	-0.161848	-1.83441			0.0371646	0.0193568	0.370424	0.494261	Q00612;REV__P46662;P97324	Glucose-6-phosphate 1-dehydrogenase X	G6pdx
-1.21915	-2.24981	-0.865022	-2.42633	-0.398886	-0.0211859	0.116703	0.209892	-0.642438			0.227063	-0.495861	1.26859	-1.33938	Q62348	Translin	Tsn
0.0728364	0.442465	0.530476	-2.29271	-2.60026	-1.7158	-1.82839	-2.52607	-2.26491	+	+	3.00908	2.55152	3.30636	2.55505	Q70FJ1	A-kinase anchor protein 9	Akap9
0.401597	0.392439	0.236791	-1.84611	-2.21787	-2.30813	-2.34752	-2.25978	-2.20979	+	+	4.08402	2.46765	5.59173	2.61597	Q91VX2	Ubiquitin-associated protein 2	Ubap2
0.428691	0.681414	-0.170132	-2.57197	-2.25625	-1.94368	-2.41701	-2.01228	-1.96766	+	+	2.9328	2.57062	2.96466	2.44564	A2AIX1		Sec16a
-0.179949	-0.330515	-0.0361689	-0.732407	-0.521771	0.0948558	-2.43481	0.0495325	-0.272349			0.318954	0.20423	0.376214	0.703665	Q9D2Y4	Mixed lineage kinase domain-like protein	Mlkl
0.0299753	-0.644784	0.170869	-1.56636	-0.53173	-0.112365	-0.551298	-0.057914	-2.48852			0.516769	0.588837	0.492266	0.884598	E9Q555	E3 ubiquitin-protein ligase RNF213	Rnf213
-0.149032	-0.187422	-0.172946	-0.20221	-0.616657	-0.139085	-0.259877	-0.122592	-0.566317			0.424978	0.149517	0.483834	0.146462	Q8BG73	SH3 domain-binding glutamic acid-rich-like protein 2	Sh3bgrl2
0.028736	-0.632242	-0.393149	-1.01591	-0.959828	-0.117579	0.190581	-0.239022	-2.36431			0.451076	0.365552	0.227166	0.472031	Q8BKS9	Pumilio domain-containing protein KIAA0020	Kiaa0020
-0.0363681	0.366631	0.599609	-2.4398	-2.22984	-2.07986	-2.20693	-2.26	-2.16294	+	+	3.56026	2.55979	3.74787	2.51991	Q8K327	Chromosome alignment-maintaining phosphoprotein 1	Champ1
-0.0970394	-0.376535	-0.228243	-0.41882	-0.229251	-0.434469	-0.0364108	-0.152905	-2.22576			0.537046	0.126908	0.328261	0.571086	Q921I2	Kelch domain-containing protein 4	Klhdc4
-1.89608	-1.8597	0.478975	-0.636467	-0.257872	0.542358	-0.556385	-2.302	0.545035			0.495075	-0.974942	0.100999	-0.32115	Q8VI24;Q60611	DNA-binding protein SATB2;DNA-binding protein SATB1	Satb2;Satb1
-0.155342	-0.800048	-1.24205	-0.0108791	-0.717633	0.169802	-0.359942	0.021041	-0.16252			0.586369	-0.546245	0.78009	-0.565341	Q9D024	Coiled-coil domain-containing protein 47	Ccdc47
0.0181226	-2.17119	0.0441644	-0.301205	-0.663785	-2.41718	-0.293248	0.0926793	-0.328532			0.162349	0.424421	0.284475	-0.5266	Q3TDQ1	Dolichyl-diphosphooligosaccharide--protein glycosyltransferase subunit STT3B	Stt3b
0.0342699	0.124098	-0.166181	-0.164532	-0.394926	-0.507808	-0.277172	-0.386256	-2.42635			1.25088	0.353151	0.660848	1.02732	Q7TMK9;Q8VHM5	Heterogeneous nuclear ribonucleoprotein Q	Syncrip
0.086625	-0.215888	-0.164555	-0.0239329	-0.193292	-0.187189	-0.565242	-0.542133	-0.337382		+	0.124062	0.0368655	1.5013	0.383647	Q9JM93	ADP-ribosylation factor-like protein 6-interacting protein 4	Arl6ip4
-2.54574	0.541801	-0.0530109	0.494653	-2.05122	-0.0172974	-2.29272	-2.60028	-1.71581			0.0449334	-0.161029	0.706157	1.51729	P15532	Nucleoside diphosphate kinase A	Nme1
-0.105182	-0.0934875	-0.273909	-0.460738	-0.00487788	-0.431411	-0.539434	-0.160132	-0.595068			0.374387	0.141483	0.857347	0.274019	E9Q6E5		Srsf11
0.359626	0.377036	0.388998	-2.65603	-1.89607	-1.85969	-1.84612	-2.21788	-2.30815	+	+	3.19444	2.51248	4.21756	2.49927	Q99MD9	Nuclear autoantigenic sperm protein	Nasp
0.354068	0.429668	0.345977	-2.55271	-2.7108	-2.92043	-2.57199	-2.25626	-1.9437	+	+	5.03131	3.10455	3.86529	2.63388	Q8CGZ0	Calcium homeostasis endoplasmic reticulum protein	Cherp
-2.11302	-2.39774	-1.84167	-1.23213	-1.12295	-1.0691	-1.09852	-0.833622	-1.22829	+	+	2.36406	-0.976084	2.236	-1.064	Q3V0J1	Transmembrane protein 237	Tmem237
0.165883	0.469314	0.293488	-2.02487	-2.17343	-0.709688	-1.00285	-2.22986	-2.07987	+	+	1.83171	1.94556	2.20065	2.08042	P51125	Calpastatin	Cast
0.294723	0.530076	0.00899213	-2.0649	-0.596286	-1.94297	-0.771859	-2.41719	-2.05124	+	+	1.66932	1.81265	1.75078	2.02469	Q61937	Nucleophosmin	Npm1
-1.17912	-2.09592	-2.35166	-1.00809	-1.04608	-0.625882	-2.17871	-0.186665	-0.560835			1.21325	-0.982214	0.56525	-0.900162	Q91YR5	Methyltransferase-like protein 13	Mettl13
-0.269139	-0.582833	-0.0788774	-0.821286	-0.253905	-0.108643	-0.269217	-0.128193	-0.473458			0.116891	0.0843285	0.0381464	-0.0199932	O70439	Syntaxin-7	Stx7
-0.615835	-0.747463	-0.842367	-0.650897	-0.0352797	-0.346954	-0.294673	0.206717	-0.798653			0.966173	-0.390845	0.670447	-0.439685	Q9R1Q6	Transmembrane protein 176B	Tmem176b
-1.95284	-0.597611	-0.110212	-1.74783	-0.177567	-0.045319	-0.303106	-0.0114842	0.072058			0.106895	-0.229982	0.647077	-0.806042	Q60870	Receptor expression-enhancing protein 5	Reep5
0.0185959	-1.74092	0.0298391	-2.61767	-0.634785	-0.0446697	0.0377844	-0.533033	-0.581793			0.212771	0.53488	0.120474	-0.205147	Q05CL8;A2AMD0	La-related protein 7	Larp7;Gm12666
-0.385058	-0.667058	-0.242784	-0.584947	-0.64658	-0.00254144	0.122835	-0.307976	-2.65605			0.0283763	-0.0202774	0.231783	0.51543	P32921	Tryptophan--tRNA ligase, cytoplasmic;T1-TrpRS;T2-TrpRS	Wars
0.0336012	0.411203	-0.31103	0.902809	1.04973	1.13462	1.04948	1.0675	0.632037	+	+	1.96218	-0.984463	1.58535	-0.871747	Q8BG32	26S proteasome non-ATPase regulatory subunit 11	Psmd11
-0.208391	-0.485209	-0.528295	0.0337683	-0.66982	-0.83476	0.168096	-0.181875	-1.03333			0.105078	0.0829716	0.0541944	-0.0582618	Q3TN34	MICAL-like protein 2	Micall2
-2.10538	-2.02414	-1.92952	-2.13428	-1.18824	-1.21636	-1.8597	-1.09474	-2.55273			0.737884	-0.50672	0.163146	-0.183959	Q8R574	Phosphoribosyl pyrophosphate synthase-associated protein 2	Prpsap2
-0.108834	-0.161791	-0.195379	-2.24346	0.552398	-2.12355	-2.71082	-2.92045	-2.29827		+	0.53972	1.1162	3.75697	2.48784	Q60855	Receptor-interacting serine/threonine-protein kinase 1	Ripk1
-0.0865087	-2.50108	-0.032548	-2.1582	-0.667886	-0.367803	-0.00185716	-0.0452855	-0.602151			0.0678168	0.191248	0.322194	-0.656948	Q91YK2	Ribosomal RNA processing protein 1 homolog B	Rrp1b
-0.584493	0.716602	0.293091	-2.52495	-1.95352	-2.56923	-2.02488	-1.56794	-2.17344	+	+	2.34999	2.49097	2.08344	2.06382	P54227;P63042;REV__Q9WTN3;O70166	Stathmin	Stmn1
-0.698507	-2.96273	-1.75677	-0.956688	-0.649459	-0.848147	-0.549958	-2.15123	-2.38995			0.680022	-0.987903	0.0425543	-0.108955	Q9D892	Inosine triphosphate pyrophosphatase	Itpa
-0.425667	-2.29868	0.24346	-0.179111	-2.3294	-0.251749	0.00391317	-0.522441	-0.0843968			0.0302225	0.0931218	0.331479	-0.625989	Q8K0C4	Lanosterol 14-alpha demethylase	Cyp51a1
-0.517877	-0.236001	-0.753248	-0.988537	-0.0929433	0.141568	-0.262982	-0.392968	-0.225024			0.193158	-0.189071	0.59037	-0.208717	Q3V1L4	Cytosolic purine 5-nucleotidase	Nt5c2
-2.25138	-2.41823	-2.51773	-0.732893	-2.46253	-1.01849	-0.651248	-2.01888	-2.38595			0.851211	-0.99114	0.595519	-0.71042	E9Q6H8		Plekha5
-0.224013	-2.52288	-0.0644012	-2.30208	-0.654767	-0.34271	-0.091374	0.0683148	-2.06492			0.0561996	0.162754	0.0811495	-0.241106	Q9DBR1	5-3 exoribonuclease 2	Xrn2
-0.538115	-0.255219	-0.333432	-0.727378	-0.338641	-0.386545	-0.167455	0.0317276	-1.94298			0.296303	0.108599	0.192016	0.317315	Q91ZU6	Dystonin	Dst
-2.77552	-0.278753	-0.155489	-1.11574	-0.560321	-0.327028	-0.112148	0.0728013	-0.605111			0.171952	-0.402226	0.414709	-0.855102	A6H8H2	DENN domain-containing protein 4C	Dennd4c
-0.421545	-2.71638	0.0225879	-2.34289	-0.376135	-0.201051	-0.0316947	-0.120603	-2.45021			0.0198526	-0.0650877	0.0505911	-0.170943	P50637	Translocator protein	Tspo
0.305285	0.453014	0.645148	1.24485	1.48281	1.65674	1.61441	1.70401	1.35328	+	+	2.51995	-0.993651	2.78562	-1.08942	Q62261	Spectrin beta chain, non-erythrocytic 1	Sptbn1
-2.00518	-2.43913	-2.16118	-1.76224	-0.861982	-0.998613	-1.95808	-2.36548	-1.2172	+		1.49646	-0.994218	0.421197	-0.354908	P20352	Tissue factor	F3
-0.157226	-0.273902	0.160064	-1.70074	-0.484205	-0.272778	-0.304672	-0.383336	-1.74784			0.719208	0.728887	0.673948	0.721594	P42227	Signal transducer and activator of transcription 3	Stat3
0.0566248	-0.0922302	-0.00507227	-1.40252	-0.371232	-0.533451	-0.478797	-0.292059	-1.40648			1.09961	0.755507	0.96023	0.712218	Q99K28	ADP-ribosylation factor GTPase-activating protein 2	Arfgap2
-0.264698	-0.0244626	-0.390912	0.0306637	-0.170804	-0.0883338	-0.52655	-2.61769	0.107837			0.54364	-0.150533	0.400368	0.785442	Q9D5U8	Cyclic nucleotide-binding domain-containing protein 2	Cnbd2
-2.50927	-1.5109	-2.69415	-2.39163	-0.586202	-0.75207	-0.596127	-2.4242	-2.23849			0.659199	-0.994805	0.284638	-0.485168	P54103	DnaJ homolog subfamily C member 2;DnaJ homolog subfamily C member 2, N-terminally processed	Dnajc2
-2.44816	0.268914	-0.752255	-0.0459747	0.162277	-2.31407	0.0195042	-1.52973	-2.13429			0.076768	-0.244575	0.0824455	0.237672	Q9CQV8	14-3-3 protein beta/alpha;14-3-3 protein beta/alpha, N-terminally processed	Ywhab
-0.224184	-0.453564	-0.395752	-0.56686	-0.392996	-0.32334	-0.208566	-0.34715	-0.370015			0.281641	0.0698982	0.225576	-0.0492567	Q9CYN2	Signal peptidase complex subunit 2	Spcs2
-0.42189	-0.4759	-0.751947	-2.10089	-0.0625965	-0.251767	-0.0243873	-0.155702	-2.24348			0.14388	0.255171	0.130576	0.257943	Q3UDE2	Tubulin--tyrosine ligase-like protein 12	Ttll12
0.274567	0.195334	0.381268	-0.575815	-2.19297	-2.00851	-2.12356	-2.15821	-2.52497	+	+	1.66237	1.87616	4.28308	2.55264	Q7TSC1	Protein PRRC2A	Prrc2a
-1.33827	-2.94479	-2.61898	-0.970884	-0.451153	-2.46662	-0.222178	-0.516305	-1.55196			0.574679	-1.00446	1.13872	-1.5372	P61202	COP9 signalosome complex subunit 2	Cops2
0.160241	-0.0978101	0.536276	-1.94058	-2.8532	-1.74475	-0.823526	-2.56925	-2.32941	+	+	2.44544	2.37908	1.66388	2.10696	Q3UHX2	28 kDa heat- and acid-stable phosphoprotein	Pdap1
-0.266355	-2.65318	-2.38572	-2.21044	-2.18966	-0.000834329	0.119354	0.0835246	-2.30209			0.103055	-0.301442	0.412677	-1.06868	Q9D0I8	mRNA turnover protein 4 homolog	Mrto4
-2.20515	-2.08035	-2.07244	-2.31411	-0.554132	-0.468426	-0.184026	-0.32268	-1.76154			0.769026	-1.00709	1.26385	-1.36323	Q9D6K9	Ceramide synthase 5	Cers5
0.853642	-2.15294	-2.24474	-1.95572	-0.183797	-2.40302	-2.34291	-1.81283	-1.70075			0.0974842	0.332833	0.302292	0.770816	O08638	Myosin-11	Myh11
-0.184009	0.138217	-0.686577	-0.19888	-0.13798	-0.459324	-0.413982	-0.553941	-0.621765			0.027524	0.021272	0.504737	0.285773	Q99KI0	Aconitate hydratase, mitochondrial	Aco2
0.71166	-1.97504	0.906451	1.01053	0.837873	0.822106	0.85116	0.962324	1.10786			0.468935	-1.00914	0.513739	-1.09276	P61750	ADP-ribosylation factor 4	Arf4
-2.20317	0.84605	-1.96871	-2.29672	-2.26931	-2.11389	-1.40253	-0.259641	-2.31409			0.497341	1.11803	0.065936	0.216808	A0A087WP63;A0A087WQ44		Srcap
-0.80364	-0.979814	-0.559564	-0.599917	-0.673673	0.26865	-0.409355	-0.0922593	-0.360192		+	0.613882	-0.446026	1.46238	-0.493737	A2CEK3;Q9D0F9	Phosphoglucomutase-1	Pgm2;Pgm1
-0.875137	-1.29503	-0.624564	-0.0425964	0.126865	0.178083	0.31864	-0.257539	-0.0172222	+	+	2.10424	-1.01903	1.6729	-0.946204	O35566	CD151 antigen	Cd151
0.592394	0.229319	0.346428	1.40197	1.35899	1.46434	1.60728	1.46395	1.22387	+	+	3.10283	-1.01906	2.59627	-1.04232	Q8R1F1	Niban-like protein 1	Fam129b
-0.349491	-2.20688	-0.371226	-0.855438	-0.294709	-0.216886	-0.301689	0.0207693	-0.424837			0.330846	-0.520188	0.516032	-0.740613	Q921T2	Torsin-1A-interacting protein 1	Tor1aip1
-2.64462	-1.7722	-0.234052	-2.60063	-0.298106	-2.31141	0.216311	0.0355187	-2.1009			0.0641949	0.186428	0.383336	-0.933931	Q9QXB9	Developmentally-regulated GTP-binding protein 2	Drg2
-0.209427	-2.25293	-0.326484	-1.96066	-0.235801	-0.0215445	-0.338667	-0.111266	-0.736479			0.0739508	-0.190279	0.318366	-0.534142	Q9D0F6	Replication factor C subunit 5	Rfc5
0.0444011	-0.541079	-0.731743	-0.724779	-0.216481	-0.148438	-0.269685	-0.382159	-0.757961			0.053836	-0.0462409	0.0770258	0.0604614	Q99KQ4	Nicotinamide phosphoribosyltransferase	Nampt
-2.42045	-2.25223	-0.981444	-0.979234	-1.09553	-0.513394	-0.946239	-0.636631	-0.786273			0.981981	-1.02199	1.11228	-1.09499	Q60790	Ras GTPase-activating protein 3	Rasa3
-2.1936	-2.4083	-0.858622	-1.1748	-0.592503	-0.621477	-0.768256	-0.4551	-2.60455			0.918873	-1.02391	0.262332	-0.544203	Q9CQU0	Thioredoxin domain-containing protein 12	Txndc12
-0.234112	0.386039	-0.501244	-0.228258	-2.41248	-1.07881	-0.0215454	-1.23548	-0.623821			0.750179	1.12341	0.510615	0.510508	Q62417	Sorbin and SH3 domain-containing protein 1	Sorbs1
-0.59553	-0.642419	-0.464507	-0.473654	-2.26082	-2.28629	-2.00852	-1.94059	-2.85322		+	0.853232	1.1061	2.3291	1.69996	O35737	Heterogeneous nuclear ribonucleoprotein H;Heterogeneous nuclear ribonucleoprotein H, N-terminally processed	Hnrnph1
-0.502559	-2.35344	-0.338519	-1.04119	-0.669985	0.00462467	-0.0226541	-0.178075	-0.642002			0.27902	-0.49599	0.510918	-0.78393	Q9CPS7	RNA-binding protein PNO1	Pno1
-0.727208	-1.23141	0.411747	-2.17627	-1.37269	-0.827351	-1.10211	0.094606	-1.15207			0.687519	0.943148	0.117156	0.204235	Q8CFI7	DNA-directed RNA polymerase II subunit RPB2	Polr2b
-1.94545	-1.91603	-2.50026	-1.90796	-0.837397	-0.540556	-0.600951	-0.632211	-2.70478			1.0549	-1.02528	0.487381	-0.807933	Q61334	B-cell receptor-associated protein 29	Bcap29
0.141203	0.586013	0.0238298	-2.36017	-2.52727	-1.78163	-1.74476	-2.21045	-2.18968	+	+	3.02214	2.47337	3.25749	2.29864	Q63850	Nuclear pore glycoprotein p62	Nup62
-2.45117	-2.2488	0.625236	-2.05664	-2.80417	-2.04398	-1.95573	-0.243356	0.271061			0.387883	0.943354	0.23427	-0.715568	A0A140LIJ4
-2.48605	-2.10209	-2.41566	-2.40918	-0.929781	-0.588198	-2.25193	-0.387815	-0.566317			0.832694	-1.02555	0.979897	-1.26591	Q91YM4	Protein TBRG4	Tbrg4
0.241567	0.392747	0.172436	-2.31263	-2.6202	-2.45447	-1.39038	-2.40303	-2.59553	+	+	4.80428	2.73135	2.49441	2.39856	Q8BMG7	Rab3 GTPase-activating protein non-catalytic subunit	Rab3gap2
-0.25013	-0.270213	-0.195106	-0.421163	-0.415741	-0.383604	-0.371907	-0.245628	-2.29674	+		2.57534	0.168353	0.479348	0.732941	Q9CPN8	Insulin-like growth factor 2 mRNA-binding protein 3	Igf2bp3
-0.18698	-0.111072	-0.0955161	-0.339095	-0.538913	-2.34896	-0.220942	-0.335217	-0.748051			0.669617	0.944468	0.86881	0.303547	Q60749;Q9WU01	KH domain-containing, RNA-binding, signal transduction-associated protein 1;KH domain-containing, RNA-binding, signal transduction-associated protein 2	Khdrbs1;Khdrbs2
0.131088	-0.116484	0.236168	-2.14619	-0.637016	-2.1285	-0.477588	-0.781151	-2.26933	+		1.55133	1.72083	1.05038	1.25961	D3Z2H9;P21107;P58771;CON__Q3SX28;P58774	Tropomyosin alpha-3 chain	Tpm3-rs7;Tpm3
-0.424165	-2.26084	-0.650119	0.167078	-0.152046	-0.265417	0.200326	-0.147142	-0.384275			0.802122	-1.02825	0.764623	-1.00134	Q9CY50	Translocon-associated protein subunit alpha	Ssr1
-0.13955	-0.427507	-0.245397	-0.428698	-0.511528	-1.64669	-0.00369501	-0.312858	-1.18171			0.66758	0.591488	0.249853	0.228603	Q6A068;A0A1W2P7Z8;A0A1W2P7H4;A0A1W2P855;A0A1W2P7S8;A0A1W2P6Q8	Cell division cycle 5-like protein	Cdc5l
-2.24079	-2.06863	-1.94266	-1.33753	-0.72965	-1.09892	-1.17193	-1.0931	-2.54158	+		2.19396	-1.02866	0.431117	-0.481826	Q8BVI5	Syntaxin-16	Stx16
-2.36877	-1.23778	-1.01488	-0.568942	-0.485309	-0.476087	-0.365487	-0.571204	-0.664375			1.15324	-1.03036	1.10532	-1.00679	Q80Y17	Lethal(2) giant larvae protein homolog 1	Llgl1
-0.581072	-0.366429	-0.18265	-0.485439	-0.450629	-0.483996	-0.178858	-0.193727	-2.11391			0.346276	0.0966372	0.278458	0.452114	Q80W47	WD repeat domain phosphoinositide-interacting protein 2	Wipi2
-0.0298495	-0.873283	-0.233948	-0.639029	-0.737425	0.0333325	-0.317952	-0.499065	-2.60065			0.0683361	0.0686805	0.41749	0.760196	O70551	SRSF protein kinase 1	Srpk1
-0.230014	-2.00296	-0.0845215	-2.12046	-0.49212	-0.253263	-0.264706	-0.110517	-2.31142			0.0754794	0.182782	0.0447154	0.123049	Q9DB25	Dolichyl-phosphate beta-glucosyltransferase	Alg5
-1.89338	-1.22535	-0.889015	-0.701808	-0.848301	-1.01037	0.437382	-0.556349	-0.824439			0.715108	-0.48242	0.989148	-1.02145	E9Q6R7		Utrn
0.21139	0.335772	0.229448	-2.55212	-1.76968	-2.4725	-1.96067	-2.10848	-2.44376	+	+	3.25523	2.52364	4.09278	2.42984	P60122	RuvB-like 1	Ruvbl1
-0.24953	0.569407	-0.192784	-1.4845	-2.0085	-1.06885	-1.00983	-0.690092	-2.4125	+		1.83681	1.56298	1.12414	1.41317	Q3U0V1;Q91WJ8	Far upstream element-binding protein 2	Khsrp
-0.120735	0.118445	-2.40303	-0.12562	-0.0138016	-2.26345	-0.142244	-2.26084	-2.28631			0.000244545	-0.000815859	0.286495	0.761357	P80314	T-complex protein 1 subunit beta	Cct2
-0.454998	-2.30815	-0.525863	-0.0797456	-0.0552331	-0.0584785	0.0650843	0.334792	-0.0597581			0.785174	-1.03185	0.91502	-1.20971	P28660	Nck-associated protein 1	Nckap1
-1.49617	-2.20962	-1.68604	-0.763997	-0.670698	-0.860566	-0.758057	-0.503834	-0.938174	+	+	2.02667	-1.03219	1.89605	-1.06392	Q9CWR7	Metalloreductase STEAP1	Steap1
0.081454	0.259496	0.121231	0.147948	-2.2498	-2.64221	-2.17628	-2.36018	-2.52729		+	0.92829	1.73541	4.58542	2.50864	Q62318	Transcription intermediary factor 1-beta	Trim28
-0.030862	0.306687	0.213659	-2.17117	-2.54573	-2.13353	-0.797927	-0.956554	-1.78164	+	+	3.91238	2.44664	1.85601	1.34187	Q6PB44	Tyrosine-protein phosphatase non-receptor type 23	Ptpn23
0.170384	0.242012	0.134672	-2.29086	-0.775313	-2.03628	-0.859277	-2.05665	-2.80419	+	+	1.79599	1.88317	1.6745	2.08906	O35685	Nuclear migration protein nudC	Nudc
-1.85052	-2.41125	-1.69616	-2.46285	-2.32385	-2.42747	-2.044	0.122141	-2.31265			0.881701	0.418749	0.290063	-0.574477	Q8K396	Meiotic nuclear division protein 1 homolog	Mnd1
-2.0316	-2.12734	-1.24431	-0.929884	-0.705507	-0.669123	-0.811876	-0.711307	-2.09591	+		1.62139	-1.03291	0.492685	-0.594718	O55098	Serine/threonine-protein kinase 10	Stk10
-2.34898	-2.1462	-0.0311873	-0.643773	-0.733647	-0.0393937	0.0321745	0.143497	-0.336119			0.600703	-1.03652	0.898851	-1.45531	Q9CZW5	Mitochondrial import receptor subunit TOM70	Tomm70a
-0.456863	-0.676639	0.457292	-1.95282	-0.637877	-0.751729	-1.02434	-2.62022	-2.45448		+	0.748263	0.88874	1.37415	1.80761	O54774	AP-3 complex subunit delta-1	Ap3d1
-0.262873	-0.312598	-0.318297	-0.624162	-0.41653	-0.351089	-0.221698	-0.615062	-0.515128			0.921262	0.166005	0.568795	0.152707	Q3TX08	tRNA (guanine(26)-N(2))-dimethyltransferase	Trmt1
-0.141936	-1.84653	-0.181702	-1.74091	-0.45502	-0.333854	-0.268135	-0.216565	-0.735143			0.0575845	0.119871	0.209608	-0.316775	Q9JM62	Receptor expression-enhancing protein 6	Reep6
-0.267027	-2.44716	-2.55582	-0.387968	-1.81282	0.0409592	-0.047643	0.0598742	-0.409424			0.483361	-1.03673	1.00416	-1.62427	Q6ZQI3	Malectin	Mlec
-2.37713	-0.209071	-0.343874	-2.21754	-0.388112	-0.412023	-0.100089	-0.239507	-0.517062			0.0103838	0.0292005	0.412715	-0.691139	Q9EPC1	Alpha-parvin	Parva
-0.464878	-1.79616	-0.327126	-0.601868	-0.435634	-0.0800469	-0.356147	-0.201646	-0.56579			0.42437	-0.490204	0.435609	-0.488193	P47740;P47739	Fatty aldehyde dehydrogenase	Aldh3a2
-0.315859	-0.279612	0.00617007	-0.709401	-1.95684	-0.296209	-0.330788	-0.390735	-0.86592			0.709031	0.791051	0.776184	0.332714	Q80X98		Dhx38
-0.584512	-1.65309	-0.462053	-0.648454	-0.227879	-0.323589	-0.30707	-0.0830797	-0.659079			0.555044	-0.49991	0.594508	-0.550141	Q8VCH6	Delta(24)-sterol reductase	Dhcr24
-0.587992	-0.966279	-0.739399	-0.595431	-0.450081	-0.317947	-0.160046	-0.0876975	-0.661384			1.07138	-0.31007	1.02578	-0.461514	P97477	Aurora kinase A	Aurka
0.121593	0.343641	0.208126	-2.10537	-2.02413	-1.92951	-2.34898	-2.1462	-2.12852	+	+	4.97032	2.24412	4.845	2.43235	Q8VE88	Protein FAM114A2	Fam114a2
-2.01263	-2.45659	-0.873142	-2.50107	-0.963122	-0.806563	-0.655294	-0.90683	-1.6467			0.190659	-0.357205	0.566725	-0.71118	Q9CQG2	Methyltransferase-like protein 16	Mettl16
-0.964759	-1.2504	-0.372996	-1.29588	-0.477544	-0.284258	-0.274162	-0.305163	-1.12855			0.164996	-0.176825	0.315164	-0.293427	Q9R0Q3	Transmembrane emp24 domain-containing protein 2	Tmed2
-2.13885	-2.66296	-1.84755	-0.889175	-0.605507	-2.02679	-0.503749	-0.143985	-0.513419		+	0.986497	-1.04263	2.61976	-1.8294	O70492	Sorting nexin-3	Snx3
-0.331485	-0.352433	-0.480242	-0.554381	-0.507723	-0.973127	-0.243333	-0.187128	-0.450843			0.871223	0.290357	0.435802	-0.0942856	Q99KH8;Q99JT2;Q9Z2W1	Serine/threonine-protein kinase 24;Serine/threonine-protein kinase 24 35 kDa subunit;Serine/threonine-protein kinase 24 12 kDa subunit	Stk24
-0.228371	0.065961	-2.62645	-0.0482106	-0.08207	-2.74906	-0.0825518	-2.12048	-2.55214			0.00802094	0.0301593	0.223941	0.655434	Q9CWJ9	Bifunctional purine biosynthesis protein PURH;Phosphoribosylaminoimidazolecarboxamide formyltransferase;IMP cyclohydrolase	Atic
-0.302535	-2.60791	-0.223179	-2.39941	-0.579463	-0.200578	-0.399077	-0.148252	-0.552685			0.00483096	0.0152729	0.356857	-0.677872	P58021	Transmembrane 9 superfamily member 2	Tm9sf2
-1.12016	-1.21009	-1.11854	-0.0229585	0.0211742	-0.307802	-2.35049	-2.36912	-2.25914	+	+	3.2059	-1.0464	4.87685	1.17666	P81122	Insulin receptor substrate 2	Irs2
-0.136102	-0.340312	-0.274993	-0.448087	-0.501649	-0.456708	-1.14725	-0.233855	-0.637229	+		1.60221	0.218346	0.711716	0.422309	P97770	THUMP domain-containing protein 3	Thumpd3
-0.415363	-2.77691	-0.203361	-0.413131	-2.29867	-0.162013	-0.190719	-0.294958	-0.485685			0.0563965	-0.173939	0.414515	-0.80809	Q91VU0	Protein FAM3C	Fam3c
-1.84977	-1.81611	-1.92062	-2.35982	-0.23567	-2.2648	-1.76969	-2.47252	-2.00851			0.128062	-0.242071	0.457944	0.221407	Q6PD21	SH2 domain-containing adapter protein B	Shb
0.1262	0.203402	0.262572	-2.18792	-2.52286	-2.7755	-2.26346	-2.24981	-2.64222	+	+	3.98565	2.69282	4.3628	2.58256	Q0P678	Zinc finger CCCH domain-containing protein 18	Zc3h18
0.0437763	-0.606109	-0.3535	-0.544483	-2.71636	-0.244267	-0.235112	-0.701318	-0.557241			0.465787	0.863094	0.340341	0.192613	Q9CQ65	S-methyl-5-thioadenosine phosphorylase	Mtap
-0.29459	-2.3445	-0.330121	-2.56813	-0.127348	-0.316059	-0.346158	-0.36752	-2.17119			0.00445767	0.0141087	0.0102006	-0.0281151	Q9CQD1	Ras-related protein Rab-5A	Rab5a
-1.55196	-0.479013	-2.56595	-0.526343	-0.307848	-0.607177	-0.33832	-0.400461	-0.832076			0.79786	-1.05185	0.74399	-1.00869	Q9JIF0	Protein arginine N-methyltransferase 1	Prmt1
-0.421761	-0.191197	-0.279576	-0.446237	-0.277584	-0.44798	-0.516839	-0.548661	-2.54574			0.457583	0.0930889	0.601724	0.906236	P49717	DNA replication licensing factor MCM4	Mcm4
-0.192894	-0.178052	-0.702056	-0.343978	-0.27318	-2.44714	-0.631106	-0.355845	-0.76869			0.380105	0.663766	0.467305	0.227546	P97762	Retinitis pigmentosa 9 protein homolog	rp9
-0.709509	-0.740299	-0.523747	-0.978057	-0.379083	-0.228232	-0.268227	-0.268781	-0.48698		+	0.209971	-0.129394	1.47641	-0.316522	Q8K2C9	Very-long-chain (3R)-3-hydroxyacyl-CoA dehydratase 3	Hacd3
-0.115639	-0.350685	-2.12834	-0.339498	-0.110816	-0.613583	-0.0348646	-2.29088	-2.03629			0.321069	-0.510255	0.243513	0.589124	P24369	Peptidyl-prolyl cis-trans isomerase B	Ppib
-2.29625	-2.22746	-1.92048	-2.55581	-2.44814	-0.854252	-2.46287	-2.32387	-2.42749			0.127416	-0.195332	0.979524	0.256678	O09172	Glutamate--cysteine ligase regulatory subunit	Gclm
-0.514997	-1.01812	0.086432	-0.661558	-0.468427	-0.259389	-0.622561	-0.603689	-0.739545			0.0186988	-0.0191022	0.207889	0.173038	Q8BHD7	Polypyrimidine tract-binding protein 3	Ptbp3
-1.65807	0.13979	-2.41331	-0.0531918	-0.0612082	-2.51221	0.00458789	-2.21971	-1.95284			0.1449	-0.434994	0.0255758	0.0787907	P62259	14-3-3 protein epsilon	Ywhae
-2.14983	-2.23903	-2.46018	-1.84907	-1.73796	-0.0914298	-2.39278	-2.147	-2.08285			0.852981	-1.05686	0.22318	-0.075471	Q9JKK1	Syntaxin-6	Stx6
-0.574068	-0.0412285	-0.817695	-0.25635	-2.32988	-0.449743	0.13334	-1.64441	-1.34483			0.311793	0.534328	0.327632	0.474302	P45376	Aldose reductase	Akr1b1
-0.0948153	-0.144396	-0.0322849	-1.09043	-2.65316	-0.435857	-0.660544	-0.463901	-2.21755			0.924238	1.30265	0.856143	1.0235	Q9R1C7	Pre-mRNA-processing factor 40 homolog A	Prpf40a
-1.02463	-0.730055	-0.912889	-1.2066	-0.5391	-0.000466299	-0.444102	-0.0564706	-1.95686			0.355788	-0.307138	0.0406603	-0.0700489	Q9CQ73		Pkp2
-0.385193	-0.620995	-0.080948	-2.3857	0.0523537	-0.112817	-2.10538	-2.02414	-0.331863			0.220157	0.45301	0.874289	1.12475	P60904	DnaJ homolog subfamily C member 5	Dnajc5
0.185976	0.531485	-0.923614	-2.02527	-1.95228	-1.81456	-1.36285	-1.59382	-1.92952	+	+	1.86366	1.86199	1.53523	1.56001	Q62523	Zyxin	Zyx
-1.39384	-1.33852	-0.80722	-0.141669	-0.204106	-0.0198786	0.20395	-0.0225103	-0.524997	+	+	2.25473	-1.05798	1.69438	-1.06534	A2AKB4;A2AFR3	FERM and PDZ domain-containing protein 1	Frmpd1
-0.503273	-0.673728	-0.285244	-0.677387	-0.829011	-0.45508	-0.393287	-0.146761	-0.941467			0.45964	0.166411	0.00810887	0.00642283	Q9JJ80	Ribosome production factor 2 homolog	Rpf2
-0.563836	-0.535814	-0.27768	-2.24472	-0.401194	-0.378194	-0.459898	-0.20691	-2.74908			0.367122	0.548926	0.346199	0.679519	P54775	26S protease regulatory subunit 6B	Psmc4
-2.61664	-1.934	-2.45366	-2.09549	-0.876366	-0.857055	-1.08516	-1.2447	-2.60186			1.08547	-1.05847	0.589578	-0.690864	Q07076	Annexin A7	Anxa7
-0.703383	-0.758928	-0.0122236	-2.25802	-0.58442	-0.164531	-0.918555	-0.281425	-0.791765			0.304402	0.510811	0.216917	0.172404	P70227	Inositol 1,4,5-trisphosphate receptor type 3	Itpr3
-0.37166	-0.433806	-0.603565	-0.344161	-0.23362	-0.202747	-0.918144	-0.56477	-0.547933			1.20767	-0.209501	0.676421	0.207272	Q8VCG1		Dut
-0.551316	-0.647681	-0.716617	-0.256524	-0.454787	-2.15966	0.0618426	-0.625307	-0.944149			0.202737	0.318452	0.171032	-0.136	P50516	V-type proton ATPase catalytic subunit A	Atp6v1a
-0.402675	-0.599833	-0.355064	-0.582247	-0.506087	-0.37659	-0.511602	-0.358133	-0.59946			0.137711	0.0357841	0.133164	0.0372077	Q61749	Translation initiation factor eIF-2B subunit delta	Eif2b4
-0.150711	-0.224311	-0.10362	-0.574745	-0.746388	-0.732001	-0.725727	-0.643479	-0.604395	+	+	2.88749	0.524831	3.24061	0.49832	Q8C5L3	CCR4-NOT transcription complex subunit 2	Cnot2
-0.541475	-0.887385	-0.231071	-2.20316	-0.559396	-0.095967	-0.281379	-0.54055	-2.35984			0.235561	0.39953	0.303102	0.507278	Q9ESX5	H/ACA ribonucleoprotein complex subunit 4	Dkc1
-0.482035	-0.366756	-0.941033	-1.0817	-0.225263	-0.45846	-0.511703	-0.235343	-0.876243			0.00863008	-0.00813424	0.0764719	-0.0555114	Q61035	Histidine--tRNA ligase, cytoplasmic	Hars
-0.191443	-0.192019	-0.17974	-0.894272	-0.745399	-0.581765	-0.902941	-0.326864	-2.26481	+		2.44215	0.552745	0.784535	0.977138	Q80ZX0		Sec24b
-0.700214	-0.945059	-1.11802	-0.441783	-0.36577	-0.504892	0.101351	-2.18793	-2.52288	+		1.71404	-0.483617	0.29992	0.615388	D3Z0M9		Ddx23
-0.334888	-0.185108	-0.486034	-0.0948857	-0.427005	-0.685868	-0.592235	-0.633323	-2.77552			0.128646	0.067243	0.617615	0.998349	Q61768;P28738;P33175	Kinesin-1 heavy chain	Kif5b
-2.11921	-1.87187	0.174452	-1.96869	-2.12114	-1.51805	-2.71638	0.206444	-2.56815			0.327882	0.597085	0.129002	0.420484	Q9CZU3	Superkiller viralicidic activity 2-like 2	Skiv2l2
-0.26199	-0.262941	-1.00517	0.478071	0.566574	0.603924	0.838571	0.951939	0.12927	+	+	1.87458	-1.05956	1.491	-1.14996	Q5SXY1;Q9D6J3	Cytospin-B	Specc1
-0.0212092	0.231981	0.202616	-2.13609	-2.57437	-2.20686	-2.55582	-2.44815	-2.51223	+	+	3.99539	2.44357	5.17845	2.6432	Q80YT7	Myomegalin	Pde4dip
-0.62773	-0.619828	-0.241988	-0.415497	-0.405167	-2.6446	-0.184424	-0.360698	-2.3299			0.363913	0.658572	0.263517	0.461824	P31938	Dual specificity mitogen-activated protein kinase kinase 1	Map2k1
0.6928	0.297332	0.753787	1.51532	1.66446	1.75889	1.65774	1.70884	1.57546	+	+	2.58058	-1.06492	2.70292	-1.06604	P49817;P51637	Caveolin-1	Cav1
-0.730485	-0.216488	-0.431874	0.0975576	-0.229251	-1.77218	-0.169925	-2.38572	-2.02528			0.105982	0.17501	0.691935	1.06736	P39061	Collagen alpha-1(XVIII) chain;Endostatin	Col18a1
0.0560797	0.432124	-0.376152	-1.63107	-1.69272	-2.25291	-1.82649	-1.32832	-1.81458	+	+	2.46223	1.89625	2.39344	1.69381	O88569	Heterogeneous nuclear ribonucleoproteins A2/B1	Hnrnpa2b1
-0.236902	0.115577	0.0516511	-0.968051	-0.668961	-1.28702	-0.892345	-1.47239	-2.15294	+	+	1.98443	0.951454	1.75627	1.48267	B2RRE7	OTU domain-containing protein 4	Otud4
-0.0077177	-0.721268	0.412467	-1.88904	-2.57256	-0.859513	-2.24473	-1.63622	-2.77793	+	+	1.30728	1.6682	1.97396	2.11412	Q3UHU5	Microtubule cross-linking factor 1	Mtcl1
-0.0872615	-0.202641	0.344833	-1.94835	-0.888972	-2.27249	-2.25803	-2.15967	-1.09204	+	+	1.72922	1.72158	1.9779	1.85489	Q6AW69	Cingulin-like protein 1	Cgnl1
-1.01356	-1.97458	-2.33253	-0.984562	-0.488592	-0.645174	-0.0449051	-0.40389	-0.880014		+	1.19432	-1.06745	1.34633	-1.33062	Q8CIG8	Protein arginine N-methyltransferase 5	Prmt5
-0.26156	-2.40575	-0.695156	-0.569971	-0.479944	-0.764744	-0.154297	-0.330784	-0.928202			0.320563	-0.515936	0.394814	-0.649728	Q9ES74;Q9ES70	Serine/threonine-protein kinase Nek7	Nek7
-0.132616	-0.688853	-1.79436	0.12761	0.272647	0.191572	0.349121	0.166725	-0.194732			1.02411	-1.06922	0.88787	-0.978982	P05480;Q62270;P06240;Q922K9;P39688;Q62190	Neuronal proto-oncogene tyrosine-protein kinase Src	Src
0.0852649	0.0889485	0.201992	-2.91767	-2.35343	-1.41951	-1.96871	-2.12115	-1.51806	+	+	2.2365	2.3556	3.37661	1.99471	Q8VI33;Q6NZA9	Transcription initiation factor TFIID subunit 9	Taf9
-0.6259	-0.692706	-0.525672	-0.536865	-0.4494	-0.359344	-0.378023	-0.329909	-2.1361			1.10737	-0.166223	0.217531	0.333253	P16254	Signal recognition particle 14 kDa protein;Signal recognition particle 14 kDa protein, N-terminally processed	Srp14
-2.48747	0.212541	0.453421	0.355641	0.504921	0.530612	0.68404	0.706835	-2.07367			0.494683	-1.07089	0.103542	-0.379568	Q9CQW9;A0A1B0GT68;Q99J93	Interferon-induced transmembrane protein 3	Ifitm3
0.0581597	-0.129334	-0.239887	-0.976514	-0.635025	-0.939697	-0.474299	-2.20688	-1.28866	+		2.23838	0.746725	1.12914	1.21959	Q61074	Protein phosphatase 1G	Ppm1g
-2.22037	-2.02003	-2.49605	-2.66413	-2.30191	-2.45115	0.18889	0.0738908	-2.64462			0.583494	0.226915	0.70785	-1.45154	Q8BH43	Wiskott-Aldrich syndrome protein family member 2	Wasf2
-2.30506	-1.5694	-1.93354	-1.98738	-0.261234	-0.32103	-0.334941	-2.49418	-2.37034			0.828109	-1.07945	0.0994724	-0.202849	Q8BKH7	Target of rapamycin complex 2 subunit MAPKAP1	Mapkap1
-2.31653	-2.30201	1.07826	-0.0425488	-0.162071	-0.088503	0.239739	-1.63707	-1.93119			0.406416	-1.08238	0.0177917	-0.0705853	Q9CZN7;P50431	Serine hydroxymethyltransferase	Shmt2
-0.398349	-0.803833	-0.497232	-0.503497	-2.32107	-0.273186	-0.0698312	-0.758696	-0.740897			0.285294	0.466114	0.058226	-0.0433299	P37913	DNA ligase 1	Lig1
-0.388902	-2.18564	-0.477343	-0.80962	-0.613205	-0.232138	-0.236775	-0.518589	-0.816459			0.312473	-0.46564	0.334625	-0.493354	Q6PGF5		Bms1
-0.353743	-2.56289	-0.312846	-2.54362	-0.387342	-0.398242	-0.469651	-0.325468	-0.739005			0.0106107	0.0332414	0.305612	-0.565119	Q9DC69	NADH dehydrogenase [ubiquinone] 1 alpha subcomplex subunit 9, mitochondrial	Ndufa9
-0.624157	-1.81272	-2.4817	-0.426981	-0.826098	-2.85676	0.271276	-0.664736	-2.57257			0.10466	-0.269579	0.259849	-0.650848	Q8VE37	Regulator of chromosome condensation	Rcc1
-0.63074	-0.626862	-0.240626	-0.670031	-0.700685	-0.478757	-0.612506	-0.277341	-0.678173			0.327969	0.117082	0.0442978	0.023264	P14576;E9PXC0	Signal recognition particle 54 kDa protein	Srp54;Srp54c
-0.202861	0.250757	0.1075	-0.477495	-1.82811	-2.13973	-1.94837	-2.27251	-2.20392	+	+	1.35876	1.53358	3.71939	2.1934	Q91YT7	YTH domain-containing family protein 2	Ythdf2
-0.63774	-2.27993	-0.280689	-2.17759	-0.657298	-0.356479	-0.388028	-0.245401	-0.38628			0.000911077	-0.00233216	0.516095	-0.726218	Q8BLN5	Lanosterol synthase	Lss
-0.199122	-0.329649	-0.289894	-0.753451	-0.334282	-2.23748	-0.608262	-0.472303	-2.91769			0.65314	0.835517	0.59683	1.05986	Q91VZ6	Stromal membrane-associated protein 1	Smap1
-0.93667	-0.325883	-0.0413291	-1.14414	-0.549913	-0.201965	-0.367437	-2.35344	-1.41952			0.199249	0.197379	0.68048	0.945505	Q3TIX6		Fubp3
-1.78782	-2.88401	-2.29284	-2.66294	-0.403556	-0.63987	-0.420326	-0.751074	-0.799514		+	0.623203	-1.0861	2.10029	-1.66459	Q80W68	Kin of IRRE-like protein 1	Kirrel
-0.355205	-2.06043	0.212396	0.438744	-0.0103502	0.630023	-0.0244766	0.27469	0.0656946			0.69928	-1.08722	0.538041	-0.839715	Q9EP69	Phosphatidylinositide phosphatase SAC1	Sacm1l
-0.751323	-0.0273405	-0.839002	-1.89336	-0.191517	-2.40301	0.0186844	-2.30193	-2.45116			0.597517	0.956742	0.547031	1.03891	P56480	ATP synthase subunit beta, mitochondrial	Atp5b
-0.746782	-2.26011	-0.607687	-1.98575	-0.248934	-0.0529725	-2.2488	-0.187047	-0.48248			0.211581	-0.442307	0.099952	-0.232084	Q9JLV5	Cullin-3	Cul3
-0.023925	-0.141289	-0.0184144	-2.23195	-1.87268	-1.68073	-0.232821	-2.32109	-2.54364	+		3.44426	1.86724	1.0439	1.63797	Q5SFM8	RNA-binding protein 27	Rbm27
-0.971971	-0.684832	-0.825696	-0.697043	-0.249647	-0.521091	-0.308822	-0.396658	-0.679623			1.02939	-0.33824	1.23389	-0.365799	Q6P9R2	Serine/threonine-protein kinase OSR1	Oxsr1
-0.380014	-2.42529	-0.160093	-0.184	0.22119	0.280308	0.165711	0.508995	0.025122			0.675354	-1.0943	0.764525	-1.22174	Q9D0L7	Armadillo repeat-containing protein 10	Armc10
-2.34752	-0.244217	-2.25978	-1.99437	0.281484	0.146032	0.359247	-0.0851695	-2.12723			0.470718	-1.09489	0.413147	-0.999456	Q9CPQ1	Cytochrome c oxidase subunit 6C	Cox6c
-0.448072	-0.417936	-0.340824	-0.629556	-0.900448	-0.374899	-0.562298	-0.437286	-1.21975			0.682263	0.23269	0.619722	0.337499	Q9D8T2	Gasdermin-D	Gsdmdc1
-2.44942	-0.565835	-2.12534	-0.661094	-0.470711	-0.722591	-0.648205	-0.74067	-2.00495			0.869294	-1.0954	0.329313	-0.582258	Q9QYB1	Chloride intracellular channel protein 4	Clic4
-0.495605	-2.80258	0.18098	-0.33673	0.08174	0.471227	-0.132542	0.0804829	-0.495406			0.523726	-1.11115	0.393734	-0.856581	Q9CZW4	Long-chain-fatty-acid--CoA ligase 3	Acsl3
-0.469509	-0.602188	-0.557238	-0.620473	-0.595489	-0.647254	-0.450471	-0.387069	-2.1776			0.870968	0.0780938	0.322573	0.46207	O55222	Integrin-linked protein kinase	Ilk
-0.787636	-0.449546	-0.86192	-0.516619	-0.5173	-0.138818	-0.743285	-0.377128	-0.686287			0.797639	-0.308788	0.223314	-0.0974675	Q8K297	Procollagen galactosyltransferase 1	Colgalt1
-1.52054	-1.95079	-0.321103	-2.34232	-2.55948	-0.0687125	-2.2375	-0.191133	-0.418102			0.157551	0.392695	0.144365	-0.315232	O55242	Sigma non-opioid intracellular receptor 1	Sigmar1
0.0531892	0.206338	0.357964	1.17501	1.40309	1.37728	1.46095	1.4354	1.08627	+	+	3.213	-1.11263	2.77266	-1.12171	Q9JMH9	Unconventional myosin-XVIIIa	Myo18a
-0.451654	-0.233997	-0.900981	-0.168449	-0.488579	-0.840315	-0.475501	-0.54268	-1.12253			0.036526	-0.0297627	0.258717	0.184694	Q9JM76	Actin-related protein 2/3 complex subunit 3	Arpc3
-2.16876	-1.94337	-0.306131	-2.46102	-0.68079	-0.11087	-0.358448	-0.331134	-0.488153			0.158424	-0.388529	0.852173	-1.08018	D4AFX7		Dnajc13
-0.533491	-0.693717	0.472774	0.817535	0.849895	0.922082	1.153	1.01092	0.797227	+	+	1.41666	-1.11465	1.50923	-1.23853	Q9DBS9;A2A716	Oxysterol-binding protein-related protein 3	Osbpl3
-0.624137	-0.831787	-0.438223	-0.746569	-0.579186	-0.370377	-0.493145	-0.355142	-0.856292			0.157122	-0.0660051	0.122978	-0.0631888	Q9WU56	tRNA pseudouridine synthase A, mitochondrial	Pus1
-0.471234	-0.011329	-0.668311	-0.385192	-0.445246	-2.24278	-0.363968	-0.723246	-2.40303			0.428037	0.640782	0.52071	0.779789	Q61316	Heat shock 70 kDa protein 4	Hspa4
-0.525187	0.105673	0.247752	-2.06584	-2.37711	-1.79614	-1.21313	-1.19648	-1.98576	+	+	2.64827	2.02244	1.79043	1.40787	Q6PGL7	WASH complex subunit FAM21	Fam21
-0.264438	-1.60025	0.116965	-1.65308	-0.00959612	-2.01262	-2.23196	-1.87269	-1.68074			0.327459	0.642523	1.16105	1.34589	Q91VU7		Pus7
0.0843797	-1.82192	-0.490499	0.13791	0.367284	0.629041	0.319244	0.598791	-0.15763			0.897925	-1.12076	0.755279	-0.996148	Q9QUR6	Prolyl endopeptidase	Prep
-0.364322	-2.3505	-0.404082	-2.45657	-0.991712	-0.653332	-0.155112	-0.273316	-2.39378			0.141465	0.327572	0.0341366	-0.0988975	Q8CI11	Guanine nucleotide-binding protein-like 3	Gnl3
-2.36912	-2.25915	-0.0517974	-2.30672	-0.0818357	-2.62644	-1.85052	-0.0132235	-2.41125			0.0343059	0.111641	0.044061	-0.135024	Q9CQU3	Protein RER1	Rer1
-2.36717	-2.96591	-1.95711	-1.94577	-1.68389	-0.292262	-1.04183	-1.01187	-1.94579			0.885397	-1.12276	1.21583	-1.0969	P24527	Leukotriene A-4 hydrolase	Lta4h
-1.07134	-0.99335	-0.637068	-1.17354	-0.310314	0.0240045	-0.903341	-0.476419	-0.718057			0.470676	-0.413968	0.480367	-0.201312	Q9WUA3	ATP-dependent 6-phosphofructokinase, platelet type	Pfkp
-1.67417	-1.83494	-1.6048	-0.653455	-0.497275	-0.579322	-0.150999	-0.59028	-1.71063	+		3.79649	-1.12795	0.880648	-0.887336	Q9QXV8	Protein sprouty homolog 2	Spry2
-0.198555	-0.346471	-0.611312	-2.6079	-0.278655	-2.39953	-0.610447	-0.427763	-2.34234			0.848095	1.37658	0.524236	0.741404	Q3UPH7	Rho guanine nucleotide exchange factor 40	Arhgef40
-2.10718	-2.09059	-0.225973	-2.6373	-0.291841	-0.151895	-2.55949	-0.239225	-0.408691			0.165345	-0.447569	0.155896	-0.405445	Q922H2	[Pyruvate dehydrogenase (acetyl-transferring)] kinase isozyme 3, mitochondrial	Pdk3
-0.876867	-1.07649	-0.812433	-0.650827	-0.265697	-0.507954	-0.338634	-0.492627	-0.450646	+	+	1.50244	-0.447105	2.24096	-0.494628	O55013	Trafficking protein particle complex subunit 3	Trappc3
-1.60924	-0.589611	-0.265658	-0.771572	-0.621466	-0.516519	-0.39017	-0.393482	-0.884145			0.169828	-0.184982	0.239549	-0.265569	P27612	Phospholipase A-2-activating protein	Plaa
-1.95616	-1.94259	-2.57962	-1.013	-0.967862	-1.10618	-0.793053	-0.789832	-1.9383	+		2.21023	-1.13045	1.06193	-0.985732	P25911	Tyrosine-protein kinase Lyn	Lyn
-0.547986	-0.717004	-0.564074	-0.798374	-0.775735	-0.566718	-0.179682	-0.641835	-0.536262			0.496728	0.103921	0.4515	-0.157095	Q78XF5	Oligosaccharyltransferase complex subunit OSTC	Ostc
-0.562427	-0.512719	-0.567438	-0.752277	-0.380976	-0.497033	-0.634533	-0.513114	-0.553903			0.0121898	-0.0040993	0.189327	0.0196552	Q60605;Q8CI43	Myosin light polypeptide 6	Myl6
-0.21959	-0.651873	-0.665422	-0.619414	-2.77689	-0.304482	-0.35669	-0.569387	-0.73726			0.383807	0.721299	0.0812827	0.0421506	Q99ME9	Nucleolar GTP-binding protein 1	Gtpbp4
-0.653845	-0.571832	-0.670683	-1.84975	-1.8161	-0.488864	-0.215235	-0.214752	-0.92652			0.771977	0.752786	0.306622	-0.179951	Q8JZQ2	AFG3-like protein 2	Afg3l2
-0.0648919	0.222557	0.0305854	-1.92061	-2.34448	-2.10578	-2.46103	-1.84653	-2.2428	+	+	3.90151	2.18637	3.45694	2.2462	Q99NH0	Ankyrin repeat domain-containing protein 17	Ankrd17
-1.70075	-1.40253	-0.722288	-0.281586	0.172136	-0.31164	0.266653	0.0475056	0.0258734	+	+	1.58331	-1.13483	2.01003	-1.38853	Q99P31	Hsp70-binding protein 1	Hspbp1
-0.475934	-0.789402	-0.567863	-2.29624	-0.660972	-0.556764	-0.479156	-0.226054	-0.902675			0.417968	0.560257	0.12608	-0.0751052	Q80U70	Polycomb protein Suz12	Suz12
1.288	1.03515	1.46745	2.34853	2.48562	2.37693	2.50845	2.50308	2.32193	+	+	3.00311	-1.14016	2.97095	-1.18095	P10852	4F2 cell-surface antigen heavy chain	Slc3a2
-2.10075	-2.56076	-0.615441	-1.92047	-1.65806	-0.428761	-1.65309	-0.0689601	-2.01263			0.221384	-0.423224	0.242289	-0.514092	Q80X41	Serine/threonine-protein kinase VRK1	Vrk1
0.103568	-1.57991	-2.83379	-0.0476356	-2.41329	-2.17969	-0.0073463	-2.45659	-0.722882			0.0327267	0.110165	0.122176	-0.374437	Q3TWW8	Serine/arginine-rich splicing factor 6	Srsf6
-2.65656	-0.615488	-1.76154	-0.471108	-2.91127	-2.11635	-0.152053	0.062284	-0.973397			0.0576435	0.155046	0.923258	-1.32347	Q99MK8;Q3UYH7	Beta-adrenergic receptor kinase 1	Adrbk1
-0.326022	-0.498074	-2.49958	-0.694204	-0.0780694	-2.33501	-0.225569	-0.751636	-2.30673			0.0249013	-0.072131	0.00463172	-0.0132466	O08663	Methionine aminopeptidase 2	Metap2
-2.76759	-2.15894	-0.730618	-0.921156	-0.491975	-0.805358	-0.575769	-1.35815	-0.713271			0.863823	-1.14622	0.704195	-1.00332	Q0VGY8	Protein TANC1	Tanc1
-0.560412	-2.55967	-0.508082	-2.1192	-0.635693	-0.919131	-0.397432	-0.188906	-2.60791			0.00615827	0.0152846	0.048264	-0.144639	Q9CRC8	Leucine-rich repeat-containing protein 40	Lrrc40
-0.398528	-0.383788	-0.296364	0.787189	0.809294	0.763625	1.01198	0.509896	0.490954	+	+	5.31022	-1.14626	2.39422	-1.0305	Q99N57	RAF proto-oncogene serine/threonine-protein kinase	Raf1
-0.794044	-2.35881	-0.581602	-1.87186	-0.494824	-0.149177	-0.339273	-0.430104	-2.39955			0.204014	-0.406198	0.0757321	-0.18851	Q9D023	Mitochondrial pyruvate carrier 2	Mpc2
-0.0680737	0.153591	-0.0195106	-2.0948	-1.47266	-2.16754	-1.0496	-2.63732	-2.77691	+	+	2.95648	1.93366	1.7561	2.17661	Q9D0D5	General transcription factor IIE subunit 1	Gtf2e1
-2.0474	-2.27178	-0.574211	-0.877703	-0.247417	-0.329311	-2.2666	-0.274504	-2.38719			0.94412	-1.14632	0.00438957	0.0116336	Q9JKN1	Zinc transporter 7	Slc30a7
-0.202146	-0.33664	-0.301673	-0.764083	-0.870768	-0.525385	-0.782649	-0.873364	-1.05075	+	+	1.79523	0.439925	2.66705	0.622101	Q921M3	Splicing factor 3B subunit 3	Sf3b3
-2.2078	-1.56548	-2.13743	-1.2615	-0.637223	-0.563439	-2.02509	-0.644325	-2.36572	+		1.72759	-1.14951	0.199103	-0.291854	Q62433	Protein NDRG1	Ndrg1
-1.94931	-2.26661	-0.564246	-0.616512	-0.27211	-0.41387	-1.72404	0.00555125	-2.6273			1.0227	-1.15922	0.0534786	-0.144794	Q8BRF7	Sec1 family domain-containing protein 1	Scfd1
-0.184542	-0.220198	-0.300565	-0.658253	-0.583671	-0.619939	-1.81611	-0.871091	-1.92062	+	+	3.16715	0.385519	1.74737	1.30084	Q60864	Stress-induced-phosphoprotein 1	Stip1
0.0146804	0.0381786	0.0734725	-1.57893	-2.61227	-2.18614	-2.3445	-2.1058	-2.0182	+	+	2.70933	2.16789	4.61371	2.19828	Q9EQ28	DNA polymerase delta subunit 3	Pold3
-0.360863	-2.19521	-0.102825	-2.51732	-2.40573	-1.89742	-2.12834	0.073223	-0.90533			0.946442	1.3872	0.037194	0.100517	Q9CQB5	CDGSH iron-sulfur domain-containing protein 2	Cisd2
-0.513299	-2.32325	-0.271784	-1.0391	-0.593787	-0.23876	-0.46487	-0.889907	-0.935179			0.235767	-0.41223	0.153394	-0.272793	Q31125	Zinc transporter SLC39A7	Slc39a7
-1.61916	-2.17332	-2.6744	-1.89669	-0.600933	-0.47499	-0.61347	-0.285339	-2.11519			0.998585	-1.16476	0.833498	-1.15096	Q8BHG1	Nardilysin	Nrd1
0.15596	-0.278208	-0.00943802	-1.29696	-2.56102	-1.39251	-1.53588	-2.12417	-2.01996	+	+	1.79563	1.70627	2.95247	1.84944	E9Q7G0		Numa1
-0.742585	-2.30217	-0.442204	-0.801016	-0.504455	-2.16791	0.124181	-2.22746	-1.92048			0.00191568	-0.00452573	0.0666231	0.178934	Q64727	Vinculin	Vcl
-2.24273	-2.16735	-2.35164	-0.148657	-0.359764	-2.72776	-0.397883	-2.95238	-0.325093			0.64007	-1.17518	0.522392	-1.02879	P70372	ELAV-like protein 1	Elavl1
-0.127259	-0.681903	-0.1094	-2.07768	-1.12388	-0.746055	-0.78845	-0.886922	-1.65807			1.08242	1.00968	1.13673	0.804959	Q7TT37	Elongator complex protein 1	Ikbkap
-0.482259	-1.84638	-0.586085	-2.22035	-0.72269	-0.3122	-0.507839	-0.320937	-0.763388			0.0538002	0.113507	0.409884	-0.440853	Q80UM7	Mannosyl-oligosaccharide glucosidase	Mogs
-0.0361172	-0.61099	-0.382034	-0.989985	-2.02002	-0.732615	-0.896907	-0.410293	-2.41331			0.992526	0.904492	0.647744	0.897122	O70311	Glycylpeptide N-tetradecanoyltransferase 2	Nmt2
-2.13282	-2.39218	-1.22138	-0.835038	-0.554767	-0.820222	-0.525766	-0.350688	-0.999433	+	+	1.48949	-1.17878	1.47857	-1.29016	Q91XV3	Brain acid soluble protein 1	Basp1
-1.76767	-2.52689	-2.15213	-2.32525	1.58001	-2.15427	1.75443	1.79492	-1.91307			0.384904	-1.1824	1.01262	-2.69432	O89051	Integral membrane protein 2B;BRI2, membrane form;BRI2 intracellular domain;BRI2C, soluble form;Bri23 peptide	Itm2b
-0.493148	-0.44866	-1.26481	-0.354286	-0.184981	-2.49603	-0.669038	-0.337501	-2.91128			0.128379	0.276229	0.268215	0.570403	O35988	Syndecan-4	Sdc4
-0.0965119	-0.0664805	-0.0873582	-2.07063	-0.403701	-1.92335	-2.11637	-2.33503	-1.95416		+	1.21891	1.38244	4.30202	2.05173	P62869	Transcription elongation factor B polypeptide 2	Tceb2
0.132356	-0.255864	-0.370696	-2.49921	-2.3645	-2.32882	-0.832754	-0.603882	-2.11921	+		3.80696	2.23278	0.964444	1.02055	Q689Z5	Protein strawberry notch homolog 1	Sbno1
-0.241456	0.185802	0.0389933	-2.18562	-2.56288	-1.8127	-1.87187	-2.09481	-1.47267	+	+	3.02082	2.18151	2.91498	1.80756	Q65Z40	Wings apart-like protein homolog	Wapal
-0.527477	-1.98739	-0.811572	-0.848788	-0.338235	-0.582248	-0.436718	-0.457529	-0.989043			0.478981	-0.519058	0.426215	-0.481051	Q62086	Serum paraoxonase/arylesterase 2	Pon2
-2.27251	-2.20392	-2.91769	-2.10847	0.729851	-2.44374	-0.824214	-0.920075	-2.19298			0.504625	-1.19059	1.09164	-1.15228	Q9D620	Rab11 family-interacting protein 1	Rab11fip1
-0.72343	-0.830171	-0.368274	-2.48168	-0.761295	-0.316837	-0.612601	-0.406919	-1.63356			0.333675	0.54598	0.237331	0.243735	Q3UMR5	Calcium uniporter protein, mitochondrial	Mcu
-1.80607	-2.36932	-1.44783	-2.27992	-2.61116	-2.32527	-1.57894	-2.61229	-2.18615			0.858571	0.531044	0.247258	0.251389	Q8R2K4	TAF6-like RNA polymerase II p300/CBP-associated factor-associated factor 65 kDa subunit 6L	Taf6l
-2.27557	-2.50081	-2.33857	-1.20626	-1.1904	-1.14181	-2.07478	-2.15951	-2.36061	+		4.16074	-1.19216	0.735039	-0.173352	Q68FD9	UPF0606 protein KIAA1549	Kiaa1549
-1.95681	-2.64131	-1.80768	-2.04834	-2.26009	-2.21955	-0.564722	-0.00312098	-1.89744			0.0529653	0.0407265	0.997536	-1.31351	Q8C7X2	ER membrane protein complex subunit 1	Emc1
-2.46664	-0.716181	-2.0466	-2.33387	-0.194807	-2.20194	-0.13781	-0.419789	-1.89457			0.0666216	-0.16627	0.538785	-0.925752	P97371	Proteasome activator complex subunit 1	Psme1
-0.652906	-0.67671	-0.58664	-0.776141	-0.61568	-0.546504	-0.457445	-0.506692	-2.16792			0.0339801	0.00735652	0.291337	0.405267	P62334	26S protease regulatory subunit 10B	Psmc6
-0.790202	-0.687095	-0.856354	-0.850032	-0.527219	-2.6274	-0.0876969	-0.545691	-2.07769			0.353704	0.557002	0.0730898	0.12581	Q9D8U8	Sorting nexin-5	Snx5
-0.00836371	0.0937282	-0.0545203	-2.42519	-2.51612	-1.74193	-2.22037	-2.02003	-2.49605	+	+	3.07678	2.23803	4.00411	2.25576	Q6NV99		Haus6
-1.15649	-0.745236	-1.27325	0.361096	-0.087678	0.132576	0.705219	0.384679	-0.771583	+		2.35572	-1.19366	1.14987	-1.16443	Q62136	Tyrosine-protein phosphatase non-receptor type 21	Ptpn21
-0.588477	-2.3263	-0.485395	-0.952842	-0.587786	-0.435984	-0.609219	-0.430841	-0.635879			0.314738	-0.474519	0.405803	-0.574743	Q8K1E0	Syntaxin-5	Stx5
-0.248689	0.33808	-0.234672	-2.30806	-2.33323	-2.18473	-2.07064	-1.92336	-2.49923	+	+	3.44286	2.22691	2.91145	2.11598	P59328	WD repeat and HMG-box DNA-binding protein 1	Wdhd1
-0.636151	-0.472887	-0.846851	-0.519325	-0.447676	-0.705558	-0.789208	-0.593729	-2.36452			0.287256	-0.094443	0.450294	0.597189	Q9QYA2	Mitochondrial import receptor subunit TOM40 homolog	Tomm40
0.246483	-0.135555	-0.555646	-2.15811	-1.52053	-1.63526	-0.821788	-1.91288	-2.32884	+	+	2.22916	1.62306	1.41792	1.5396	Q8CHY6	Transcriptional repressor p66 alpha	Gatad2a
-0.0596185	-0.21035	-0.130688	-1.95077	-2.1917	-0.299241	-2.18564	-2.56289	-1.81272		+	1.06151	1.34702	3.12792	2.05353	Q9CXF4	TBC1 domain family member 15	Tbc1d15
-0.0622903	-0.0024025	-0.0461584	-2.17076	-2.01033	-0.928437	-2.4817	-2.27993	-2.61118	+	+	1.88651	1.66623	4.79698	2.42065	Q91XU0	ATPase WRNIP1	Wrnip1
-0.153454	-0.693767	-0.560809	-1.10742	-0.818895	-0.599313	-0.758576	-0.689986	-0.588021			0.783812	0.372535	0.545027	0.209518	Q8CCP0	Nuclear export mediator factor Nemf	Nemf
-0.716878	-0.456041	-0.785115	-0.395047	-0.390832	-0.902685	-0.55292	-0.727145	-0.858856			0.172285	-0.0898237	0.170302	0.0602956	O55131	Septin-7	2007-09-01
-0.755559	-2.43481	-1.02281	-0.697233	0.0449082	0.0367294	0.195594	0.307875	-2.54405			0.975328	-1.1992	0.271674	-0.724202	P54822	Adenylosuccinate lyase	Adsl
-0.156061	-0.0524551	0.0818869	-2.0085	-1.71254	-1.86769	-2.04836	-2.26011	-2.21956	+	+	4.11129	1.8207	4.63999	2.1338	E9Q512		Trip11
-0.612013	-1.94019	-0.482779	-1.94336	-0.350332	-0.584637	-0.527369	-0.504014	-0.953898			0.0256976	-0.0522196	0.289756	-0.349902	Q9DB73	NADH-cytochrome b5 reductase 1	Cyb5r1
-2.66554	-0.094598	-1.89359	-0.566981	-0.389938	-2.2146	-0.0140704	-2.33388	-2.20195			0.198449	-0.494069	0.0106571	-0.0346068	P97384	Annexin A11	Anxa11
-0.0786958	-0.653614	-0.570774	-2.3501	-1.60024	-0.85365	-0.721606	-0.302467	-2.62742			1.173	1.16697	0.457941	0.782804	Q6A4J8	Ubiquitin carboxyl-terminal hydrolase 7	Usp7
-2.60928	-2.18447	-0.659988	-0.698145	-0.693876	-0.45226	-0.16151	-0.34179	-0.50005			0.9421	-1.20315	1.16294	-1.48346	Q8C147	Dedicator of cytokinesis protein 8	Dock8
-0.0917448	0.0870081	-0.238322	-2.35048	-0.920397	-2.36911	-1.35493	-2.42521	-2.51614	+	+	1.67327	1.79897	2.20007	2.01774	A2AHC3	Calmodulin-regulated spectrin-associated protein 1	Camsap1
-0.661855	-0.683353	-1.80971	-2.25913	-0.0270637	-2.13303	-1.74194	-0.271512	-1.95962			0.19843	0.421435	0.156696	0.272719	P63034;Q9QX11;O08967	Cytohesin-2;Cytohesin-1;Cytohesin-3	Cyth2;Cyth1;Cyth3
-0.64539	-2.45344	-0.940444	-0.723903	-2.10717	-0.288128	-0.451771	-2.30807	-0.284846			0.145376	-0.306692	0.143578	-0.331529	Q3TDN2	FAS-associated factor 2	Faf2
-0.508171	-2.00435	-0.526609	-2.09057	-0.684985	-0.429959	-0.41014	-0.666368	-2.33324			0.0259694	0.0554616	0.0545791	0.123539	Q9D5T0	ATPase family AAA domain-containing protein 1	Atad1
-2.12573	-2.06946	-2.29578	-1.97774	1.34576	-2.22563	0.967392	-1.97775	1.49516			0.452297	-1.21112	1.0078	-2.32526	P0DMR6;P0DMR5	TD and POZ domain-containing protein 1-like;TD and POZ domain-containing protein 1	Gm9125;Tdpoz1
-0.46494	-0.491954	-0.0353876	-1.9493	-2.26659	-0.545552	-0.421185	-2.18475	-2.15812			1.07558	1.25639	0.978898	1.25726	Q9Z1T1	AP-3 complex subunit beta-1	Ap3b1
-0.04016	-2.2709	0.0489267	-2.38717	-2.33501	-2.18782	-1.52054	-0.35778	-1.95078			0.95258	1.54929	0.22835	0.522323	Q8K3Z9	Nuclear envelope pore membrane protein POM 121	Pom121
-0.825725	-1.19946	-0.58514	-2.48674	-1.61595	-0.383396	-0.662419	-0.173149	-0.547469			0.418977	0.625254	0.816929	-0.409097	Q3URQ0	Testis-expressed sequence 10 protein	Tex10
-1.87703	-2.04608	-0.411375	-2.05215	-0.425003	-0.303119	-0.109944	-2.19172	-2.17078			0.270768	-0.518072	0.0176843	0.0459825	Q9WV60	Glycogen synthase kinase-3 beta	Gsk3b
-2.31412	-2.09656	-1.71063	-1.89456	-0.434439	-0.149759	-0.206274	-0.313248	-2.29625			1.00189	-1.21419	0.717532	-1.10185	P61022	Calcineurin B homologous protein 1	Chp1
-0.989963	-3.38289	-2.3788	-2.10074	-2.56074	-0.705976	-2.01034	-2.16876	-1.94337			0.199594	-0.461401	0.108759	-0.20973	P24860	G2/mitotic-specific cyclin-B1	Ccnb1
-2.28412	-2.34599	-2.40227	-2.27177	-0.522745	-0.58717	-0.524341	-0.543274	-1.05384		+	0.994975	-1.2169	3.12156	-1.63698	P62835	Ras-related protein Rap-1A	Rap1a
-2.50357	-2.09015	-2.53665	-2.43417	-0.37936	-0.662733	-2.02554	-0.480498	-1.35657			0.859608	-1.21803	1.08999	-1.08925	Q8C1B7	Septin-11	2011-09-01
-0.313846	-0.120105	-0.529692	-1.46706	-1.38389	-2.83377	-0.608788	-0.722585	-2.35011	+		1.50206	1.57369	0.721037	0.905947	P26369	Splicing factor U2AF 65 kDa subunit	U2af2
-0.338497	-0.391152	0.101956	-1.02454	-2.65654	-0.589852	-1.72625	-1.60025	-1.97672		+	0.871941	1.21441	2.90629	1.55851	P54276	DNA mismatch repair protein Msh6	Msh6
-0.241135	-0.712977	-0.484376	-0.848191	-0.872228	-0.52982	-0.814476	-0.841344	-0.666188			0.7042	0.270584	0.938749	0.294507	Q9JHU9	Inositol-3-phosphate synthase 1	Isyna1
-0.855105	-1.08142	-0.805154	-1.23968	-0.855214	-0.555398	-0.393501	-0.349495	-0.993545			0.0484533	-0.0304606	0.678198	-0.335044	Q8R323	Replication factor C subunit 3	Rfc3
-0.830665	-1.04288	-0.738753	-0.858161	-0.474161	-0.418015	-0.66236	-0.554023	-0.722826			0.804991	-0.287322	1.02566	-0.224365	Q9JL62	Glycolipid transfer protein	Gltp
-1.03047	-1.68086	-1.50194	-1.20385	-0.659661	-0.939985	-0.680318	-0.464067	-0.896887		+	0.876483	-0.469921	1.4569	-0.723996	Q9JLJ5	Elongation of very long chain fatty acids protein 1	Elovl1
-2.23402	-1.96981	-1.97641	-0.211693	-0.345497	-1.95414	-0.152319	-0.0855981	-2.62645			1.01302	-1.22297	0.586953	-1.10529	Q7TNV0	Protein DEK	Dek
-0.47994	-0.813413	-0.349324	-0.79733	-0.859899	-0.966895	-0.97169	-0.401794	-0.897476			1.04713	0.327149	0.390823	0.209428	Q8CFI0;A2A5Z6;Q6I6G8;Q8K4P8	E3 ubiquitin-protein ligase NEDD4-like	Nedd4l
-0.312242	-1.92023	-2.60455	-1.76153	-2.49956	-2.23401	0.220667	-2.13304	-2.10718			0.317461	0.552692	0.0940551	-0.272489	Q6ZWQ0	Nesprin-2	Syne2
-2.75701	-2.02152	-0.641811	-0.870682	-0.357606	-0.519468	-2.16755	-0.524244	-0.859242			0.894367	-1.2242	0.320409	-0.623102	Q06138;Q9DB16	Calcium-binding protein 39	Cab39
-2.29088	-2.03629	-2.46287	-0.405687	-0.408368	-2.29825	0.210666	-0.338535	-2.43982			0.889327	-1.22591	0.795631	-1.40745	P70280	Vesicle-associated membrane protein 7	Vamp7
-0.414129	-0.231182	-0.574834	-0.793532	-0.46535	-1.9764	-2.09059	-0.471904	-0.973205			0.646379	0.671711	0.72278	0.771851	Q5SUF2	Luc7-like protein 3	Luc7l3
-0.590539	-2.93005	-2.2747	-0.709633	-0.635676	-0.765326	-2.67484	-0.76836	-1.25114			0.814762	-1.22822	0.15191	-0.366985	Q9Z0R9	Fatty acid desaturase 2	Fads2
-0.643543	-0.126873	-2.34938	-0.532712	-0.471748	-2.36699	-0.180668	-1.60923	-1.94931			0.0308745	0.0838849	0.0847905	0.206472	Q6ZWX6	Eukaryotic translation initiation factor 2 subunit 1	Eif2s1
-1.29073	-2.74259	-2.19397	-0.752319	0.0829668	-1.86486	-0.545972	-1.60522	-2.19697			0.80728	-1.23103	0.415008	-0.626375	P26043	Radixin	Rdx
-0.452807	-0.331395	-0.581732	-0.393938	-0.203635	-0.651911	-2.33503	-2.18783	-2.48676		+	0.0931858	-0.0388164	4.12429	1.88123	P26443	Glutamate dehydrogenase 1, mitochondrial	Glud1
-1.97031	-2.01234	-2.85189	-1.14842	-0.879672	-1.10626	-0.827712	-2.05427	-2.50062	+		1.8371	-1.2334	0.34818	-0.483978	Q7TMS5	ATP-binding cassette sub-family G member 2	Abcg2
-0.170638	-0.181442	0.106896	-2.35879	-2.60927	-2.18445	-2.05217	-2.10075	-2.56076	+	+	3.91946	2.30244	3.48601	2.15616	P69566	Ran-binding protein 9	Ranbp9
-2.57386	-2.76069	-0.516512	-1.63355	-0.398023	-0.094954	-0.471829	-0.446359	-1.84977			0.653642	-1.24151	0.528874	-1.0277	Q9ERS5	Pleckstrin homology domain-containing family A member 2	Plekha2
-0.513757	-0.663871	-0.448775	-0.763912	-0.934445	-0.79331	-0.605751	-0.667773	-0.8617	+		1.60019	0.288421	0.782247	0.169607	Q9D883	Splicing factor U2AF 35 kDa subunit	U2af1
-1.78987	-1.73228	-0.533148	-2.49417	-2.37032	-0.00562234	-0.849153	-0.368681	-2.83379			0.108127	0.271604	0.000465033	-0.00122505	P18654;Q7TPS0	Ribosomal protein S6 kinase alpha-3	Rps6ka3
-0.287886	-0.984987	-0.416243	-2.57384	-0.709899	-0.746212	-0.838074	-0.544854	-1.13513			0.52694	0.780279	0.431983	0.276312	Q9CU62	Structural maintenance of chromosomes protein 1A	Smc1a
-1.7954	-2.1936	-2.72908	-2.76067	-2.19519	-2.32323	-0.0503014	-0.159073	-2.65656			0.228806	0.187005	0.649938	-1.28405	Q62189;F8VQ88	U1 small nuclear ribonucleoprotein A	Snrpa;Gm5145
-2.32387	-2.42749	-2.21972	-0.651422	-2.4502	-0.144433	0.287401	0.19267	-0.387267		+	0.818961	-1.24167	3.37051	-2.35463	Q07113	Cation-independent mannose-6-phosphate receptor	Igf2r
-1.9731	-2.08105	0.127657	-2.09654	-1.71062	0.0839219	-2.49958	-2.23402	-1.96981			0.0230048	-0.0677523	0.558498	0.925639	Q8BXZ1	Protein disulfide-isomerase TMX3	Tmx3
-1.27066	-0.76727	-0.709615	-0.703802	-0.413223	-2.30215	-0.474215	-0.398085	-0.967592			0.13447	0.223877	0.527969	-0.302551	Q5SNZ0	Girdin	Ccdc88a
-0.694048	-0.797181	-0.753911	-0.588347	-0.691701	-0.665502	-0.715997	-0.444644	-1.09902			1.08975	-0.0998634	0.00828171	0.00484011	A2A432	Cullin-4B	Cul4b
-0.733984	-0.625401	-0.659857	-0.949764	-0.864073	-0.767193	-0.601283	-0.433428	-0.945545	+		1.41345	0.187263	0.0283326	-0.0129954	P98083;Q61120;Q8BMC3	SHC-transforming protein 1	Shc1
-2.37722	-2.23096	-1.9975	-1.55195	-2.56593	-1.84636	0.331816	-1.97641	-2.55967			0.266331	-0.213816	0.377629	-0.800475	Q8BG79	CWF19-like protein 2	Cwf19l2
-2.56609	-0.113333	-0.220459	0.176244	0.340584	0.308328	0.185371	0.355866	0.333732			0.706764	-1.24168	0.717163	-1.25828	P37040	NADPH--cytochrome P450 reductase	Por
1.15909	0.556615	0.93241	2.06728	2.24081	2.07285	2.33051	2.31469	2.02654	+	+	2.59706	-1.24428	2.57696	-1.34121	P09055	Integrin beta-1	Itgb1
-2.02474	0.0605199	0.185987	-1.47549	-1.67287	-1.2648	-2.60928	-2.18447	-2.03351			0.53273	0.878305	1.07288	1.68301	Q8R081	Heterogeneous nuclear ribonucleoprotein L	Hnrnpl
-1.92814	-0.694532	-0.713279	-0.723226	-0.672771	-0.574765	-0.54873	-0.44997	-0.971732			0.48186	-0.455063	0.446416	-0.455173	O09110	Dual specificity mitogen-activated protein kinase kinase 3	Map2k3
-0.930297	-0.085114	-1.02379	0.288496	0.694107	0.741737	0.805497	0.799401	-0.061681	+	+	1.71362	-1.25451	1.34602	-1.19414	Q7TT50;Q80UW5	Serine/threonine-protein kinase MRCK beta	Cdc42bpb
-1.12311	-1.22165	-0.602388	-2.75699	-0.384306	-0.555112	-0.635453	-0.616992	-0.895871			0.115158	0.249752	0.556284	-0.266279	P48437	Prospero homeobox protein 1	Prox1
-2.77793	-2.25803	-2.15968	-2.59551	-0.336723	-0.496963	0.20878	0.0329436	-0.451709		+	0.76807	-1.25548	2.97036	-2.32855	P28028	Serine/threonine-protein kinase B-raf	Braf
-1.98576	-2.23196	-0.917273	-0.874572	-0.190342	-0.300922	0.120336	-0.163896	-1.11893			1.29203	-1.25639	1.13076	-1.32417	Q8R2Y2	Cell surface glycoprotein MUC18	Mcam
-2.23708	-0.553786	-0.428494	-1.80605	-2.3693	-2.18589	-0.180184	-0.439511	-0.741033			0.798228	1.0473	0.43908	-0.619542	Q0GNC1	Inverted formin-2	Inf2
-0.518647	-0.512843	-0.181882	-1.06859	-1.08144	-0.772549	-0.842251	-0.896489	-2.76069	+		1.71613	0.569737	0.789545	1.09535	Q99KY4	Cyclin-G-associated kinase	Gak
-0.30784	-0.550372	-0.582801	-0.706768	-2.18205	-0.7734	-0.835935	-0.479	-2.1952			0.689494	0.740403	0.580007	0.689709	Q9EQC5	N-terminal kinase-like protein	Scyl1
-0.0113933	-2.11519	-0.247422	-0.811014	-1.9568	-0.350227	-0.977673	-2.32325	-2.31412			0.109499	0.248012	0.603749	1.08035	Q8K205		Pop1
-0.658672	-0.918058	-0.530782	-2.6413	-0.501931	-0.750299	-0.714086	-0.484741	-2.09656			0.362631	0.595338	0.313565	0.395957	P49615	Cyclin-dependent-like kinase 5	Cdk5
-2.32109	-2.54364	-0.201336	-1.00634	-0.100077	-0.18168	-0.620903	0.0800667	-0.612472			0.719348	-1.25932	0.76811	-1.30425	Q9D3P8	Plasminogen receptor (KT)	Plgrkt
-0.462152	-1.83331	-2.13673	-1.80767	-0.599038	-0.656531	-0.387922	-0.437436	-2.30217			0.283715	-0.456318	0.20664	-0.434888	Q8VI84	Nucleolar complex protein 3 homolog	Noc3l
-1.19996	-1.83265	-2.71967	-0.767944	-0.542988	-0.654339	-0.676368	-0.608975	-1.2087	+		1.32626	-1.26234	1.06375	-1.08608	Q9JM52;P83510	Misshapen-like kinase 1	Mink1
-0.472775	-0.420947	-1.94657	-2.04659	-0.235596	-0.85032	-0.335262	-2.56594	-1.84638			0.0456174	0.0974039	0.314802	0.635764	Q9Z2U0;Q9CWH6	Proteasome subunit alpha type-7	Psma7
-2.25466	-0.0020028	-1.8967	-2.62015	0.166063	-2.64506	-1.97458	-2.33252	-1.4755			0.0968052	0.315261	0.296989	0.543079	O35639	Annexin A3	Anxa3
-1.65799	-2.61593	-0.878798	-2.31328	-2.32628	-0.957048	-1.67288	-1.26481	-1.55412			0.0768802	0.147962	0.160009	-0.220305	Q8BUI3	Leucine-rich repeat and WD repeat-containing protein 1	LRWD1
-0.865895	-0.616237	-1.59038	-0.557808	-0.246799	-1.05896	-0.437068	-0.848219	-1.98739			0.463323	-0.40298	0.0414506	0.0667239	P07742	Ribonucleoside-diphosphate reductase large subunit	Rrm1
-0.554356	-0.819676	-1.70723	-0.938324	-0.501623	-0.580783	-0.797446	-0.44911	-1.01962			0.40057	-0.353512	0.283631	-0.271697	Q7TNC4	Putative RNA-binding protein Luc7-like 2	Luc7l2
-0.553936	-2.47029	-1.82672	-2.03603	-0.561576	-2.25148	-0.0552819	-0.622561	-2.75701			0.000260902	-0.000619769	0.180128	-0.472032	Q8C407	Protein YIPF4	Yipf4
-0.712732	-0.44732	-0.469486	-1.94018	-0.795671	-0.920398	-0.600964	-0.736735	-1.06385			0.842198	0.675571	0.729532	0.257338	Q62393	Tumor protein D52	Tpd52
-2.01663	-2.21105	-1.6204	-0.764638	-0.548816	-0.738084	-0.433123	-0.350704	-2.23096	+		2.6077	-1.26552	0.672279	-0.944432	Q32NY4	Metal transporter CNNM3	Cnnm3
-0.921616	-1.2155	-0.48928	-0.466705	-0.79415	-1.13945	-1.11838	-0.330852	-0.681834			0.0938561	-0.0753652	0.205524	-0.165111	P22892	AP-1 complex subunit gamma-1	Ap1g1
-0.912896	-2.22299	-0.670283	-2.66552	-0.467998	-0.947832	-0.225856	-0.778869	-2.02152			0.0378018	0.0917264	0.133504	-0.259975	Q9CR60	Vesicle transport protein GOT1B	Golt1b
-2.23184	-0.450164	-0.411743	-1.89358	-0.427927	-0.301251	-1.80606	-2.36932	-0.416171			0.0696265	-0.156997	0.234979	0.499267	P34152;Q9QVP9	Focal adhesion kinase 1	Ptk2
-1.70445	-2.03125	-2.47178	-2.65771	-0.544566	-1.99859	-0.165596	-0.438819	-2.18591			0.194338	-0.335536	0.783288	-1.13905	P97798	Neogenin	Neo1
-1.67737	-2.7537	-0.885046	-1.8097	-2.45342	-0.533619	-0.302066	-0.300215	-0.649071			0.0779877	-0.173125	1.15058	-1.35492	Q8C522	Endonuclease domain-containing 1 protein	Endod1
-0.50484	-0.877714	-0.532985	-0.84443	-0.824245	-0.869991	-0.694152	-0.685737	-0.963039			0.795526	0.207709	0.400595	0.142464	P70279	Surfeit locus protein 6	Surf6
-2.52922	-0.412376	-0.271047	-2.00434	-1.78259	-2.20842	-2.18207	-0.0546269	-1.95681			0.554977	0.927568	0.119884	0.326955	Q8BJ34	Meiosis arrest female protein 1	Marf1
-2.09481	-0.678363	-1.47267	-0.0637449	-0.119062	-0.265408	-0.343576	-0.375459	-2.44716	+		1.42224	-1.26588	0.168157	-0.359882	Q8K1J6	CCA tRNA nucleotidyltransferase 1, mitochondrial	Trnt1
-0.965219	-2.87526	-0.507954	-2.27088	-0.976211	-0.880184	-1.80768	-0.655775	-2.46664			0.0290745	-0.0737171	0.0759546	0.193887	Q7TMY8	E3 ubiquitin-protein ligase HUWE1	Huwe1
-0.825636	-0.424565	0.196182	-1.87702	-1.94582	-2.04607	-1.97221	-1.2267	-2.0466	+	+	2.22363	1.60496	1.61465	1.39716	Q9R269	Periplakin	Ppl
-0.642364	-2.00495	-0.487764	-2.62845	-2.81023	-0.758727	-0.553501	-0.298488	-0.978717			0.55595	1.02077	0.345691	-0.434791	Q3TIX9	U4/U6.U5 tri-snRNP-associated protein 2	Usp39
-1.9885	-2.19629	-0.59989	-2.02948	-0.744936	-0.478219	-0.493373	-0.359121	-2.62017			0.299185	-0.510684	0.18846	-0.43734	Q8R1V4	Transmembrane emp24 domain-containing protein 4	Tmed4
-0.934416	-1.04219	-0.70264	-0.921563	-0.723558	-0.619867	-0.643407	-0.537807	-0.916133			0.443765	-0.138085	0.572288	-0.193965	Q9WUK4	Replication factor C subunit 2	Rfc2
-2.08977	-0.618019	-0.172668	-3.38287	-2.37879	-0.646334	-2.64508	-0.581896	-2.31329			0.523729	1.17584	0.44094	0.886602	E9QAE3		Btaf1
-0.482082	-0.65968	-0.485775	-0.782998	-0.921153	-1.0503	-0.691388	-0.706289	-2.3263	+		1.74729	0.375639	0.569404	0.698812	Q00547	Hyaluronan mediated motility receptor	Hmmr
-1.076	-0.84981	-0.139706	-2.69866	-2.16193	-0.757347	-2.03604	-0.264164	-2.2515			0.854698	1.18414	0.528812	0.828728	O35638	Cohesin subunit SA-2	Stag2
-1.18854	-2.63473	-1.86487	-0.612643	-0.588997	-0.676144	-0.111465	-0.857807	-0.509102	+	+	1.41324	-1.27012	1.39207	-1.40326	Q6ZPF4;A2APV2	Formin-like protein 3	Fmnl3
-0.890971	-0.635695	-2.44659	-0.947318	-0.753897	-0.799673	-0.509176	-0.40319	-1.15916			0.359557	-0.49079	0.444072	-0.63391	Q99N50	Synaptotagmin-like protein 2	Sytl2
-1.11966	0.345321	-2.10057	-2.783	-0.944778	-1.09828	-2.66553	-0.97713	-1.89359			0.284116	0.650385	0.441758	0.887117	P97434	Myosin phosphatase Rho-interacting protein	Mprip
-1.34152	-1.30896	-1.31461	-2.20049	-1.26662	-0.340295	-0.268765	-0.504003	-2.65773			0.0330395	-0.0525635	0.0829245	-0.178198	Q6PDI5	Proteasome-associated protein ECM29 homolog	Ecm29
-0.137578	-0.107543	-0.117008	-1.92021	-2.60453	-2.36875	-1.9986	-1.80971	-2.45344	+	+	3.38573	2.17712	3.29717	1.96654	Q4KMM3	Oxidation resistance protein 1	Oxr1
-0.30969	-0.181627	-1.93858	-0.441036	-0.257659	-2.55185	-2.00435	-1.7826	-0.350166			0.106301	0.273547	0.301542	0.569073	O08997	Copper transport protein ATOX1	Atox1
-0.688997	-1.00514	-0.920195	-1.36934	-0.861826	-0.559028	-0.84928	-0.44169	-0.539913			0.0813548	0.0586211	0.776843	-0.261149	P35282	Ras-related protein Rab-21	Rab21
-0.491517	-1.8799	-0.607976	-0.702114	-0.816563	-0.650512	-0.647088	-0.640884	-2.20843			0.237615	-0.270066	0.0894604	0.172338	Q8BFY6	Peflin	Pef1
-0.900544	-2.13694	-0.665234	-0.546193	-2.55716	-0.122109	-2.2709	-0.472303	-0.580075			0.0629042	-0.159087	0.0591974	-0.126482	Q6DFZ1		Gbf1
-0.144115	-0.234404	-0.29441	-0.968494	-1.28389	-2.30135	-1.67946	-1.38953	-1.87703	+	+	1.48189	1.2936	3.18416	1.42436	B1AVH7	TBC1 domain family member 2A	Tbc1d2
-2.16755	-1.63356	-1.57894	-0.578238	-0.193171	-0.779558	0.132084	-0.336531	-2.65318	+		2.12924	-1.27636	0.404441	-0.840808	Q8VDZ4	Palmitoyltransferase ZDHHC5	Zdhhc5
-0.37798	-0.973292	-0.691609	-1.05276	-0.838445	-0.735762	-0.72069	-0.681687	-2.04608			0.424793	0.194695	0.415072	0.468525	Q8BG81	Polymerase delta-interacting protein 3	Poldip3
-2.61495	-1.55337	-2.07643	-1.07669	-0.555136	-0.773612	-0.558695	-0.772683	-0.916855	+	+	1.69819	-1.27977	1.83393	-1.33217	P97372	Proteasome activator complex subunit 2	Psme2
-0.772217	-0.503233	-2.06733	-2.04739	-0.576441	-0.74718	-0.438052	-0.634777	-2.02949			0.00459962	0.00941132	0.0391331	-0.0801523	P62141	Serine/threonine-protein phosphatase PP1-beta catalytic subunit	Ppp1cb
-2.25626	-1.9437	0.0780868	-0.459716	0.0312526	0.147789	0.178171	0.117964	-0.365202			0.782222	-1.2804	0.833694	-1.35093	Q8R3G9	Tetraspanin-8	Tspan8
-1.64441	-2.21756	-1.95686	-1.52972	-0.174189	-0.26973	0.196004	0.121757	-1.89608			1.28643	-1.28173	0.937479	-1.4135	P62331	ADP-ribosylation factor 6	Arf6
-2.95238	-1.69687	-2.15839	-2.49124	-0.146668	-2.50376	-0.638937	-0.278091	-2.69867			0.255013	-0.555322	0.563479	-1.06398	Q91VA7	Isocitrate dehydrogenase [NAD] subunit, mitochondrial	Idh3b
-2.00851	0.364907	-2.26347	0.119756	-0.222357	0.0489539	0.0338519	-2.60852	-2.68255			0.693773	-1.28447	0.135631	0.450052	Q62425	Cytochrome c oxidase subunit NDUFA4	Ndufa4
-0.742611	-0.7323	-0.976124	-0.877232	-0.722832	-0.750934	-0.603506	-0.646533	-1.0428			0.132394	-0.0333458	0.119456	-0.0527335	Q80X95;Q6NTA4	Ras-related GTP-binding protein A;Ras-related GTP-binding protein B	Rraga;Rragb
-2.23767	-2.4092	-2.77075	-1.9362	-0.978602	-0.634562	-1.64541	-1.62528	-1.02125	+	+	1.42865	-1.28942	1.80557	-1.04189	Q8BMK4	Cytoskeleton-associated protein 4	Ckap4
-2.17871	-1.85171	-0.25284	-0.466302	-0.45175	-2.02373	-0.386549	-2.16194	-0.48165			0.220279	-0.44716	0.193372	-0.417708	Q9CXE7	Transmembrane emp24 domain-containing protein 5	Tmed5
-2.77788	-2.07518	-2.2432	-1.87127	-0.714586	-0.621979	-0.789739	-0.685783	-2.02627	+		1.33484	-1.29614	1.17402	-1.19816	P23249	Putative helicase MOV-10	Mov10
-1.97555	-0.213482	-0.000199255	-1.73227	-1.79539	-2.19359	-2.78302	-2.20051	-1.92023			0.851478	1.17734	1.09376	1.57151	P40124	Adenylyl cyclase-associated protein 1	Cap1
-2.50378	-2.02681	-2.02375	-0.498887	-2.0335	-0.115906	-0.2208	-0.4356	-1.5799		+	1.00604	-1.30201	1.47935	-1.43934	A2ATK9		Fam171a1
-2.32174	-2.55146	-2.17584	-0.820104	-0.150352	-2.15562	-0.595956	-2.18334	-1.68532			1.02412	-1.30766	0.82983	-0.861475	P61164;Q8R5C5	Alpha-centractin;Beta-centractin	Actr1a;Actr1b
-0.61173	-0.895695	-0.570599	-2.72906	-0.810908	-0.623468	-0.672553	-0.701318	-2.55186			0.43797	0.695138	0.416071	0.615903	Q8K3A9	7SK snRNA methylphosphate capping enzyme	Mepce
-0.899726	-2.62697	-0.860255	-2.20514	-0.643089	-0.312485	-2.55718	-0.325068	-0.824751			0.189708	-0.408747	0.0904108	-0.226652	Q8K2Q7	BRO1 domain-containing protein BROX	Brox
-0.599536	-1.74001	-0.59797	-1.54555	-1.12046	-0.462034	-0.60034	-2.30137	-2.51554			0.0438717	0.0635085	0.50551	0.826578	Q80U95	Ubiquitin-protein ligase E3C	Ube3c
-0.174832	-0.0820886	-0.178625	-2.08033	-2.07243	-1.97309	-2.41508	-2.34938	-2.0474	+	+	5.65594	1.89677	4.25988	2.12544	Q8C9B9	Death-inducer obliterator 1	Dido1
-0.42584	-2.48022	-0.438024	-2.08104	-2.37721	-0.305214	-0.372915	-2.27178	-2.49125			0.192871	0.473126	0.24649	0.597289	Q9QXK7	Cleavage and polyadenylation specificity factor subunit 3	Cpsf3
-1.78687	-2.5196	-2.327	-1.84753	-0.301997	-0.547004	-2.34599	-0.313013	-2.40227			1.17009	-1.31231	0.294327	-0.524066	Q9R1T2	SUMO-activating enzyme subunit 1;SUMO-activating enzyme subunit 1, N-terminally processed	Sae1
-2.01481	-2.25996	-1.69134	-0.595811	-0.701246	-0.694477	-0.717899	-0.867404	-1.16577	+	+	2.85295	-1.32486	2.15092	-1.07168	Q8VCT3	Aminopeptidase B	Rnpep
-2.2402	-2.55979	-2.41782	-1.39261	-1.27602	-0.563101	-1.60588	-0.987502	-1.65232	+	+	2.07166	-1.32869	1.87909	-0.990702	Q3V3R1	Monofunctional C1-tetrahydrofolate synthase, mitochondrial	Mthfd1l
-2.24277	0.168495	-2.32423	-2.23095	-0.0805018	-1.99749	-2.02681	-2.02374	-1.78987			0.00923367	-0.0298569	0.229235	0.480637	Q69Z66	Histone H2A deubiquitinase MYSM1	Mysm1
-2.19829	-2.39656	0.260118	-2.31778	-1.57881	-2.19695	-1.73228	-1.7954	-2.1936			0.264634	0.58627	0.20618	0.462184	O55106	Striatin	Strn
-2.48676	-1.61596	-2.05217	-2.22745	0.0545575	0.00606498	-2.37713	-0.222008	-1.79616			0.771552	-1.32936	0.352751	-0.586534	P10648;P13745;Q6P8Q0;E9Q6L7;P30115	Glutathione S-transferase A2;Glutathione S-transferase A1;Glutathione S-transferase A1, N-terminally processed;Glutathione S-transferase	Gsta2;Gsta1
-0.636955	-2.25132	-0.551939	-0.830257	-1.97093	-0.243683	-2.72908	-0.38656	-2.20515			0.0609354	-0.131782	0.28039	0.626858	Q8BG51	Mitochondrial Rho GTPase 1	Rhot1
-0.35518	-0.303436	-2.21994	-0.361598	-0.818534	-2.02473	-0.399902	-2.08035	-2.07244			0.0463879	0.108768	0.264465	0.558043	P50580	Proliferation-associated protein 2G4	Pa2g4
-0.754196	-1.03305	-0.651164	-0.769151	-0.405368	-0.65697	-1.9731	-0.576851	-2.08105			0.574377	-0.202308	0.665819	0.730863	P13439	Uridine 5-monophosphate synthase;Orotate phosphoribosyltransferase;Orotidine 5-phosphate decarboxylase	Umps
-0.832594	-0.759123	-2.30672	-0.938021	-0.87583	-0.522105	-0.704178	-0.41451	-2.37722			0.427612	-0.520826	0.058591	-0.134175	Q8BQM4	HEAT repeat-containing protein 3	Heatr3
-2.24478	-0.391523	-2.44364	-1.92813	-2.30505	-1.56939	-0.248686	-0.312535	-0.789121			0.128669	0.240875	0.855601	-1.2432	Q9D5V5	Cullin-5	Cul5
-2.69867	-2.16194	-1.44441	-1.57989	-0.795533	0.0829841	-0.902283	-0.225923	-2.21461			1.04327	-1.33753	0.649071	-0.987402	Q91YH5	Atlastin-3	Atl3
-2.38245	-0.167502	-0.544629	-1.93353	-0.541011	-0.905025	-0.537653	-1.9975	-2.31779			0.0403208	0.0949951	0.267371	0.586122	Q3UHX0	Nucleolar protein 8	Nol8
-0.568573	-0.782544	-1.71525	-0.655144	-0.481838	-2.63471	-0.547865	-0.644296	-1.57882			0.109712	0.23511	0.0716008	-0.0984618	Q9WUQ2	Prolactin regulatory element-binding protein	Preb
-2.29154	-2.26765	-2.63165	-2.36632	-0.474339	-0.332903	-0.4459	-0.383108	-1.94019		+	0.940439	-1.33909	1.32119	-1.47388	P24668	Cation-dependent mannose-6-phosphate receptor	M6pr
-1.76682	-0.209776	-0.177792	-1.9147	-1.76274	-1.94923	-2.4653	-0.346781	-1.97094			1.03023	1.15743	0.456824	0.876213	Q8VBT6	Apolipoprotein B receptor	Apobr
-0.565529	-2.60852	-0.416363	-2.23706	-2.11517	-0.346998	-2.02474	-0.477467	-0.5395			0.147143	0.369606	0.0738344	-0.182901	Q99N93	39S ribosomal protein L16, mitochondrial	Mrpl16
-0.805074	-1.05001	-0.58695	-0.837372	-0.53748	-1.67416	-0.486318	-1.92814	-0.0925675			0.215145	0.202325	0.0124724	0.0216634	Q61301	Catenin alpha-2	Ctnna2
-0.178587	-0.0169554	-0.327565	-1.83493	-1.60479	-1.83329	-2.30506	-1.5694	-1.93354	+	+	3.75073	1.5833	2.8026	1.76163	Q4VAA2	Protein CDV3	Cdv3
-0.848792	-0.169913	-0.251852	-2.13671	-2.94477	-0.330373	-2.63473	-1.86487	-1.91472		+	0.795127	1.38043	2.19375	1.71459	Q9JKX6	ADP-sugar pyrophosphatase	Nudt5
-0.547806	-1.00427	0.207856	-2.61896	-1.94656	-1.97546	-1.76275	-1.94924	-2.23707	+	+	1.85066	1.73225	1.80875	1.53495	Q6PR54	Telomere-associated protein RIF1	Rif1
-2.03217	-2.14097	-0.452077	-2.25464	-0.601835	-0.595953	-0.85578	-0.511004	-0.933083			0.193161	-0.390928	0.621255	-0.775116	Q9D662	Protein transport protein Sec23B	Sec23b
-2.55416	-2.48308	-0.121954	-2.25683	0.432635	0.693884	0.225153	0.3414	0.10996			0.470601	-1.34296	1.14075	-1.94523	Q9WVJ2	26S proteasome non-ATPase regulatory subunit 13	Psmd13
-2.26764	-2.14851	-1.93378	-1.65798	-2.61591	-1.74394	-1.67417	-1.2947	-1.83494			0.126254	-0.110696	1.28801	-0.515372	Q8VE73	Cullin-7	Cul7
-2.28161	-2.28377	-0.63432	-1.59037	-0.814887	-1.70722	-0.339209	-0.467902	-0.438543			0.230379	-0.362407	1.12527	-1.31801	Q6DID7	Protein wntless homolog	Wls
-2.54147	-2.4498	-0.310634	-2.47027	-0.664599	-0.524799	-1.6048	-0.445145	-1.83331			0.222267	-0.547413	0.217506	-0.472884	P35601	Replication factor C subunit 1	Rfc1
-0.190468	-0.22096	-0.267311	-1.82671	-2.6392	-2.22297	-2.13673	-2.94479	-2.61897	+	+	2.97901	2.00338	3.23794	2.34058	P49312;V9GXF8	Heterogeneous nuclear ribonucleoprotein A1;Heterogeneous nuclear ribonucleoprotein A1, N-terminally processed	Hnrnpa1
-0.0753378	-0.447635	-2.05546	0.922437	0.607479	-0.0520108	0.857268	0.290885	-0.0878421			0.941104	-1.35211	0.844603	-1.21291	Q9Z127	Large neutral amino acids transporter small subunit 1	Slc7a5
-0.182329	-0.132418	-0.235656	-2.23183	-1.70443	-2.03123	-1.94657	-2.25466	-1.8967	+	+	3.49121	1.8057	4.04564	1.84918	Q9D281	Protein Noxp20	Fam114a1
-0.591651	-0.07571	-0.551647	-1.00051	-2.47176	-1.67736	-0.674793	-1.44291	-1.65799	+		1.34284	1.31021	1.17391	0.852228	Q8BYK6	YTH domain-containing family protein 3	Ythdf3
-0.720662	-1.98709	-2.08217	-2.75368	-2.5292	-0.338659	-0.894424	-0.842598	-2.61593			0.113425	0.277205	0.0698308	-0.145657	Q99LX0	Protein deglycase DJ-1	Park7
-2.29722	-0.201229	-0.335819	0.431591	0.372458	0.43366	0.652281	0.541906	0.291457			0.936596	-1.35733	0.984407	-1.43997	Q6EDY6	Leucine-rich repeat-containing protein 16A	Lrrc16a
-2.37637	-2.37817	-2.32669	-0.973497	-0.838171	-1.15248	-2.1645	-2.18059	-1.67614	+		3.91879	-1.37236	0.995913	-0.353332	Q8BT60	Copine-3	Cpne3
-2.37616	-0.327021	-2.37138	-2.01737	-0.838146	-0.852719	-0.760638	-0.695446	-1.82672			0.226621	-0.455441	0.315443	-0.597249	Q8CFE4	SCY1-like protein 2	Scyl2
-2.49891	-0.20576	-0.36834	-0.50587	-2.48282	-0.326004	-2.63922	-2.22299	-1.04346			0.0267129	0.0805622	0.463896	0.94422	Q60902	Epidermal growth factor receptor substrate 15-like 1	Eps15l1
-0.93616	-0.800467	-0.993365	-0.850381	-0.67178	-0.779462	-0.563608	-0.822121	-2.23184			0.859347	-0.14279	0.221238	0.295859	P42125	Enoyl-CoA delta isomerase 1, mitochondrial	Eci1
-1.21996	-0.769815	-1.02835	-0.860034	-0.60692	-1.19423	-0.511647	-0.708729	-1.4007			0.21582	-0.11898	0.166619	-0.13235	P51432	1-phosphatidylinositol 4,5-bisphosphate phosphodiesterase beta-3	Plcb3
-0.0685595	-1.80902	-2.3234	-2.65155	-0.699409	-0.428119	-0.673314	-1.70444	-2.03125			0.0493515	-0.140632	0.0293142	0.0693442	P09450	Transcription factor jun-B	Junb
-0.700713	-2.31422	-0.471165	-2.87524	-2.00494	-0.547566	-0.598289	-0.597505	-2.47178			0.29354	0.647214	0.0237296	0.0604906	Q61194	Phosphatidylinositol 4-phosphate 3-kinase C2 domain-containing subunit alpha	Pik3c2a
-0.2646	-0.975554	-0.475259	-1.19455	-1.30697	-0.909252	-0.731288	-1.31047	-1.67737			1.09897	0.565119	0.898134	0.667905	Q922U1	U4/U6 small nuclear ribonucleoprotein Prp3	Prpf3
-1.6135	-1.57983	-0.953054	-0.99222	-1.98849	-1.22101	-0.0531147	-0.731763	-2.7537			0.0165384	0.0184426	0.085622	-0.202604	Q64012	RNA-binding protein Raly	Raly
-0.61751	-1.95532	-0.485354	-0.79974	-0.561516	-0.790815	-0.729676	-1.48334	-1.3515			0.251682	-0.302036	0.117216	0.16878	Q925I1	ATPase family AAA domain-containing protein 3	Atad3
-1.64541	-1.62528	-2.58224	-2.19628	-2.08976	-2.29153	-0.381069	-0.460641	-2.52922			0.30658	0.241542	0.464022	-0.827334	Q922Q1	Mitochondrial amidoxime reducing component 2	2002-03-01
-2.44462	-2.00401	-2.26719	-2.26763	-2.63163	-2.44657	-0.352072	-0.246424	-2.01738			0.562971	0.210004	1.09349	-1.36665	O08579	Emerin	Emd
-0.676567	-0.42664	-0.652156	-2.10055	-1.93857	-0.519513	-2.48284	-2.65157	-2.87525		+	0.853988	0.934424	3.94214	2.08476	P54729	NEDD8 ultimate buster 1	Nub1
0.523032	-1.08397	0.796066	1.32293	1.55788	1.47386	1.66442	1.55712	1.3359			1.09337	-1.37318	1.1399	-1.44077	P15379	CD44 antigen	Cd44
-1.89744	-1.89457	-2.16792	-0.772961	-0.42753	-0.595389	0.0593035	-0.151737	-1.33905	+	+	3.29989	-1.38802	1.56235	-1.50948	Q60751	Insulin-like growth factor 1 receptor;Insulin-like growth factor 1 receptor alpha chain;Insulin-like growth factor 1 receptor beta chain	Igf1r
-1.94264	-2.69892	-0.605352	-2.13693	-2.53155	-0.578527	-0.494717	-0.427699	-2.08977			1.1694e-05	3.06765e-05	0.382815	-0.744909	Q9WTQ8	Mitochondrial import inner membrane translocase subunit Tim23	Timm23
-1.89229	-1.93408	-0.281487	-0.263454	0.238881	0.0969786	0.264726	0.361931	-0.495662			1.16135	-1.39342	1.09293	-1.41295	O88792	Junctional adhesion molecule A	F11r
-0.809282	-2.04881	-0.786802	-0.775355	-0.679839	-2.15489	-0.589526	-0.459891	-2.29154			0.00600955	-0.0116034	0.0480455	-0.101313	Q07139	Protein ECT2	Ect2
-1.93622	-0.773426	-2.13372	-2.25739	-2.26858	-0.342484	-2.26765	-0.150447	-0.995243			0.00356111	0.00836301	0.253108	-0.476676	P17426	AP-2 complex subunit alpha-1	Ap2a1
-0.814544	-1.97789	-0.605859	-0.754332	-0.859977	-0.9624	-0.919574	-0.463871	-2.63165			0.252021	-0.273861	0.0933741	0.2056	Q9R0Q4	Mortality factor 4-like protein 2	Morf4l2
0.0592205	-0.17403	-1.83487	-1.04451	-1.43647	-2.37992	-2.44659	-2.10057	-1.93858			0.607678	0.970408	1.15646	1.51202	P29341;Q9D4E6;A2A5N3;Q62029	Polyadenylate-binding protein 1	Pabpc1
-0.373446	-0.201642	-0.29145	-2.06731	-2.28411	-1.42404	-1.87989	-1.1665	-2.13694	+	+	2.46895	1.63631	2.09021	1.43893	Q3UZ39	Leucine-rich repeat flightless-interacting protein 1	Lrrfip1
-0.519331	-0.614227	-0.761593	-0.852678	-0.838196	-1.06376	-0.864261	-0.928027	-2.53157	+		1.32275	0.286496	0.667555	0.809567	O35343;O35344	Importin subunit alpha-3	Kpna4
-0.660526	-2.42719	-0.75626	-2.34598	-2.40225	-0.675748	-0.423655	-0.799218	-0.503784			0.260289	0.526667	0.531631	-0.705774	G3X9B1		Heatr1
-0.0921566	-0.310518	-0.036494	1.11895	1.37329	1.25334	1.41079	1.18375	0.759909	+	+	3.63218	-1.39492	2.42987	-1.26454	Q68FG2		Sptbn2
-0.533017	-0.485767	-0.320589	-2.18891	-2.95236	-1.69686	-0.938734	-0.693188	-2.2686	+		2.10763	1.83292	0.799267	0.853715	P97789	5-3 exoribonuclease 1	Xrn1
-2.36585	-1.22387	-2.50491	-2.15838	-0.742902	-2.13884	-2.37994	-2.06732	-2.28412			0.221124	-0.351503	0.195901	0.212253	Q3TBT3	Stimulator of interferon genes protein	Tmem173
-1.10239	-2.1009	-2.19299	-0.857353	-0.562	0.232145	-0.239893	0.457227	-0.27789	+	+	1.37266	-1.40302	1.86458	-1.77857	Q8BWZ3	N-alpha-acetyltransferase 25, NatB auxiliary subunit	Naa25
-0.911397	-0.960115	-0.897786	-1.02269	-0.934386	-0.777672	-0.793167	-0.611599	-1.02578			0.0535389	-0.0115166	0.392791	-0.112919	Q9CXY9	GPI-anchor transamidase	Pigk
-2.11469	-1.83672	-2.17455	-0.890404	-0.585498	-0.425598	-0.698191	-2.52573	-0.936571	+		2.92094	-1.40815	0.489504	-0.655154	P46460	Vesicle-fusing ATPase	Nsf
-0.479016	-2.30833	-0.270365	-2.02017	-2.00637	-2.58935	-0.718894	-0.684508	-0.810972			0.812906	1.18605	0.163044	-0.281113	Q91X78;Q8BFZ9	Erlin-1;Erlin-2	Erlin1;Erlin2
-1.04176	-0.548968	-2.21175	-2.17869	-1.8517	-1.74566	-1.89412	-2.65201	-2.18892			0.574103	0.657859	0.8398	0.977526	Q80XI3	Eukaryotic translation initiation factor 4 gamma 3	Eif4g3
-2.33601	-2.10118	-1.88882	-0.918443	-0.588761	-0.528654	-1.6135	-0.339734	-1.57983	+		2.89367	-1.43005	0.995639	-0.930981	Q99LD4	COP9 signalosome complex subunit 1	Gps1
-0.815801	-0.895232	-0.633449	-1.07814	-0.627163	-0.769067	-0.958981	-0.982237	-1.69687			0.100942	0.043295	0.782082	0.431201	Q9CQ80	Vacuolar protein-sorting-associated protein 25	Vps25
-1.42294	-2.12116	-1.65786	-0.459667	-0.00226846	-0.449364	0.0310937	0.0165165	-0.830346	+	+	2.30678	-1.43022	1.86256	-1.47307	P97820	Mitogen-activated protein kinase kinase kinase kinase 4	Map4k4
-2.32529	-2.33183	-2.04836	-0.0546809	-2.00295	-0.353311	0.0797962	-0.263133	-2.66415			1.09808	-1.43151	0.672272	-1.286	O88343	Electrogenic sodium bicarbonate cotransporter 1	Slc4a4
-0.907341	-1.19631	-0.677243	0.593518	0.47406	0.446843	0.746315	0.32483	-0.31884	+	+	3.0982	-1.43177	1.57289	-1.17773	Q6QI06	Rapamycin-insensitive companion of mTOR	Rictor
-0.645497	-0.40206	0.0309579	-2.40828	-2.02764	-2.16798	-2.66296	-1.84755	-2.02018	+	+	2.92065	1.86243	2.35509	1.83803	O70251	Elongation factor 1-beta	Eef1b
-2.70478	-1.89586	-2.10609	-2.62695	-0.755501	-1.74	-0.620462	-0.5313	-2.00638			0.37365	-0.528095	1.03746	-1.18286	O54950;Q91WG5	5-AMP-activated protein kinase subunit gamma-1	Prkag1
-1.77673	-1.90797	-0.554182	-2.4802	-0.640433	-0.550532	-0.810571	-2.58936	-0.947815			0.0882158	-0.18924	0.0168262	0.0362884	Q8BVZ5	Interleukin-33;Interleukin-33(102-266);Interleukin-33(109-266)	Il33
-0.0630636	-0.187392	0.183327	1.28317	1.5348	1.42465	1.34051	1.53182	1.16444	+	+	3.40533	-1.43658	3.0731	-1.36797	Q3TZZ7	Extended synaptotagmin-2	Esyt2
-1.69693	-2.0073	-2.02554	-2.43676	-2.1328	-0.69368	-0.354921	-0.324692	-1.85171			0.101996	-0.155507	0.969382	-1.06615	P48193	Protein 4.1	Epb41
-0.654653	-1.41194	-0.997477	-2.39216	-0.719354	-2.35456	-0.432794	-0.668701	-1.74567			0.604671	0.80067	0.0542273	-0.0723	P19182	Interferon-related developmental regulator 1	Ifrd1
-0.774223	-0.86882	-2.0329	-1.09859	-0.750193	-0.871969	-1.0802	-0.449913	-1.05515			0.311515	-0.318396	0.329521	-0.36356	Q9D6K5	Synaptojanin-2-binding protein	Synj2bp
-2.20524	-1.99488	-2.43419	-1.85534	-2.24275	-2.32422	-0.306705	-0.161507	-2.72778			0.135492	-0.0706658	0.610755	-1.14611	P70302	Stromal interaction molecule 1	Stim1
-1.32155	-1.61444	-1.22693	-0.581629	-0.795925	-1.3126	-0.362614	-0.848424	-1.97555			0.931667	-0.490925	0.264179	-0.325447	P52800	Ephrin-B2	Efnb2
-1.09828	-2.4221	-0.582606	-2.19828	-0.636913	-0.451735	-0.647117	-2.19359	-0.758817			0.128094	-0.27202	0.0799924	-0.167819	P52019	Squalene monooxygenase	Sqle
-0.87605	-2.60852	-0.402771	0.0715215	0.142692	0.232408	0.20175	0.207614	-0.129339			1.00867	-1.44466	0.956852	-1.38912	Q05512;Q8VHJ5	Serine/threonine-protein kinase MARK2	Mark2
-0.544569	-0.6273	-0.633964	-2.39654	-0.968465	-2.25165	-0.802284	-0.746689	-2.16799	+		1.30862	1.27027	0.614182	0.637045	Q8BJH1	Zinc finger C2HC domain-containing protein 1A	Zc2hc1a
-1.76969	-2.47252	-2.05403	-1.12777	-0.0531571	-0.780826	0.294432	0.190063	-0.77836	+	+	1.732	-1.44483	2.13427	-2.00079	Q811D0;Q91XM9	Disks large homolog 1	Dlg1
-2.0557	-2.11867	-0.59123	-2.60324	-1.03912	-0.623612	-0.9442	-0.38955	-2.48022			0.0747665	-0.166546	0.147542	-0.317212	O88736	3-keto-steroid reductase	Hsd17b7
-0.725191	-0.971285	-2.4451	-0.822755	-0.997649	-0.964274	-0.69038	-0.526996	-2.43678			0.347621	-0.4523	0.0698378	-0.162474	Q3UM18	Large subunit GTPase 1 homolog	Lsg1
-0.785609	-1.79244	-0.592598	-0.554234	-2.25131	-2.21993	-2.13282	-2.39218	-0.251254			0.387136	0.618272	0.279466	0.535199	Q8C156	Condensin complex subunit 2	Ncaph
-2.33324	-2.18475	-2.15812	-0.120529	-1.69615	-0.494926	-0.12286	0.0181984	-2.13975	+		1.41616	-1.45484	0.99078	-1.47724	Q9JI59	Junctional adhesion molecule B	Jam2
-2.32665	-0.920401	-0.972628	-2.3067	-2.24476	-0.741241	-2.35458	-1.85535	-1.62908			0.200135	0.357674	0.458844	0.539776	O55234	Proteasome subunit beta type-5	Psmb5
-2.21881	-2.23096	-0.52677	-2.44362	-0.687869	-0.56865	-0.3877	-2.24277	-2.32423			0.197252	-0.425468	0.00280335	-0.00728107	P58059	28S ribosomal protein S21, mitochondrial	Mrps21
-2.1828	-2.73784	-0.662586	-2.01662	-2.21104	-0.54907	-0.487655	-0.624346	-0.936742			0.120724	-0.268835	0.863778	-1.17816	Q9JM58	Cytokine receptor-like factor 1	Crlf1
-0.170675	-0.121742	-2.29995	-1.62039	-2.38243	-1.71524	-2.19829	-2.39655	-2.25167			0.618429	1.0419	0.919294	1.41805	Q569Z5	Probable ATP-dependent RNA helicase DDX46	Ddx46
-0.548184	-0.115053	-0.720307	-0.785257	-2.74257	-2.19396	-0.847964	-2.60325	-2.25132			1.11463	1.44608	1.19647	1.43966	Q8BJW6	Eukaryotic translation initiation factor 2A;Eukaryotic translation initiation factor 2A, N-terminally processed	Eif2a
-0.492022	-0.984107	-0.731934	-1.1235	-1.21131	-0.899162	-1.20485	-0.751244	-1.11714			0.942217	0.341968	0.657004	0.28839	Q922S8	Kinesin-like protein KIF2C	Kif2c
-1.90157	-2.23922	0.142383	0.0808079	0.00647887	0.288001	0.0675215	0.688935	0.0383504			0.908795	-1.4579	0.967298	-1.59774	P09803	Cadherin-1;E-Cad/CTF1;E-Cad/CTF2;E-Cad/CTF3	Cdh1
-0.640356	-0.972431	-0.800923	-0.794524	-0.835754	-0.589615	-2.24478	-0.808263	-2.44364			0.203711	-0.0646057	0.915747	1.02765	Q9R0Q7	Prostaglandin E synthase 3	Ptges3
-0.818325	-0.779421	-2.30791	-2.6085	-2.03215	-2.14095	-0.352006	-2.01663	-2.21105			0.833727	0.958652	0.104361	0.224678	P08003	Protein disulfide-isomerase A4	Pdia4
-0.84117	-1.05862	-0.658666	-0.90521	-0.912174	-0.774773	-1.06113	-0.809725	-1.6204			0.0305251	0.0112353	0.512348	0.310933	Q9EP72	ER membrane protein complex subunit 7	Emc7
-0.622648	-0.775799	-1.23223	-0.8837	-0.764771	-1.28673	-0.995115	-0.761429	-1.07997			0.15727	0.101508	0.121347	0.068614	Q8C052	Microtubule-associated protein 1S;MAP1S heavy chain;MAP1S light chain	Map1s
-0.657968	-1.13402	-0.915225	-0.964273	-0.89266	-0.969392	-0.756201	-1.0636	-0.860885			0.102112	0.0397047	0.0178565	-0.00884181	P36916	Guanine nucleotide-binding protein-like 1	Gnl1
-0.18729	-2.17772	0.348767	0.522394	0.805105	1.03183	0.983654	1.1647	0.861395			0.867089	-1.45853	1.01647	-1.67533	Q9ERK4	Exportin-2	Cse1l
-1.26251	-1.17185	-2.16103	-1.61915	-0.839971	-0.592597	-0.584857	-0.592158	-1.71525			0.509984	-0.514557	0.506348	-0.567708	O88983	Syntaxin-8	Stx8
-1.35281	-1.40423	-0.743312	-1.71117	-2.1733	-1.08262	-0.5165	-0.519528	-1.10513			0.571186	0.488914	0.717456	-0.453065	Q80WQ2	Protein VAC14 homolog	Vac14
-2.62742	-2.42521	-2.51614	-0.371301	-0.395443	-2.41123	0.0501435	-0.128969	-1.82812		+	1.0123	-1.4636	1.45721	-1.88727	Q61165	Sodium/hydrogen exchanger 1	Slc9a1
-0.295219	-0.32768	-0.260096	-2.67439	-2.26763	-2.14849	-2.74258	-2.19397	-1.76682	+	+	3.68149	2.06917	2.62479	1.94013	Q923A2	Protein Spindly	Spdl1
-0.197472	-0.25173	-2.57175	-1.93376	-2.28159	-2.28375	-2.60852	-2.03217	-2.14097			0.66421	1.15938	0.714003	1.25357	Q6NXI6	Regulation of nuclear pre-mRNA domain-containing protein 2	Rprd2
-0.659201	-0.342836	-0.344274	-2.54146	-2.44978	-0.727548	-1.61916	-2.17331	-0.892248		+	1.14379	1.45749	1.34935	1.1128	Q922P9	Putative oxidoreductase GLYR1	Glyr1
0.577158	-2.02853	-0.575682	0.561131	1.28294	0.534325	0.949926	0.641968	-0.066547			0.86138	-1.46848	0.660803	-1.18413	Q9CQQ7	ATP synthase F(0) complex subunit B1, mitochondrial	Atp5f1
-2.31369	-2.56105	-2.6316	-2.02934	-2.67482	-2.25428	0.0815112	-2.26764	-2.14851			0.35836	-0.182632	0.616729	-1.05723	Q9DBZ5	Eukaryotic translation initiation factor 3 subunit K	Eif3k
-0.621204	-2.18334	-1.68532	-1.98707	-2.08216	-2.04339	-0.411242	-1.93377	-2.28161			0.513933	0.540919	0.0206324	0.0455848	Q9CZ30	Obg-like ATPase 1	Ola1
-0.639462	-0.405526	-0.209619	-2.55635	-2.47959	-2.3994	-0.936122	-2.28377	-2.54147	+	+	4.00377	2.06025	1.36764	1.50225	P06537	Glucocorticoid receptor	Nr3c1
-2.15563	-2.42663	-2.33388	-2.36534	-2.1213	-2.37614	-2.4498	-0.566464	-2.02936			0.0532223	-0.0177871	0.468351	-0.623509	Q8CIB5	Fermitin family homolog 2	Fermt2
0.563697	-0.195776	-0.312071	1.50574	1.57106	1.39078	1.71019	1.60804	1.31553	+	+	2.20362	-1.47057	2.15715	-1.52597	Q01279	Epidermal growth factor receptor	Egfr
-2.12357	-2.15821	-0.292607	-0.344587	0.0623907	0.148841	0.24519	-0.104015	-0.109829			1.0967	-1.48034	1.151	-1.53524	Q8BH24	Transmembrane 9 superfamily member 4	Tm9sf4
-0.700713	-1.44087	-1.25026	-2.37136	-1.10408	-0.526212	-0.834218	-0.652413	-1.03939			0.126605	0.203268	0.50868	-0.288608	Q3UBX0	Transmembrane protein 109	Tmem109
-2.52573	-2.02627	-2.08448	-2.49889	-1.80901	-2.32338	-0.202591	-2.25429	-1.98709			0.00217845	-0.00173604	0.478596	-0.730837	Q9R1P3	Proteasome subunit beta type-2	Psmb2
-0.722761	-1.87128	-0.149658	-2.31421	-1.61349	-0.739438	-2.08217	-2.04341	-2.55636			0.398229	0.641145	1.15961	1.31275	Q6PAR5	GTPase-activating protein and VPS9 domain-containing protein 1	Gapvd1
-0.619149	-0.781617	-0.709044	-1.05447	-1.0928	-1.57982	-0.820096	-0.761741	-2.47961	+		1.42913	0.539093	0.503369	0.650546	Q99JF8	PC4 and SFRS1-interacting protein	Psip1
-0.810702	-0.77994	-0.672645	-1.9553	-1.6454	-1.62527	-0.421818	-0.824502	-2.39942	+		2.99968	0.987562	0.311068	0.460818	Q640M1	U3 small nucleolar RNA-associated protein 14 homolog A	Utp14a
-0.823703	-0.695522	-0.676398	-2.58222	-2.44461	-0.917713	-0.683041	-2.36536	-2.12131			1.0975	1.24964	0.876018	0.991363	P56960	Exosome component 10	Exosc10
-0.558938	-0.454969	-0.556047	-2.004	-1.03597	-2.26717	-1.28457	-0.90023	-2.37615	+		1.52958	1.24573	1.0566	0.997	Q62418	Drebrin-like protein	Dbnl
-0.921616	-2.21116	-0.595244	0.0676255	0.478462	0.183782	0.749088	0.673497	-0.0049269	+	+	1.36568	-1.48596	1.45246	-1.71522	O54990	Prominin-1	Prom1
-0.411049	-0.322871	-0.761414	-2.44941	-2.12533	-2.24439	-0.580472	-2.49891	-1.80902	+		3.38328	1.7746	0.915658	1.13102	Q9Z108	Double-stranded RNA-binding protein Staufen homolog 1	Stau1
-2.09466	-1.91827	-2.38943	-1.07263	-0.282487	-0.563005	-0.539871	-2.44462	-2.00401	+		2.28937	-1.49474	0.327462	-0.471283	P62748	Hippocalcin-like protein 1	Hpcal1
-0.672259	-2.04558	-0.432751	-1.94262	-2.6989	-0.150531	-2.32339	-2.31422	-0.869866			0.237283	0.547158	0.491217	0.785632	O08810	116 kDa U5 small nuclear ribonucleoprotein component	Eftud2
-1.74194	-1.95962	-2.30807	-1.02872	-0.338601	-0.132871	-0.405271	-0.0824168	-0.888075	+	+	2.04386	-1.50315	2.24315	-1.54462	Q6ZPE2	Myotubularin-related protein 5	Sbf1
0.108196	-2.11655	-2.03173	0.0621876	0.209437	0.210673	0.258642	0.021041	-0.130159			0.967892	-1.50746	0.883215	-1.39653	Q9Z1B5	Mitotic spindle assembly checkpoint protein MAD2A	Mad2l1
-0.877194	-0.885563	-1.01901	-1.36626	-0.902104	-0.873386	-0.911192	-0.774725	-1.09547			0.292223	0.119995	0.000396639	-0.000126183	Q61510	E3 ubiquitin/ISG15 ligase TRIM25	Trim25
-1.64291	-2.25193	-2.09706	-2.15304	-2.0488	-0.676599	-0.578318	-0.263287	-1.95531			0.295182	-0.371153	0.902156	-1.06499	Q8BJ03	Cytochrome c oxidase assembly protein COX15 homolog	Cox15
-1.87289	-0.515371	-2.23528	0.217237	0.34977	-0.657352	0.477143	0.368026	-0.427477		+	1.16214	-1.51107	1.31995	-1.68041	Q8BT07	Centrosomal protein of 55 kDa	Cep55
-2.36889	-1.73082	-2.52849	-0.924746	-0.928157	-0.223723	-0.660172	-0.862288	-2.6744	+		1.96186	-1.51719	0.519438	-0.810443	Q3V0K9	Plastin-1	Pls1
-1.93119	-0.679733	-0.0930905	0.485635	0.691451	0.712147	0.686187	0.795901	0.507529	+	+	1.31138	-1.53108	1.3345	-1.56454	B2RXQ2;Q8BSS9;B8QI36		Ppfia1
-0.455945	-0.710809	-0.621843	-0.933097	-1.97788	-0.835633	-0.83718	-2.26719	-2.44942			0.809186	0.65267	1.14562	1.25506	Q9ESU6;Q7JJ13	Bromodomain-containing protein 4;Bromodomain-containing protein 2	Brd4;Brd2
-2.13929	-2.26	-0.584083	-1.83485	-2.42718	-2.25525	-2.12534	-2.2444	-2.58514			0.378177	0.511301	0.51797	0.657167	Q9JLI8	Squamous cell carcinoma antigen recognized by T-cells 3	Sart3
-0.556697	-0.941911	-2.09764	-2.40654	-0.863733	-0.859762	-0.748913	-0.765294	-1.94264			0.0915706	0.177929	0.025573	-0.0464693	Q9CQA1	Trafficking protein particle complex subunit 5	Trappc5
-2.4858	-0.111319	-0.114923	-2.16106	-2.36583	-2.5049	-2.69892	-2.2893	-2.15305			0.838111	1.43991	0.849006	1.47641	Q80TQ2	Ubiquitin carboxyl-terminal hydrolase CYLD	Cyld
-0.400653	-0.332826	-2.27076	-0.475213	-0.517631	-1.78781	-2.04881	-1.93622	-2.13372			0.0327862	-0.0745304	0.747692	1.03817	Q9CR16	Peptidyl-prolyl cis-trans isomerase D	Ppid
-2.04151	-0.0603969	-0.15901	-2.88399	-2.29283	-1.78686	-1.97789	-1.83487	-2.42719			1.02457	1.56759	0.926739	1.32634	Q6P9R4	Rho guanine nucleotide exchange factor 18	Arhgef18
-1.92461	-2.01725	-2.16359	-2.51958	-0.621985	-2.32698	-0.392168	-0.595469	-2.25527			0.128334	-0.212303	0.736219	-0.954186	Q5DTU0	Actin filament-associated protein 1-like 2	Afap1l2
-2.74908	-2.39942	-0.536283	-0.536751	-0.260291	-0.285738	0.046225	0.130461	-0.577044			1.0406	-1.534	1.14715	-1.76148	P17427	AP-2 complex subunit alpha-2	Ap2a2
-1.80347	-2.24122	-0.406962	-2.30832	-0.816851	-2.21174	-2.40656	-2.16107	-2.36584			0.149931	0.295083	0.672607	0.827274	Q04899;Q04735;Q8K0D0	Cyclin-dependent kinase 18;Cyclin-dependent kinase 16;Cyclin-dependent kinase 17	Cdk18;Cdk16;Cdk17
-1.06272	-0.478513	-2.91693	-0.847695	-0.837123	-1.14176	-0.452061	-2.50491	-1.78782			0.297476	-0.543858	0.0339936	0.0955451	P08030	Adenine phosphoribosyltransferase	Aprt
-0.349806	-0.34324	-0.307575	-2.24272	-2.16733	-2.35163	-2.88401	-2.29284	-1.78687	+	+	5.39379	1.92035	2.47974	1.9877	Q9WUK2	Eukaryotic translation initiation factor 4H	Eif4h
-2.17628	-2.36018	-2.52729	-2.34751	-0.0406428	-0.0367372	0.225818	0.114662	-0.230486		+	0.931134	-1.54629	3.82178	-2.39125	P43406	Integrin alpha-V;Integrin alpha-V heavy chain;Integrin alpha-V light chain	Itgav
-0.877554	-0.800018	-1.128	-1.0896	-0.983938	-0.914491	-0.776227	-0.910484	-2.30833			0.211983	0.0608212	0.326085	0.39649	Q08943	FACT complex subunit SSRP1	Ssrp1
-0.755323	-1.87257	-0.697785	-2.67079	-2.45747	-0.397564	-1.0511	-0.787566	-2.21175			0.375297	0.733381	0.155581	0.241579	Q99104	Unconventional myosin-Va	Myo5a
-0.301574	-2.10793	-0.468115	-2.08705	-1.83263	-0.346152	-2.24273	-2.16734	-2.35164			0.22892	0.462739	1.05086	1.2947	Q9DCZ4	Apolipoprotein O	Apoo
-2.41949	-1.71829	-2.20747	-2.71965	-0.16083	-2.70476	-2.72223	-2.6708	-2.45749			0.104207	-0.253336	1.05787	0.501757	Q8VE70	Programmed cell death protein 10	Pdcd10
-1.35959	-2.38922	-1.25005	-1.89585	-2.10608	-1.77672	-2.08706	-1.83265	-2.71967			0.278366	0.259929	0.537941	0.54684	A0A1D5RLM8
-2.68256	-1.83442	-1.82839	-2.25438	0.191999	0.363303	-2.22588	0.51154	-0.25875			0.802864	-1.54876	0.778525	-1.45743	Q62465	Synaptic vesicle membrane protein VAT-1 homolog	Vat1
-0.85457	-2.05292	-0.716927	-1.08292	-2.0959	-2.35164	-0.627577	-0.566512	-1.89586			0.480426	0.635346	0.105942	-0.178156	Q5XKN4	Protein jagunal homolog 1	Jagn1
-2.44376	-2.4125	-0.209693	-0.637251	-0.0736618	0.296456	-0.130263	-0.0560655	-0.104309			0.919301	-1.5505	1.00957	-1.59177	Q8R180	ERO1-like protein alpha	Ero1l
-0.783368	-0.883189	-0.717651	-1.0419	-0.767634	-1.69691	-1.77673	-0.786728	-1.22292			0.598162	0.374079	0.737812	0.467388	P68037	Ubiquitin-conjugating enzyme E2 L3	Ube2l3
-1.04286	-0.610269	-0.780617	-1.25139	-2.00729	-1.11273	-0.86843	-0.731369	-1.90797			0.992662	0.645888	0.384074	0.358007	Q9Z183	Protein-arginine deiminase type-4	Padi4
-2.61556	-2.50225	-1.23876	-0.729706	-0.545902	-0.411987	-2.87831	-2.47481	-2.17245	+		1.58515	-1.55632	0.329863	0.389669	Q6X893	Choline transporter-like protein 1	Slc44a1
-0.332585	-2.0573	-1.59037	-0.424123	0.517649	0.602646	0.312327	0.30922	-0.106953		+	1.19884	-1.55881	1.31513	-1.49828	Q99JX4	Eukaryotic translation initiation factor 3 subunit M	Eif3m
-0.583683	-2.2158	-2.00099	-2.20523	-1.99487	-0.530108	-0.6962	-0.669457	-2.0073			0.0105106	-0.0234264	0.283685	-0.47584	P59997	Lysine-specific demethylase 2A	Kdm2a
-2.57257	-0.434976	-1.94837	-0.142887	-0.0666327	-0.0554033	-0.290286	-0.106735	-0.435622			1.15759	-1.56366	1.00486	-1.37442	P0DP28;P0DP27;P0DP26
-2.29403	-1.89193	-1.15319	-2.42209	-0.452435	-2.45496	-0.485453	-0.808433	-2.0329			0.00141742	-0.00322196	0.508425	-0.670788	Q4JIM5	Abelson tyrosine-protein kinase 2	Abl2
-0.518715	-0.26399	-0.575137	-1.83749	-0.943593	-2.05569	-2.20524	-1.99488	-2.43419	+	+	1.51618	1.15964	3.42141	1.75882	Q9D1E6	Tubulin-folding cofactor B	Tbcb
-0.645691	-2.14176	-0.58911	-0.686477	-2.11865	-0.891715	-2.4221	-0.610714	-2.45498			0.0543635	0.106762	0.371319	0.703744	A2A6Q5	Cell division cycle protein 27 homolog	Cdc27
-2.61229	-2.18615	-2.51734	-2.2039	-0.308204	-0.0381348	-0.0324176	-0.335132	-2.20317			1.07671	-1.58852	1.07604	-1.58169	Q61146	Occludin	Ocln
0.0778786	-0.18872	0.383857	1.70144	1.76	1.65757	1.79563	1.75926	1.63645	+	+	3.18376	-1.61533	3.16695	-1.63944	P18572	Basigin	Bsg
-0.670297	-0.73869	-0.100759	-2.44508	-1.79243	-2.76757	-2.0557	-2.11867	-1.0256	+	+	2.19185	1.83178	1.40504	1.23007	Q9CT10	Ran-binding protein 3	Ranbp3
-1.1225	-0.829128	-1.86458	-1.06898	-0.951141	-0.937777	-0.903412	-0.623839	-2.4451			0.387684	-0.286107	0.0270878	0.0520455	Q99K51;Q61233	Plastin-3	Pls3
-0.396301	-0.433621	-0.31016	-2.15892	-2.32664	-2.2188	-1.79244	-2.76759	-2.15894	+	+	5.1514	1.85476	2.5356	1.85963	E9PX68		Slc4a1ap
-2.41788	-2.03421	-0.0201177	-0.143199	0.385545	0.160323	0.329999	0.108588	-0.152803			1.00413	-1.62496	0.982586	-1.586	P53811	Phosphatidylinositol transfer protein beta isoform	Pitpnb
-2.63935	-1.08282	-0.826124	-2.73782	-0.908977	-2.29993	-0.564561	-0.650404	-2.23096			0.231292	0.466146	0.178079	-0.367457	P63028	Translationally-controlled tumor protein	Tpt1
-2.26055	-1.74719	-0.309764	-1.71214	-2.20909	-0.186696	-2.1828	-2.73784	-0.800469			0.0278183	-0.0698598	0.222662	0.467869	O35114	Lysosome membrane protein 2	Scarb2
-1.00562	-0.790785	-1.62587	0.585537	0.492311	0.387436	0.708071	0.427351	-0.0388162	+	+	2.49997	-1.62919	1.97864	-1.50629	Q64512	Tyrosine-protein phosphatase non-receptor type 13	Ptpn13
-0.863241	-0.81538	-1.13656	-1.95764	-2.16102	-0.857579	-0.652827	-0.811517	-2.2091			0.798097	0.720352	0.221166	0.286088	Q8K212	Phosphofurin acidic cluster sorting protein 1	Pacs1
-1.04836	-0.820515	-1.15114	-1.04909	-1.07544	-0.974832	-0.918047	-1.02996	-1.23137			0.0922593	0.0264501	0.14754	0.0531207	Q8BGX0	E3 ubiquitin-protein ligase TRIM23	Trim23
-2.31494	-1.78871	-0.496302	-2.2096	-0.693933	-1.68603	-0.359791	-2.30791	-1.95766			0.00161435	-0.00346103	0.0034315	0.00846968	Q9CQE3	28S ribosomal protein S17, mitochondrial	Mrps17
-1.01886	-1.04135	-0.79301	-1.15295	-0.951172	-1.0169	-0.785278	-1.18155	-1.62413			0.378227	0.0892685	0.409659	0.245911	Q921F4	Heterogeneous nuclear ribonucleoprotein L-like	Hnrnpll
-0.845724	-0.811514	-1.46797	-0.806569	-0.75066	-1.23346	-0.924894	-1.00922	-2.16103			0.159551	-0.111508	0.288904	0.323312	P06801	NADP-dependent malic enzyme	Me1
-2.26079	-2.5795	-2.07761	-2.57174	-0.483518	-2.36887	-2.20962	-1.68604	-1.38144			0.296625	-0.497927	0.902185	-0.546936	Q91YR1	Twinfilin-1	Twf1
-0.624883	-2.41439	-2.55104	-1.7308	-2.52847	-0.473075	-2.57175	-0.375775	-2.36889			0.12107	-0.285985	0.0329282	-0.0912979	O08848	60 kDa SS-A/Ro ribonucleoprotein	Trove2
-2.12327	-2.08353	-2.38284	-2.31367	-2.56103	-2.63159	-0.348325	-0.480255	-1.73081		+	1.06745	0.305547	1.39122	-1.34342	Q7TQ95	Protein lunapark	Lnp
-2.20994	-0.895482	-0.616371	-0.490464	-2.18333	-0.759579	-2.52849	-0.657237	-2.31368			0.0457028	-0.0961406	0.315316	0.592539	P40336	Vacuolar protein sorting-associated protein 26A	Vps26a
-0.591026	-0.920848	-0.6521	-0.724979	-1.68531	-0.564036	-2.56105	-2.6316	-0.801454			0.301301	0.270117	0.985788	1.27671	A2A5R2;G3X9K3	Brefeldin A-inhibited guanine nucleotide-exchange protein 2	Arfgef2
-0.0875366	-2.41701	-1.96766	0.0608376	0.00752293	0.354987	0.133605	0.142389	0.105981			1.06273	-1.63185	1.0657	-1.61806	Q3UA06	Pachytene checkpoint protein 2 homolog	Trip13
-1.11046	-1.22941	-0.911563	-2.42661	-0.987317	-2.33387	-1.19282	-1.02448	-2.15563			0.811996	0.832121	0.440241	0.373833	Q8CGC6	RNA-binding protein 28	Rbm28
-1.23148	-0.78735	-0.151116	-2.93003	-2.27468	-1.39473	-2.42662	-1.23492	-0.89756			1.27283	1.4765	0.642186	0.796387	Q9QWV9	Cyclin-T1	Ccnt1
-0.452685	-0.306648	-0.542742	-2.61493	-2.07641	-1.44086	-1.29887	-2.33388	-2.93005	+	+	2.0151	1.61004	1.6591	1.75358	P97868	E3 ubiquitin-protein ligase RBBP6	Rbbp6
-0.424395	-2.56621	-1.82339	-0.54013	0.409467	0.23079	0.0874881	1.51419	-0.213044			1.11284	-1.63804	1.18045	-2.06754	Q9JLN9	Serine/threonine-protein kinase mTOR	Mtor
-0.261538	-1.71685	-2.29347	-2.52572	-2.02625	-2.08447	-0.26921	-2.07643	-1.44087			0.559601	0.788195	0.0704497	-0.161783	Q9CPV4	Glyoxalase domain-containing protein 4	Glod4
-2.39955	-2.63732	-0.48655	-0.255467	-0.367334	0.0289884	-0.37414	-0.279455	-0.798368			1.11845	-1.6432	0.905747	-1.35715	Q9QXX4	Calcium-binding mitochondrial carrier protein Aralar2	Slc25a13
-0.7764	-0.463668	-0.701774	-1.64936	-1.22852	-1.23446	-1.34349	-1.22439	-1.88897	+	+	1.89839	0.723495	1.68932	0.838333	P26350	Prothymosin alpha;Prothymosin alpha, N-terminally processed;Thymosin alpha	Ptma
-0.675316	-1.99194	-1.62397	0.332674	0.250817	0.0677083	0.530659	0.256097	0.209287	+	+	1.83499	-1.64747	1.91643	-1.76242	Q9JIM1	Equilibrative nucleoside transporter 1	Slc29a1
-1.55569	-2.10998	-2.75444	-1.88466	-2.15122	-2.38994	0.0142342	-2.08448	-1.87128			0.00165224	0.00190298	0.47716	-0.826193	Q9WU03	Kunitz-type protease inhibitor 2	Spint2
-2.02509	-2.36573	-2.36596	-1.85977	-1.75714	-2.04556	-0.239391	-0.51209	-1.88467			1.21126	-0.36477	1.23665	-1.37354	A2ARV4	Low-density lipoprotein receptor-related protein 2	Lrp2
-2.55186	-2.55718	-2.30137	-0.183604	-0.314208	-1.9698	-0.291968	-0.350601	-0.8199	+	+	1.32721	-1.6476	3.34723	-1.98265	Q9CQC9;P36536	GTP-binding protein SAR1b;GTP-binding protein SAR1a	Sar1b;Sar1a
-0.8001	-0.59668	-0.445656	-2.336	-1.24751	-1.15093	-1.85978	-1.09392	-1.75715		+	1.15182	0.964	1.66689	0.956137	Q7TPE5	Probable RNA polymerase II nuclear localization protein SLC7A6OS	Slc7a6os
-0.612662	-2.27821	0.00984487	-2.10116	-1.88881	-1.99393	-2.04557	-2.33601	-2.10117			0.686184	1.03429	0.806107	1.20058	P21271	Unconventional myosin-Vb	Myo5b
-2.62017	-2.64508	-2.31329	-1.95961	-0.237892	-0.434698	-0.685076	-0.0809989	-0.691627	+	+	1.38732	-1.64878	3.05799	-2.04028	P28571	Sodium- and chloride-dependent glycine transporter 1	Slc6a9
-1.01114	-2.48947	-1.1873	-2.07802	-0.785793	-0.987345	-0.957388	-0.630358	-1.34973			0.171482	-0.278914	0.499213	-0.583474	Q9DC28;Q9JMK2	Casein kinase I isoform delta;Casein kinase I isoform epsilon	Csnk1d;Csnk1e
-0.969029	-1.57415	-0.901242	-1.6429	-1.16215	-0.673577	-1.12165	-0.704777	-1.99394			0.0106717	0.0114016	0.103461	0.125314	Q9D3B1	Very-long-chain (3R)-3-hydroxyacyl-CoA dehydratase 2	Hacd2
-1.74445	-0.351029	-2.11508	0.257884	0.481659	0.0248786	0.150653	0.0767956	0.104149	+	+	1.39813	-1.65833	1.31905	-1.51405	Q93092	Transaldolase	Taldo1
-1.79801	-2.65382	-0.74078	-2.23766	-1.09665	-0.62896	-1.08205	-0.713202	-0.862723			0.218245	-0.409777	0.681545	-0.844877	Q61543	Golgi apparatus protein 1	Glg1
-2.1058	-2.0182	-1.48345	-0.156763	-0.120197	-0.351176	-0.234827	-0.142571	-0.391732	+	+	2.8796	-1.65977	2.82932	-1.61277	O35316	Sodium- and chloride-dependent taurine transporter	Slc6a6
-2.65746	-1.90461	-2.32256	-2.77073	-2.47055	-0.390346	-0.295372	-2.09706	-2.23767			0.207266	-0.417673	0.495135	-0.751514	Q6P5E4	UDP-glucose:glycoprotein glucosyltransferase 1	Uggt1
-1.77657	-2.56952	0.129665	-2.13641	-2.09464	-1.91825	-2.4092	-2.77074	-2.47057			0.330032	0.644293	0.638518	1.14469	Q99PP7	E3 ubiquitin-protein ligase TRIM33	Trim33
-2.22846	-2.31952	-2.01851	-2.38941	-1.2129	-2.13928	-0.886817	-2.13642	-2.09466			0.303359	-0.274966	0.503529	-0.482865	Q8BWB6	Metalloreductase STEAP2	Steap2
-0.950387	-1.4668	-0.855024	-1.13815	-2.25999	-0.72244	-1.10888	-0.676752	-1.13994			0.22202	0.282787	0.181993	-0.115549	F6TVX7;Q8BSF4	Phosphatidylserine decarboxylase proenzyme;Phosphatidylserine decarboxylase alpha chain;Phosphatidylserine decarboxylase beta chain	Gm20671;Pisd
-1.48723	-0.609761	-1.53178	-2.09763	-0.873319	-2.48578	-1.91827	-0.991607	-2.38942			0.460729	0.609318	0.474817	0.556841	P47226;B1AXB9;A2ALC6	Testin	Tes
-0.927424	-1.80568	-2.39189	-2.27075	-0.891253	-0.720377	-0.564053	-0.994822	-2.13929			0.253071	-0.414208	0.305484	-0.475611	Q91YD9	Neural Wiskott-Aldrich syndrome protein	Wasl
-0.392092	-2.96035	-1.02263	0.361432	0.165713	0.172828	0.373033	0.307605	0.0451672			1.02428	-1.69168	1.02446	-1.70029	O54724	Polymerase I and transcript release factor	Ptrf
-0.924459	-0.942221	-1.03402	-1.06747	-0.779843	-1.09559	-1.02461	-1.12677	-2.26			0.0451613	0.0140686	0.562599	0.50356	O55029	Coatomer subunit beta	Copb2
-0.640463	-0.58064	-2.41307	-0.818783	-0.748392	-1.20417	-0.943946	-2.09764	-2.48579			0.176759	-0.287609	0.344543	0.63107	P50518;Q9D593	V-type proton ATPase subunit E 1	Atp6v1e1
-2.28664	-2.2402	-2.05931	-2.01724	-2.16358	-2.42043	-2.27076	-0.167559	-1.08133			0.0121526	0.00503206	0.767911	-1.02217	Q6PD26	GPI transamidase component PIG-S	Pigs
-2.26968	-1.7641	-0.872648	-2.25221	-0.925244	-0.766142	-0.794526	-2.04151	-1.92461			0.198017	-0.320944	0.0286526	-0.0485942	P46664	Adenylosuccinate synthetase isozyme 2	Adss
-0.161822	-0.291781	-0.239104	1.44214	1.56326	1.42833	1.56247	1.50379	1.35338	+	+	5.12905	-1.70881	4.70438	-1.70412	O70318;Q9WV92	Band 4.1-like protein 2	Epb41l2
-1.08976	-1.77063	-0.787577	-2.9169	-0.904978	-0.760133	-1.17859	-0.762245	-2.16359			0.154315	0.311351	0.108415	0.152154	Q91V04	Translocating chain-associated membrane protein 1	Tram1
-0.950461	-2.64046	-0.561963	-1.43308	-0.921736	-0.806689	-2.42044	-0.835417	-2.25223			0.18977	-0.330461	0.216279	0.451733	Q8C7R4	Ubiquitin-like modifier-activating enzyme 6	Uba6
-1.0018	-1.03571	-0.566666	-1.37929	-0.716735	-2.05903	-1.07379	-1.2338	-1.80347			0.550155	0.516961	0.872254	0.502296	Q99MR6	Serrate RNA effector molecule homolog	Srrt
-0.802182	-1.3017	-0.703244	-2.18935	-1.17962	-2.18343	-0.891469	-0.805067	-1.39803			1.12272	0.915095	0.134982	0.0958133	Q8VD65	Phosphoinositide 3-kinase regulatory subunit 4	Pik3r4
-0.599754	-1.12102	-0.855503	-1.87256	-2.10791	-2.41947	-0.389956	-2.24122	-2.91692	+		2.36625	1.27455	0.572239	0.990605	Q9CYI4	Putative RNA-binding protein Luc7-like 1	Luc7l
-0.567917	-2.18265	-0.576947	-1.71828	-2.20746	-2.38921	-2.05904	-2.18937	-2.18344			0.803608	0.995811	0.896204	1.03478	P55937	Golgin subfamily A member 3	Golga3
-0.492626	-0.465864	-0.369957	-1.94544	-1.91601	-2.50024	-1.87257	-2.10793	-2.41948	+	+	3.01037	1.67775	3.31462	1.69051	G3X9Z4		Pcf11
-0.291495	-2.01056	-0.198834	-2.05291	-2.12988	-2.48814	-1.71829	-2.20747	-2.38922			1.08162	1.39001	0.956533	1.27137	Q8VHR5	Transcriptional repressor p66-beta	Gatad2b
-0.683507	-2.25418	-0.758061	-1.15026	-1.11223	-0.690806	-0.922398	-1.94545	-1.91603			0.176402	-0.247483	0.232552	0.36271	P70336	Rho-associated protein kinase 2	Rock2
-0.509499	-0.334262	-0.477758	-2.70705	-2.03158	-2.12733	-2.50026	-2.05292	-2.12989	+	+	2.97581	1.84815	3.56642	1.78718	Q6ZQ03	Formin-binding protein 4	Fnbp4
-0.624448	-0.302321	-0.436604	-2.31407	-2.04937	-2.2821	-2.48815	-2.70706	-2.0316	+	+	3.82813	1.76072	3.05354	1.95448	Q9WUU9	Germinal-center associated nuclear protein	Mcm3ap
-2.25087	-2.41791	-1.69255	-2.21579	-2.00098	-2.50355	-2.12734	-1.44544	-2.31408			0.171991	0.119662	0.17466	-0.158154	Q7TPD0	Integrator complex subunit 3	Ints3
-0.796611	-0.335675	-0.784858	-2.09013	-2.53663	-2.29401	-1.0831	-2.04938	-2.28211	+	+	2.95367	1.66788	1.37062	1.16582	Q60949	TBC1 domain family member 1	Tbc1d1
-0.723702	-2.51223	-2.3299	0.213299	-0.00664249	-0.63839	-0.0323722	-0.132656	-0.39191		+	1.28804	-1.71136	1.34991	-1.66963	Q00993;Q60805	Tyrosine-protein kinase receptor UFO	Axl
-1.87269	-1.68075	-2.39378	-0.0573772	-0.00905767	-0.703848	0.17041	-0.483486	-0.452103	+	+	2.29687	-1.72564	2.33927	-1.72735	P31650	Sodium- and chloride-dependent GABA transporter 3	Slc6a11
-1.66979	-1.00998	-2.40777	-1.69132	-0.782156	-0.9623	-1.04954	-0.603664	-2.53665			0.489241	-0.550586	0.157895	-0.299229	P97390	Vacuolar protein sorting-associated protein 45	Vps45
-2.88994	-2.03594	-0.439684	-3.03529	-2.10441	-2.93141	-0.299068	-2.29403	-1.89193			0.508862	0.901851	0.113039	-0.293512	P63158	High mobility group protein B1	Hmgb1
-0.584782	-2.51898	-0.458923	0.479386	0.595019	0.559198	0.463702	0.583042	0.670467			1.21904	-1.7321	1.23482	-1.75996	Q9WVC3	Caveolin-2	Cav2
-2.14198	-2.21609	-1.88668	-2.31906	-2.34418	-2.63934	-0.702486	-0.325333	-2.01481			1.15731	0.352612	0.957951	-1.06737	Q9Z2D1	Myotubularin-related protein 2	Mtmr2
-1.19282	-0.696687	-1.50259	-1.10947	-0.952898	-1.21097	-0.902354	-1.08066	-1.67643			0.0554398	-0.0395868	0.0961879	0.0891166	P63260	Actin, cytoplasmic 2;Actin, cytoplasmic 2, N-terminally processed	Actg1
-0.699692	-2.23632	-0.399808	-0.968198	-2.26054	-0.684339	-2.25996	-1.69134	-0.973655			0.0917461	0.19242	0.319353	0.529712	Q8K273	Membrane magnesium transporter 1	Mmgt1
-0.782927	-2.31094	-0.202271	-1.74717	-2.62961	-0.726527	-3.03531	-2.10442	-2.93143			0.291807	0.60239	1.07747	1.59167	P57746	V-type proton ATPase subunit D	Atp6v1d
-0.760253	-2.29135	-2.06294	-1.89994	-0.793345	-0.95738	-1.078	-0.77649	-1.86458			0.343324	-0.487961	0.33241	-0.465157	P11103	Poly [ADP-ribose] polymerase 1	Parp1
-0.650947	-0.425988	-0.562775	-2.00469	-2.31492	-1.78869	-2.34378	-2.31908	-2.3442	+	+	3.06723	1.48953	4.95898	1.78912	P97379	Ras GTPase-activating protein-binding protein 2	G3bp2
-2.39048	-2.40311	-1.94579	-2.26078	-0.372465	-2.57948	-0.372389	-2.63935	-2.26055			0.292158	-0.508884	0.273531	-0.489027	P23591	GDP-L-fucose synthase	Tsta3
-0.740384	-1.95971	-2.52008	-2.0776	-1.09977	-2.41437	-1.74718	-0.895188	-2.62962			0.0656941	0.123852	0.00782206	0.0172747	Q3B7Z2	Oxysterol-binding protein 1	Osbp
-2.87831	-1.10886	-2.47481	-2.55102	-2.12326	-2.08352	-1.89995	-1.25228	-2.0047			0.0615629	0.0986038	0.302525	-0.43502	Q6ZPJ0	Testis-expressed sequence 2 protein	Tex2
-2.17246	-1.90537	-2.07473	-2.38282	-2.20992	-2.32172	-0.316355	-0.563213	-2.31494			1.28065	0.253969	0.710363	-0.986019	Q6NXJ0	Protein WWC2	Wwc2
-2.1299	-2.48815	-2.70706	-0.608379	-0.588509	-0.917929	-0.476286	-1.01903	-2.10609	+		3.02096	-1.73677	1.14945	-1.24124	Q6DFV3	Rho GTPase-activating protein 21	Arhgap21
-0.798679	-1.93422	-0.774203	-1.33758	-0.699332	-1.67601	-0.731662	-2.5795	-2.07761			0.0492462	0.0686054	0.394611	0.627223	Q00422	GA-binding protein alpha chain	Gabpa
-0.514572	-2.32106	-0.439322	-0.691792	-2.46501	-0.861176	-2.41438	-2.55104	-2.12327			0.107033	0.247673	0.947304	1.27125	Q9EPJ9	ADP-ribosylation factor GTPase-activating protein 1	Arfgap1
-0.587488	-0.715	-2.31893	-0.672897	-3.03009	-0.4823	-2.08353	-2.38284	-1.04309			0.0661171	0.187957	0.384135	0.629345	Q8BY71	Histone acetyltransferase type B catalytic subunit	Hat1
-0.288789	-0.28381	-1.65614	-2.10752	-1.71683	-2.29345	-2.20994	-2.32174	-2.55146		+	1.24916	1.29636	1.58843	1.61813	Q9CSN1	SNW domain-containing protein 1	Snw1
0.168261	0.569705	-0.197752	1.9158	1.98105	1.89447	2.07297	1.975	1.73848	+	+	2.84563	-1.75037	2.70529	-1.74875	P30999	Catenin delta-1	Ctnnd1
-1.86326	-2.33614	-0.905854	-0.897623	-1.8367	-0.971562	-0.39266	-3.03011	-1.00967			0.378391	-0.466456	0.0885007	-0.22427	Q9CQN6	Transmembrane protein 14C	Tmem14c
-0.902081	-0.886928	-0.943616	-2.17453	-2.77786	-0.984659	-1.07236	-0.791574	-2.10753			0.948251	1.06814	0.442763	0.412947	P42225	Signal transducer and activator of transcription 1	Stat1
-2.34045	-0.166962	-0.355225	-2.07517	-2.24318	-1.55568	-1.71685	-2.29347	-2.11469			0.622285	1.0038	0.691769	1.08746	Q9CWZ7	Gamma-soluble NSF attachment protein	Napg
-1.42496	-1.81232	-1.49783	-1.43001	-0.949483	-1.10631	-0.675327	-0.874934	-1.34792			1.05908	-0.416435	1.23855	-0.612309	Q8C0D4	Rho GTPase-activating protein 12	Arhgap12
-1.01126	-2.12946	-1.0496	-1.0793	-1	-1.06825	-0.884449	-0.953866	-1.83672			0.400533	-0.347589	0.132299	-0.171763	Q9EQJ9	Membrane-associated guanylate kinase, WW and PDZ domain-containing protein 3	Magi3
-2.48566	-0.471534	-0.143186	-2.10996	-2.75442	-2.02507	-2.17455	-2.77788	-2.07518			0.75638	1.26303	0.790529	1.30908	Q8BIL5	Protein Hook homolog 1	Hook1
-0.892214	-2.11824	-0.701734	-2.36571	-2.36595	-0.727591	-0.989153	-0.960676	-2.24319			0.342527	0.582353	0.0933157	0.160279	Q9CRT8	Exportin-T	Xpot
-0.448147	-0.515281	-0.479946	-2.96271	-1.75676	-2.27819	-1.55569	-2.10997	-2.75444	+	+	2.21381	1.85143	2.05731	1.65891	A2AB59	Rho GTPase-activating protein 27	Arhgap27
-2.02936	-2.67484	-2.2543	-0.561018	-0.727266	-0.375321	-0.841204	-0.549551	-0.220118	+	+	2.92278	-1.76496	2.62091	-1.78254	P58389	Serine/threonine-protein phosphatase 2A activator	Ppp2r4
-0.999876	-1.06474	-0.658368	-1.3527	-1.16603	-1.04402	-2.36596	-0.894897	-2.96273			0.839506	0.279925	0.865326	1.16687	P56546;O88712	C-terminal-binding protein 2;C-terminal-binding protein 1	Ctbp2;Ctbp1
-2.06369	-0.809226	-2.87409	-2.35835	-0.509908	-2.17908	-1.75677	-2.27821	-2.35836			0.0994905	-0.233227	0.125275	0.215441	P63328;P48453;P48455	Serine/threonine-protein phosphatase 2B catalytic subunit alpha isoform;Serine/threonine-protein phosphatase 2B catalytic subunit beta isoform	Ppp3ca;Ppp3cb
-0.635221	-2.35635	-0.205417	-2.16085	-2.48945	-2.44522	-2.17909	-2.16086	-2.48946			0.912053	1.29951	0.84438	1.21081	Q8BZH4	Pogo transposable element with ZNF domain	Pogz
-1.03489	-2.21858	-0.836325	-1.98724	-1.41024	-1.10809	-1.15349	-0.869212	-2.44524			0.0988512	0.13859	0.0677821	0.126048	Q8BP48	Methionine aminopeptidase 1	Metap1
-1.9383	-1.97063	-1.80519	-2.44666	-1.79799	-0.260841	-1.98725	-2.44667	-0.472682			0.244882	-0.402875	0.169928	-0.26917	Q91YI0	Argininosuccinate lyase	Asl
-1.86587	-1.62808	-2.32852	-2.6538	-1.22687	-0.78181	-1.79801	-2.65381	-2.48605			0.25574	-0.386665	0.485911	0.371797	Q9ESV0	ATP-dependent RNA helicase DDX24	Ddx24
-2.40265	-1.95372	-2.81218	-2.48603	-2.10208	-2.41564	-0.0778009	-2.10209	-2.41566			0.0699724	-0.054929	0.481938	-0.857663	Q8K274	Ketosamine-3-kinase	Fn3krp
-0.888562	-1.3724	-2.0401	-1.17468	-1.05915	-0.731059	-0.929599	-1.32494	-0.947686			0.548398	-0.445392	0.439021	-0.36628	Q64364	Tumor suppressor ARF	Cdkn2a
-2.39942	-2.36536	-2.12131	-0.572429	-0.582208	-0.419882	-0.386594	-0.836917	-2.47028	+		4.1871	-1.77052	0.766474	-1.0641	P00493	Hypoxanthine-guanine phosphoribosyltransferase	Hprt1
-2.18785	-1.80876	-1.56945	-1.9046	-2.32255	-1.77655	-0.203453	-2.32256	-1.77657			0.234859	0.145879	0.25318	-0.421162	Q9CQ56	Vesicle transport protein USE1	Use1
-1.16013	-1.78357	-0.792037	-2.56951	-2.22844	-2.31951	-0.784751	-2.56952	-2.22846	+		1.67129	1.12724	0.424683	0.615662	Q3USZ8	Deleted in autism protein 1 homolog
-0.244805	-2.18013	-1.98427	-2.01849	-1.46679	-1.48722	-2.31952	-0.467714	-2.0185			0.105597	0.187766	0.0541662	0.132178	Q9Z277	Tyrosine-protein kinase BAZ1B	Baz1b
-2.34769	-1.70043	-0.973878	-1.53177	-1.80567	-0.772148	-0.651613	-0.886811	-1.4668			0.238035	-0.304133	0.654224	-0.672254	E9PZJ8	Activating signal cointegrator 1 complex subunit 3	Ascc3
-2.56877	-2.06379	-2.33564	-2.39188	-2.37715	-0.722742	-0.537689	-0.691926	-1.48723		+	0.357827	-0.492142	1.9033	-1.41712	Q8BXK8	Arf-GAP with GTPase, ANK repeat and PH domain-containing protein 1	Agap1
-2.05316	-2.50785	-1.53442	-2.33901	-2.82208	-2.41305	-1.53178	-0.574614	-1.80568			0.70557	0.492905	0.711439	-0.727784	Q99KU0	Vacuole membrane protein 1	Vmp1
-2.46502	-3.03011	-2.10753	-1.13472	-0.454848	-0.695194	-0.468917	-2.2747	-2.61495	+		2.21639	-1.77264	0.448142	-0.748037	Q8K023;Q8VC77;Q91WR5;P70694	Aldo-keto reductase family 1 member C18;Aldo-keto reductase family 1 member C21;Estradiol 17 beta-dehydrogenase 5	Akr1c18;Akr1c20;Akr1c21;Akr1c6
-0.764186	-1.07274	-0.704113	-1.53597	-1.53964	-1.70368	-1.23341	-1.00038	-2.37716	+		2.37891	0.746087	0.715952	0.689971	A2ANY6		Mdn1
-1.17627	-2.52163	-0.820133	-2.28662	-1.21491	-0.825606	-1.27315	-2.33903	-1.18899			0.0316547	-0.0636334	0.0509338	0.0943799	P70419	Polypeptide N-acetylgalactosaminyltransferase 3	Galnt3
-1.08722	-1.11488	-0.834967	-1.44899	-1.37611	-1.07146	-1.33668	-0.973552	-1.28258			0.916736	0.286496	0.572545	0.18525	Q8BH15	CCR4-NOT transcription complex subunit 10	Cnot10
-1.67998	-1.11483	-0.790476	-2.24019	-0.493266	-2.05929	-0.792423	-2.82209	-2.41307			0.262021	0.402485	0.534007	0.814098	O88986	2-amino-3-ketobutyrate coenzyme A ligase, mitochondrial	Gcat
-0.838906	-1.54821	-1.63647	-1.61294	-1.41062	-0.841707	-0.59349	-2.28664	-1.51044			0.0531218	-0.0527735	0.0782794	0.122327	Q8BK72	28S ribosomal protein S27, mitochondrial	Mrps27
-2.02018	-2.00638	-2.58936	-0.124878	-0.658084	-0.511956	-0.433142	-0.845198	-0.498769	+	+	2.685	-1.77367	2.65704	-1.61294	P57787	Monocarboxylate transporter 4	Slc16a3
-0.724694	-2.60186	-1.80021	-1.76409	-1.96434	-0.476677	-2.26968	-0.729571	-0.925327			0.161113	-0.307218	0.21373	-0.400728	O35704	Serine palmitoyltransferase 1	Sptlc1
-2.34419	-2.15224	-2.53125	-2.50155	-2.67341	-1.77061	-0.575073	-0.411437	-1.7641		+	0.0309781	-0.0273673	1.4992	-1.42569	Q80X71	Transmembrane protein 106B	Tmem106b
-0.947	-0.591165	-0.413327	-2.64044	-1.76688	-1.81558	-1.96435	-1.67369	-2.50157	+	+	1.93051	1.4238	2.07369	1.39604	Q9Z103	Activity-dependent neuroprotector homeobox protein	Adnp
-0.177025	-2.00636	-0.490308	-2.18263	-2.01054	-2.25416	-2.67343	-1.77063	-2.64046			1.03745	1.25788	1.08422	1.47027	Q8VIJ6	Splicing factor, proline- and glutamine-rich	Sfpq
-2.31375	-1.98723	-0.687988	-1.12266	-2.25086	-0.804907	-2.18265	-2.01055	-2.25418			0.152228	-0.270183	0.411747	0.486136	Q99PU8	Putative ATP-dependent RNA helicase DHX30	Dhx30
-2.12557	-1.62542	-0.966774	-2.41789	-0.915189	-0.910132	-1.32302	-0.753785	-1.08814			0.0935482	-0.158183	0.622368	-0.517606	P70268	Serine/threonine-protein kinase N1	Pkn1
-1.92193	-0.94502	-0.670588	-1.69254	-1.05877	-2.00101	-0.911121	-1.1726	-0.971465			0.358795	0.404929	0.155056	-0.160784	Q9D809		2200002D01Rik
-2.27272	-0.68527	-1.97061	-0.645538	-0.992375	-2.42418	-0.551298	-2.25087	-2.41791			0.147143	-0.288836	0.043043	0.0971575	Q99JY9	Actin-related protein 3	Actr3
-2.04253	-0.480435	-0.581926	-0.942477	-2.23847	-1.8819	-0.906269	-1.69255	-2.00102			0.440603	0.652654	0.343478	0.498317	Q9D8S3	ADP-ribosylation factor GTPase-activating protein 3	Arfgap3
-1.91262	-2.20288	0.0637243	0.162599	0.450159	0.666796	0.586597	0.71291	0.307622			1.14967	-1.77711	1.22709	-1.8863	Q9EQH3	Vacuolar protein sorting-associated protein 35	Vps35
-1.40796	-1.69867	-1.21095	-1.4497	-1.04987	-0.81377	-1.17228	-0.876164	-1.88191			0.647923	-0.334745	0.145147	-0.129072	Q64704	Syntaxin-3	Stx3
-1.89412	-2.65202	-2.18892	-0.348638	-0.629601	-0.391427	-0.152734	-3.38289	-2.3788	+		2.78018	-1.78847	0.100232	-0.273544	Q4KWH5;A2AP18	1-phosphatidylinositol 4,5-bisphosphate phosphodiesterase eta-1	Plch1
-2.26608	-2.41906	-1.91858	-2.40775	-2.88992	-2.03592	-0.160789	-2.40777	-2.88994			0.350611	0.243287	0.168792	-0.381746	B9EJ80		Pdzd8
-2.21045	-0.111354	-2.10886	-2.12876	-2.60392	-2.29956	-2.03593	-2.12878	-2.60394			0.550388	0.867191	0.479656	0.779328	O70400	PDZ and LIM domain protein 1	Pdlim1
-0.595491	-0.964458	-0.59488	-2.14196	-2.21608	-1.1991	-1.23531	-2.29957	-2.14197	+	+	1.50049	1.1341	1.53153	1.17401	Q811L6;Q9R1L5;Q60592	Microtubule-associated serine/threonine-protein kinase 4	Mast4
-2.29524	-2.19037	-0.621878	-1.88666	-0.896902	-0.752525	-2.21609	-1.88667	-2.23631			0.333272	-0.5238	0.301887	0.410531	Q99KD5	Protein unc-45 homolog A	Unc45a
-0.416927	-2.12343	-2.39572	-2.2363	-2.31093	-2.29134	-2.31094	-2.29135	-1.12526			0.438961	0.634162	0.132497	0.263824	Q9Z1X4	Interleukin enhancer-binding factor 3	Ilf3
-0.666216	-0.495556	-0.490527	-2.06292	-2.39046	-2.4031	-2.06294	-2.39047	-2.40311	+	+	3.8002	1.73473	3.8002	1.73474	P62500	TSC22 domain family protein 1	Tsc22d1
-2.34856	-1.29021	-1.16156	-1.61883	-0.980451	-1.0612	-1.04043	-0.954342	-1.0366			0.37354	-0.379949	0.714546	-0.589652	Q8BRT1;Q80TV8	CLIP-associating protein 2;CLIP-associating protein 1	Clasp2;Clasp1
-2.29827	-2.02489	-2.17344	-1.93407	0.550893	0.326251	0.275378	-2.18398	-0.283631			1.06868	-1.81322	0.893702	-1.43479	P04104	Keratin, type II cytoskeletal 1	Krt1
-0.739618	-2.05753	-1.04722	-1.9597	-2.52006	-0.874068	-1.95971	-0.606983	-2.52008			0.331057	0.503151	0.234675	0.414132	Q03963	Interferon-induced, double-stranded RNA-activated protein kinase	Eif2ak2
-1.78419	-1.53405	-1.14693	0.132462	0.512573	0.411903	0.561588	0.374367	-0.616579	+	+	2.9716	-1.8407	1.75273	-1.59485	Q9Z2H5	Band 4.1-like protein 1	Epb41l1
-2.51338	-1.10193	-2.39117	-2.87829	-2.47479	-0.347779	-1.90537	-2.07473	-2.31614			0.0381775	-0.101873	0.0725094	0.0965889	Q9QY06	Unconventional myosin-IXb	Myo9b
-0.68628	-2.0622	-1.68011	-1.35549	-2.17244	-1.90536	-2.25106	-0.92598	-2.55294			0.284005	0.334901	0.26848	0.433799	Q99JR8	SWI/SNF-related matrix-associated actin-dependent regulator of chromatin subfamily D member 2	Smarcd2
-2.29279	-1.26098	-0.818117	-2.07472	-1.1176	-0.648965	-1.25667	-1.23171	-1.93422			0.105237	-0.176865	0.0112943	0.0169049	P17665	Cytochrome c oxidase subunit 7C, mitochondrial	Cox7c
-2.24924	-0.562288	-2.66394	-2.31613	-0.228847	-2.25105	-2.32106	-2.31893	-1.65614			0.0854759	-0.22648	0.150012	0.273555	P30681	High mobility group protein B2	Hmgb2
-2.02019	-2.13436	-1.7436	-2.55292	-0.560634	-1.93421	-0.39545	-2.01927	-2.40064			0.179629	-0.283465	0.225552	-0.360934	B5TVM2	Immunoglobulin-like domain-containing receptor 2	Ildr2
-1.51806	-2.13611	-2.57439	-0.1457	-0.390331	-0.126764	0.00171389	-0.206183	-0.626414	+	+	2.36665	-1.85525	2.13429	-1.79922	Q61735	Leukocyte surface antigen CD47	Cd47
-1.14089	-1.18185	-0.974538	-1.40227	-1.30999	-1.18487	-1.00776	-1.09704	-2.33614			1.05119	0.199952	0.367851	0.38122	Q8VCF0	Mitochondrial antiviral-signaling protein	Mavs
-0.663364	-1.88985	-1.96629	-2.31892	-1.65613	-2.01925	-0.61621	-0.894629	-2.34045			0.457482	0.491596	0.119174	-0.222741	Q01320	DNA topoisomerase 2-alpha	Top2a
-1.05171	-0.480485	-2.25266	-2.40062	-1.84055	-1.86325	-1.81231	-2.12946	-1.29496			0.629168	0.773191	0.348581	0.483959	Q8BK75	Elongator complex protein 6	Elp6
-2.38738	-2.17165	-1.95825	-2.33612	-1.40143	-2.34043	-2.48566	-1.24366	-2.11824			0.16404	-0.146433	0.224436	-0.223245	Q8CGY8	UDP-N-acetylglucosamine--peptide N-acetylglucosaminyltransferase 110 kDa subunit	Ogt
-0.7758	-0.468119	-0.484729	-1.8123	-2.12944	-2.48564	-2.2078	-1.56548	-2.13742	+	+	2.69675	1.56625	2.4507	1.39402	Q6ZPY7;Q6PCM1	Lysine-specific demethylase 3B	Kdm3b
-0.714338	-0.735273	-1.05408	-2.11822	-2.20778	-1.56547	-0.645223	-2.06369	-2.87409	+		2.10451	1.12926	0.709571	1.02644	A0A286YCV9;Q9EQW7	Kinesin-like protein KIF13A	Kif13a
-1.00636	-1.00236	-1.16738	-1.14786	-1.02387	-0.99057	-2.35635	-1.00638	-2.21858			0.0211921	-0.00460227	0.862451	0.801738	O70378	ER membrane protein complex subunit 8	Emc8
-2.13975	-2.17761	-2.2375	-0.228902	-0.7811	0.0320325	0.218704	-0.372532	-0.478343	+	+	2.81542	-1.85896	3.0785	-1.97423	Q9QY23	Plakophilin-3	Pkp3
-1.80933	-1.99452	-2.60804	-2.13741	-2.06368	-0.549636	-1.97063	-0.646909	-1.80519			0.412241	-0.55372	0.6191	-0.663053	P53569	CCAAT/enhancer-binding protein zeta	Cebpz
-0.844952	-2.58049	-0.939049	-1.01946	-2.87407	-1.02948	-0.962788	-1.86587	-2.32852			0.0785545	0.186172	0.141547	0.264228	P56399	Ubiquitin carboxyl-terminal hydrolase 5	Usp5
-2.38179	-2.39744	-2.05874	-2.35633	-2.21857	-1.93828	-0.45151	-0.604742	-2.40265			0.26108	-0.108263	0.820191	-1.12636	Q08509	Epidermal growth factor receptor kinase substrate 8	Eps8
-0.913908	-1.92586	-0.553428	-1.97062	-1.80518	-1.86586	-1.95372	-0.593742	-2.81217			0.840993	0.749486	0.356485	0.655479	Q922D4	Serine/threonine-protein phosphatase 6 regulatory subunit 3	Ppp6r3
-0.820771	-2.28655	-2.09559	-1.18642	-0.769478	-2.3285	-0.896163	-0.964473	-2.0401			0.17754	-0.30617	0.298263	-0.434057	P59017	Bcl-2-like protein 13	Bcl2l13
-0.587546	-2.66144	-0.492312	-2.40263	-1.9537	-2.81216	-1.67207	-2.38935	-2.30418			0.693977	1.1424	0.516673	0.874771	Q80UJ7	Rab3 GTPase-activating protein catalytic subunit	Rab3gap1
-0.765735	-0.579395	-0.828726	-2.04009	-1.67206	-2.38934	-2.18785	-1.80876	-1.56945	+	+	2.39641	1.30921	2.35692	1.13074	Q8CEC0	Nuclear pore complex protein Nup88	Nup88
-0.678597	-0.441612	-0.604761	-2.30416	-2.18784	-1.80875	-1.78357	-2.18013	-1.98427	+	+	3.11698	1.52526	3.33083	1.40767	Q9JJ11	Transforming acidic coiled-coil-containing protein 3	Tacc3
-2.64815	-1.86392	-0.914455	-1.56944	-1.78356	-0.539045	-2.34768	-0.643826	-1.70042			0.334043	-0.511494	0.127235	-0.244864	Q9Z0W3	Nuclear pore complex protein Nup160	Nup160
-0.392978	-2.64559	-2.29397	-2.18011	-1.98426	-0.395783	-2.56877	-2.06379	-2.33564			0.102995	-0.257462	0.31152	0.545216	Q922Y1	UBX domain-containing protein 1	Ubxn1
-2.07881	-1.95861	-2.20227	-2.34767	-1.70041	-0.695953	-2.05316	-2.50784	-1.53442			0.440533	-0.49855	0.0573524	-0.048087	Q8CFQ3	Intron-binding protein aquarius	Aqr
-0.238726	-0.401176	-2.09669	-2.56875	-2.06377	-2.33562	-2.09551	-2.67662	-2.52163			1.08395	1.41052	1.15407	1.51905	Q91WE2	Protein FAM192A	Fam192a
-0.681689	-0.531315	-1.89876	-1.04318	-2.05314	-0.696898	-1.67998	-2.10193	-1.40876			0.141676	0.227155	0.656756	0.692973	Q9JHI7	Exosome complex component RRP45	Exosc9
-1.94003	-1.74019	-0.773263	-2.50783	-1.53441	-0.737442	-2.52027	-0.673517	-0.888382			0.0602126	0.108732	0.0627448	-0.123771	Q8BHC4	Dephospho-CoA kinase domain-containing protein	Dcakd
-2.03351	-2.49418	-2.37034	-0.445047	-0.250193	-0.606602	-0.197178	-0.317898	-0.730597	+	+	3.3877	-1.8654	3.05125	-1.88412	Q921I6	SH3 domain-binding protein 4	Sh3bp4
-2.27814	-1.90058	-0.912329	-2.6766	-1.0112	-1.1156	-0.884222	-1.80021	-2.34419			0.0486937	-0.0958851	0.0116538	-0.0208095	P46467;Q8VEJ9;Q8BPY9	Vacuolar protein sorting-associated protein 4B	Vps4b
-2.21512	-2.32706	-0.621512	-2.52161	-1.67997	-1.10574	-1.11902	-0.781782	-1.34696			0.0232778	0.0478762	0.48309	-0.638646	Q8BMC4	Nucleolar protein 9	Nop9
-0.873933	-1.46999	-2.3614	-2.10192	-2.52026	-0.844554	-0.635426	-2.15223	-2.53125			0.141724	0.253804	0.101709	0.204531	P97393	Rho GTPase-activating protein 5	Arhgap5
-1.22065	-1.54998	-1.13005	-2.60184	-1.14184	-1.05685	-1.1795	-0.979125	-1.02299			0.226809	0.299953	0.782114	-0.239689	Q8VD57	Vesicle transport protein SFT2B	Sft2d2
-0.867371	-2.24821	-0.688596	-1.8002	-2.34418	-0.559172	-2.00636	-2.31375	-1.01607			0.155249	0.299789	0.334727	0.510664	P56394	Cytochrome c oxidase copper chaperone	Cox17
-0.806828	-1.04396	-0.697686	-2.15222	-2.53123	-2.00635	-1.18177	-1.98723	-2.12557	+	+	2.74715	1.38044	1.37208	0.915366	O08808	Protein diaphanous homolog 1	Diaph1
-2.47234	-0.564742	-0.536745	-2.31373	-1.98722	-2.12556	-0.834693	-1.62542	-1.92193			0.665758	0.950892	0.138716	0.269402	A2AWA9	Rab GTPase-activating protein 1	Rabgap1
-1.18576	-2.29352	-2.5728	-1.18673	-1.62541	-1.92191	-2.27272	-1.97061	-2.04253			0.390673	-0.439344	0.0624846	0.0779281	Q07813;A0A1B0GSH8	Apoptosis regulator BAX	Bax
-2.04341	-2.55637	-2.47961	-0.585818	-0.409202	-0.475223	-0.244136	-1.59038	-1.70723	+		3.43233	-1.86971	1.11834	-1.17921	Q91WQ3	Tyrosine--tRNA ligase, cytoplasmic;Tyrosine--tRNA ligase, cytoplasmic, N-terminally processed	Yars
-0.927675	-0.430922	-0.645668	-2.04252	-2.50925	-2.05321	-2.19971	-1.76916	-2.69415	+	+	2.72357	1.53357	2.1611	1.55292	Q925J9	Mediator of RNA polymerase II transcription subunit 1	Med1
-0.99318	-2.26363	-0.984425	-1.01363	-1.51089	-1.04232	-1.01049	-1.04525	-2.1119			0.189226	-0.224798	0.0145571	-0.0245302	E9Q8I7		Nfxl1
-0.763972	-0.775541	-0.595477	-2.69413	-2.11188	-2.04756	-1.06307	-2.04757	-2.26608	+	+	2.74089	1.57286	1.34884	1.08058	Q3UTJ2	Sorbin and SH3 domain-containing protein 2	Sorbs2
-2.07426	-0.288819	-2.39278	-2.26607	-2.41905	-1.91857	-2.41906	-1.91858	-2.21045			0.38642	0.61594	0.373293	0.597412	Q8CGF7	Transcription elongation regulator 1	Tcerg1
-2.147	-0.478096	-0.343328	-2.21044	-2.10884	-2.29523	-2.10885	-2.29524	-1.24235			0.977659	1.21536	0.601421	0.892675	Q5XG73	Acyl-CoA-binding domain-containing protein 5	Acbd5
-2.08285	-2.34926	-2.13517	-2.19035	-2.12342	-2.3957	-0.246776	-2.19037	-2.12343			0.153248	0.0473999	0.448043	-0.668899	Q8BU88	39S ribosomal protein L22, mitochondrial	Mrpl22
-1.61883	-1.76676	-0.825041	-2.34855	-0.857202	-1.16793	-1.07126	-1.00766	-2.39572			0.0339955	0.0543482	0.0564268	0.0880017	Q8BH04	Phosphoenolpyruvate carboxykinase [GTP], mitochondrial	Pck2
-1.78821	-0.927151	-2.60923	-2.36715	-2.96589	-1.9571	-0.63898	-0.647341	-2.34856			0.505448	0.655184	0.307011	-0.563235	P49945;P29391	Ferritin light chain 2;Ferritin light chain 1	Ftl2;Ftl1
-2.18218	-1.30329	-1.26472	-1.76558	-2.05752	-1.15847	-1.25172	-0.98052	-2.36716			0.0673044	0.077129	0.0326544	-0.0502609	O70133	ATP-dependent RNA helicase A	Dhx9
-2.78377	-2.27238	-1.84909	-2.61554	-2.50223	-1.23875	-0.243556	-2.96591	-1.95711			0.129853	-0.182907	0.277495	-0.579554	P11688	Integrin alpha-5;Integrin alpha-5 heavy chain;Integrin alpha-5 light chain	Itga5
-1.73797	-0.680985	-0.537551	-2.51336	-2.39116	-2.06219	-0.784131	-2.05753	-2.61556	+		1.53486	1.33673	0.559322	0.833571	Q7TNE3	Sperm-associated antigen 7	Spag7
-2.29366	-1.97368	-1.9585	-1.68009	-2.29277	-2.24922	-2.50225	-0.693051	-1.23876			0.0018102	-0.00125118	0.473526	-0.597261	E9Q236		Abcc4
-2.2598	-1.40236	-1.47874	-1.61742	-1.28526	-2.66392	-2.51338	-2.39117	-1.99238			0.102545	0.141896	0.861571	0.585343	E9PV04;A0A0N4SVP8;Q91VC3	Eukaryotic initiation factor 4A-III;Eukaryotic initiation factor 4A-III, N-terminally processed	Gm8994;Eif4a3
-2.51363	-0.704985	-1.98643	-0.922542	-2.02018	-2.13435	-0.665816	-0.96719	-2.0622			0.0215104	-0.0426607	0.298517	-0.503282	E9PUA5;Q9QWT9	Kinesin-like protein;Kinesin-like protein KIFC1	Kifc5b;Kifc1
-0.434135	-2.48852	-2.36431	0.0799406	-0.0674111	0.315122	-0.257663	0.0712162	-0.280621			1.30058	-1.87154	1.11984	-1.60663	Q64008	Ras-related protein Rab-34	Rab34
-1.02455	-2.04615	-1.57789	-0.748188	-1.27213	-1.22639	-1.0837	-1.09147	-1.37987			0.618536	-0.467293	0.514132	-0.364516	Q61205	Platelet-activating factor acetylhydrolase IB subunit gamma	Pafah1b3
-0.671604	-2.1489	-0.801863	-2.06987	-1.60605	-2.36598	-0.60448	-2.24924	-2.66393			0.705888	0.806511	0.330863	0.631761	Q8BGA5	KRR1 small subunit processome component homolog	Krr1
-0.976963	-1.90557	-1.87928	-1.88984	-0.781189	-0.701916	-2.02019	-0.91855	-2.13436			0.399735	-0.462956	0.0738069	0.103764	Q64514	Tripeptidyl-peptidase 2	Tpp2
-1.10549	-0.705766	-2.61274	-0.780747	-0.937948	-1.96628	-0.887685	-1.7436	-2.06989			0.131406	-0.246341	0.0465424	0.0923925	Q8C166	Copine-1	Cpne1
-2.1699	-2.27077	-2.36885	-2.25264	-0.83434	-2.38737	-1.60606	-2.36599	-0.891722			0.372888	-0.445055	0.687088	-0.648578	P61028	Ras-related protein Rab-8B	Rab8b
-0.651077	-0.403398	-0.790996	-2.17164	-1.95823	-1.95615	-1.88985	-1.96629	-2.25265	+	+	3.3404	1.41352	3.07033	1.42111	Q3TUF7	YEATS domain-containing protein 2	Yeats2
-2.4441	-2.23327	-0.474392	-1.94258	-0.515373	-2.5796	-2.38738	-2.17165	-1.95825			0.0144332	-0.0380679	0.28895	0.455173	Q8R050;Q149F3	Eukaryotic peptide chain release factor GTP-binding subunit ERF3A;Eukaryotic peptide chain release factor GTP-binding subunit ERF3B	Gspt1;Gspt2
-0.717589	-0.383226	-2.33696	-1.47265	-1.80932	-1.9945	-1.33761	-1.30426	-1.95616			0.419697	0.612898	0.238126	0.38675	Q9Z1D1	Eukaryotic translation initiation factor 3 subunit G	Eif3g
-0.614491	-0.619117	-0.595842	-2.60802	-2.58047	-2.38178	-1.94259	-2.57962	-1.80933	+	+	4.93312	1.91361	2.49164	1.5007	Q8CH02	SURP and G-patch domain-containing protein 1	Sugp1
-0.520549	-0.591513	-0.719684	-2.39743	-2.05872	-1.92584	-1.99452	-2.60804	-2.58049	+	+	3.24663	1.51675	2.99023	1.78377	Q9JIX8	Apoptotic chromatin condensation inducer in the nucleus	Acin1
-0.921084	-0.976172	-0.970462	-1.14787	-2.28653	-1.23912	-0.968724	-2.38179	-1.34447			0.75664	0.601933	0.651238	0.609089	Q501J6	Probable ATP-dependent RNA helicase DDX17	Ddx17
-1.97181	-1.8581	-0.553197	-2.09557	-0.869602	-0.752457	-2.39744	-2.05874	-1.10899			0.130252	-0.221824	0.263592	0.394019	P35762	CD81 antigen	Cd81
-2.214	-2.11765	-0.169764	-2.66142	-2.64813	-1.86391	-1.92585	-2.28655	-2.09559			0.550427	0.89068	0.374552	0.602191	Q922B9	Sperm-specific antigen 2 homolog	Ssfa2
-0.466791	-0.256855	-1.82557	-2.64557	-2.29395	-2.0788	-2.66143	-2.64815	-1.86392	+		1.34323	1.4897	1.29502	1.54143	Q61166	Microtubule-associated protein RP/EB family member 1	Mapre1
-1.75428	-1.94737	-2.22911	-1.95859	-2.20225	-2.09668	-0.202704	-2.64559	-2.29397			0.283459	0.108921	0.124062	-0.262832	P62320	Small nuclear ribonucleoprotein Sm D3	Snrpd3
-2.01738	-2.48284	-2.65157	-0.637524	-0.284051	-0.580052	-0.316766	-0.678569	-2.64131	+		2.99812	-1.88339	0.717491	-1.17171	Q68FE6	Protein FAM65A	Fam65a
-0.904619	-0.985239	-1.35591	-0.692959	-1.00047	-1.74018	-2.20227	-1.11812	-2.09669			0.0639827	0.0626151	0.907914	0.723771	P14152	Malate dehydrogenase, cytoplasmic	Mdh1
-1.03047	-2.0169	-1.15046	-2.61662	-1.09164	-1.93399	-1.04641	-0.797097	-1.89876			0.374072	0.481475	0.121609	-0.151855	Q61846	Maternal embryonic leucine zipper kinase	Melk
-1.80648	-2.20837	-1.17825	-2.45365	-0.980158	-1.25546	-0.784018	-1.04249	-1.94003			0.112163	-0.167945	0.442937	-0.475521	Q9R008	Mevalonate kinase	Mvk
-1.92052	-0.749453	-2.00261	-2.27812	-1.90057	-2.21511	-1.74019	-2.61664	-1.934			0.611105	0.57374	0.484531	0.539417	P70677	Caspase-3;Caspase-3 subunit p17;Caspase-3 subunit p12	Casp3
-1.0712	-2.58272	-0.838796	-2.32705	-1.02836	-1.46998	-1.11891	-1.006	-2.45366			0.0575293	0.11089	0.0131842	0.0286208	Q0VBL3		Rbm15
-0.737556	-0.574189	-0.602959	-2.36138	-2.2482	-2.47233	-2.27814	-1.90058	-2.21512	+	+	4.51799	1.7224	3.52135	1.49305	Q6ZPJ3	E2/E3 hybrid ubiquitin-protein ligase UBE2O	Ube2o
-2.16452	-2.36028	-2.36507	-0.974025	-2.2935	-2.57278	-0.823202	-0.533808	-2.32706			0.283478	-0.349856	0.88981	-1.0686	Q09143	High affinity cationic amino acid transporter 1	Slc7a1
-2.59219	-1.69488	-0.790145	-1.85031	-2.77349	-0.727852	-1.46999	-0.80777	-1.03385			0.0394616	0.0914778	0.457191	-0.588536	Q9ESW8	Pyroglutamyl-peptidase 1	Pgpep1
-2.32543	-0.824633	-2.1338	-2.5259	-0.42767	-2.26361	-2.3614	-2.24821	-2.47234			0.00901634	-0.0222272	0.558397	0.599363	Q9R0X4;Q32MW3	Acyl-coenzyme A thioesterase 9, mitochondrial	Acot9
-2.29226	-1.80566	-2.44013	-2.07425	-2.39276	-0.829521	-0.75032	-0.826168	-1.246		+	0.331723	-0.41384	2.13639	-1.23852	Q9JM96	Cdc42 effector protein 4	Cdc42ep4
-2.36634	-2.78302	-2.20051	-0.752444	-0.511364	-0.41672	-0.277596	-0.322193	-0.895979	+	+	3.15486	-1.88978	2.74831	-1.95136	Q9DC51	Guanine nucleotide-binding protein G(k) subunit alpha	Gnai3
-1.9272	-2.19853	-0.915581	-2.34924	-2.13515	-1.61882	-0.8616	-0.634709	-2.29352			0.325771	0.353964	0.255137	-0.417162	Q8BH98	Lysophospholipid acyltransferase 1	Mboat1
-3.03531	-2.10443	-2.93143	-0.865897	-0.616226	-0.919039	-0.609044	-0.728251	-1.8375	+	+	2.44179	-1.89	1.53743	-1.63212	Q8R016	Bleomycin hydrolase	Blmh
-2.34234	-2.55949	-1.72404	0.0266926	-0.624114	-0.340221	-0.113095	0.0870965	-0.430129	+	+	2.42489	-1.89608	2.6687	-2.05658	A2AF47	Dedicator of cytokinesis protein 11	Dock11
-0.796583	-0.760904	-0.6019	-2.18217	-2.78375	-2.27237	-2.52592	-2.26363	-2.07426	+	+	2.99985	1.69296	3.39429	1.56814	Q6A028	Switch-associated protein 70	Swap70
-2.56064	-2.89598	-2.8429	-0.941047	-0.784412	-0.637283	-2.64539	-2.35317	-2.09509	+		3.88576	-1.97892	0.992055	-0.401954	Q9JKC8;Q8R2R9	AP-3 complex subunit mu-1;AP-3 complex subunit mu-2	Ap3m1;Ap3m2
-0.354785	-2.12148	-0.95477	-2.29365	-1.53968	-1.97367	-2.34925	-1.17788	-2.13516			0.634293	0.791986	0.516931	0.743753	Q8K4L3	Supervillin	Svil
-0.810586	-1.01527	-1.14756	-1.33828	-1.20497	-1.27759	-1.61883	-1.29111	-1.76676		+	1.25869	0.282469	1.52932	0.567757	P70288	Histone deacetylase 2	Hdac2
-2.1523	-1.69073	-2.50242	-1.95848	-0.79715	-2.25979	-0.418398	-1.78821	-2.60923			0.367778	-0.443343	0.304885	-0.509873	Q3TGW2	Endonuclease/exonuclease/phosphatase family domain-containing protein 1	Eepd1
-1.79391	-2.66241	-2.07421	-1.47873	-2.51362	-1.98642	-2.18218	-1.29058	-2.78377			0.177537	-0.18392	0.0630312	-0.0913342	Q9JK48;Q8R3V5	Endophilin-B1;Endophilin-B2	Sh3glb1;Sh3glb2
-1.13403	-1.22959	-1.36389	-1.26646	-1.32857	-1.55243	-1.16531	-1.06397	-1.74952			0.568321	0.139979	0.138347	0.0837615	Q91YU8	Suppressor of SWI4 1 homolog	Ppan
-0.717981	-0.862175	-2.10477	-2.45313	-1.9347	-1.73505	-2.27238	-1.84909	-1.73797			0.763989	0.81265	0.704689	0.724838	Q8JZM7	Parafibromin	Cdc73
-0.815333	-0.804256	-0.848213	-2.04614	-2.14889	-1.90556	-0.951784	-2.29366	-1.97368	+		4.14112	1.21093	1.06459	0.917108	Q9D8X2	Coiled-coil domain-containing protein 124	Ccdc124
-0.843811	-1.763	-2.16889	-1.87927	-1.28185	-2.61272	-0.970378	-1.9585	-2.2598			0.238514	0.332714	0.0885664	0.137661	P14824	Annexin A6	Anxa6
-2.36949	-2.01297	-1.08751	-2.16988	-2.27075	-2.36883	-1.47874	-2.51363	-1.98643			0.505689	0.446499	0.128324	0.169614	Q9CWG8	NADH dehydrogenase [ubiquinone] complex I, assembly factor 7	Ndufaf7
-0.6651	-2.22595	0.0485141	1.06959	1.13191	1.00832	1.40369	1.21161	0.943743	+	+	1.39846	-2.01745	1.44796	-2.13386	Q3U7R1	Extended synaptotagmin-1	Esyt1
-2.3259	-0.429807	-2.1645	-2.44408	-2.23326	-2.33695	-2.45314	-1.93471	-1.73506			0.499908	0.698027	0.246366	0.400903	Q9DBR7	Protein phosphatase 1 regulatory subunit 12A	Ppp1r12a
-2.18059	-1.67614	-2.15236	-1.9718	-0.746493	-1.85808	-2.04615	-0.472333	-2.1489			0.491126	-0.477574	0.324099	-0.447238	Q7TQG1	Pleckstrin homology domain-containing family A member 6	Plekha6
-1.96872	-2.04911	-1.80506	-2.21398	-0.877278	-1.03487	-0.884426	-1.07336	-1.2734		+	0.590567	-0.565589	2.53442	-0.863905	P61021	Ras-related protein Rab-5B	Rab5b
-2.57968	-2.48458	-1.09394	-2.11764	-1.82556	-1.75426	-1.90557	-1.87928	-2.61274			0.112999	-0.153585	0.0510719	0.0797905	O70566	Protein diaphanous homolog 2	Diaph2
-1.0957	-2.27646	-0.295844	-1.94735	-2.2291	-1.991	-2.16989	-2.27077	-2.36884			0.646923	0.83315	0.840651	1.04717	Q9DCL8	Protein phosphatase inhibitor 2	Ppp1r2
-2.62846	-2.81025	-2.02949	-0.591831	-0.435634	-0.370649	-0.361905	-0.330243	-1.10005	+	+	2.93194	-2.02336	2.26982	-1.892	P51912	Neutral amino acid transporter B(0)	Slc1a5
-1.84013	-1.7974	-2.3914	-1.20805	-2.23395	-2.23157	-2.4441	-0.907013	-2.23327			0.109414	-0.118452	0.102967	-0.148183	O89001	Carboxypeptidase D	Cpd
-2.06237	-0.979689	-2.17553	-2.01689	-0.690275	-1.80646	-0.742677	-2.33696	-1.11918			0.156628	-0.234657	0.214989	-0.339591	Q8BZM1	Glomulin	Glmn
-1.14875	-2.35596	-2.46968	-2.20836	-1.9205	-2.00259	-1.97181	-0.347833	-1.8581			0.0413318	0.052356	0.372992	-0.598884	P97784	Cryptochrome-1	Cry1
-1.14965	-1.44408	-1.07009	-1.43897	-1.3121	-1.17868	-1.4113	-1.21646	-1.7742			0.258836	0.0886405	0.546412	0.246046	O35382	Exocyst complex component 4	Exoc4
-2.12837	-2.49384	-2.56648	-2.5827	-2.16451	-2.36026	-0.253454	-2.214	-2.11765			0.0512434	-0.0270699	0.594905	-0.867858	A0A087WSK7;Q9CQZ0;Q921I0	ORM1-like protein 2;ORM1-like protein 1	Gm28778;Ormdl2;Ormdl1
-1.85416	-2.3483	-2.75284	-2.36506	-2.59218	-0.734219	-1.82557	-0.561554	-1.12701			0.262421	-0.421283	1.202	-1.14706	Q99LD9	Translation initiation factor eIF-2B subunit beta	Eif2b2
-2.0463	-2.14734	-2.66353	-1.69487	-2.32541	-2.13379	-0.255851	-1.75427	-1.94737			0.36668	-0.234368	0.785511	-0.966559	Q9CUN6	E3 ubiquitin-protein ligase SMURF1	Smurf1
-2.01946	-1.87968	-2.0268	-2.29224	-1.80565	-2.44012	-0.66327	-2.22911	-1.99101			0.443639	0.204023	0.286572	-0.347514	Q9D8V0	Minor histocompatibility antigen H13	Hm13
-2.37485	-2.57717	-0.387671	-2.70635	-2.09201	-2.05809	-1.04113	-2.23397	-2.23158			0.278616	0.505585	0.0231446	0.0556614	Q91YD3	mRNA-decapping enzyme 1A	Dcp1a
-0.905651	-0.575083	-0.610408	-1.92719	-2.19852	-2.25352	-2.0169	-1.80647	-2.20837	+	+	3.22091	1.42936	2.95891	1.31354	O88286	Protein Wiz	Wiz
-1.12169	-0.925342	-2.26168	-1.72162	-0.382133	-2.20988	-1.92052	-2.00261	-2.58271			0.000778293	0.00164025	0.718981	0.732378	Q4KML4	Costars family protein ABRACL	Abracl
-2.02439	-2.09657	-1.60588	-1.94401	-2.33136	-0.816091	-0.789189	-0.833821	-2.16452			0.166493	-0.211795	0.608465	-0.646436	Q9EST4	Proteasome assembly chaperone 2	Psmg2
-2.89987	-2.66072	-2.54856	-2.54157	-2.14981	-2.23901	-0.687213	-2.36028	-2.36507			1.17345	-0.392918	0.724203	-0.89886	Q9WVE8	Protein kinase C and casein kinase substrate in neurons protein 2	Pacsin2
-0.737327	-0.568697	-0.747077	-2.46017	-2.12147	-2.15228	-2.59219	-1.69488	-2.32543	+	+	3.65754	1.56027	2.29668	1.5198	E9Q6J5		Bod1l
-0.0532952	-1.67842	-1.94503	-1.69072	-2.50241	-1.7939	-2.1338	-2.29225	-1.80566			0.526176	0.770095	0.63064	0.851657	P62137	Serine/threonine-protein phosphatase PP1-alpha catalytic subunit	Ppp1ca
-1.75466	-2.08459	-1.90229	-2.66239	-0.467496	-2.07419	-2.44013	-2.70637	-2.09202			0.0967364	-0.179155	1.16247	0.498993	Q3U5F4	YrdC domain-containing protein, mitochondrial	Yrdc
-1.33966	-1.74376	-1.09522	-1.22034	-2.10475	-1.49109	-0.612696	-2.0581	-1.39984			0.262569	0.212511	0.0263175	-0.0360002	Q9D902	General transcription factor IIE subunit 2	Gtf2e2
-2.15982	-1.57718	-0.709594	-1.76298	-2.16887	-2.36947	-1.9272	-0.563771	-1.34034			0.605569	0.618243	0.130541	-0.205096	Q91WS0	CDGSH iron-sulfur domain-containing protein 1	Cisd1
-0.530546	-2.66988	-1.1215	-1.39785	-1.84129	-1.52483	-1.33362	-1.57774	-2.19853			0.0798146	0.147347	0.141468	0.262656	Q921U8	Smoothelin	Smtn
-2.06595	-1.90065	-2.84056	-2.01296	-1.66872	-2.16098	-0.492259	-0.852847	-2.25353			0.422886	-0.321503	0.810829	-1.06951	Q60738	Zinc transporter 1	Slc30a1
-1.19416	-1.73983	-1.06797	-1.14089	-1.08254	-1.79827	-1.11545	-1.12789	-1.72163			0.0070016	0.00657852	0.0142105	-0.0123339	Q8K4L0	ATP-dependent RNA helicase DDX54	Ddx54
-0.869141	-2.48651	-1.10399	-2.32588	-2.16448	-1.07268	-2.20989	-1.94402	-2.33137			0.224584	0.367802	0.581922	0.675214	Q8N9S3	Activator of 90 kDa heat shock protein ATPase homolog 2	Ahsa2
-2.04437	-1.69215	0.126629	0.745345	0.87587	0.878312	1.00128	1.10697	0.852873	+	+	1.40751	-2.03647	1.49795	-2.19034	Q8BGK6	Y+L amino acid transporter 2	Slc7a6
-1.41952	-2.66415	-2.30193	-0.24251	-0.193951	0.231392	-0.120959	-0.249366	-0.777708	+	+	2.17473	-2.06018	1.8458	-1.74586	A2ALK8	Tyrosine-protein phosphatase non-receptor type 3	Ptpn3
-2.61959	-0.605604	-2.70755	-1.67613	-2.15235	-1.96871	-0.550429	-2.23903	-2.46018			0.0215233	-0.0451879	0.0885839	-0.227703	Q9JJU8	SH3 domain-binding glutamic acid-rich-like protein	Sh3bgrl
-0.679832	-2.17109	-2.16837	-2.0491	-1.80505	-2.57967	-0.506139	-2.12148	-2.15229			0.359412	0.471507	0.0367202	-0.0797942	Q99LH1	Nucleolar GTP-binding protein 2	Gnl2
-0.341619	-1.61926	-0.686068	-2.48456	-2.27644	-2.11301	-1.69073	-2.50242	-1.79391	+		1.62484	1.40902	1.14058	1.11337	Q9QX47	Protein SON	Son
-2.51275	-2.1106	-2.01888	-2.39772	-1.84166	-1.84011	-0.450481	-2.66241	-2.07421			0.320914	-0.187576	0.288822	-0.485043	Q9JLB0	MAGUK p55 subfamily member 6	Mpp6
-2.38595	-2.09093	-0.690563	-1.79739	-2.39138	-0.746055	-2.10477	-1.76299	-2.16889			0.0369887	-0.0775399	0.208509	0.289733	Q5SSI6	U3 small nucleolar RNA-associated protein 18 homolog	Utp18
-1.74784	-2.61769	-1.52973	0.0070703	0.204098	0.106145	0.202735	0.0772497	-0.207352	+	+	2.44824	-2.07086	2.30819	-1.9893	Q5U431	G-protein coupled receptor 39	Gpr39
-0.867243	-0.844039	-2.09349	-1.04501	-2.35595	-1.23536	-1.66873	-1.04582	-1.51507			0.181644	0.277182	0.113345	0.141617	Q91W90	Thioredoxin domain-containing protein 5	Txndc5
-0.781191	-0.2289	-2.39755	-2.46966	-2.12835	-2.49382	-2.16099	-1.79829	-2.3259			0.863722	1.22806	0.647848	0.959178	P48722	Heat shock 70 kDa protein 4L	Hspa4l
-2.35984	-2.26481	-2.18793	-0.302728	-0.135411	-0.131941	-0.0339568	0.133194	-0.46112	+	+	4.99475	-2.08083	3.51524	-2.15023	F7BJK1		Pcdh1
-0.416216	-2.55877	-0.740823	-2.56646	-1.85414	-2.34828	-2.15236	-1.96872	-2.04911			0.659091	1.01769	0.540048	0.818129	Q5NC05	Transcription termination factor 2	Ttf2
-2.09808	-1.73686	-2.19706	-2.75282	-1.44545	-2.04629	-0.777171	-0.879283	-1.80506			0.06101	0.070853	1.13317	-0.856829	Q8VBZ3	Cleft lip and palate transmembrane protein 1 homolog	Clptm1
-2.64539	-2.35317	-2.09509	-0.770533	-2.14733	-2.66351	-2.57968	-2.48458	-0.661778			0.357717	-0.504096	0.285604	-0.455871	P22437	Prostaglandin G/H synthase 1	Ptgs1
-0.797857	-0.940015	-2.20082	-0.695641	-1.07316	-2.01945	-2.27646	-2.11302	-0.759343			0.0283231	-0.0501462	0.242827	0.403377	Q9DCA5	Ribosome biogenesis protein BRX1 homolog	Brix1
-0.873965	-0.691772	-0.61508	-1.87966	-2.02678	-2.37483	-2.39774	-1.84167	-1.84013	+	+	2.92903	1.36682	2.53162	1.29957	Q8WTY4	Anamorsin	Ciapin1
-2.25558	-2.11596	-2.37177	-2.57716	-0.749938	-2.26166	-0.779456	-1.04726	-1.7974		+	0.271071	-0.384854	1.53056	-1.03973	E9PY39;Q9D2M8;Q9CZY3	Ubiquitin-conjugating enzyme E2 variant 2;Ubiquitin-conjugating enzyme E2 variant 1	Gm20431;Ube2v2;Ube2v1
-2.24947	-2.43331	-2.46255	-2.02438	-2.09655	-1.60587	-0.576794	-0.77042	-2.3914	+		1.32636	-0.472846	0.915572	-1.13557	Q9Z2M7	Phosphomannomutase 2	Pmm2
-1.80369	-1.95808	-2.36548	-2.89985	-0.882917	-2.6607	-0.471164	-2.06237	-2.17553			0.0552797	0.105402	0.339786	-0.472728	Q497V6	Bromo adjacent homology domain-containing 1 protein	Bahd1
-0.904756	-1.14607	-1.93897	-1.21749	-1.25805	-2.54855	-1.38435	-0.976841	-2.35596			0.254944	0.344761	0.179047	0.242452	P17095	High mobility group protein HMG-I/HMG-Y	Hmga1
-1.25928	-1.35715	-1.29353	-1.1486	-1.19352	-1.23771	-1.45973	-1.30755	-2.46968	+		1.33646	-0.110043	0.532905	0.442335	Q9QYI3	DnaJ homolog subfamily C member 7	Dnajc7
-0.407889	-2.08245	-0.632774	-1.67841	-1.94501	-1.75465	-2.12837	-2.49383	-2.56647			0.638996	0.751651	1.17567	1.35519	Q9ESZ8	General transcription factor II-I	Gtf2i
-0.831508	-1.10218	-1.02792	-2.08458	-1.35428	-1.90228	-1.85416	-1.03735	-2.3483	+		1.561	0.793177	0.907154	0.759397	Q9Z1M8	Protein Red	Ik
-2.42789	-2.35717	-1.9793	-1.74375	-2.15981	-1.57717	-2.75284	-2.0463	0.457908			0.897755	-0.42788	0.339294	-0.807711	P97313	DNA-dependent protein kinase catalytic subunit	Prkdc
-2.05427	-0.748553	-2.50062	-0.962183	-1.00784	-2.66986	-0.849919	-2.14734	-2.66353			0.103467	-0.221187	0.0545247	0.119113	Q9JII6	Alcohol dehydrogenase [NADP(+)]	Akr1a1
0.431125	-0.373218	0.392575	2.32588	2.34083	2.11168	2.58821	2.38134	2.18163	+	+	2.82569	-2.1093	2.83254	-2.23357	Q62470	Integrin alpha-3;Integrin alpha-3 heavy chain;Integrin alpha-3 light chain	Itga3
-2.30323	-2.2271	-2.52698	-1.90064	-2.84054	-0.822674	-0.834838	-0.89883	-1.87967		+	0.350455	-0.497817	1.51609	-1.14799	A2RT67	DENN domain-containing protein 3	Dennd3
-2.61593	-1.9954	-2.58153	-1.73982	-2.48649	-2.24078	-0.407309	-2.02679	-2.37485			0.334928	-0.241925	0.550635	-0.794637	Q8CI95;S4R1M9	Oxysterol-binding protein-related protein 11	Osbpl11
-2.29233	-2.21133	-1.76225	-2.06862	-1.94265	-0.629977	-0.720573	-2.57717	-0.833622			0.481633	-0.541554	0.498635	-0.711513	O09117	Synaptophysin-like protein 1	Sypl1
-2.05665	-2.80419	-2.044	-0.397493	-0.103245	0.0036435	-0.160495	0.277265	-0.0565139	+	+	2.80878	-2.13591	2.91455	-2.3217	Q9WTR6	Cystine/glutamate transporter	Slc7a11
-1.93699	-1.9723	-2.15439	-0.100589	0.363194	0.156969	0.312633	0.352765	-0.626203	+	+	3.86868	-2.16109	2.46934	-2.03429	O55111	Desmoglein-2	Dsg2
-1.77075	-2.01995	-2.12204	-2.61037	-1.09577	-1.24376	-1.14621	-0.730159	-2.89986			0.259051	-0.320948	0.219297	-0.378838	Q80Z96	Vang-like protein 1	Vangl1
-1.97475	-2.1686	-2.47392	-2.61958	-2.70753	-0.863345	-0.78205	-2.66071	-2.54856			0.0813407	-0.142273	0.12179	-0.208648	Q9DC70	NADH dehydrogenase [ubiquinone] iron-sulfur protein 7, mitochondrial	Ndufs7
-1.96894	-2.81983	-1.88844	-2.17108	-2.16836	-0.986192	-0.739854	-1.67842	-1.08468			0.383326	-0.450531	1.22767	-1.05809	Q9EPR4	Solute carrier family 23 member 2	Slc23a2
-2.61882	-2.32762	-0.892189	-1.61925	-1.70876	-1.06112	-1.94503	-0.736917	-1.75466			0.351652	-0.483169	0.289634	-0.467343	Q6ZPL9	ATP-dependent RNA helicase DDX55	Ddx55
-2.35328	-2.28866	-1.01919	-2.51273	-2.11058	-2.01886	-2.08459	-0.461227	-1.90229			0.286981	0.327016	0.236504	-0.404339	Q8CHW4	Translation initiation factor eIF-2B subunit epsilon	Eif2b5
-1.97937	-0.866754	-2.32605	-2.38594	-0.864965	-2.09092	-0.716509	-1.74376	-2.15982			0.0296907	0.0565501	0.108167	-0.184025	P68510	14-3-3 protein eta	Ywhah
-0.599654	-0.511318	-2.49824	-3.0562	-1.82483	-2.29747	-1.57718	-2.66988	-0.702757			0.736379	1.18976	0.199488	0.446866	P61290	Proteasome activator complex subunit 3	Psme3
-2.15826	-0.700346	-1.36613	-2.09347	-0.774247	-1.38887	-1.1235	-2.06595	-1.90065			0.00612982	0.0106183	0.219575	0.288455	O88844	Isocitrate dehydrogenase [NADP] cytoplasmic	Idh1
-1.52172	-2.46376	-1.81347	-2.39753	-0.990883	-2.37635	-0.775968	-1.0168	-2.84056			0.00689767	-0.0113949	0.212744	-0.388542	Q9Z207	Protein diaphanous homolog 3	Diaph3
-0.768227	-2.01677	-2.56657	-0.957665	-2.37815	-0.61168	-1.73983	-2.48651	-0.90406			0.243705	-0.468023	0.035575	-0.073722	Q63844	Mitogen-activated protein kinase 3	Mapk3
-1.1964	-2.11279	-1.26013	-2.32667	-2.55875	-2.09806	-2.24079	-2.06863	-1.94266			1.16797	0.804721	0.846245	0.56092	Q8R1Q8	Cytoplasmic dynein 1 light intermediate chain 1	Dync1li1
-2.4057	-2.35182	-2.30659	-1.73685	-2.19705	-2.64537	-2.086	-1.71003	-1.33542		+	0.241627	-0.161612	1.37601	-0.644216	Q07832	Serine/threonine-protein kinase PLK1	Plk1
-0.828056	-0.530013	-0.899972	-2.35315	-2.09508	-2.2008	-2.61038	-2.61959	-2.70755	+	+	3.37676	1.46366	4.06283	1.89316	Q921M4	Golgin subfamily A member 2	Golga2
-2.08737	-1.94741	-1.52967	-2.25557	-2.11595	-2.37176	-1.7515	-2.17109	-2.16837			1.00684	0.392936	0.331791	0.1755	Q8VHE0	Translocation protein SEC63 homolog	Sec63
-0.495802	-0.732936	-1.5799	-0.773961	-2.24946	-2.4333	-1.61926	-2.51275	-2.1106			0.643085	0.882692	1.28305	1.14466	P61961	Ubiquitin-fold modifier 1	Ufm1
-2.07279	-2.30175	-0.702317	0.495793	0.575306	0.375387	0.631946	0.577337	0.284819	+	+	1.90668	-2.17445	1.89373	-2.19032	O09044;P60879	Synaptosomal-associated protein 23	Snap23
-1.84464	-1.44328	-1.1763	-1.80368	-1.52976	-1.20997	-1.30307	-1.26081	-2.09093			0.0344386	0.0263984	0.0666163	0.0635327	Q6PFD9	Nuclear pore complex protein Nup98-Nup96;Nuclear pore complex protein Nup98;Nuclear pore complex protein Nup96	Nup98
-0.852564	-0.72937	-0.996274	-1.95807	-2.36546	-1.93895	-3.05622	-1.23621	-1.82484	+		2.81977	1.22809	1.02231	1.17969	A2ALU4	Protein Shroom2	Shroom2
-2.35911	-1.35543	-2.18615	0.400199	0.106362	0.176046	0.660043	0.18478	-0.46979	+	+	2.61452	-2.19443	2.01179	-2.09191	Q0VBM2	Protein FAM83B	Fam83b
-2.23661	-2.90145	-2.02914	-2.35715	-1.97929	-2.05426	-0.798642	-2.39755	-2.37637			0.37817	-0.258832	0.377309	-0.531547	Q6PDH0	Pleckstrin homology-like domain family B member 1	Phldb1
-2.29272	-2.60028	-1.71582	-0.287696	0.240511	0.0244557	0.368506	0.218561	-0.248767	+	+	2.72517	-2.19536	2.7185	-2.31571	Q80SW1;Q68FL4	Putative adenosylhomocysteinase 2;Putative adenosylhomocysteinase 3	Ahcyl1;Ahcyl2
-2.25146	-2.28681	-2.25795	-2.56645	-2.25782	-0.826569	-0.930689	-0.889242	-2.09808			0.287613	-0.381793	1.13832	-0.959402	Q9Z1N5	Spliceosome RNA helicase Ddx39b	Ddx39b
-0.712683	-1.72438	-0.519048	1.23788	1.20601	1.20933	1.35297	1.18408	0.899886	+	+	2.38232	-2.20311	2.23774	-2.13101	Q8BTY2	Sodium bicarbonate cotransporter 3	Slc4a7
-2.06492	-1.94299	-2.45021	0.0411952	0.113054	0.0397307	0.155424	0.221111	-0.0279579	+	+	3.86047	-2.21737	3.73877	-2.2689	E2JF22	Piezo-type mechanosensitive ion channel component 1	Piezo1
-2.59424	-2.05801	-2.44836	-2.52696	-2.61591	-1.99539	-0.33576	-2.20082	-2.25558			0.0165735	0.0125524	0.519032	-0.769485	P48771	Cytochrome c oxidase subunit 7A2, mitochondrial	Cox7a2
-2.14351	-0.397939	-2.37119	-0.349007	-2.58151	-2.29231	-2.11596	-2.37177	-2.24947			0.037378	0.103397	0.411825	0.608189	P24547	Inosine-5-monophosphate dehydrogenase 2	Impdh2
-1.85886	-0.722463	-2.28685	-2.21132	-0.883459	-0.740171	-2.43331	-2.46255	-1.80369			0.200685	-0.344411	0.52205	0.610456	Q8BX10	Serine/threonine-protein phosphatase PGAM5, mitochondrial	Pgam5
-1.67641	-1.65109	-2.18139	0.345892	0.711673	0.0895139	0.529553	0.644991	-0.737144	+	+	3.05148	-2.21865	1.85322	-1.98209	P13808	Anion exchange protein 2	Slc4a2
-2.02063	-1.77818	-1.71578	-2.20298	-2.38323	-0.717829	-0.598778	-1.93897	-2.08245			0.0447431	-0.0701853	0.244627	-0.298134	Q91V88	Nephronectin	Npnt
-0.889899	-0.717442	-0.701191	-2.05784	-2.24018	-2.55977	-2.42789	-2.35717	-1.9793	+	+	3.17464	1.51642	3.21394	1.48528	O70305	Ataxin-2	Atxn2
-1.9696	-2.22876	-2.10394	0.296232	0.352255	-0.279464	0.679859	0.510764	-0.355057	+	+	3.30465	-2.22377	2.71155	-2.37929	Q8BKX1	Brain-specific angiogenesis inhibitor 1-associated protein 2	Baiap2
-2.39783	-1.15179	-0.8977	-2.4178	-1.29632	-1.77074	-1.90507	-0.906373	-1.22657			0.24088	0.345849	0.0883008	-0.136435	Q5U458	DnaJ homolog subfamily C member 11	Dnajc11
-2.2514	-1.88597	-1.03387	-2.01993	-2.12203	-0.906531	-2.56646	-0.866979	-2.25783			0.0258357	-0.0409171	0.0977763	0.173344	A8C756	Thyroid adenoma-associated protein homolog	Thada
-2.63852	-2.0641	-1.73668	-1.97474	-2.16858	-2.4739	-0.803237	-0.787129	-2.30323			0.0688548	0.0593095	0.679364	-0.848568	Q8K1S3	Netrin receptor UNC5B	Unc5b
-2.21747	-2.26929	-0.827538	-1.96893	-1.29617	-0.949689	-2.22709	-1.21754	-1.35386			0.261336	-0.366505	0.1094	-0.171937	Q8C6B2	Rhotekin	Rtkn
-0.852721	-0.789932	-0.70486	-2.81981	-1.88843	-2.6188	-2.52698	-2.61593	-1.9954	+	+	2.35697	1.65984	2.88818	1.59693	Q8BKI2	Trinucleotide repeat-containing gene 6B protein	Tnrc6b
-2.63539	-2.1456	-2.17046	-1.41286	-2.32761	-1.58467	-0.731985	-2.58153	-2.29233			0.773877	-0.542106	0.306601	-0.448539	P51660	Peroxisomal multifunctional enzyme type 2;(3R)-hydroxyacyl-CoA dehydrogenase;Enoyl-CoA hydratase 2	Hsd17b4
-2.30129	-2.41959	-0.78652	-2.35326	-2.28865	-1.97935	-2.21133	-0.671235	-1.76225			0.277151	0.371286	0.154268	-0.28753	E9PYG6		Rasa1
-1.23978	-1.19791	-1.97854	-2.32603	-1.51875	-2.49823	-0.824174	-1.18633	-2.20299			0.74807	0.64226	0.0477973	-0.0675771	A2A8Z1	Oxysterol-binding protein-related protein 9	Osbpl9
-1.90179	-0.879751	-2.47835	0.376588	0.179168	0.861251	0.588259	0.894767	0.65395	+	+	1.92155	-2.22563	2.17803	-2.46562	Q8BKC5	Importin-5	Ipo5
-0.831869	-0.85561	-0.975694	-2.46374	-1.81346	-2.01676	-2.2402	-2.55979	-2.41782	+	+	2.44731	1.21026	3.91556	1.51821	P97801	Survival motor neuron protein	Smn1
-2.11149	-2.2348	-2.65303	-2.56655	-2.11278	-2.16369	-1.51086	-1.77075	-2.01995			0.0847501	-0.0521048	1.20817	-0.565922	P54754;Q8CBF3;P54763;Q61772;Q62413;P35991;Q60629;P29319;O09127	Ephrin type-B receptor 3	Ephb3
-2.00961	-2.20556	-2.40727	-2.40568	-2.3518	-2.30657	-0.365368	-2.12204	-1.97475			0.550722	0.147205	0.555787	-0.720094	Q9CQW0	ER membrane protein complex subunit 6	Emc6
-1.87089	-1.63307	-1.37705	-0.996579	-2.08736	-1.34197	-2.1686	-2.47392	-1.96894		+	0.161953	-0.151702	1.3195	0.576817	B9EJ86	Oxysterol-binding protein	Osbpl8
-2.51321	-1.88419	-1.69	-1.9474	-1.57989	-2.25136	-2.81983	-1.10287	-1.88844			0.118914	-0.102915	0.0573669	-0.0920848	P84096	Rho-related GTP-binding protein RhoG	Rhog
-1.9757	-1.3199	-0.724967	-2.41821	-1.10773	-2.51771	-1.40483	-2.61882	-2.32762			0.508793	0.674359	0.687587	0.7769	Q9ERA6	Tuftelin-interacting protein 11	Tfip11
-2.89035	-1.03839	-0.973351	-1.84462	-2.81664	-2.13635	-0.698128	-2.35327	-2.28866			0.384662	0.631841	0.0610656	0.145993	Q8BK35		Gltscr2
-1.72015	-1.06237	-2.41602	-2.16114	-2.23659	-2.90143	-1.97937	-2.32605	-2.49824			0.69994	0.700209	0.566638	0.535039	Q922J3	CAP-Gly domain-containing linker protein 1	Clip1
-0.989161	-1.06736	-0.632383	-1.31869	-2.02912	-2.43646	-2.15826	-1.36613	-2.46376	+	+	1.36543	1.03179	1.446	1.09975	Q91YJ2	Sorting nexin-4	Snx4
-0.865447	-0.995098	-0.64001	-2.02332	-2.02594	-2.25144	-1.81347	-2.01677	-2.56656	+	+	3.22787	1.26672	2.1988	1.29875	Q60520	Paired amphipathic helix protein Sin3a	Sin3a
-1.91666	-2.08107	-2.50084	-2.28679	-2.25793	-2.59215	-0.53999	-2.11279	-2.40569			0.448324	0.212769	0.326223	-0.48003	Q8K4R9	Disks large-associated protein 5	Dlgap5
-1.08674	-1.79577	-1.31333	-2.15988	-2.47356	-2.56062	-1.03042	-0.915281	-2.35182	+		1.83928	0.999409	0.0223602	0.0338928	Q99ME2	WD repeat-containing protein 6	Wdr6
-1.9866	-2.76722	-2.25348	-2.89596	-2.84288	-0.986576	-0.705293	-1.22679	-2.30659			0.0481863	-0.0939624	0.814926	-0.922876	Q9CQ88	Tetraspanin-31	Tspan31
-1.90727	-2.1862	-2.05935	-2.59423	-2.05799	-2.44834	-1.02372	-0.622973	-2.08737			0.816026	0.315913	0.842315	-0.80625	Q9EPK7	Exportin-7	Xpo7
-0.965411	-0.93801	-1.08917	-1.55106	-2.14349	-2.37117	-1.94741	-1.12607	-1.5799	+		1.83426	1.02438	1.0751	0.553597	E9PZM7		Scaf11
-1.1848	-1.26777	-1.45032	-1.40956	-1.61677	-1.71147	-1.31331	-1.29163	-1.9491			1.10219	0.278308	0.400411	0.217054	Q62376	U1 small nuclear ribonucleoprotein 70 kDa	Snrnp70
-1.31556	-2.26635	-2.1497	-1.85885	-2.28684	-2.00517	-1.05762	-1.37507	-2.25138			0.161748	0.13975	0.305178	-0.349178	Q9JK23	Proteasome assembly chaperone 1	Psmg1
-2.15224	-1.96607	-0.265813	-2.43911	-2.16116	-2.02062	-2.41822	-2.51773	-1.84464			0.536848	0.745589	0.556996	0.798821	P62743	AP-2 complex subunit sigma	Ap2s1
-1.72231	-2.14136	-1.4563	-1.88413	-1.46241	-1.32616	-1.42696	-0.998493	-2.81665			0.342542	-0.215756	0.0147197	-0.0259542	P97363	Serine palmitoyltransferase 2	Sptlc2
-1.20914	-0.96337	-1.05218	-1.62367	-1.77817	-1.71577	-1.7585	-1.11747	-2.13636	+		2.7606	0.630976	0.909108	0.595882	P97496	SWI/SNF complex subunit SMARCC1	Smarcc1
-2.01466	-1.83858	-0.722559	-1.97029	-2.01233	-1.11923	-2.16116	-1.04522	-1.26167			0.1292	0.175351	0.0226517	-0.0359159	Q61550	Double-strand-break repair protein rad21 homolog	Rad21
-2.21044	-2.44054	-1.58703	-2.85187	-2.39781	-2.25138	-2.23661	-0.88615	-2.90145			0.60344	0.421019	0.0374463	-0.0712673	Q8CH77	Neuron navigator 1	Nav1
-0.74704	-0.958674	-1.80408	-1.88596	-2.6385	-2.06408	-2.02914	-2.43648	-2.02333		+	1.2214	1.02625	1.32554	0.993053	Q9D0F4;Q5SZT7	NF-kappa-B-activating protein	Nkap;Nkapl
-1.7325	-2.49301	-1.3695	-1.73667	-2.21746	-1.11737	-0.937702	-1.19041	-1.16539			0.140679	-0.174507	1.05828	-0.767171	Q8CEZ4	Uncharacterized protein C2orf54 homolog
-1.20236	-1.93755	-2.33252	-2.26928	-2.63537	-2.14559	-2.02595	-2.25146	-2.28681			0.657071	0.525935	0.460812	0.363926	Q91VN6	Probable ATP-dependent RNA helicase DDX41	Ddx41
-2.46439	-2.50098	-0.413995	-2.17044	-2.30127	-1.1084	-2.25795	-2.59217	-2.1599			0.0285987	0.0669153	0.316997	0.543549	Q8CI51	PDZ and LIM domain protein 5	Pdlim5
-1.89166	-1.90558	-1.95389	0.286379	0.366694	0.302309	0.549451	0.507481	-0.205018	+	+	6.65684	-2.2355	3.06719	-2.20101	Q8BHY3	Anoctamin-1	Ano1
-2.29219	-1.97918	-2.14574	-1.86561	-1.82475	-1.19653	-2.8429	-0.694881	-2.59424			1.0204	-0.510078	0.0475605	-0.0950317	Q8BHY2	Nucleolar complex protein 4 homolog	Noc4l
-2.31837	-2.20552	-1.15603	-2.91409	-2.11148	-1.30708	-0.633318	-2.05801	-2.44835			0.135216	0.217575	0.0970601	-0.180079	Q9JJT0	RNA 3-terminal phosphate cyclase-like protein	Rcl1
-2.42107	-2.42996	-1.68623	-2.23478	-2.65301	-2.0096	-2.14351	-2.40615	-2.37119			0.143555	0.120044	0.188129	0.12786	P55086	Proteinase-activated receptor 2	F2rl1
-0.718079	-2.04167	-1.00824	-1.13248	-2.20554	-1.25763	-1.85886	-2.28685	-1.40468			0.202521	0.275887	0.553296	0.594132	P35235	Tyrosine-protein phosphatase non-receptor type 11	Ptpn11
-0.803154	-0.981352	-1.52814	-1.21158	-2.40725	-1.87088	-1.20527	-2.00518	-2.43913			0.822339	0.725687	0.857892	0.778975	Q91WK2	Eukaryotic translation initiation factor 3 subunit H	Eif3h
-0.704722	-2.22954	-0.581457	-1.63306	-2.51319	-1.88418	-2.16117	-2.02063	-1.77818			0.639856	0.838237	0.684047	0.814757	Q6P6L6		Gemin4
-2.56925	-2.32941	-2.3021	-0.112872	-0.287806	-0.0796008	0.313736	0.267103	-0.208263	+	+	4.51782	-2.24016	3.75775	-2.52445	P35288	Ras-related protein Rab-23	Rab23
-0.816738	-1.02497	-2.13115	-2.89033	-1.72013	-2.41601	-2.85189	-1.47157	-2.39783			0.893909	1.01787	0.728872	0.916143	Q8K310;A0A087WQ54	Matrin-3	Matr3
-1.80961	-1.12908	-1.92763	-1.91664	-2.08105	-2.50083	-1.28714	-1.33477	-2.2514			0.830892	0.544068	0.0018987	0.00232943	Q99KC8	von Willebrand factor A domain-containing protein 5A	Vwa5a
-1.88565	-2.85846	-2.01784	-1.79575	-1.98659	-2.7672	-0.99987	-1.88597	-2.63852			0.057528	-0.0708028	0.297222	-0.41253	E9Q9R9		Dlg5
-2.1696	-2.19349	-1.77577	-2.25346	-1.90726	-2.18618	-1.00744	-0.722344	-2.0641			0.150341	0.0693478	0.843925	-0.781659	Q8BIK4	Dedicator of cytokinesis protein 9	Dock9
-0.964147	-2.03799	-1.08803	-1.19413	-2.05933	-2.26633	-0.935071	-1.73668	-2.21747			0.431929	0.476542	0.203596	0.266348	L0N7N1	Kinesin-like protein KIF14	Kif14
-0.732597	-2.2707	-1.31822	-2.14968	-2.15223	-1.24028	-1.71346	-1.28934	-2.26929			0.306216	0.406891	0.234732	0.316857	O88291	DBIRD complex subunit ZNF326	Znf326
-2.32681	-2.33164	-2.00417	-1.96606	-2.14134	-2.01464	-2.63539	-1.79536	-2.1456			0.680836	-0.180191	0.0365343	-0.0287515	Q8BPU7	Engulfment and cell motility protein 1	Elmo1
-1.9202	-1.65305	-1.92153	-1.83857	-2.21042	-1.01096	-1.09138	-0.848424	-2.17046			0.147533	-0.144944	0.482225	-0.461508	Q8K0C9	GDP-mannose 4,6 dehydratase	Gmds
-2.08694	-2.19538	-2.24799	-2.44052	-1.58702	-1.80406	-0.41836	-2.30129	-2.41959			0.37493	-0.2329	0.288173	-0.46369	Q3UHC7	Disabled homolog 2-interacting protein	Dab2ip
-2.49716	-0.580539	-0.677628	-1.73249	-2.49299	-1.93754	-1.97854	-1.86562	-1.82476			0.533148	0.802565	0.437508	0.637863	Q9JJG0;Q6Y685	Transforming acidic coiled-coil-containing protein 2	Tacc2
-2.31133	-2.12273	-0.674576	-2.33251	-2.46438	-2.50096	-2.91411	-2.11149	-1.09203			0.632931	0.729734	0.172368	0.336328	Q9CZ13	Cytochrome b-c1 complex subunit 1, mitochondrial	Uqcrc1
-1.05491	-0.963934	-1.04952	-2.41402	-2.25267	-1.00036	-2.2348	-2.65303	-2.00961		+	0.902616	0.86623	2.58555	1.27636	Q8BJF9;Q8C0P5	Charged multivesicular body protein 2b;Coronin-2A	Chmp2b;Coro2a
-2.47404	-2.18306	-2.07436	-2.17594	-2.29217	-0.961465	-2.20556	-2.40727	-1.87089			0.418261	-0.43396	0.157255	-0.0825798	Q9D6U8	Protein FAM162A	Fam162a
-0.904309	-0.74798	-0.891819	-1.97917	-2.14573	-2.31835	-1.63307	-2.5132	-1.88419	+	+	3.53186	1.29971	1.91866	1.16212	P28656	Nucleosome assembly protein 1-like 1	Nap1l1
-2.34174	-2.05677	-0.974274	-2.20551	-2.42105	-0.857717	-1.69	-1.00324	-1.9757			0.0192479	0.037163	0.175594	-0.234617	Q9CY21	Probable 18S rRNA (guanine-N(7))-methyltransferase	Wbscr22
-1.64731	-2.04146	-1.58542	-2.42994	-1.68622	-2.04166	-2.89035	-0.670914	-1.72015			0.498715	0.294544	0.00119452	0.00240513	Q8CD92	Tetratricopeptide repeat protein 27	Ttc27
-2.04495	-2.1813	-2.27596	-2.22952	-2.42858	-1.87651	-0.511132	-2.41602	-1.91666			0.020587	0.0107985	0.408723	-0.552799	Q91V81	RNA-binding protein 42	Rbm42
-1.78187	-2.28435	-1.94882	0.00739608	0.398929	0.332859	0.285424	-0.184515	-0.708683	+	+	3.52824	-2.25141	2.29663	-1.80242	E9PW37		Rasal2
-2.47333	-2.24221	-2.2934	-2.13114	-1.80959	-1.92761	-2.50084	-0.513049	-0.949082	+		1.50119	-0.3802	0.769939	-1.01532	Q920A7	AFG3-like protein 1	Afg3l1
-2.51533	-0.352539	-2.3969	-0.76046	-1.88564	-2.85844	-1.79577	-1.9866	-2.76722			0.0289691	0.0799236	0.218789	0.428273	Q9R1P4	Proteasome subunit alpha type-1	Psma1
-2.78454	-2.46286	-2.05366	-2.01782	-2.16958	-2.19348	-0.433161	-2.25348	-1.90727			0.632456	-0.306726	0.688086	-0.902385	Q78T54	Vacuolar ATPase assembly integral membrane protein Vma21	Vma21
-2.00852	-1.9406	-2.85322	-0.0860783	0.21703	-0.163165	0.143025	0.105127	-0.223714	+	+	2.69357	-2.25671	2.7064	-2.27559	Q3UU96	Serine/threonine-protein kinase MRCK alpha	Cdc42bpa
-0.866536	-2.5211	-2.67887	-1.20465	-2.27068	-2.32679	-2.1862	-1.05889	-1.31432			0.0439073	-0.088125	0.303959	-0.502366	Q80ZV0	Ribonuclease H2 subunit B	Rnaseh2b
-1.36542	-2.15939	-1.50746	-0.996314	-1.07104	-1.28632	-1.38036	-2.05935	-2.26635			1.0121	-0.559532	0.244875	0.224595	O70435	Proteasome subunit alpha type-3	Psma3
-1.75966	-1.07019	-1.42179	-1.63542	-1.5415	-1.48277	-1.31127	-1.33383	-2.1497			0.266544	0.136018	0.205723	0.181053	F2Z3U3		Raph1
-1.60869	-2.36064	-1.03564	-2.33162	-2.00415	-1.92019	-0.887159	-1.09421	-2.15224			0.443751	0.416996	0.204566	-0.290454	Q9DAS9	Guanine nucleotide-binding protein G(I)/G(S)/G(O) subunit gamma-12	Gng12
-2.53534	-0.65304	-2.60106	-1.26174	-1.65304	-1.92151	-0.855394	-1.96607	-2.14135			0.18139	-0.317717	0.134529	-0.27554	Q60960;O35345	Importin subunit alpha-5;Importin subunit alpha-5, N-terminally processed;Importin subunit alpha-7	Kpna1;Kpna6
-1.68074	-1.62524	-1.29408	0.775092	0.766917	0.711943	0.984115	0.845039	0.471295	+	+	4.31535	-2.28467	3.5295	-2.30017	Q91W92	Cdc42 effector protein 1	Cdc42ep1
-2.20693	-2.26	-2.16295	0.119444	0.00574689	0.13939	0.276915	0.154262	-0.0358988	+	+	5.86601	-2.29815	4.78971	-2.34172	Q7TPM9	Myotubularin-related protein 10	Mtmr10
-1.68313	-1.99046	-2.02254	-2.24797	-0.667795	-2.49714	-2.44054	-1.58703	-1.80408			0.0559161	-0.0944067	0.056105	0.0451719	Q99J47	Dehydrogenase/reductase SDR family member 7B	Dhrs7b
-1.61589	-2.03302	-0.835274	-2.31132	-2.12272	-2.47402	-1.7325	-2.49301	-1.93755			1.03852	0.807959	0.598997	0.559627	Q60865	Caprin-1	Caprin1
-2.22124	-1.75349	-2.46284	0.0443646	0.390035	0.0593152	0.455678	0.323285	-1.76534	+		3.20883	-2.31043	1.14117	-1.81706	Q69Z38	Pseudopodium-enriched atypical kinase 1	Peak1
-0.611609	-0.927717	-2.54593	-0.827522	-2.34172	-2.05676	-2.50098	-2.41403	-2.25269			0.192253	0.380251	0.785539	1.02748	Q9D0T1	NHP2-like protein 1;NHP2-like protein 1, N-terminally processed	Nhp2l1
-1.11738	-2.31896	-2.50172	-1.6473	-0.840673	-2.04144	-2.17595	-2.29219	-1.97918			0.347929	-0.469549	0.141769	0.169754	Q9QYE6	Golgin subfamily A member 5	Golga5
-2.49323	-2.31992	-1.29892	-1.58541	-1.88613	-1.17306	-1.55319	-1.476	-2.14574			0.501766	-0.489155	0.295542	-0.312378	Q9DBC3;E0CXC2	Cap-specific mRNA (nucleoside-2-O-)-methyltransferase 1	Cmtr1;Gm28043
-1.41823	-2.32407	-2.22434	-2.04493	-2.18128	-1.10245	-0.693852	-2.31837	-2.20552			0.182375	-0.212658	0.156546	-0.249633	O35280	Serine/threonine-protein kinase Chk1	Chek1
-2.23654	-2.19217	-2.24958	-1.17733	-2.27595	-1.84847	-0.526112	-2.42107	-2.42996			0.647531	-0.458846	0.274817	-0.433717	Q61545	RNA-binding protein EWS	Ewsr1
-1.97722	-1.64746	-2.18621	-2.49694	-2.65878	-0.642972	-1.68623	-2.04167	-2.22953			0.00199675	-0.00406971	0.076899	0.0488472	Q9CXK8	60S ribosome subunit biogenesis protein NIP7 homolog	Nip7
-1.00135	-0.931583	-0.838049	-2.47332	-2.24219	-2.29339	-2.42859	-1.87652	-1.49667	+	+	4.12368	1.41264	1.67293	1.01027	Q9Z2V5	Histone deacetylase 6	Hdac6
-2.09623	-0.310358	-1.95602	0.740707	0.96867	0.863152	1.14281	1.03594	0.475793	+	+	1.79437	-2.31171	1.73286	-2.33905	Q8C8U0;O35711	Liprin-beta-1	Ppfibp1
-2.60473	-2.35711	-1.98432	-2.78452	-1.37763	-1.46613	-1.16184	-0.89155	-1.80961		+	0.376645	-0.439289	1.46041	-1.02772	Q6P5F6	Zinc transporter ZIP10	Slc39a10
-0.899623	-0.737406	-1.04291	-2.46285	-2.05365	-1.90528	-1.92763	-1.88565	-2.85846	+	+	2.56667	1.24728	1.80596	1.3306	Q8C6G8	WD repeat-containing protein 26	Wdr26
-1.97909	-2.15753	-2.47699	-2.60578	-2.13246	-2.52108	-2.01784	-0.552648	-2.1696			0.44961	0.215236	0.510747	-0.624511	Q3TXS7;J3QN38	26S proteasome non-ATPase regulatory subunit 1	Psmd1;Gm21972
-1.58144	-2.78855	-2.42129	-2.67885	-2.15937	-0.397944	-2.19349	-1.77577	-1.04108			0.266572	-0.518371	0.532793	-0.593644	Q8BKE6	Cytochrome P450 20A1	Cyp20a1
-0.693884	-0.674823	-2.07819	-1.75965	-1.60868	-2.36063	-2.03799	-2.2707	-1.16442			0.665327	0.760684	0.516476	0.675402	Q9D8X5	CCR4-NOT transcription complex subunit 8	Cnot8
-2.2498	-0.683232	-2.02207	-2.53533	-2.60104	-2.26498	-2.3268	-2.33164	-2.00417			0.749985	0.815417	0.496221	0.569171	Q6P9L6	Kinesin-like protein KIF15	Kif15
-1.87195	-2.55194	-2.0954	-2.52628	-2.35501	-1.94854	-0.471102	-1.9202	-1.65305			0.146057	0.103511	0.779156	-0.824979	P10630	Eukaryotic initiation factor 4A-II;Eukaryotic initiation factor 4A-II, N-terminally processed	Eif4a2
-2.08199	-2.07867	-2.56503	-2.62619	-1.24602	-1.15414	-0.916042	-1.50742	-1.92152			0.490915	-0.566443	1.11899	-0.793565	Q6DFV1	Condensin-2 complex subunit G2	Ncapg2
-2.35981	-2.29339	-0.822356	-1.27494	-1.68311	-1.99045	-2.08694	-2.19538	-2.24799			0.11779	-0.175684	0.280776	0.351583	Q9D0R2	Threonine--tRNA ligase, cytoplasmic	Tars
-1.74883	-1.15858	-0.997442	-2.02252	-1.61588	-1.23468	-2.49716	-1.13969	-2.31133			0.427865	0.322746	0.636707	0.681112	Q91WG8	Bifunctional UDP-N-acetylglucosamine 2-epimerase/N-acetylmannosamine kinase;UDP-N-acetylglucosamine 2-epimerase (hydrolyzing);N-acetylmannosamine kinase	Gne
-1.71946	-0.571081	-2.65887	-2.033	-2.2326	-0.793236	-2.12273	-2.47404	-2.18306			0.0160611	0.0364743	0.424622	0.610138	Q9WVR4	Fragile X mental retardation syndrome-related protein 2	Fxr2
-1.44345	-1.90946	-1.79704	-2.52052	-2.60502	-2.54591	-2.07436	-0.91384	-2.34174	+		2.38241	0.8405	0.0445198	0.0599947	Q8C547	HEAT repeat-containing protein 5B	Heatr5b
-2.20201	-2.30674	-1.7704	-2.31894	-2.50171	-2.49321	-0.481119	-2.05677	-1.64731			0.922861	0.344902	0.628906	-0.697984	G5E895;P45377	Aldose reductase-related protein 2	Akr1b10;Akr1b8
-1.14449	-2.03632	-1.27093	-2.31991	-2.32406	-2.22432	-2.04146	-0.769997	-1.58542	+		1.34303	0.805518	0.0130065	-0.0182861	Q8BMI4	Flap endonuclease GEN homolog 1	Gen1
-2.1914	-2.65082	-2.03603	-1.51238	-1.59909	-2.23652	-2.04495	-2.1813	-2.27596			0.803266	-0.510085	0.253384	-0.125348	O35326	Serine/arginine-rich splicing factor 5	Srsf5
-1.01118	-1.09954	-1.23943	-2.19215	-2.24957	-1.33142	-1.51136	-1.84848	-2.49696		+	1.2462	0.80766	1.31842	0.835549	Q8K4B0	Metastasis-associated protein MTA1	Mta1
-1.98951	-2.10702	-1.11367	-1.97721	-1.64745	-2.1862	-2.65879	-2.47333	-2.2422			0.223067	0.20022	1.00818	0.721377	Q6NS46	Protein RRP5 homolog	Pdcd11
-0.611446	-1.00271	-2.19775	-2.44526	-2.61317	-2.33564	-2.2934	-1.391	-2.51533			1.16036	1.19406	0.606699	0.795942	Q923D5	WW domain-binding protein 11	Wbp11
-2.26493	-2.45013	-0.84076	-2.60471	-2.35709	-1.9843	-2.3969	-2.78454	-1.00426			0.357811	0.463428	0.10168	0.209957	P97479	Unconventional myosin-VIIa	Myo7a
-2.26384	-1.92895	-1.15433	-1.97908	-2.15752	-2.47697	-2.46286	-2.05366	-1.90529			0.51527	0.422151	0.413452	0.358234	P28740	Kinesin-like protein KIF2A	Kif2a
-2.60065	-2.31143	-1.96067	0.0482234	0.117796	-0.00322906	0.297803	-0.244033	-2.27839	+		3.62136	-2.34518	0.896757	-1.54938	Q6DFX2	Anthrax toxin receptor 2	Antxr2
-1.96981	-0.880548	-1.91942	-2.78853	-1.45079	-2.42127	-0.835334	-2.5211	-2.67887			0.518047	0.630269	0.241676	0.421838	Q7TMX5	Protein SHQ1 homolog	Shq1
-2.24909	-0.698949	-0.730745	-2.07818	-2.24978	-2.02206	-2.15939	-1.75966	-1.60869			0.797127	0.890409	0.501344	0.616316	Q5SSL4	Active breakpoint cluster region-related protein	Abr
-2.19213	-0.957038	-2.28344	-0.720529	-1.87194	-2.55192	-0.968431	-2.36064	-2.53534			0.0480918	-0.0960706	0.0773952	0.143938	O54984	ATPase Asna1	Asna1
-1.93912	-2.18107	-2.31013	-2.09539	-2.08197	-1.07943	-1.1282	-0.976762	-2.60105			0.48065	-0.391176	0.4703	-0.574765	Q99M54	Cell division cycle-associated protein 3	Cdca3
-2.49923	-2.36452	-2.32884	-0.105515	0.0640846	-0.0983357	-2.25292	-0.36484	-0.169933	+		5.18923	-2.35094	1.03498	-1.4683	Q8K2J7	RELT-like protein 1	Rell1
-2.41614	-1.79429	-1.9302	-2.56501	-0.421021	-2.3598	-2.35502	-1.94855	-2.62621			0.138179	-0.264932	0.409517	0.263051	Q8BP71	RNA binding protein fox-1 homolog 2	Rbfox2
-1.00719	-0.771831	-1.07107	-2.29337	-1.74882	-1.71945	-1.68313	-1.99046	-2.02254	+	+	2.02299	0.970514	2.59068	0.948677	Q9EQU5	Protein SET	Set
-2.2371	-1.41357	-2.00995	-2.65885	-1.90944	-2.20199	-0.516873	-1.61589	-2.03301			0.490741	0.369888	0.411502	-0.498283	Q8BL97	Serine/arginine-rich splicing factor 7	Srsf7
-2.22388	-2.55288	-2.33735	-2.30673	-1.77039	-2.03631	-0.788128	-1.01957	-2.23261			0.849292	-0.333565	1.05059	-1.0246	O35465	Peptidyl-prolyl cis-trans isomerase FKBP8	Fkbp8
-1.36931	-1.29457	-1.44791	-1.88379	-2.19138	-1.36965	-1.83251	-1.34265	-1.90635			0.846513	0.444344	0.821152	0.32324	Q99J95;Q3V3A1;O35495	Cyclin-dependent kinase 9	Cdk9
-2.57631	-2.99334	-1.80127	-2.6508	-2.03601	-1.98949	-2.52054	-2.60504	-2.54593			0.220627	-0.231537	0.102936	0.100194	A2ASS6	Titin	Ttn
-0.825071	-0.581283	-1.85264	-2.107	-2.19774	-2.26492	-2.31896	-2.50172	-2.49323	+	+	1.31742	1.10355	1.57608	1.35164	Q9D824	Pre-mRNA 3-end-processing factor FIP1	Fip1l1
-1.2946	-1.18582	-2.09626	-0.749228	-2.45011	-1.00634	-2.31992	-2.32407	-2.22434			0.0719559	-0.123666	1.24153	0.763885	Q80UY1	UPF0586 protein C9orf41 homolog
-0.991528	-0.857336	-1.02375	-2.26382	-1.92893	-2.66513	-2.23653	-2.19217	-2.24958	+	+	2.42954	1.32842	4.71589	1.26856	P55200	Histone-lysine N-methyltransferase 2A;MLL cleavage product N320;MLL cleavage product C180	Kmt2a
-1.76529	-1.41963	-2.33049	-1.9698	-1.91941	-2.24908	-0.901649	-1.17248	-1.97722			0.295777	0.207624	0.511525	-0.488019	Q8R570	Synaptosomal-associated protein 47	Snap47
-2.27488	-2.12646	-0.827638	-2.19211	-2.28342	-1.93911	-0.873279	-1.64746	-2.18621			0.348052	0.395222	0.105016	-0.174007	Q6ZWY8	Thymosin beta-10	Tmsb10
-2.26899	-2.90236	-2.2025	-2.18105	-2.31011	-1.29133	-0.838344	-1.28258	-2.44528			0.609661	-0.530453	0.820252	-0.935883	E9Q3T0;P47955	60S acidic ribosomal protein P1	Gm10073;Rplp1
-2.21526	-1.21442	-0.705853	-2.32434	-2.49757	-2.41613	-2.61318	-1.36966	-2.33566			1.0897	1.03417	0.553945	0.727655	Q69ZA1	Cyclin-dependent kinase 13	Cdk13
-0.92478	-2.01628	-2.23836	-1.79427	-1.0159	-1.93019	-2.60472	-2.35711	-1.98432			0.106472	-0.146355	0.592535	0.58891	Q8K358	Phosphatidylinositol glycan anchor biosynthesis class U protein	Pigu
-2.52359	-2.54458	-1.98385	-2.79019	-2.72157	-2.23709	-1.97909	-2.61381	-2.15753			0.386782	0.232273	0.141372	-0.100528	Q8CDA1	Phosphatidylinositide phosphatase SAC2	Inpp5f
-1.33362	-1.22483	-2.68719	-1.41356	-1.49538	-1.47954	-1.55052	-1.37561	-2.47699			0.238917	-0.285719	0.030399	0.0524946	Q8BZX4	Splicing regulatory glutamine/lysine-rich protein 1	Srek1
-2.0977	-0.785918	-2.244	-2.00994	-2.22387	-2.55286	-1.58144	-2.78855	-2.42128			0.492236	0.553016	0.401184	0.554551	Q99LJ0	CTTNBP2 N-terminal-like protein	Cttnbp2nl
-1.9596	-1.81673	-2.519	-2.33733	-2.57629	-0.995303	-2.07819	-0.828115	-1.56643			0.0850614	-0.128801	0.65203	-0.607532	Q80WG5	Volume-regulated anion channel subunit LRRC8A	Lrrc8a
-1.68777	-2.00203	-1.74524	-1.80126	-1.85263	-0.618797	-2.24979	-2.02207	-0.696293			0.394976	-0.387454	0.114391	-0.155629	P68373	Tubulin alpha-1C chain	Tuba1c
-0.351044	-2.27788	-1.88237	-2.09624	-2.33048	-2.27486	-1.87195	-2.55194	-2.0954			0.545387	0.730098	0.466527	0.669333	Q9CR68	Cytochrome b-c1 complex subunit Rieske, mitochondrial;Cytochrome b-c1 complex subunit 11	Uqcrfs1
-2.06358	-2.52965	-2.23275	-2.12644	-2.26898	-2.90234	-0.708327	-2.08199	-2.07867			0.223637	0.157258	0.613676	-0.652334	Q921V5	Alpha-1,6-mannosyl-glycoprotein 2-beta-N-acetylglucosaminyltransferase	Mgat2
-1.05086	-0.844299	-1.05748	-2.20249	-2.21525	-2.01626	-2.56503	-2.35981	-2.29338	+	+	3.58786	1.16045	3.72211	1.42186	Q9ERG0	LIM domain and actin-binding protein 1	Lima1
-2.1642	-1.06237	-0.611773	-2.23835	-1.98384	-2.68717	-1.74883	-1.71946	-2.65887			0.948782	1.02367	0.617965	0.762941	E9PUR0		Ankhd1
-1.53572	-2.499	-2.21866	-2.09769	-2.24399	-1.95958	-1.02357	-0.845238	-1.90946			0.0178148	0.0159574	0.881352	-0.825038	Q9CPU4	Microsomal glutathione S-transferase 3	Mgst3
-0.592842	-1.90864	-1.96354	-1.81672	-2.51898	-1.68776	-2.20201	-1.1494	-2.30674			0.429497	0.51948	0.274822	0.397708	B1AR17		Chd3
-1.89643	-2.0552	-0.996069	-2.00202	-1.74522	-2.27786	-0.847731	-1.7704	-2.03632			0.420751	0.359137	0.0700119	-0.0977475	E9PWG2		Trappc8
-2.13616	-2.45752	-1.9443	-1.7577	-1.88235	-2.06357	-2.1914	-2.65082	-2.03603			0.732035	-0.278121	0.181711	0.11342	P97350	Plakophilin-1	Pkp1
-1.53114	-1.35706	-1.84436	-2.52963	-2.23274	-1.24235	-1.30948	-1.51641	-1.98951			0.438807	0.424053	0.0379855	0.0276126	B1AZI6;E9Q5E2	THO complex subunit 2	Thoc2;BC005561
-2.39864	-2.09448	-1.69717	-2.16418	-1.53571	-2.49898	-0.569728	-2.10702	-2.19775			0.00268994	0.00286345	0.317331	-0.438598	Q61210	Rho guanine nucleotide exchange factor 1	Arhgef1
-1.76133	-0.675348	-0.905097	-2.21865	-1.90863	-1.96353	-2.26493	-2.45013	-2.26384		+	1.25066	0.916341	1.64531	1.21237	Q99020	Heterogeneous nuclear ribonucleoprotein A/B	Hnrnpab
-1.26768	-1.76538	-2.14826	-1.89642	-1.36652	-2.05518	-1.10929	-1.33053	-1.92895			0.047443	0.0455963	0.313181	-0.270853	Q99N91	39S ribosomal protein L34, mitochondrial	Mrpl34
-2.28861	-2.83306	-0.471033	-2.13615	-2.4575	-2.39862	-2.66515	-1.96981	-1.91942			0.257422	0.466522	0.159619	0.320559	Q99K46;P35123	Ubiquitin carboxyl-terminal hydrolase 11;Ubiquitin carboxyl-terminal hydrolase 4	Usp11;Usp4
-1.91076	-1.80764	-1.69434	-2.09447	-0.80456	-1.69716	-2.24909	-2.19213	-2.28343		+	0.283899	-0.272185	2.52351	0.437305	Q99L47	Hsc70-interacting protein	St13
-1.97926	-2.41729	-2.40733	-1.76132	-1.76537	-2.14825	-1.09624	-0.841082	-1.93912			0.9094	-0.376317	1.26548	-0.975814	Q9CR58	Kidney mitochondrial carrier protein 1	Slc25a30
-2.06389	-2.34076	-2.3264	-2.28859	-2.83304	-1.91074	-1.39246	-0.984066	-2.18107			0.130737	0.100445	0.933992	-0.724485	Q04736	Tyrosine-protein kinase Yes	Yes1
-2.70959	-2.17907	-0.835838	-1.80763	-1.69433	-0.856559	-2.31012	-2.32436	-2.49758			0.290877	-0.455326	0.346881	0.46919	Q8VCX1	3-oxo-5-beta-steroid 4-dehydrogenase	Akr1d1
-2.32177	-1.88358	-1.5713	-1.97925	-2.41728	-2.40731	-2.41614	-0.658731	-1.79428			0.584895	0.342397	0.209769	-0.302495	Q64331	Unconventional myosin-VI	Myo6
-1.31238	-2.30547	-1.92916	-0.987143	-2.06387	-2.34074	-1.9302	-2.2371	-1.41357			0.0347081	-0.0517521	0.00988051	0.0112853	Q99KK7	Dipeptidyl peptidase 3	Dpp3
-1.81469	-2.35155	-1.87842	-2.32639	-2.60087	-2.70957	-2.00995	-2.22388	-2.55288			1.2214	0.530723	0.461481	0.247351	Q6KCD5	Nipped-B-like protein	Nipbl
-1.75379	-1.46317	-2.11031	-2.17905	-2.32175	-0.964173	-2.33735	-1.00638	-2.57631			0.0329975	0.0459035	0.139799	0.197591	Q4FZF3	Probable ATP-dependent RNA helicase DDX49	Ddx49
-2.42347	-2.13749	-0.710779	-1.88356	-1.57129	-2.30546	-1.80127	-1.19049	-1.85264			0.102605	0.162855	0.0887235	-0.142447	Q8K284	General transcription factor 3C polypeptide 1	Gtf3c1
-0.764666	-0.975759	-2.07479	-1.92914	-1.81468	-1.87841	-2.09626	-1.59515	-2.33049			0.670771	0.60234	0.731976	0.735564	Q8BP27	Swi5-dependent recombination DNA repair protein 1 homolog	Sfr1
-2.15951	-2.36061	-0.644561	-1.75378	-2.11029	-2.42345	-2.27488	-2.12645	-2.26899			0.2591	0.374283	0.389048	0.501882	O08715	A-kinase anchor protein 1, mitochondrial	Akap1
-2.47064	-2.12236	-2.80875	-0.50312	-0.221129	0.405422	0.447129	0.273469	-0.162279	+	+	2.67657	-2.36097	3.23001	-2.65336	P32507	Nectin-2	Pvrl2
-1.72324	-2.28958	-1.56158	-2.07477	-2.15949	-1.29475	-2.2025	-2.21526	-2.01628			0.0141972	-0.0151341	0.551888	0.286543	P35951	Low-density lipoprotein receptor	Ldlr
-1.93563	-2.27236	-1.43727	-2.36059	-2.56461	-1.8719	-2.23836	-1.98385	-2.14832			0.532095	0.383948	0.403748	0.241757	Q61037	Tuberin	Tsc2
-1.28519	-1.47956	-2.37373	-2.50471	-1.63956	-2.47147	-2.68719	-2.0977	-2.244			0.488828	0.492418	0.764846	0.630134	Q8VCH8	UBX domain-containing protein 4	Ubxn4
-0.81195	-2.82647	-0.856993	-1.72323	-2.28957	-2.27235	-1.9596	-1.81673	-2.519			0.360686	0.596576	0.358127	0.59997	Q62311	Transcription initiation factor TFIID subunit 6	Taf6
-2.71428	-1.94392	-1.99915	-2.37371	-2.82645	-0.944718	-1.68777	-0.909286	-2.00203			0.0989621	-0.170824	0.77335	-0.686088	Q9Z1R2	Large proline-rich protein BAG6	Bag6
-2.31265	-2.62022	-2.45449	-0.078467	-0.24444	0.0324121	0.136238	-0.204692	-0.311378	+	+	4.41007	-2.36562	3.87541	-2.33584	Q68FH0	Plakophilin-4	Pkp4
-2.04436	-0.379466	-2.29041	-1.9439	-1.99914	-2.38643	-2.06358	-2.52964	-2.23275			0.365002	0.538413	0.499582	0.703913	Q9CQF3	Cleavage and polyadenylation specificity factor subunit 5	Nudt21
-2.16329	-2.18717	-0.961335	-1.7293	-2.42833	-2.04434	-2.1642	-1.53572	-2.499			0.261481	0.296724	0.235609	0.295707	Q8C3Y4	Kinetochore-associated protein 1	Kntc1
-0.286996	-2.05238	-2.16818	0.9552	0.846683	0.890575	1.26779	0.805405	0.199947	+	+	1.76974	-2.4	1.5282	-2.26023	Q9JIW9	Ras-related protein Ral-B	Ralb
-2.33166	-2.26385	-2.36228	-0.217635	0.243586	0.232784	0.36785	0.230561	0.0531415	+	+	4.00026	-2.40551	4.92058	-2.53645	Q9Z1G4	V-type proton ATPase 116 kDa subunit a isoform 1	Atp6v0a1
-2.23376	-2.34374	-2.21679	-2.16327	-2.18716	-2.14618	-2.13616	-0.631967	-2.45752			1.12373	-0.0992285	0.391046	-0.522881	Q8R2Y0	Monoacylglycerol lipase ABHD6	Abhd6
-1.78938	-2.25642	-1.20963	-1.98339	-1.96138	-1.90497	-0.791469	-2.39864	-2.09448			0.259831	0.198101	0.00550414	0.00971411	Q9JJV2	Profilin-2	Pfn2
-2.39534	-2.23048	-2.13646	0.0603734	0.438281	0.0665897	0.577993	0.39661	-0.0271932	+	+	4.12525	-2.4425	3.72117	-2.56989	P06795;P21447;Q9DC29	Multidrug resistance protein 1B;Multidrug resistance protein 1A	Abcb1b;Abcb1a
-2.36953	-2.36538	-2.12807	-2.68896	-2.23374	-2.34372	-0.723077	-1.76538	-0.940633		+	0.352217	0.134482	1.60265	-1.14463	Q9CXV9	DCN1-like protein 5	Dcun1d5
-1.49704	-2.47431	-1.23922	-2.21678	-1.78937	-2.25641	-0.842398	-2.14826	-1.53097			0.361305	0.35066	0.162036	-0.229651	P70303	CTP synthase 2	Ctps2
-1.58821	-2.20379	-2.0797	-2.48581	-0.537451	-2.57101	-2.28861	-2.83306	-1.91075			0.0458129	-0.0924758	0.51948	0.386909	Q9CWK8	Sorting nexin-2	Snx2
-0.948821	-1.25967	-1.03945	-2.36951	-2.36537	-2.12805	-1.80764	-1.69434	-1.97926	+	+	3.22925	1.205	2.41169	0.744433	Q571G4	Protein lin-54 homolog	Lin54
-1.19923	-2.71252	-1.92003	-1.49703	-2.4743	-1.5882	-2.41729	-2.40733	-2.06389			0.0585134	-0.0907494	0.319203	0.352244	Q6ZPR5	Sphingomyelin phosphodiesterase 4	Smpd4
-1.81496	-2.28392	-2.02111	-2.20377	-2.07969	-1.26774	-1.49341	-0.957134	-2.34075			0.229763	-0.189595	0.448286	-0.442896	Q8C863	E3 ubiquitin-protein ligase Itchy	Itch
-1.45982	-1.61996	-1.12137	-2.7125	-1.92001	-1.81495	-1.13269	-2.3264	-2.70959			1.1032	0.748771	0.58927	0.655844	Q61249	Immunoglobulin-binding protein 1	Igbp1
-2.44748	-2.40781	-2.55464	-2.2839	-2.02109	-2.44747	-0.662971	-2.17906	-2.32177			0.765875	-0.219158	0.633614	-0.748711	O88630	Golgi SNAP receptor complex member 1	Gosr1
-2.25941	-2.24199	-2.06477	-2.40779	-2.55463	-2.25939	-0.634533	-1.88357	-1.5713			0.970445	0.218546	1.01873	-0.825588	P53810	Phosphatidylinositol transfer protein alpha isoform	Pitpna
-1.7629	-2.59981	-2.15038	-2.24198	-0.547196	-2.06476	-2.30547	-1.92916	-1.81469			0.396411	-0.553052	0.211331	-0.154588	Q6NSR8	Probable aminopeptidase NPEPL1	Npepl1
-2.41772	-2.16468	-2.25416	-1.76288	-2.59979	-1.11919	-1.87842	-1.75379	-1.17021		+	0.446314	-0.451569	1.37339	-0.678048	Q8BY87	Ubiquitin carboxyl-terminal hydrolase 47	Usp47
-0.804328	-0.8908	-2.11123	-2.15036	-2.41771	-2.16467	-2.11031	-2.42347	-2.13749			1.06414	0.975459	1.0341	0.954969	Q5SW19	Clustered mitochondria protein homolog	Cluh
-2.41719	-2.05124	-2.65605	0.145984	0.0578474	0.0562632	0.34657	0.0815565	0.0576426	+	+	3.79656	-2.46153	3.66326	-2.53675	Q8BGT1;Q6RKD8		Flrt3
-0.835013	-2.12404	-0.924668	-2.25415	-2.11122	-2.27556	-2.56462	-2.50472	-2.47149		+	1.03067	0.919067	1.36726	1.21904	Q80W65	Proprotein convertase subtilisin/kexin type 9	Pcsk9
-1.75794	-0.580961	-2.41012	-0.970311	-2.50079	-2.33856	-1.72324	-2.28958	-2.27236			0.186924	0.353545	0.379595	0.512053	O09061	Proteasome subunit beta type-1	Psmb1
-2.58617	-2.63282	-2.22114	-0.305522	0.395252	-0.0549457	0.974343	0.599189	-0.800854	+	+	3.29354	-2.49164	2.10294	-2.7376	Q8C129	Leucyl-cystinyl aminopeptidase	Lnpep
-2.5238	-2.38915	-1.87648	-2.41011	-2.23248	-2.68826	-1.24041	-0.877072	-2.71428			0.309876	0.180469	0.475486	-0.652558	P61226	Ras-related protein Rap-2b	Rap2b
-1.92934	-2.11866	-2.50089	-2.25209	-2.52379	-1.01165	-0.938105	-1.94392	-1.99915			0.197176	-0.253786	0.655782	-0.555904	O08759	Ubiquitin-protein ligase E3A	Ube3a
-0.468305	-2.28744	-2.20454	-2.38914	-1.87647	-1.92932	-2.38645	-1.72931	-2.42834			0.267597	0.411547	0.344525	0.527936	O09012	Peroxisomal targeting signal 1 receptor	Pex5
-0.942123	-2.31544	-0.866023	-2.11864	-2.50087	-2.28743	-2.04436	-2.29041	-2.16329			0.89416	0.927784	0.764729	0.791488	Q8K4P0	pre-mRNA 3 end processing protein WDR33	Wdr33
-1.88131	-1.7535	-0.564403	-2.20453	-2.31543	-1.8813	-2.18717	-2.14619	-1.9834			0.76986	0.734012	0.766477	0.705848	Q9D706	RNA polymerase II-associated protein 3	Rpap3
-1.93438	-1.6771	-2.17112	-1.75349	-1.93436	-1.67709	-0.837887	-1.96139	-1.90499			0.358548	-0.139218	0.385738	-0.359444	O35857	Mitochondrial import inner membrane translocase subunit TIM44	Timm44
-2.98074	-2.27471	-2.12661	-2.1711	-1.72252	-1.78976	-2.00356	-2.25355	-1.9279			0.884513	-0.566227	0.640113	-0.399019	Q8BTU1	Cilia- and flagella-associated protein 20	Cfap20
-1.05059	-1.22023	-1.07076	-2.98072	-2.27469	-2.1266	-2.68898	-2.23376	-2.34374	+	+	2.12817	1.34681	3.05281	1.3083	E9Q4Y4		Cep192
-2.62569	-2.01998	-1.32338	-2.62567	-2.01997	-2.10674	-2.21679	-1.40996	-1.78938			0.245049	0.261111	0.155852	-0.184302	Q9CPR5	39S ribosomal protein L15, mitochondrial	Mrpl15
-1.27177	-2.10676	-1.64959	-1.64958	-2.13222	-0.697679	-2.25642	-2.48583	-2.57102		+	0.139283	-0.182881	1.37299	0.761718	Q61151	Serine/threonine-protein phosphatase 2A 56 kDa regulatory subunit epsilon isoform	Ppp2r5e
-2.13224	-2.37337	-2.42233	-2.37335	-2.42231	-2.02566	-0.767109	-2.36953	-2.36538			0.0817041	-0.0355389	0.36735	-0.475306	Q80TA6	Myotubularin-related protein 12	Mtmr12
-2.02567	-2.09856	-1.23439	-2.09854	-2.21466	-0.831621	-2.12806	-1.49704	-1.28775			0.0466974	-0.0712646	0.147581	-0.148587	Q5SQX6	Cytoplasmic FMR1-interacting protein 2	Cyfip2
-2.21467	-0.883363	-2.11297	-2.11295	-2.28368	-1.97694	-2.47431	-1.58821	-2.20379			0.371374	0.387523	0.282401	0.351765	Q5SUR0	Phosphoribosylformylglycinamidine synthase	Pfas
-1.26316	-1.87987	-0.293757	1.31607	1.40372	1.35158	1.43552	1.33668	0.768749	+	+	2.24855	-2.50272	1.9969	-2.32591	Q501J7;Q2M3X8	Phosphatase and actin regulator 4	Phactr4
-1.66162	-2.32236	-1.84577	-1.66161	-2.32235	-1.84576	-0.783924	-1.81496	-0.943548			1.60388e-05	-1.37091e-05	0.948713	-0.762442	Q6P9R1	ATP-dependent RNA helicase DDX51	Ddx51
-0.482003	-2.09219	-2.15229	-2.09218	-2.15228	-2.29805	-2.28392	-2.02111	-2.44748			0.477328	0.605339	0.530199	0.675339	Q9CX34	Suppressor of G2 allele of SKP1 homolog	Sugt1
-2.29807	-1.51057	-2.55072	-2.5507	-2.26362	-2.04171	-0.82207	-2.40781	-2.55464			0.182167	0.165558	0.108713	-0.191612	Q9DBR4	Amyloid beta A4 precursor protein-binding family B member 2	Apbb2
-2.26364	-0.454043	-2.04172	-2.12007	-2.58761	-1.70423	-2.2594	-2.24199	-2.06477			0.3691	0.550835	0.452604	0.602254	Q9QXD8	LIM domain-containing protein 1	Limd1
-2.12008	-2.58763	-1.70424	-0.596033	-2.09192	-2.12889	-1.7629	-2.59981	-0.794422			0.397403	-0.531703	0.291423	-0.418276	Q8BZA9	Fructose-2,6-bisphosphatase TIGAR	Tigar
-2.09194	-2.12891	-2.15662	-2.15661	-2.31199	-0.636031	-2.15038	-2.41772	-1.13467			0.325955	-0.42428	0.224596	-0.224898	E0CZ22		Mroh1
-2.312	-2.60985	-1.79273	-2.60983	-1.79272	-1.84373	-1.16477	-1.09108	-1.9345			0.165071	-0.156102	1.0984	-0.841411	Q8CBC7	Putative tRNA (cytidine(32)/guanosine(34)-2-O)-methyltransferase	Ftsj1
-1.18907	-0.871506	-2.31891	-2.31889	-2.06087	-2.63336	-1.43601	-2.16468	-2.25416			0.870377	0.87788	0.409548	0.491794	A2A6A1	G patch domain-containing protein 8	Gpatch8
-2.06088	-2.63338	-2.08419	-2.08418	-2.39976	-2.15338	-1.09478	-2.11123	-2.27557			0.0789205	-0.047046	0.449412	-0.432291	Q6ZQA0	Neurobeachin-like protein 2	Nbeal2
-2.39978	-2.15339	-2.39791	-2.3979	-2.006	-1.72154	-2.50081	-0.704357	-2.33857			0.576954	-0.275217	0.333838	-0.469115	Q9D2V8	Major facilitator superfamily domain-containing protein 10	Mfsd10
-2.00601	-1.72155	-0.591823	-1.82824	-2.0941	-2.07594	-2.12404	-1.75794	-2.41012			0.56447	0.559633	0.628135	0.65757	P52633	Signal transducer and transcription activator 6	Stat6
-1.82826	-2.09411	-0.592334	-2.03294	-2.37589	-2.09331	-2.2325	-2.68827	-2.25211			0.628461	0.662482	0.846598	0.886059	Q9Z0R0	Serine/threonine-protein kinase haspin	Gsg2
-2.07596	-2.03296	-2.37591	-2.05877	-2.08779	-2.46892	-1.46468	-0.934991	-2.5238			0.0909427	0.0435526	0.470245	-0.52045	Q6NZQ2		Ddx31
-2.09333	-2.05879	-2.0878	-2.32535	-2.60625	-1.08634	-1.31629	-2.38915	-1.87648			0.0546304	-0.0739905	0.285434	-0.219332	Q3UMB9	WASH complex subunit 7	Kiaa1033
-2.46894	-2.32537	-1.08299	-2.67415	-2.19091	-2.31103	-1.18109	-1.92934	-1.36704			0.394654	0.432929	0.399559	-0.466612	Q61879	Myosin-10	Myh10
-2.60627	-2.67417	-2.19092	-1.61336	-2.47858	-2.22728	-2.11866	-2.50089	-1.26009			0.573364	-0.384047	0.598412	-0.530577	Q8K1N4	Spermatogenesis-associated serine-rich protein 2	Spats2
-2.31105	-2.4786	-2.22729	-2.30786	-2.33566	-2.26004	-2.28744	-0.713518	-2.20454			0.18729	-0.0377949	0.512217	-0.603813	Q921E2	Ras-related protein Rab-31	Rab31
-1.51295	-2.30787	-2.33568	-1.80005	-2.58273	-1.61821	-2.31544	-1.88131	-1.7535			0.0441973	-0.0518353	0.0758032	-0.0687497	Q69ZX6;Q8C5W4	MORC family CW-type zinc finger protein 2A	Morc2a
-2.26005	-1.80007	-2.58275	-2.55145	-1.11414	-1.7494	-0.963922	-1.93438	-1.6771			0.360106	-0.409292	0.870168	-0.689156	P70295	Ancient ubiquitous protein 1	Aup1
-2.55147	-1.74942	-0.928843	-1.69565	-2.69834	-1.76541	-1.13135	-2.17112	-2.98074			0.211105	0.309888	0.18883	0.351159	Q8BXQ2	GPI transamidase component PIG-T	Pigt
-1.69566	-2.69836	-0.727301	-1.9035	-2.0813	-2.50244	-2.27471	-2.12661	-2.62568			0.311988	0.455308	0.467563	0.63523	Q8BQ30	Phostensin	Ppp1r18
-1.76542	-1.90351	-2.08131	-2.36315	-2.58255	-2.08957	-2.01998	-0.864354	-2.10676			1.18873	0.428341	0.243221	-0.253051	Q64455	Receptor-type tyrosine-protein phosphatase eta	Ptprj
-1.44443	-2.50246	-2.36316	-1.34704	-1.94473	-1.43369	-1.64959	-1.58277	-1.36178			0.62415	-0.528199	0.767425	-0.571973	P60060	Protein transport protein Sec61 subunit gamma	Sec61g
-2.58257	-2.08958	-1.94475	-1.58691	-1.37916	-2.30464	-2.13224	-0.886063	-2.37337			0.588659	-0.44873	0.337612	-0.40841	Q8BPM0	Disheveled-associated activator of morphogenesis 1	Daam1
-1.25351	-1.09646	-1.13334	-2.14512	-1.8111	-2.54579	-2.42233	-2.02567	-2.09855	+	+	2.00654	1.00623	2.83775	1.02108	Q64213	Splicing factor 1	Sf1
-1.58692	-0.830835	-1.06168	-2.57885	-2.10053	-2.06796	-2.21467	-2.11297	-2.2837	+	+	1.76237	1.0893	1.98422	1.04397	Q9CQJ4;O35730	E3 ubiquitin-protein ligase RING2;E3 ubiquitin-protein ligase RING1	Rnf2;Ring1
-1.54346	-1.37197	-1.25844	-1.70304	-1.83551	-1.23471	-1.97695	-1.85058	-1.66162		+	0.426269	0.1998	1.62321	0.43843	Q5SUQ9	CST complex subunit CTC1	Ctc1
-2.30465	-2.14514	-1.15658	-1.63327	-1.56675	-1.96249	-2.32236	-1.29077	-1.84577			0.144844	-0.14795	0.0356526	-0.0491538	Q9D0D3	Poly(A) RNA polymerase, mitochondrial	Mtpap
-1.52128	-1.81112	-1.39417	-2.26765	-1.57896	-1.75032	-2.09219	-2.15229	-2.29806		+	0.530193	0.290123	1.9309	0.605326	Q8CCF0	U4/U6 small nuclear ribonucleoprotein Prp31	Prpf31
-2.54581	-0.908274	-1.00765	-2.24679	-2.6996	-2.00807	-2.55072	-2.26364	-2.04172			0.663504	0.830909	0.656636	0.798115	Q99J62	Replication factor C subunit 4	Rfc4
-1.51803	-2.57887	-1.74043	-2.17278	-1.18003	-1.37785	-2.12008	-1.1817	-2.58763			0.344907	-0.368891	0.0109125	0.0173603	Q3UFY8	Mitochondrial ribonuclease P protein 1	Trmt10c
-2.10055	-2.06797	-1.70305	-1.9221	-1.63728	-1.28332	-1.70424	-0.938288	-2.09193			0.696351	-0.342959	0.450646	-0.379039	Q8CIR4	Transient receptor potential cation channel subfamily M member 6	Trpm6
-0.927961	-1.83553	-1.96251	-1.82119	-2.35983	-2.27346	-2.12891	-1.12374	-2.15662			0.719817	0.576163	0.184573	0.227759	P52875	Transmembrane protein 165	Tmem165
-1.38253	-2.26767	-0.979576	-2.13751	-2.13306	-2.10494	-2.312	-1.51759	-2.60984			0.696854	0.581911	0.53026	0.603221	E9Q1F5		Myo5c
-0.897991	-0.948226	-1.75034	-2.42367	-2.35108	-1.73386	-1.79273	-2.3189	-2.06088			1.29151	0.970689	1.2779	0.858655	A2A791	Zinc finger MYM-type protein 4	Zmym4
-1.30279	-2.2468	-2.69961	-1.68132	-2.27998	-1.42248	-1.54688	-1.41372	-2.63338			0.23442	-0.288475	0.143595	-0.218408	A2AJI0	MAP7 domain-containing protein 1	Map7d1
-1.4124	-2.00809	-2.17279	-1.80618	-1.50564	-1.92202	-1.61973	-2.08419	-2.39978			0.173019	-0.119811	0.202898	0.17014	Q9CYG7	Mitochondrial import receptor subunit TOM34	Tomm34
-1.18003	-1.92211	-1.6373	-2.40905	-0.660163	-2.10877	-2.15339	-2.39791	-2.00601			0.0894154	0.146181	1.16541	0.605958	Q3U0V2	Tumor necrosis factor receptor type 1-associated DEATH domain protein	Tradd
-1.82121	-2.35985	-2.27347	-2.32901	-1.82964	-2.17551	-1.72155	-0.955372	-1.82826			0.062519	-0.0401237	0.94503	-0.649783	Q80U44	Zinc finger FYVE domain-containing protein 16	Zfyve16
-2.13752	-2.13307	-2.10495	-1.97732	-1.20813	-2.39582	-1.20418	-2.09411	-2.07596			0.310606	-0.264762	0.495601	-0.333767	Q8BVL3	Sorting nexin-17	Snx17
-2.42369	-2.3511	-1.73388	-2.47884	-2.36381	-2.51423	-0.755578	-2.03296	-2.37591			0.561392	0.282739	0.344051	-0.448074	P83093	Stromal interaction molecule 2	Stim2
-1.68133	-2.28	-1.80619	-2.44139	-1.58428	-2.77965	-1.35802	-1.13723	-2.09332			0.360861	0.345934	0.502758	-0.392984	Q8R3L5	Solute carrier organic anion transporter family member 3A1	Slco3a1
-1.14475	-2.40906	-1.16977	-2.16823	-1.80346	-1.57442	-2.05879	-2.0878	-2.46894			0.239087	0.274176	0.651469	0.630648	Q60575;O35071;P33173	Kinesin-like protein KIF1B;Kinesin-like protein KIF1C;Kinesin-like protein KIF1A	Kif1b;Kif1c;Kif1a
-1.36118	-2.10879	-2.32903	-1.21605	-2.23048	-1.77577	-1.06687	-2.32537	-2.60627			0.175895	-0.192227	0.0406482	0.0665071	Q8K411	Presequence protease, mitochondrial	Pitrm1
-1.82965	-2.17552	-1.97733	-2.00297	-2.03673	-2.31873	-1.28312	-1.01832	-2.67417			0.370317	0.125311	0.254825	-0.335631	Q8R2Q8	Bone marrow stromal antigen 2	Bst2
-2.15365	-1.97775	0.425817	1.0791	1.31753	1.45446	1.51741	1.51619	1.12204	+	+	1.39915	-2.51889	1.44552	-2.62041	P97792	Coxsackievirus and adenovirus receptor homolog	Cxadr
-1.40831	-1.27014	-1.42589	-2.30462	-2.05268	-2.66419	-1.47159	-2.22729	-2.30787	+		2.20987	0.972384	1.10086	0.634138	Q9D7S9	Charged multivesicular body protein 5	Chmp5
-2.25439	-2.51135	-1.99439	0.343914	0.218055	0.250302	0.462022	0.489435	-0.0323588	+	+	4.09165	-2.52413	3.46141	-2.55974	Q8BGS1;Q9JMC8	Band 4.1-like protein 5	Epb41l5
-2.16825	-1.80347	-1.64362	-2.05173	-2.68158	-1.51873	-1.48764	-1.29697	-1.80006			0.223924	0.212231	0.737647	-0.343556	Q9DC23	DnaJ homolog subfamily C member 10	Dnajc10
-2.2305	-1.48249	-1.77578	-2.42423	-2.40206	-1.47018	-1.55028	-1.30002	-2.58275			0.28386	0.269235	0.0136873	-0.0185737	Q7TSI3	Serine/threonine-protein phosphatase 6 regulatory subunit 1	Ppp6r1
-2.00299	-2.03675	-2.31875	-0.319201	-2.29612	-2.38585	-2.55147	-1.74942	-1.69566			0.265	-0.452438	0.15314	-0.120646	Q99KE8	Zinc finger protein 64	Zfp64
-2.40933	-0.550372	-2.30464	-1.75241	-2.32468	-2.25331	-2.69835	-1.76542	-1.90351			0.220088	0.355352	0.213204	0.36765	Q9ESL4	Mitogen-activated protein kinase kinase kinase MLT	Zak
-1.39704	-2.0527	-1.04302	-1.74064	-1.56239	-2.60895	-1.48325	-2.08131	-2.50246			0.4672	0.473072	0.556116	0.524753	Q9Z2D8	Methyl-CpG-binding domain protein 3	Mbd3
-1.3115	-1.1634	-1.17663	-2.47227	-2.07939	-2.56361	-2.36316	-2.58257	-2.08958	+	+	2.75123	1.15458	2.77348	1.12793	E9PYH6;A0A0U1RNP2	Histone-lysine N-methyltransferase	Setd1a
-1.42454	-2.66421	-1.44541	-2.27135	-1.93754	-1.99374	-1.58267	-1.38956	-1.94474			0.203506	0.222822	0.177135	-0.20573	Q9EQQ2	Protein YIPF5	Yipf5
[truncated: 431 more rows]

## Sheet: Protein groups
Protein IDs	Majority protein IDs	Peptide counts (all)	Peptide counts (razor+unique)	Peptide counts (unique)	Protein names	Gene names	Fasta headers	Number of proteins	Peptides	Razor + unique peptides	Unique peptides	Peptides GFP_1	Peptides GFP_2	Peptides GFP_3	Peptides KRAS4A_1	Peptides KRAS4A_2	Peptides KRAS4A_3	Peptides KRAS4B_1	Peptides KRAS4B_2	Peptides KRAS4B_3	Razor + unique peptides GFP_1	Razor + unique peptides GFP_2	Razor + unique peptides GFP_3	Razor + unique peptides KRAS4A_1	Razor + unique peptides KRAS4A_2	Razor + unique peptides KRAS4A_3	Razor + unique peptides KRAS4B_1	Razor + unique peptides KRAS4B_2	Razor + unique peptides KRAS4B_3	Unique peptides GFP_1	Unique peptides GFP_2	Unique peptides GFP_3	Unique peptides KRAS4A_1	Unique peptides KRAS4A_2	Unique peptides KRAS4A_3	Unique peptides KRAS4B_1	Unique peptides KRAS4B_2	Unique peptides KRAS4B_3	Sequence coverage [%]	Unique + razor sequence coverage [%]	Unique sequence coverage [%]	Mol. weight [kDa]	Sequence length	Sequence lengths	Q-value	Score	Identification type GFP_1	Identification type GFP_2	Identification type GFP_3
E9Q616	E9Q616	421	421	421		Ahnak	tr|E9Q616|E9Q616_MOUSE AHNAK nucleoprotein (desmoyokin) OS=Mus musculus OX=10090 GN=Ahnak PE=1 SV=1	1	421	421	421	362	369	358	372	374	377	377	372	352	362	369	358	372	374	377	377	372	352	362	369	358	372	374	377	377	372	352	86	86	86	604.25	5656	5656	0	323.31	By MS/MS	By MS/MS	By MS/MS
Q5SWU9	Q5SWU9	163	163	148	Acetyl-CoA carboxylase 1;Biotin carboxylase	Acaca	sp|Q5SWU9|ACACA_MOUSE Acetyl-CoA carboxylase 1 OS=Mus musculus OX=10090 GN=Acaca PE=1 SV=1	1	163	163	148	141	139	153	140	137	154	143	141	141	141	139	153	140	137	154	143	141	141	128	127	139	128	126	139	130	128	127	66.9	66.9	60.6	265.25	2345	2345	0	323.31	By MS/MS	By MS/MS	By MS/MS
P32883	P32883	17	17	10	GTPase KRas;GTPase KRas, N-terminally processed	Kras	sp|P32883|RASK_MOUSE GTPase KRas OS=Mus musculus OX=10090 GN=Kras PE=1 SV=1	1	17	17	10	0	0	0	13	12	16	12	12	10	0	0	0	13	12	16	12	12	10	0	0	0	8	7	9	5	5	4	83.1	83.1	32.8	21.656	189	189	0	156.78
Q99MR8	Q99MR8	50	50	50	Methylcrotonoyl-CoA carboxylase subunit alpha, mitochondrial	Mccc1	sp|Q99MR8|MCCA_MOUSE Methylcrotonoyl-CoA carboxylase subunit alpha, mitochondrial OS=Mus musculus OX=10090 GN=Mccc1 PE=1 SV=2	1	50	50	50	43	45	40	43	44	48	42	41	43	43	45	40	43	44	48	42	41	43	43	45	40	43	44	48	42	41	43	73.5	73.5	73.5	79.343	717	717	0	323.31	By MS/MS	By MS/MS	By MS/MS
Q91ZA3	Q91ZA3	53	53	53	Propionyl-CoA carboxylase alpha chain, mitochondrial	Pcca	sp|Q91ZA3|PCCA_MOUSE Propionyl-CoA carboxylase alpha chain, mitochondrial OS=Mus musculus OX=10090 GN=Pcca PE=1 SV=2	1	53	53	53	44	46	50	48	48	47	45	45	46	44	46	50	48	48	47	45	45	46	44	46	50	48	48	47	45	45	46	67.1	67.1	67.1	79.921	724	724	0	323.31	By MS/MS	By MS/MS	By MS/MS
Q05920	Q05920	62	62	62	Pyruvate carboxylase, mitochondrial	Pc	sp|Q05920|PYC_MOUSE Pyruvate carboxylase, mitochondrial OS=Mus musculus OX=10090 GN=Pc PE=1 SV=1	1	62	62	62	51	53	56	51	55	53	52	51	53	51	53	56	51	55	53	52	51	53	51	53	56	51	55	53	52	51	53	58.2	58.2	58.2	129.68	1178	1178	0	323.31	By MS/MS	By MS/MS	By MS/MS
Q8VDD5;Q6URW6	Q8VDD5	158;5	158;5	129;0	Myosin-9	Myh9	sp|Q8VDD5|MYH9_MOUSE Myosin-9 OS=Mus musculus OX=10090 GN=Myh9 PE=1 SV=4	2	158	158	129	134	137	137	55	63	79	81	74	62	134	137	137	55	63	79	81	74	62	109	110	113	46	52	65	69	62	52	66.7	66.7	56.2	226.37	1960	1960;2000	0	323.31	By MS/MS	By MS/MS	By MS/MS
P10126;P62631	P10126	22;10	22;10	22;10	Elongation factor 1-alpha 1	Eef1a1	sp|P10126|EF1A1_MOUSE Elongation factor 1-alpha 1 OS=Mus musculus OX=10090 GN=Eef1a1 PE=1 SV=3	2	22	22	22	16	17	18	17	15	16	15	16	14	16	17	18	17	15	16	15	16	14	16	17	18	17	15	16	15	16	14	58.4	58.4	58.4	50.113	462	462;463	0	131.68	By MS/MS	By MS/MS	By MS/MS
P16858;A0A1D5RLD8;S4R1W1;V9GX06;V9GXA7;Q64467;V9GXK0	P16858;A0A1D5RLD8;S4R1W1	21;20;19;4;2;2;1	21;20;19;4;2;2;1	21;20;19;4;2;2;1	Glyceraldehyde-3-phosphate dehydrogenase	Gapdh;Gm3839	sp|P16858|G3P_MOUSE Glyceraldehyde-3-phosphate dehydrogenase OS=Mus musculus OX=10090 GN=Gapdh PE=1 SV=2;tr|A0A1D5RLD8|A0A1D5RLD8_MOUSE Glyceraldehyde-3-phosphate dehydrogenase OS=Mus musculus OX=10090 GN=Gm10358 PE=1 SV=1;tr|S4R1W1|S4R1W1_MOUSE Glyceralde	7	21	21	21	17	19	17	17	18	16	17	18	19	17	19	17	17	18	16	17	18	19	17	19	17	17	18	16	17	18	19	76	76	76	35.81	333	333;333;333;183;121;440;151	0	242.25	By MS/MS	By MS/MS	By MS/MS
P62702;V9GWY0	P62702	28;13	28;13	28;13	40S ribosomal protein S4, X isoform	Rps4x	sp|P62702|RS4X_MOUSE 40S ribosomal protein S4, X isoform OS=Mus musculus OX=10090 GN=Rps4x PE=1 SV=2	2	28	28	28	22	16	21	16	17	20	24	21	18	22	16	21	16	17	20	24	21	18	22	16	21	16	17	20	24	21	18	72.2	72.2	72.2	29.597	263	263;266	0	200.46	By MS/MS	By MS/MS	By MS/MS
P06151;P00342;P16125	P06151	24;2;1	24;2;1	24;2;1	L-lactate dehydrogenase A chain	Ldha	sp|P06151|LDHA_MOUSE L-lactate dehydrogenase A chain OS=Mus musculus OX=10090 GN=Ldha PE=1 SV=3	3	24	24	24	22	17	22	19	21	24	20	21	20	22	17	22	19	21	24	20	21	20	22	17	22	19	21	24	20	21	20	57.5	57.5	57.5	36.498	332	332;332;334	0	323.31	By MS/MS	By MS/MS	By MS/MS
P68372;CON__ENSEMBL:ENSBTAP00000025008;A2AQ07	P68372	28;5;5	28;5;5	1;0;0	Tubulin beta-4B chain	Tubb4b	sp|P68372|TBB4B_MOUSE Tubulin beta-4B chain OS=Mus musculus OX=10090 GN=Tubb4b PE=1 SV=1	3	28	28	1	22	20	22	22	23	24	26	24	25	22	20	22	22	23	24	26	24	25	1	0	1	0	1	1	1	1	1	74.2	74.2	2.7	49.83	445	445;536;451	0	323.31	By MS/MS	By MS/MS	By MS/MS
Q9QXS1;Q8R0W0	Q9QXS1	305;4	305;4	304;4	Plectin	Plec	sp|Q9QXS1|PLEC_MOUSE Plectin OS=Mus musculus OX=10090 GN=Plec PE=1 SV=3	2	305	305	304	231	266	234	89	78	68	64	58	41	231	266	234	89	78	68	64	58	41	230	265	233	89	77	68	64	58	41	61.2	61.2	61	534.18	4691	4691;6548	0	323.31	By MS/MS	By MS/MS	By MS/MS
P60710;Q8BFZ3;V9GXQ2;E9Q3M9	P60710	24;7;2;1	24;7;2;1	1;0;0;0	Actin, cytoplasmic 1;Actin, cytoplasmic 1, N-terminally processed	Actb	sp|P60710|ACTB_MOUSE Actin, cytoplasmic 1 OS=Mus musculus OX=10090 GN=Actb PE=1 SV=1	4	24	24	1	17	18	17	19	19	16	22	15	19	17	18	17	19	19	16	22	15	19	1	1	1	1	1	1	1	1	1	72.5	72.5	4.5	41.736	375	375;376;156;1175	0	323.31	By MS/MS	By MS/MS	By MS/MS
P15864;Q07133	P15864	21;5	21;5	8;0	Histone H1.2	Hist1h1c	sp|P15864|H12_MOUSE Histone H1.2 OS=Mus musculus OX=10090 GN=Hist1h1c PE=1 SV=2	2	21	21	8	16	15	16	18	14	15	14	17	16	16	15	16	18	14	15	14	17	16	6	6	6	7	6	7	6	7	6	56.6	56.6	24.1	21.266	212	212;208	0	71.59	By MS/MS	By MS/MS	By MS/MS
P11499	P11499	44	44	29	Heat shock protein HSP 90-beta	Hsp90ab1	sp|P11499|HS90B_MOUSE Heat shock protein HSP 90-beta OS=Mus musculus OX=10090 GN=Hsp90ab1 PE=1 SV=3	1	44	44	29	33	29	31	36	36	31	40	30	28	33	29	31	36	36	31	40	30	28	22	20	22	21	25	22	27	21	20	55.7	55.7	40.9	83.28	724	724	0	323.31	By MS/MS	By MS/MS	By MS/MS
Q6ZWN5	Q6ZWN5	20	20	20	40S ribosomal protein S9	Rps9	sp|Q6ZWN5|RS9_MOUSE 40S ribosomal protein S9 OS=Mus musculus OX=10090 GN=Rps9 PE=1 SV=3	1	20	20	20	17	17	16	17	17	18	16	16	13	17	17	16	17	17	18	16	16	13	17	17	16	17	17	18	16	16	13	55.2	55.2	55.2	22.591	194	194	0	67.585	By MS/MS	By MS/MS	By MS/MS
Q9D8E6	Q9D8E6	33	33	33	60S ribosomal protein L4	Rpl4	sp|Q9D8E6|RL4_MOUSE 60S ribosomal protein L4 OS=Mus musculus OX=10090 GN=Rpl4 PE=1 SV=3	1	33	33	33	23	19	23	20	26	27	30	25	22	23	19	23	20	26	27	30	25	22	23	19	23	20	26	27	30	25	22	59.7	59.7	59.7	47.153	419	419	0	198.09	By MS/MS	By MS/MS	By MS/MS
P68369;P05214;Q9JJZ2	P68369;P05214;Q9JJZ2	22;18;12	22;18;12	1;1;0	Tubulin alpha-1A chain;Tubulin alpha-3 chain;Tubulin alpha-8 chain	Tuba1a;Tuba3a;Tuba8	sp|P68369|TBA1A_MOUSE Tubulin alpha-1A chain OS=Mus musculus OX=10090 GN=Tuba1a PE=1 SV=1;sp|P05214|TBA3_MOUSE Tubulin alpha-3 chain OS=Mus musculus OX=10090 GN=Tuba3a PE=1 SV=1;sp|Q9JJZ2|TBA8_MOUSE Tubulin alpha-8 chain OS=Mus musculus OX=10090 GN=Tuba8 P	3	22	22	1	19	19	18	16	17	20	17	16	18	19	19	18	16	17	20	17	16	18	1	1	1	0	0	1	1	1	1	53.2	53.2	3.1	50.135	451	451;450;449	0	202.02	By MS/MS	By MS/MS	By MS/MS
P63017;P17156;P16627;Q61696;P17879	P63017	41;13;5;4;4	41;13;5;4;4	39;11;3;3;3	Heat shock cognate 71 kDa protein	Hspa8	sp|P63017|HSP7C_MOUSE Heat shock cognate 71 kDa protein OS=Mus musculus OX=10090 GN=Hspa8 PE=1 SV=1	5	41	41	39	30	30	30	31	29	26	30	28	30	30	30	30	31	29	26	30	28	30	28	28	28	29	27	24	28	26	28	55.6	55.6	53.9	70.87	646	646;633;641;641;642	0	227.57	By MS/MS	By MS/MS	By MS/MS
P12970;A0A140T8L3;V9GX35	P12970;A0A140T8L3	21;15;6	21;15;6	21;15;6	60S ribosomal protein L7a	Rpl7a	sp|P12970|RL7A_MOUSE 60S ribosomal protein L7a OS=Mus musculus OX=10090 GN=Rpl7a PE=1 SV=2;tr|A0A140T8L3|A0A140T8L3_MOUSE Ribosomal protein L7A, pseudogene 5 OS=Mus musculus OX=10090 GN=Rpl7a-ps5 PE=4 SV=1	3	21	21	21	17	14	13	14	15	13	18	17	14	17	14	13	14	15	13	18	17	14	17	14	13	14	15	13	18	17	14	48.5	48.5	48.5	29.976	266	266;268;225	0	118.14	By MS/MS	By MS/MS	By MS/MS
P07356;REV__Q8BND4	P07356	28;1	28;1	28;1	Annexin A2	Anxa2	sp|P07356|ANXA2_MOUSE Annexin A2 OS=Mus musculus OX=10090 GN=Anxa2 PE=1 SV=2	2	28	28	28	19	20	19	22	19	16	25	20	18	19	20	19	22	19	16	25	20	18	19	20	19	22	19	16	25	20	18	67.6	67.6	67.6	38.676	339	339;861	0	323.31	By MS/MS	By MS/MS	By MS/MS
REV__A6H6S0	REV__A6H6S0	1	1	1			tr|A6H6S0|A6H6S0_MOUSE Hect domain and RLD 3 OS=Mus musculus OX=10090 GN=Herc3 PE=1 SV=1	1	1	1	1	1	1	1	0	1	1	1	1	0	1	1	1	0	1	1	1	1	0	1	1	1	0	1	1	1	1	0	0	0	0	117.35	1050	1050	0.0032318	2.5473	By MS/MS	By MS/MS	By MS/MS
P51881	P51881	19	19	10	ADP/ATP translocase 2;ADP/ATP translocase 2, N-terminally processed	Slc25a5	sp|P51881|ADT2_MOUSE ADP/ATP translocase 2 OS=Mus musculus OX=10090 GN=Slc25a5 PE=1 SV=3	1	19	19	10	13	12	15	12	12	12	14	13	13	13	12	15	12	12	12	14	13	13	5	5	7	5	4	7	7	7	7	49.7	49.7	25.5	32.931	298	298	0	77.403	By MS/MS	By MS/MS	By MS/MS
P58252	P58252	35	35	34	Elongation factor 2	Eef2	sp|P58252|EF2_MOUSE Elongation factor 2 OS=Mus musculus OX=10090 GN=Eef2 PE=1 SV=2	1	35	35	34	26	22	25	30	29	30	28	31	26	26	22	25	30	29	30	28	31	26	25	22	24	29	28	30	27	30	26	44.4	44.4	43.2	95.313	858	858	0	166.46	By MS/MS	By MS/MS	By MS/MS
P47963	P47963	21	21	21	60S ribosomal protein L13	Rpl13	sp|P47963|RL13_MOUSE 60S ribosomal protein L13 OS=Mus musculus OX=10090 GN=Rpl13 PE=1 SV=3	1	21	21	21	16	15	14	15	16	16	17	16	17	16	15	14	15	16	16	17	16	17	16	15	14	15	16	16	17	16	17	54	54	54	24.305	211	211	0	191.08	By MS/MS	By MS/MS	By MS/MS
F6YVP7;P62270;A0A1Y7VKY1	F6YVP7;P62270;A0A1Y7VKY1	16;16;14	16;16;14	16;16;14	40S ribosomal protein S18	Gm10260;Rps18	tr|F6YVP7|F6YVP7_MOUSE Predicted gene 10260 OS=Mus musculus OX=10090 GN=Gm10260 PE=3 SV=2;sp|P62270|RS18_MOUSE 40S ribosomal protein S18 OS=Mus musculus OX=10090 GN=Rps18 PE=1 SV=3;tr|A0A1Y7VKY1|A0A1Y7VKY1_MOUSE MCG116671 OS=Mus musculus OX=10090 GN=Gm1136	3	16	16	16	12	7	13	9	9	13	12	10	12	12	7	13	9	9	13	12	10	12	12	7	13	9	9	13	12	10	12	59.9	59.9	59.9	17.671	152	152;152;152	0	49.155	By MS/MS	By MS/MS	By MS/MS
P27659;E9PWZ3	P27659	30;3	30;3	30;3	60S ribosomal protein L3	Rpl3	sp|P27659|RL3_MOUSE 60S ribosomal protein L3 OS=Mus musculus OX=10090 GN=Rpl3 PE=1 SV=3	2	30	30	30	23	21	23	21	25	22	24	25	20	23	21	23	21	25	22	24	25	20	23	21	23	21	25	22	24	25	20	57.3	57.3	57.3	46.109	403	403;407	0	166.16	By MS/MS	By MS/MS	By MS/MS
P47911	P47911	21	21	21	60S ribosomal protein L6	Rpl6	sp|P47911|RL6_MOUSE 60S ribosomal protein L6 OS=Mus musculus OX=10090 GN=Rpl6 PE=1 SV=3	1	21	21	21	16	12	17	15	13	14	16	16	14	16	12	17	15	13	14	16	16	14	16	12	17	15	13	14	16	16	14	50	50	50	33.509	296	296	0	106.37	By MS/MS	By MS/MS	By MS/MS
P35700	P35700	17	17	16	Peroxiredoxin-1	Prdx1	sp|P35700|PRDX1_MOUSE Peroxiredoxin-1 OS=Mus musculus OX=10090 GN=Prdx1 PE=1 SV=1	1	17	17	16	12	16	12	14	15	14	13	14	13	12	16	12	14	15	14	13	14	13	11	15	11	13	14	13	12	13	12	57.8	57.8	57.8	22.176	199	199	0	67.956	By MS/MS	By MS/MS	By MS/MS
Q8BTM8	Q8BTM8	91	84	82	Filamin-A	Flna	sp|Q8BTM8|FLNA_MOUSE Filamin-A OS=Mus musculus OX=10090 GN=Flna PE=1 SV=5	1	91	84	82	72	71	79	40	44	52	49	51	49	68	66	75	36	40	48	44	48	44	66	64	74	36	39	47	42	47	42	42.2	40.6	39.2	281.22	2647	2647	0	323.31	By MS/MS	By MS/MS	By MS/MS
P62908	P62908	25	25	25	40S ribosomal protein S3	Rps3	sp|P62908|RS3_MOUSE 40S ribosomal protein S3 OS=Mus musculus OX=10090 GN=Rps3 PE=1 SV=1	1	25	25	25	19	15	21	16	17	19	18	20	20	19	15	21	16	17	19	18	20	20	19	15	21	16	17	19	18	20	20	84	84	84	26.674	243	243	0	102.22	By MS/MS	By MS/MS	By MS/MS
P62281	P62281	12	12	12	40S ribosomal protein S11	Rps11	sp|P62281|RS11_MOUSE 40S ribosomal protein S11 OS=Mus musculus OX=10090 GN=Rps11 PE=1 SV=3	1	12	12	12	9	10	9	8	10	9	10	10	9	9	10	9	8	10	9	10	10	9	9	10	9	8	10	9	10	10	9	50	50	50	18.431	158	158	0	30.446	By MS/MS	By MS/MS	By MS/MS
P62754	P62754	18	18	18	40S ribosomal protein S6	Rps6	sp|P62754|RS6_MOUSE 40S ribosomal protein S6 OS=Mus musculus OX=10090 GN=Rps6 PE=1 SV=1	1	18	18	18	10	11	16	10	13	14	14	14	12	10	11	16	10	13	14	14	14	12	10	11	16	10	13	14	14	14	12	40.2	40.2	40.2	28.68	249	249	0	123.88	By MS/MS	By MS/MS	By MS/MS
P10852	P10852	20	20	20	4F2 cell-surface antigen heavy chain	Slc3a2	sp|P10852|4F2_MOUSE 4F2 cell-surface antigen heavy chain OS=Mus musculus OX=10090 GN=Slc3a2 PE=1 SV=1	1	20	20	20	7	9	6	12	15	13	17	17	13	7	9	6	12	15	13	17	17	13	7	9	6	12	15	13	17	17	13	42.6	42.6	42.6	58.336	526	526	0	191.64	By MS/MS	By MS/MS	By MS/MS
Q9CZM2	Q9CZM2	12	12	12	60S ribosomal protein L15	Rpl15	sp|Q9CZM2|RL15_MOUSE 60S ribosomal protein L15 OS=Mus musculus OX=10090 GN=Rpl15 PE=1 SV=4	1	12	12	12	10	11	10	9	11	9	10	11	8	10	11	10	9	11	9	10	11	8	10	11	10	9	11	9	10	11	8	44.6	44.6	44.6	24.146	204	204	0	43.347	By MS/MS	By MS/MS	By MS/MS
P62301	P62301	13	13	13	40S ribosomal protein S13	Rps13	sp|P62301|RS13_MOUSE 40S ribosomal protein S13 OS=Mus musculus OX=10090 GN=Rps13 PE=1 SV=2	1	13	13	13	11	10	9	8	11	11	12	11	10	11	10	9	8	11	11	12	11	10	11	10	9	8	11	11	12	11	10	58.3	58.3	58.3	17.222	151	151	0	77.868	By MS/MS	By MS/MS	By MS/MS
P62242	P62242	15	15	15	40S ribosomal protein S8	Rps8	sp|P62242|RS8_MOUSE 40S ribosomal protein S8 OS=Mus musculus OX=10090 GN=Rps8 PE=1 SV=2	1	15	15	15	13	11	11	12	14	12	12	12	10	13	11	11	12	14	12	12	12	10	13	11	11	12	14	12	12	12	10	59.6	59.6	59.6	24.205	208	208	0	240.95	By MS/MS	By MS/MS	By MS/MS
Q6ZWY9;Q64525;Q64478;P10854	Q6ZWY9;Q64525;Q64478;P10854	9;9;9;9	9;9;9;9	1;1;1;1	Histone H2B type 1-C/E/G;Histone H2B type 2-B;Histone H2B type 1-H;Histone H2B type 1-M	Hist1h2bc;Hist2h2bb;Hist1h2bh;Hist1h2bm	sp|Q6ZWY9|H2B1C_MOUSE Histone H2B type 1-C/E/G OS=Mus musculus OX=10090 GN=Hist1h2bc PE=1 SV=3;sp|Q64525|H2B2B_MOUSE Histone H2B type 2-B OS=Mus musculus OX=10090 GN=Hist2h2bb PE=1 SV=3;sp|Q64478|H2B1H_MOUSE Histone H2B type 1-H OS=Mus musculus OX=10090 GN	4	9	9	1	6	7	6	6	8	7	7	6	6	6	7	6	6	8	7	7	6	6	0	1	0	0	1	0	0	1	0	58.7	58.7	5.6	13.906	126	126;126;126;126	0	43.804	By MS/MS	By MS/MS	By MS/MS
P62806	P62806	11	11	11	Histone H4	Hist1h4a	sp|P62806|H4_MOUSE Histone H4 OS=Mus musculus OX=10090 GN=Hist1h4a PE=1 SV=2	1	11	11	11	9	7	11	8	9	9	10	10	7	9	7	11	8	9	9	10	10	7	9	7	11	8	9	9	10	10	7	57.3	57.3	57.3	11.367	103	103	0	42.824	By MS/MS	By MS/MS	By MS/MS
P35980	P35980	12	12	12	60S ribosomal protein L18	Rpl18	sp|P35980|RL18_MOUSE 60S ribosomal protein L18 OS=Mus musculus OX=10090 GN=Rpl18 PE=1 SV=3	1	12	12	12	10	7	9	8	8	8	8	7	7	10	7	9	8	8	8	8	7	7	10	7	9	8	8	8	8	7	7	47.9	47.9	47.9	21.644	188	188	0	75.84	By MS/MS	By MS/MS	By MS/MS
P97351	P97351	24	24	24	40S ribosomal protein S3a	Rps3a	sp|P97351|RS3A_MOUSE 40S ribosomal protein S3a OS=Mus musculus OX=10090 GN=Rps3a PE=1 SV=3	1	24	24	24	20	17	19	18	17	16	18	18	18	20	17	19	18	17	16	18	18	18	20	17	19	18	17	16	18	18	18	67.4	67.4	67.4	29.885	264	264	0	175.84	By MS/MS	By MS/MS	By MS/MS
P25444;D3Z536	P25444	13;6	13;6	13;6	40S ribosomal protein S2	Rps2	sp|P25444|RS2_MOUSE 40S ribosomal protein S2 OS=Mus musculus OX=10090 GN=Rps2 PE=1 SV=3	2	13	13	13	12	7	9	6	8	11	11	10	10	12	7	9	6	8	11	11	10	10	12	7	9	6	8	11	11	10	10	46.4	46.4	46.4	31.231	293	293;292	0	40.528	By MS/MS	By MS/MS	By MS/MS
Q62470	Q62470	29	29	29	Integrin alpha-3;Integrin alpha-3 heavy chain;Integrin alpha-3 light chain	Itga3	sp|Q62470|ITA3_MOUSE Integrin alpha-3 OS=Mus musculus OX=10090 GN=Itga3 PE=1 SV=1	1	29	29	29	6	3	5	21	25	20	26	24	23	6	3	5	21	25	20	26	24	23	6	3	5	21	25	20	26	24	23	30.6	30.6	30.6	116.74	1053	1053	0	225.95	By MS/MS	By MS/MS	By MS/MS
Q80X90	Q80X90	101	101	92	Filamin-B	Flnb	sp|Q80X90|FLNB_MOUSE Filamin-B OS=Mus musculus OX=10090 GN=Flnb PE=1 SV=3	1	101	101	92	71	76	76	35	41	50	43	49	40	71	76	76	35	41	50	43	49	40	66	70	70	30	36	45	36	44	35	47.8	47.8	45.5	277.82	2602	2602	0	323.31	By MS/MS	By MS/MS	By MS/MS
P53026	P53026	10	10	10	60S ribosomal protein L10a	Rpl10a	sp|P53026|RL10A_MOUSE 60S ribosomal protein L10a OS=Mus musculus OX=10090 GN=Rpl10a PE=1 SV=3	1	10	10	10	9	7	10	9	8	10	9	9	8	9	7	10	9	8	10	9	9	8	9	7	10	9	8	10	9	9	8	35.5	35.5	35.5	24.916	217	217	0	54.773	By MS/MS	By MS/MS	By MS/MS
Q7TPV4	Q7TPV4	52	52	52	Myb-binding protein 1A	Mybbp1a	sp|Q7TPV4|MBB1A_MOUSE Myb-binding protein 1A OS=Mus musculus OX=10090 GN=Mybbp1a PE=1 SV=2	1	52	52	52	41	23	35	28	35	39	42	40	35	41	23	35	28	35	39	42	40	35	41	23	35	28	35	39	42	40	35	40.6	40.6	40.6	152.04	1344	1344	0	323.31	By MS/MS	By MS/MS	By MS/MS
P14148	P14148	22	22	22	60S ribosomal protein L7	Rpl7	sp|P14148|RL7_MOUSE 60S ribosomal protein L7 OS=Mus musculus OX=10090 GN=Rpl7 PE=1 SV=2	1	22	22	22	14	9	17	13	15	17	17	15	12	14	9	17	13	15	17	17	15	12	14	9	17	13	15	17	17	15	12	56.3	56.3	56.3	31.419	270	270	0	65.6	By MS/MS	By MS/MS	By MS/MS
P14131	P14131	18	18	18	40S ribosomal protein S16	Rps16	sp|P14131|RS16_MOUSE 40S ribosomal protein S16 OS=Mus musculus OX=10090 GN=Rps16 PE=1 SV=4	1	18	18	18	14	13	12	12	13	12	15	13	13	14	13	12	12	13	12	15	13	13	14	13	12	12	13	12	15	13	13	77.4	77.4	77.4	16.445	146	146	0	53.449	By MS/MS	By MS/MS	By MS/MS
Q6ZWV3;P86048	Q6ZWV3;P86048	12;8	12;8	12;8	60S ribosomal protein L10;60S ribosomal protein L10-like	Rpl10;Rpl10l	sp|Q6ZWV3|RL10_MOUSE 60S ribosomal protein L10 OS=Mus musculus OX=10090 GN=Rpl10 PE=1 SV=3;sp|P86048|RL10L_MOUSE 60S ribosomal protein L10-like OS=Mus musculus OX=10090 GN=Rpl10l PE=2 SV=1	2	12	12	12	9	9	11	8	9	10	11	10	9	9	9	11	8	9	10	11	10	9	9	9	11	8	9	10	11	10	9	49.5	49.5	49.5	24.604	214	214;214	0	108.81	By MS/MS	By MS/MS	By MS/MS
P09055	P09055	24	24	24	Integrin beta-1	Itgb1	sp|P09055|ITB1_MOUSE Integrin beta-1 OS=Mus musculus OX=10090 GN=Itgb1 PE=1 SV=1	1	24	24	24	5	3	5	15	12	17	21	18	13	5	3	5	15	12	17	21	18	13	5	3	5	15	12	17	21	18	13	31.2	31.2	31.2	88.231	798	798	0	108.34	By MS/MS	By MS/MS	By MS/MS
Q8CGP5;Q8CGP4;C0HKE9;C0HKE8;C0HKE7;C0HKE6;C0HKE5;C0HKE4;C0HKE3;C0HKE2;C0HKE1;Q8CGP6;Q8R1M2;Q8CGP7;Q8BFU2;P27661;Q64522	Q8CGP5;Q8CGP4;C0HKE9;C0HKE8;C0HKE7;C0HKE6;C0HKE5;C0HKE4;C0HKE3;C0HKE2;C0HKE1;Q8CGP6;Q8R1M2;Q8CGP7;Q8BFU2;P27661	7;6;6;6;6;6;6;6;6;6;6;6;6;6;6;4;2	7;6;6;6;6;6;6;6;6;6;6;6;6;6;6;4;2	3;2;2;2;2;2;2;2;2;2;2;2;2;2;2;0;0	Histone H2A type 1-F;Histone H2A;Histone H2A type 1-H;Histone H2A.J;Histone H2A type 1-K;Histone H2A type 3;Histone H2AX	Hist1h2af;Hist1h2aa;Hist1h2ah;H2afj;Hist1h2ak;Hist3h2a;H2afx	sp|Q8CGP5|H2A1F_MOUSE Histone H2A type 1-F OS=Mus musculus OX=10090 GN=Hist1h2af PE=1 SV=3;tr|Q8CGP4|Q8CGP4_MOUSE Histone H2A OS=Mus musculus OX=10090 GN=Hist1h2aa PE=1 SV=1;sp|C0HKE9|H2A1P_MOUSE Histone H2A type 1-P OS=Mus musculus OX=10090 GN=Hist1h2ap P	17	7	7	3	6	5	4	5	6	5	5	5	5	6	5	4	5	6	5	5	5	5	3	2	1	2	2	1	1	1	1	27.7	27.7	20.8	14.161	130	130;129;130;130;130;130;130;130;130;130;130;128;129;130;130;143;130	0	13.949	By MS/MS	By MS/MS	By MS/MS
P52480;P53657	P52480	32;1	32;1	32;1	Pyruvate kinase PKM	Pkm	sp|P52480|KPYM_MOUSE Pyruvate kinase PKM OS=Mus musculus OX=10090 GN=Pkm PE=1 SV=4	2	32	32	32	22	30	16	26	22	18	22	22	16	22	30	16	26	22	18	22	22	16	22	30	16	26	22	18	22	22	16	68.2	68.2	68.2	57.844	531	531;574	0	319.59	By MS/MS	By MS/MS	By MS/MS
Q922Q8	Q922Q8	15	15	15	Leucine-rich repeat-containing protein 59	Lrrc59	sp|Q922Q8|LRC59_MOUSE Leucine-rich repeat-containing protein 59 OS=Mus musculus OX=10090 GN=Lrrc59 PE=1 SV=1	1	15	15	15	11	8	10	8	11	9	10	12	10	11	8	10	8	11	9	10	12	10	11	8	10	8	11	9	10	12	10	48.9	48.9	48.9	34.877	307	307	0	121.85	By MS/MS	By MS/MS	By MS/MS
P62918	P62918	14	14	14	60S ribosomal protein L8	Rpl8	sp|P62918|RL8_MOUSE 60S ribosomal protein L8 OS=Mus musculus OX=10090 GN=Rpl8 PE=1 SV=2	1	14	14	14	12	7	11	8	8	10	10	9	9	12	7	11	8	8	10	10	9	9	12	7	11	8	8	10	10	9	9	51.4	51.4	51.4	28.024	257	257	0	101.16	By MS/MS	By MS/MS	By MS/MS
P84099	P84099	16	16	16	60S ribosomal protein L19	Rpl19	sp|P84099|RL19_MOUSE 60S ribosomal protein L19 OS=Mus musculus OX=10090 GN=Rpl19 PE=1 SV=1	1	16	16	16	10	10	12	9	11	12	13	10	7	10	10	12	9	11	12	13	10	7	10	10	12	9	11	12	13	10	7	41.3	41.3	41.3	23.466	196	196	0	105.54	By MS/MS	By MS/MS	By MS/MS
P39447	P39447	68	68	67	Tight junction protein ZO-1	Tjp1	sp|P39447|ZO1_MOUSE Tight junction protein ZO-1 OS=Mus musculus OX=10090 GN=Tjp1 PE=1 SV=2	1	68	68	67	40	41	45	33	37	31	49	40	28	40	41	45	33	37	31	49	40	28	39	40	45	33	37	31	48	40	27	42.9	42.9	42.9	194.74	1745	1745	0	323.31	By MS/MS	By MS/MS	By MS/MS
Q9D8N0	Q9D8N0	22	22	22	Elongation factor 1-gamma	Eef1g	sp|Q9D8N0|EF1G_MOUSE Elongation factor 1-gamma OS=Mus musculus OX=10090 GN=Eef1g PE=1 SV=3	1	22	22	22	11	12	11	15	14	16	19	16	13	11	12	11	15	14	16	19	16	13	11	12	11	15	14	16	19	16	13	42.1	42.1	42.1	50.06	437	437	0	139.72	By MS/MS	By MS/MS	By MS/MS
Q60598	Q60598	38	38	38	Src substrate cortactin	Cttn	sp|Q60598|SRC8_MOUSE Src substrate cortactin OS=Mus musculus OX=10090 GN=Cttn PE=1 SV=2	1	38	38	38	31	31	34	19	20	17	23	17	14	31	31	34	19	20	17	23	17	14	31	31	34	19	20	17	23	17	14	55.3	55.3	55.3	61.249	546	546	0	156.52	By MS/MS	By MS/MS	By MS/MS
Q9CPR4;B2RY53	Q9CPR4	14;2	14;2	14;2	60S ribosomal protein L17	Rpl17	sp|Q9CPR4|RL17_MOUSE 60S ribosomal protein L17 OS=Mus musculus OX=10090 GN=Rpl17 PE=1 SV=3	2	14	14	14	9	9	9	9	6	10	12	9	8	9	9	9	9	6	10	12	9	8	9	9	9	9	6	10	12	9	8	58.7	58.7	58.7	21.423	184	184;190	0	71.647	By MS/MS	By MS/MS	By MS/MS
Q9QZQ1	Q9QZQ1	79	79	79	Afadin	Mllt4	sp|Q9QZQ1|AFAD_MOUSE Afadin OS=Mus musculus OX=10090 GN=Afdn PE=1 SV=3	1	79	79	79	39	39	47	43	44	46	59	48	34	39	39	47	43	44	46	59	48	34	39	39	47	43	44	46	59	48	34	42.8	42.8	42.8	206.5	1820	1820	0	323.31	By MS/MS	By MS/MS	By MS/MS
A6H611	A6H611	2	2	2	Mitochondrial intermediate peptidase	Mipep	sp|A6H611|MIPEP_MOUSE Mitochondrial intermediate peptidase OS=Mus musculus OX=10090 GN=Mipep PE=1 SV=1	1	2	2	2	2	1	1	1	0	0	1	1	1	2	1	1	1	0	0	1	1	1	2	1	1	1	0	0	1	1	1	4.4	4.4	4.4	80.851	711	711	0.0036069	2.3765	By MS/MS	By MS/MS	By MS/MS
P47962	P47962	17	17	17	60S ribosomal protein L5	Rpl5	sp|P47962|RL5_MOUSE 60S ribosomal protein L5 OS=Mus musculus OX=10090 GN=Rpl5 PE=1 SV=3	1	17	17	17	12	10	11	14	12	11	14	13	13	12	10	11	14	12	11	14	13	13	12	10	11	14	12	11	14	13	13	49.2	49.2	49.2	34.4	297	297	0	69.61	By MS/MS	By MS/MS	By MS/MS
P62717	P62717	13	13	13	60S ribosomal protein L18a	Rpl18a	sp|P62717|RL18A_MOUSE 60S ribosomal protein L18a OS=Mus musculus OX=10090 GN=Rpl18a PE=1 SV=1	1	13	13	13	11	7	9	9	8	9	11	8	7	11	7	9	9	8	9	11	8	7	11	7	9	9	8	9	11	8	7	54	54	54	20.732	176	176	0	26.937	By MS/MS	By MS/MS	By MS/MS
P62852	P62852	7	7	7	40S ribosomal protein S25	Rps25	sp|P62852|RS25_MOUSE 40S ribosomal protein S25 OS=Mus musculus OX=10090 GN=Rps25 PE=1 SV=1	1	7	7	7	5	6	6	6	6	6	6	7	5	5	6	6	6	6	6	6	7	5	5	6	6	6	6	6	6	7	5	42.4	42.4	42.4	13.742	125	125	0	18.51	By MS/MS	By MS/MS	By MS/MS
P62245	P62245	11	11	11	40S ribosomal protein S15a	Rps15a	sp|P62245|RS15A_MOUSE 40S ribosomal protein S15a OS=Mus musculus OX=10090 GN=Rps15a PE=1 SV=2	1	11	11	11	8	4	8	7	6	8	9	8	8	8	4	8	7	6	8	9	8	8	8	4	8	7	6	8	9	8	8	74.6	74.6	74.6	14.839	130	130	0	51.752	By MS/MS	By MS/MS	By MS/MS
Q03265	Q03265	29	29	29	ATP synthase subunit alpha, mitochondrial	Atp5a1	sp|Q03265|ATPA_MOUSE ATP synthase subunit alpha, mitochondrial OS=Mus musculus OX=10090 GN=Atp5f1a PE=1 SV=1	1	29	29	29	18	19	19	18	20	19	17	20	16	18	19	19	18	20	19	17	20	16	18	19	19	18	20	19	17	20	16	49.4	49.4	49.4	59.752	553	553	0	187.01	By MS/MS	By MS/MS	By MS/MS
P14069	P14069	8	8	8	Protein S100-A6	S100a6	sp|P14069|S10A6_MOUSE Protein S100-A6 OS=Mus musculus OX=10090 GN=S100a6 PE=1 SV=3	1	8	8	8	5	7	6	5	6	6	6	5	6	5	7	6	5	6	6	6	5	6	5	7	6	5	6	6	6	5	6	51.7	51.7	51.7	10.051	89	89	0	53.208	By MS/MS	By MS/MS	By MS/MS
P19253;A0A1B0GS68;A0A140T8K2	P19253;A0A1B0GS68	11;10;5	11;10;5	11;10;5	60S ribosomal protein L13a	Rpl13a	sp|P19253|RL13A_MOUSE 60S ribosomal protein L13a OS=Mus musculus OX=10090 GN=Rpl13a PE=1 SV=4;tr|A0A1B0GS68|A0A1B0GS68_MOUSE Predicted gene 45713 OS=Mus musculus OX=10090 GN=Gm45713 PE=2 SV=1	3	11	11	11	10	7	6	7	9	6	9	8	6	10	7	6	7	9	6	9	8	6	10	7	6	7	9	6	9	8	6	40.9	40.9	40.9	23.464	203	203;446;203	0	19.536	By MS/MS	By MS/MS	By MS/MS
Q9DAV6;I7HJI5	Q9DAV6	22;1	22;1	20;1		Serpinb9b	tr|Q9DAV6|Q9DAV6_MOUSE R86 OS=Mus musculus OX=10090 GN=Serpinb9b PE=1 SV=1	2	22	22	20	14	16	17	15	20	15	18	18	14	14	16	17	15	20	15	18	18	14	12	14	16	13	18	14	17	16	13	57.3	57.3	52.5	42.733	377	377;387	0	134.79	By MS/MS	By MS/MS	By MS/MS
Q8BP67;F6RSK3	Q8BP67;F6RSK3	9;5	9;5	9;5	60S ribosomal protein L24	Rpl24;Gm17430	sp|Q8BP67|RL24_MOUSE 60S ribosomal protein L24 OS=Mus musculus OX=10090 GN=Rpl24 PE=1 SV=2;tr|F6RSK3|F6RSK3_MOUSE Predicted gene, 17430 OS=Mus musculus OX=10090 GN=Gm17430 PE=4 SV=1	2	9	9	9	7	7	7	7	7	5	7	7	6	7	7	7	7	7	5	7	7	6	7	7	7	7	7	5	7	7	6	33.1	33.1	33.1	17.779	157	157;157	0	26.791	By MS/MS	By MS/MS	By MS/MS
Q9CWF2	Q9CWF2	26	8	2	Tubulin beta-2B chain	Tubb2b	sp|Q9CWF2|TBB2B_MOUSE Tubulin beta-2B chain OS=Mus musculus OX=10090 GN=Tubb2b PE=1 SV=1	1	26	8	2	19	19	22	21	21	22	23	22	21	5	5	7	6	6	6	6	7	6	0	0	1	1	1	1	2	2	1	70.8	28.3	3.6	49.953	445	445	0	79.638	By MS/MS	By MS/MS	By MS/MS
P62827;Q14AA6;Q61820	P62827;Q14AA6	12;8;5	12;8;5	12;8;5	GTP-binding nuclear protein Ran	Ran;1700009N14Rik	sp|P62827|RAN_MOUSE GTP-binding nuclear protein Ran OS=Mus musculus OX=10090 GN=Ran PE=1 SV=3;tr|Q14AA6|Q14AA6_MOUSE GTP-binding nuclear protein Ran OS=Mus musculus OX=10090 GN=1700009N14Rik PE=2 SV=1	3	12	12	12	8	8	8	10	8	7	10	9	8	8	8	8	10	8	7	10	9	8	8	8	8	10	8	7	10	9	8	51.9	51.9	51.9	24.423	216	216;216;216	0	75.655	By MS/MS	By MS/MS	By MS/MS
P61255	P61255	13	13	13	60S ribosomal protein L26	Rpl26	sp|P61255|RL26_MOUSE 60S ribosomal protein L26 OS=Mus musculus OX=10090 GN=Rpl26 PE=1 SV=1	1	13	13	13	12	9	8	10	11	9	12	10	9	12	9	8	10	11	9	12	10	9	12	9	8	10	11	9	12	10	9	51	51	51	17.258	145	145	0	30.809	By MS/MS	By MS/MS	By MS/MS
P43274	P43274	18	9	5	Histone H1.4	Hist1h1e	sp|P43274|H14_MOUSE Histone H1.4 OS=Mus musculus OX=10090 GN=Hist1h1e PE=1 SV=2	1	18	9	5	12	15	14	15	10	11	10	15	14	6	9	7	7	5	6	5	8	6	3	5	3	4	1	3	2	4	3	53	32	19.2	21.977	219	219	0	32.961	By MS/MS	By MS/MS	By MS/MS
P99024	P99024	26	5	5	Tubulin beta-5 chain	Tubb5	sp|P99024|TBB5_MOUSE Tubulin beta-5 chain OS=Mus musculus OX=10090 GN=Tubb5 PE=1 SV=1	1	26	5	5	21	20	20	22	22	23	25	22	24	5	4	4	5	5	5	5	5	5	5	4	4	5	5	5	5	5	5	70	16.2	16.2	49.67	444	444	0	133.64	By MS/MS	By MS/MS	By MS/MS
Q9CZX8	Q9CZX8	15	15	15	40S ribosomal protein S19	Rps19	sp|Q9CZX8|RS19_MOUSE 40S ribosomal protein S19 OS=Mus musculus OX=10090 GN=Rps19 PE=1 SV=3	1	15	15	15	12	9	8	9	11	10	13	11	9	12	9	8	9	11	10	13	11	9	12	9	8	9	11	10	13	11	9	65.5	65.5	65.5	16.085	145	145	0	40.781	By MS/MS	By MS/MS	By MS/MS
P30999	P30999	37	37	37	Catenin delta-1	Ctnnd1	sp|P30999|CTND1_MOUSE Catenin delta-1 OS=Mus musculus OX=10090 GN=Ctnnd1 PE=1 SV=2	1	37	37	37	2	3	3	22	27	23	32	26	19	2	3	3	22	27	23	32	26	19	2	3	3	22	27	23	32	26	19	50.7	50.7	50.7	104.92	938	938	0	323.31	By MS/MS	By MS/MS	By MS/MS
Q80UK8	Q80UK8	1	1	1	Integrator complex subunit 2	Ints2	sp|Q80UK8|INT2_MOUSE Integrator complex subunit 2 OS=Mus musculus OX=10090 GN=Ints2 PE=1 SV=2	1	1	1	1	0	0	0	0	1	0	0	0	0	0	0	0	0	1	0	0	0	0	0	0	0	0	1	0	0	0	0	1.4	1.4	1.4	133.51	1198	1198	1	-2
P62267	P62267	5	5	5	40S ribosomal protein S23	Rps23	sp|P62267|RS23_MOUSE 40S ribosomal protein S23 OS=Mus musculus OX=10090 GN=Rps23 PE=1 SV=3	1	5	5	5	5	5	5	5	4	4	3	5	5	5	5	5	5	4	4	3	5	5	5	5	5	5	4	4	3	5	5	29.4	29.4	29.4	15.807	143	143	0	12.459	By MS/MS	By MS/MS	By MS/MS
P61358	P61358	8	8	8	60S ribosomal protein L27	Rpl27	sp|P61358|RL27_MOUSE 60S ribosomal protein L27 OS=Mus musculus OX=10090 GN=Rpl27 PE=1 SV=2	1	8	8	8	7	5	8	6	7	5	8	6	8	7	5	8	6	7	5	8	6	8	7	5	8	6	7	5	8	6	8	49.3	49.3	49.3	15.798	136	136	0	26.583	By MS/MS	By MS/MS	By MS/MS
Q6P5D8	Q6P5D8	86	86	86	Structural maintenance of chromosomes flexible hinge domain-containing protein 1	Smchd1	sp|Q6P5D8|SMHD1_MOUSE Structural maintenance of chromosomes flexible hinge domain-containing protein 1 OS=Mus musculus OX=10090 GN=Smchd1 PE=1 SV=2	1	86	86	86	69	70	77	4	3	4	5	6	2	69	70	77	4	3	4	5	6	2	69	70	77	4	3	4	5	6	2	47.8	47.8	47.8	225.65	2007	2007	0	323.31	By MS/MS	By MS/MS	By MS/MS
CON__P00761	CON__P00761	2	2	2				1	2	2	2	2	1	2	2	2	2	1	2	2	2	1	2	2	2	2	1	2	2	2	1	2	2	2	2	1	2	2	7.8	7.8	7.8	24.409	231	231	0	3.9184	By MS/MS	By MS/MS	By MS/MS
CON__P01966;P01942;P06467	CON__P01966	7;2;1	7;2;1	7;2;1				3	7	7	7	2	6	2	1	2	3	3	4	1	2	6	2	1	2	3	3	4	1	2	6	2	1	2	3	3	4	1	57.7	57.7	57.7	15.184	142	142;142;142	0	30.456	By MS/MS	By MS/MS	By MS/MS
CON__P48668;CON__P02538;CON__P04259;CON__Q8VED5;Q8VED5;CON__P19013	CON__P48668;CON__P02538;CON__P04259	14;14;13;6;6;2	8;8;7;1;1;1	2;2;1;0;0;0			;;	6	14	8	2	3	13	6	4	6	4	5	3	5	1	8	2	1	2	2	2	1	3	0	2	0	0	0	0	0	0	0	22.3	16.1	5.1	60.024	564	564;564;564;531;531;594	0	30.186	By MS/MS	By MS/MS	By MS/MS
CON__P02662	CON__P02662	5	5	5				1	5	5	5	1	3	3	2	4	2	3	5	2	1	3	3	2	4	2	3	5	2	1	3	3	2	4	2	3	5	2	31.7	31.7	31.7	22.975	199	199	0	24.005	By MS/MS	By MS/MS	By MS/MS
CON__P02663	CON__P02663	3	3	3				1	3	3	3	1	2	1	1	1	0	1	2	0	1	2	1	1	1	0	1	2	0	1	2	1	1	1	0	1	2	0	14	14	14	24.348	207	207	0	4.9111	By MS/MS	By MS/MS	By MS/MS
CON__P02668	CON__P02668	3	3	3				1	3	3	3	3	3	3	2	2	3	3	3	1	3	3	3	2	2	3	3	3	1	3	3	3	2	2	3	3	3	1	23.1	23.1	23.1	18.974	169	169	0	62.761	By MS/MS	By MS/MS	By MS/MS
CON__P02754	CON__P02754	6	6	6				1	6	6	6	6	6	3	6	4	5	5	3	3	6	6	3	6	4	5	5	3	3	6	6	3	6	4	5	5	3	3	45.7	45.7	45.7	18.281	162	162	0	40.707	By MS/MS	By MS/MS	By MS/MS
CON__P02769;CON__P02768-1	CON__P02769	42;4	42;4	42;4				2	42	42	42	28	32	31	24	28	31	34	26	22	28	32	31	24	28	31	34	26	22	28	32	31	24	28	31	34	26	22	67.7	67.7	67.7	69.293	607	607;609	0	192.81	By MS/MS	By MS/MS	By MS/MS
CON__P04264	CON__P04264	15	13	6				1	15	13	6	3	7	11	4	9	7	5	3	9	2	5	10	4	8	6	4	2	8	0	1	4	1	4	2	0	0	3	25.5	23.9	13.4	66.017	644	644	0	98.951	By MS/MS	By MS/MS	By MS/MS
CON__P05784;P05784;CON__P08727;CON__Q14525;CON__Q9UE12;CON__Q15323;CON__A2A5Y0;CON__Q04695;CON__Q9QWL7;CON__Q14532;CON__Q497I4;CON__O76015;CON__O76013;CON__O76014;CON__REFSEQ:XP_986630;CON__Q2M2I5;Q61897;Q61765;Q9QWL7;Q6IFX3;Q497I4;B1AQ75;A1L317	CON__P05784;P05784	10;10;2;1;1;1;1;1;1;1;1;1;1;1;1;1;1;1;1;1;1;1;1	10;10;2;1;1;1;1;1;1;1;1;1;1;1;1;1;1;1;1;1;1;1;1	8;8;0;0;0;0;0;0;0;0;0;0;0;0;0;0;0;0;0;0;0;0;0	Keratin, type I cytoskeletal 18	Krt18	;sp|P05784|K1C18_MOUSE Keratin, type I cytoskeletal 18 OS=Mus musculus OX=10090 GN=Krt18 PE=1 SV=5	23	10	10	8	7	8	6	2	3	3	3	1	2	7	8	6	2	3	3	3	1	2	6	7	5	2	2	2	2	0	1	28.8	28.8	25.1	47.538	423	423;423;400;404;416;416;416;432;433;448;455;456;467;471;476;525;404;416;433;439;455;473;512	0	53.387	By MS/MS	By MS/MS	By MS/MS
CON__P08779;CON__P02533;CON__Q6IFX2;CON__P19012;CON__A2A4G1;Q6IFX2;Q61414;CON__Q7Z3Y9;Q8VCW2;Q9Z320	CON__P08779;CON__P02533	9;5;2;2;2;2;2;1;1;1	7;3;1;1;0;1;0;0;0;0	3;0;0;0;0;0;0;0;0;0			;	10	9	7	3	1	8	1	1	1	1	1	1	2	0	7	0	0	0	0	0	0	0	0	3	0	0	0	0	0	0	0	22.8	19.5	10.6	51.267	473	473;472;452;456;456;452;452;468;446;448	0	19.488	By matching	By MS/MS	By matching
CON__P12763	CON__P12763	2	2	2				1	2	2	2	1	0	0	1	2	0	1	0	0	1	0	0	1	2	0	1	0	0	1	0	0	1	2	0	1	0	0	7.2	7.2	7.2	38.418	359	359	0	4.6184	By MS/MS
CON__P13645;CON__P02535-1;P02535;CON__Q148H6;CON__Q7Z3Y7;CON__P08730-1;CON__Q7Z3Z0;CON__Q7Z3Y8;P08730	CON__P13645;CON__P02535-1;P02535	10;5;5;3;3;2;2;2;2	9;4;4;2;2;1;2;2;1	7;2;2;1;1;0;1;1;0	Keratin, type I cytoskeletal 10	Krt10	;;sp|P02535|K1C10_MOUSE Keratin, type I cytoskeletal 10 OS=Mus musculus OX=10090 GN=Krt10 PE=1 SV=3	9	10	9	7	1	1	3	3	2	3	5	1	7	1	1	3	3	2	3	5	1	6	0	0	2	1	1	1	4	0	4	18.9	17.7	14.2	59.51	593	593;570;570;464;486;437;450;459;437	0	19.766	By MS/MS	By MS/MS	By MS/MS
CON__P13647	CON__P13647	10	1	1				1	10	1	1	2	9	4	3	5	3	4	2	3	0	1	0	0	0	0	0	0	0	0	1	0	0	0	0	0	0	0	13.9	1.9	1.9	62.378	590	590	0.0098039	1.7929	By matching	By MS/MS	By matching
CON__P19001;P19001	CON__P19001;P19001	8;8	6;6	6;6	Keratin, type I cytoskeletal 19	Krt19	;sp|P19001|K1C19_MOUSE Keratin, type I cytoskeletal 19 OS=Mus musculus OX=10090 GN=Krt19 PE=1 SV=1	2	8	6	6	4	3	6	1	2	4	2	3	3	3	2	5	1	1	3	1	2	2	3	2	5	1	1	3	1	2	2	23.3	19.4	19.4	44.541	403	403;403	0	45.628	By MS/MS	By MS/MS	By MS/MS
CON__P35527	CON__P35527	8	8	8				1	8	8	8	2	1	6	3	7	4	3	2	2	2	1	6	3	7	4	3	2	2	2	1	6	3	7	4	3	2	2	18.3	18.3	18.3	62.129	623	623	0	45.434	By MS/MS	By MS/MS	By MS/MS
CON__P50446;P50446;Q9Z331;A0A2R8VHP3;Q6IFZ8	CON__P50446;P50446;Q9Z331	13;13;11;6;3	5;5;4;2;1	4;4;3;1;0	Keratin, type II cytoskeletal 6A;Keratin, type II cytoskeletal 6B	Krt6a;Krt6b	;sp|P50446|K2C6A_MOUSE Keratin, type II cytoskeletal 6A OS=Mus musculus OX=10090 GN=Krt6a PE=1 SV=3;sp|Q9Z331|K2C6B_MOUSE Keratin, type II cytoskeletal 6B OS=Mus musculus OX=10090 GN=Krt6b PE=1 SV=3	5	13	5	4	4	8	7	6	6	5	6	4	5	1	1	2	1	1	2	2	1	1	1	1	2	0	1	2	2	1	1	21.5	9.4	7.6	59.334	553	553;553;562;535;552	0	16.639	By MS/MS	By MS/MS	By MS/MS
CON__Q9Z2K1;CON__Q3ZAW8;Q9Z2K1;Q61781	CON__Q9Z2K1;CON__Q3ZAW8;Q9Z2K1;Q61781	6;6;6;4	1;1;1;1	1;1;1;1	Keratin, type I cytoskeletal 16;Keratin, type I cytoskeletal 14	Krt16;Krt14	;;sp|Q9Z2K1|K1C16_MOUSE Keratin, type I cytoskeletal 16 OS=Mus musculus OX=10090 GN=Krt16 PE=1 SV=3;sp|Q61781|K1C14_MOUSE Keratin, type I cytoskeletal 14 OS=Mus musculus OX=10090 GN=Krt14 PE=1 SV=2	4	6	1	1	1	4	2	1	1	1	1	1	2	0	0	1	0	0	0	0	0	0	0	0	1	0	0	0	0	0	0	11.3	3.4	3.4	51.606	469	469;474;469;484	1	-2	By matching	By matching	By MS/MS
CON__Q5XQN5;CON__Q922U2;Q922U2	CON__Q5XQN5;CON__Q922U2;Q922U2	10;9;9	1;0;0	0;0;0	Keratin, type II cytoskeletal 5	Krt5	;;sp|Q922U2|K2C5_MOUSE Keratin, type II cytoskeletal 5 OS=Mus musculus OX=10090 GN=Krt5 PE=1 SV=1	3	10	1	0	4	8	5	6	7	4	5	3	4	0	1	0	0	0	0	0	0	0	0	0	0	0	0	0	0	0	0	13.5	2.3	0	62.936	601	601;580;580	0.0064795	2.0964	By matching	By MS/MS	By matching
CON__Q9DCV7;Q9DCV7;CON__Q3KNV1;CON__P08729;CON__Q3SY84	CON__Q9DCV7;Q9DCV7	17;17;7;7;3	12;12;2;2;1	9;9;1;1;0	Keratin, type II cytoskeletal 7	Krt7	;sp|Q9DCV7|K2C7_MOUSE Keratin, type II cytoskeletal 7 OS=Mus musculus OX=10090 GN=Krt7 PE=1 SV=1	5	17	12	9	8	14	11	7	6	7	6	3	4	6	11	7	3	3	5	3	1	1	5	8	6	2	3	3	3	1	1	33	27.6	20.6	50.708	457	457;457;469;469;523	0	26.406	By MS/MS	By MS/MS	By MS/MS
CON__Q9U6Y5	CON__Q9U6Y5	13	13	13				1	13	13	13	11	12	11	1	0	0	0	0	0	11	12	11	1	0	0	0	0	0	11	12	11	1	0	0	0	0	0	51.8	51.8	51.8	28.106	249	249	0	84.441	By MS/MS	By MS/MS	By MS/MS
CON__Streptavidin	CON__Streptavidin	8	8	8				1	8	8	8	8	7	7	7	6	8	7	7	6	8	7	7	7	6	8	7	7	6	8	7	7	7	6	8	7	7	6	49.4	49.4	49.4	16.622	160	160	0	323.31	By MS/MS	By MS/MS	By MS/MS
P62082;F6SVV1	P62082;F6SVV1	14;13	14;13	14;13	40S ribosomal protein S7	Rps7;Gm9493	sp|P62082|RS7_MOUSE 40S ribosomal protein S7 OS=Mus musculus OX=10090 GN=Rps7 PE=2 SV=1;tr|F6SVV1|F6SVV1_MOUSE 40S ribosomal protein S7 OS=Mus musculus OX=10090 GN=Gm9493 PE=3 SV=1	2	14	14	14	7	4	8	5	7	9	12	10	5	7	4	8	5	7	9	12	10	5	7	4	8	5	7	9	12	10	5	67.5	67.5	67.5	22.127	194	194;192	0	58.462	By MS/MS	By MS/MS	By MS/MS
Q9ERU9	Q9ERU9	86	86	86	E3 SUMO-protein ligase RanBP2	Ranbp2	sp|Q9ERU9|RBP2_MOUSE E3 SUMO-protein ligase RanBP2 OS=Mus musculus OX=10090 GN=Ranbp2 PE=1 SV=2	1	86	86	86	60	73	66	5	8	11	13	9	2	60	73	66	5	8	11	13	9	2	60	73	66	5	8	11	13	9	2	33.1	33.1	33.1	341.12	3053	3053	0	323.31	By MS/MS	By MS/MS	By MS/MS
P14115	P14115	10	10	10	60S ribosomal protein L27a	Rpl27a	sp|P14115|RL27A_MOUSE 60S ribosomal protein L27a OS=Mus musculus OX=10090 GN=Rpl27a PE=1 SV=5	1	10	10	10	8	6	7	8	7	6	7	7	7	8	6	7	8	7	6	7	7	7	8	6	7	8	7	6	7	7	7	45.9	45.9	45.9	16.605	148	148	0	33.04	By MS/MS	By MS/MS	By MS/MS
P51410;A0A140T8T4;S4R1R7	P51410;A0A140T8T4	10;9;3	10;9;3	10;9;3	60S ribosomal protein L9	Rpl9	sp|P51410|RL9_MOUSE 60S ribosomal protein L9 OS=Mus musculus OX=10090 GN=Rpl9 PE=2 SV=2;tr|A0A140T8T4|A0A140T8T4_MOUSE Ribosomal protein L9, pseudogene 6 OS=Mus musculus OX=10090 GN=Rpl9-ps6 PE=4 SV=1	3	10	10	10	8	5	9	7	7	9	10	8	8	8	5	9	7	7	9	10	8	8	8	5	9	7	7	9	10	8	8	51	51	51	21.881	192	192;192;191	0	154.48	By MS/MS	By MS/MS	By MS/MS
Q9D1R9	Q9D1R9	7	7	7	60S ribosomal protein L34	Rpl34	sp|Q9D1R9|RL34_MOUSE 60S ribosomal protein L34 OS=Mus musculus OX=10090 GN=Rpl34 PE=1 SV=2	1	7	7	7	6	5	4	5	5	6	6	5	4	6	5	4	5	5	6	6	5	4	6	5	4	5	5	6	6	5	4	37.6	37.6	37.6	13.293	117	117	0	10.847	By MS/MS	By MS/MS	By MS/MS
P41105	P41105	10	10	10	60S ribosomal protein L28	Rpl28	sp|P41105|RL28_MOUSE 60S ribosomal protein L28 OS=Mus musculus OX=10090 GN=Rpl28 PE=1 SV=2	1	10	10	10	8	6	7	5	7	7	9	7	7	8	6	7	5	7	7	9	7	7	8	6	7	5	7	7	9	7	7	53.3	53.3	53.3	15.733	137	137	0	44.204	By MS/MS	By MS/MS	By MS/MS
Q8VDW0	Q8VDW0	23	23	12	ATP-dependent RNA helicase DDX39A	Ddx39a	sp|Q8VDW0|DX39A_MOUSE ATP-dependent RNA helicase DDX39A OS=Mus musculus OX=10090 GN=Ddx39a PE=1 SV=1	1	23	23	12	11	12	9	10	11	11	17	20	10	11	12	9	10	11	11	17	20	10	4	4	4	4	3	2	6	9	3	54.6	54.6	33.7	49.067	427	427	0	136.75	By MS/MS	By MS/MS	By MS/MS
P18760;P45591	P18760	15;2	15;2	14;1	Cofilin-1	Cfl1	sp|P18760|COF1_MOUSE Cofilin-1 OS=Mus musculus OX=10090 GN=Cfl1 PE=1 SV=3	2	15	15	14	9	10	10	8	10	10	11	12	9	9	10	10	8	10	10	11	12	9	8	9	9	7	10	10	10	12	9	68.7	68.7	64.5	18.559	166	166;166	0	93.968	By MS/MS	By MS/MS	By MS/MS
P10107	P10107	26	26	26	Annexin A1	Anxa1	sp|P10107|ANXA1_MOUSE Annexin A1 OS=Mus musculus OX=10090 GN=Anxa1 PE=1 SV=2	1	26	26	26	19	18	19	16	17	17	18	16	15	19	18	19	16	17	17	18	16	15	19	18	19	16	17	17	18	16	15	61.6	61.6	61.6	38.734	346	346	0	306.58	By MS/MS	By MS/MS	By MS/MS
P62855	P62855	4	4	4	40S ribosomal protein S26	Rps26	sp|P62855|RS26_MOUSE 40S ribosomal protein S26 OS=Mus musculus OX=10090 GN=Rps26 PE=1 SV=3	1	4	4	4	3	4	4	3	3	4	3	3	4	3	4	4	3	3	4	3	3	4	3	4	4	3	3	4	3	3	4	37.4	37.4	37.4	13.015	115	115	0	20.245	By MS/MS	By MS/MS	By MS/MS
Q69ZN7;Q9ESD7	Q69ZN7	68;1	68;1	68;1	Myoferlin	Myof	sp|Q69ZN7|MYOF_MOUSE Myoferlin OS=Mus musculus OX=10090 GN=Myof PE=1 SV=2	2	68	68	68	32	19	38	24	30	41	43	47	41	32	19	38	24	30	41	43	47	41	32	19	38	24	30	41	43	47	41	39.5	39.5	39.5	233.32	2048	2048;2090	0	307.73	By MS/MS	By MS/MS	By MS/MS
P05132	P05132	21	21	8	cAMP-dependent protein kinase catalytic subunit alpha	Prkaca	sp|P05132|KAPCA_MOUSE cAMP-dependent protein kinase catalytic subunit alpha OS=Mus musculus OX=10090 GN=Prkaca PE=1 SV=3	1	21	21	8	13	10	14	10	11	10	10	16	13	13	10	14	10	11	10	10	16	13	6	3	5	2	4	5	5	7	5	36.2	36.2	18.2	40.57	351	351	0	92.039	By MS/MS	By MS/MS	By MS/MS
Q9JHU4	Q9JHU4	109	109	109	Cytoplasmic dynein 1 heavy chain 1	Dync1h1	sp|Q9JHU4|DYHC1_MOUSE Cytoplasmic dynein 1 heavy chain 1 OS=Mus musculus OX=10090 GN=Dync1h1 PE=1 SV=2	1	109	109	109	37	30	64	26	41	66	49	65	53	37	30	64	26	41	66	49	65	53	37	30	64	26	41	66	49	65	53	27.6	27.6	27.6	532.04	4644	4644	0	323.31	By MS/MS	By MS/MS	By MS/MS
Q62426	Q62426	9	9	9	Cystatin-B	Cstb	sp|Q62426|CYTB_MOUSE Cystatin-B OS=Mus musculus OX=10090 GN=Cstb PE=1 SV=1	1	9	9	9	5	7	6	7	4	4	6	6	7	5	7	6	7	4	4	6	6	7	5	7	6	7	4	4	6	6	7	82.7	82.7	82.7	11.045	98	98	0	48.792	By MS/MS	By MS/MS	By MS/MS
Q60854	Q60854	19	19	18	Serpin B6	Serpinb6	sp|Q60854|SPB6_MOUSE Serpin B6 OS=Mus musculus OX=10090 GN=Serpinb6 PE=1 SV=1	1	19	19	18	15	12	11	10	11	12	13	13	13	15	12	11	10	11	12	13	13	13	15	12	11	10	10	12	12	12	13	50.5	50.5	48.1	42.598	378	378	0	77.14	By MS/MS	By MS/MS	By MS/MS
Q61753	Q61753	15	15	15	D-3-phosphoglycerate dehydrogenase	Phgdh	sp|Q61753|SERA_MOUSE D-3-phosphoglycerate dehydrogenase OS=Mus musculus OX=10090 GN=Phgdh PE=1 SV=3	1	15	15	15	12	12	12	12	12	12	14	12	10	12	12	12	12	12	12	14	12	10	12	12	12	12	12	12	14	12	10	31	31	31	56.585	533	533	0	74.134	By MS/MS	By MS/MS	By MS/MS
Q61171	Q61171	10	10	10	Peroxiredoxin-2	Prdx2	sp|Q61171|PRDX2_MOUSE Peroxiredoxin-2 OS=Mus musculus OX=10090 GN=Prdx2 PE=1 SV=3	1	10	10	10	7	6	7	7	6	6	6	7	7	7	6	7	7	6	6	6	7	7	7	6	7	7	6	6	6	7	7	57.6	57.6	57.6	21.778	198	198	0	22.485	By MS/MS	By MS/MS	By MS/MS
E9PZF0;Q01768	E9PZF0;Q01768	11;10	11;10	5;5	Nucleoside diphosphate kinase;Nucleoside diphosphate kinase B	Gm20390;Nme2	tr|E9PZF0|E9PZF0_MOUSE Nucleoside diphosphate kinase OS=Mus musculus OX=10090 GN=Gm20390 PE=3 SV=1;sp|Q01768|NDKB_MOUSE Nucleoside diphosphate kinase B OS=Mus musculus OX=10090 GN=Nme2 PE=1 SV=1	2	11	11	5	7	10	5	8	9	5	9	7	6	7	10	5	8	9	5	9	7	6	3	4	2	3	3	2	4	3	2	55.8	55.8	16.9	30.2	267	267;152	0	38.985	By MS/MS	By MS/MS	By MS/MS
P62264	P62264	8	8	8	40S ribosomal protein S14	Rps14	sp|P62264|RS14_MOUSE 40S ribosomal protein S14 OS=Mus musculus OX=10090 GN=Rps14 PE=1 SV=3	1	8	8	8	8	7	7	8	6	8	6	7	8	8	7	7	8	6	8	6	7	8	8	7	7	8	6	8	6	7	8	41.7	41.7	41.7	16.273	151	151	0	64.939	By MS/MS	By MS/MS	By MS/MS
Q9JKF1	Q9JKF1	49	49	48	Ras GTPase-activating-like protein IQGAP1	Iqgap1	sp|Q9JKF1|IQGA1_MOUSE Ras GTPase-activating-like protein IQGAP1 OS=Mus musculus OX=10090 GN=Iqgap1 PE=1 SV=2	1	49	49	48	21	16	33	22	27	35	30	33	31	21	16	33	22	27	35	30	33	31	21	16	32	21	26	34	30	33	30	35.7	35.7	35.2	188.74	1657	1657	0	323.31	By MS/MS	By MS/MS	By MS/MS
Q8VEM8	Q8VEM8	15	15	15	Phosphate carrier protein, mitochondrial	Slc25a3	sp|Q8VEM8|MPCP_MOUSE Phosphate carrier protein, mitochondrial OS=Mus musculus OX=10090 GN=Slc25a3 PE=1 SV=1	1	15	15	15	10	8	9	7	11	10	12	11	9	10	8	9	7	11	10	12	11	9	10	8	9	7	11	10	12	11	9	38.1	38.1	38.1	39.632	357	357	0	72.603	By MS/MS	By MS/MS	By MS/MS
Q9CR57	Q9CR57	4	4	4	60S ribosomal protein L14	Rpl14	sp|Q9CR57|RL14_MOUSE 60S ribosomal protein L14 OS=Mus musculus OX=10090 GN=Rpl14 PE=1 SV=3	1	4	4	4	3	3	3	4	3	3	2	3	4	3	3	3	4	3	3	2	3	4	3	3	3	4	3	3	2	3	4	21.2	21.2	21.2	23.564	217	217	0	13.432	By MS/MS	By MS/MS	By MS/MS
O55142	O55142	9	9	9	60S ribosomal protein L35a	Rpl35a	sp|O55142|RL35A_MOUSE 60S ribosomal protein L35a OS=Mus musculus OX=10090 GN=Rpl35a PE=1 SV=2	1	9	9	9	5	5	6	5	7	6	9	5	5	5	5	6	5	7	6	9	5	5	5	5	6	5	7	6	9	5	5	56.4	56.4	56.4	12.554	110	110	0	19.67	By MS/MS	By MS/MS	By MS/MS
P84244;P84228;P68433;P02301	P84244;P84228;P68433;P02301	4;4;4;4	4;4;4;4	4;4;4;4	Histone H3.3;Histone H3.2;Histone H3.1;Histone H3.3C	H3f3a;Hist1h3b;Hist1h3a;H3f3c	sp|P84244|H33_MOUSE Histone H3.3 OS=Mus musculus OX=10090 GN=H3f3a PE=1 SV=2;sp|P84228|H32_MOUSE Histone H3.2 OS=Mus musculus OX=10090 GN=Hist1h3b PE=1 SV=2;sp|P68433|H31_MOUSE Histone H3.1 OS=Mus musculus OX=10090 GN=Hist1h3a PE=1 SV=2;sp|P02301|H3C_MOUSE	4	4	4	4	3	2	3	2	2	3	2	3	1	3	2	3	2	2	3	2	3	1	3	2	3	2	2	3	2	3	1	19.9	19.9	19.9	15.328	136	136;136;136;136	0	5.8244	By MS/MS	By MS/MS	By MS/MS
Q03145	Q03145	29	29	27	Ephrin type-A receptor 2	Epha2	sp|Q03145|EPHA2_MOUSE Ephrin type-A receptor 2 OS=Mus musculus OX=10090 GN=Epha2 PE=1 SV=3	1	29	29	27	2	0	3	19	23	17	23	22	22	2	0	3	19	23	17	23	22	22	2	0	2	17	21	15	21	20	20	33.5	33.5	31.5	108.85	977	977	0	130.51	By MS/MS		By MS/MS
P62983;A0A0A6YW67;P62984;P0CG49;P0CG50;D3YYZ2	P62983;A0A0A6YW67;P62984;P0CG49;P0CG50	7;5;5;5;5;3	7;5;5;5;5;3	7;5;5;5;5;3	Ubiquitin-40S ribosomal protein S27a;Ubiquitin;40S ribosomal protein S27a;Ubiquitin-60S ribosomal protein L40;Ubiquitin;60S ribosomal protein L40;Polyubiquitin-B;Ubiquitin;Polyubiquitin-C;Ubiquitin;Ubiquitin-related 1;Ubiquitin-related 2	Rps27a;Gm8797;Uba52;Ubb;Ubc	sp|P62983|RS27A_MOUSE Ubiquitin-40S ribosomal protein S27a OS=Mus musculus OX=10090 GN=Rps27a PE=1 SV=2;tr|A0A0A6YW67|A0A0A6YW67_MOUSE MCG23377, isoform CRA_b OS=Mus musculus OX=10090 GN=Gm8797 PE=4 SV=1;sp|P62984|RL40_MOUSE Ubiquitin-60S ribosomal protein	6	7	7	7	6	6	6	6	5	7	6	7	5	6	6	6	6	5	7	6	7	5	6	6	6	6	5	7	6	7	5	48.1	48.1	48.1	17.951	156	156;77;128;305;734;122	0	82.677	By MS/MS	By MS/MS	By MS/MS
P62751;D3YTY6	P62751	13;4	13;4	13;4	60S ribosomal protein L23a	Rpl23a	sp|P62751|RL23A_MOUSE 60S ribosomal protein L23a OS=Mus musculus OX=10090 GN=Rpl23a PE=1 SV=1	2	13	13	13	8	7	9	9	7	6	10	8	8	8	7	9	9	7	6	10	8	8	8	7	9	9	7	6	10	8	8	51.9	51.9	51.9	17.695	156	156;151	0	33.047	By MS/MS	By MS/MS	By MS/MS
P26041	P26041	39	39	30	Moesin	Msn	sp|P26041|MOES_MOUSE Moesin OS=Mus musculus OX=10090 GN=Msn PE=1 SV=3	1	39	39	30	18	19	13	24	32	22	25	22	16	18	19	13	24	32	22	25	22	16	14	14	10	19	26	18	19	18	11	51.5	51.5	40.6	67.766	577	577	0	124.22	By MS/MS	By MS/MS	By MS/MS
Q62351	Q62351	27	27	27	Transferrin receptor protein 1	Tfrc	sp|Q62351|TFR1_MOUSE Transferrin receptor protein 1 OS=Mus musculus OX=10090 GN=Tfrc PE=1 SV=1	1	27	27	27	10	6	7	17	15	18	23	19	15	10	6	7	17	15	18	23	19	15	10	6	7	17	15	18	23	19	15	39.1	39.1	39.1	85.73	763	763	0	213.26	By MS/MS	By MS/MS	By MS/MS
O08807	O08807	2	1	1	Peroxiredoxin-4	Prdx4	sp|O08807|PRDX4_MOUSE Peroxiredoxin-4 OS=Mus musculus OX=10090 GN=Prdx4 PE=1 SV=1	1	2	1	1	2	2	2	2	2	2	2	2	2	1	1	1	1	1	1	1	1	1	1	1	1	1	1	1	1	1	1	6.9	4	4	31.052	274	274	0.0014528	2.9178	By MS/MS	By MS/MS	By MS/MS
P18572	P18572	9	9	9	Basigin	Bsg	sp|P18572|BASI_MOUSE Basigin OS=Mus musculus OX=10090 GN=Bsg PE=1 SV=2	1	9	9	9	1	1	2	8	6	7	7	9	8	1	1	2	8	6	7	7	9	8	1	1	2	8	6	7	7	9	8	20.1	20.1	20.1	42.444	389	389	0	48.559	By MS/MS	By MS/MS	By MS/MS
P16546	P16546	78	78	78	Spectrin alpha chain, non-erythrocytic 1	Sptan1	sp|P16546|SPTN1_MOUSE Spectrin alpha chain, non-erythrocytic 1 OS=Mus musculus OX=10090 GN=Sptan1 PE=1 SV=4	1	78	78	78	25	35	33	32	42	38	53	53	34	25	35	33	32	42	38	53	53	34	25	35	33	32	42	38	53	53	34	36.7	36.7	36.7	284.59	2472	2472	0	323.31	By MS/MS	By MS/MS	By MS/MS
O54988	O54988	50	50	49	STE20-like serine/threonine-protein kinase	Slk	sp|O54988|SLK_MOUSE STE20-like serine/threonine-protein kinase OS=Mus musculus OX=10090 GN=Slk PE=1 SV=2	1	50	50	49	15	16	12	27	36	31	33	29	18	15	16	12	27	36	31	33	29	18	14	15	11	26	35	30	32	28	17	40.2	40.2	39.5	141.46	1233	1233	0	280.72	By MS/MS	By MS/MS	By MS/MS
Q6ZWV7;G3UWD7	Q6ZWV7;G3UWD7	7;4	7;4	7;4	60S ribosomal protein L35	Rpl35;Gm10269	sp|Q6ZWV7|RL35_MOUSE 60S ribosomal protein L35 OS=Mus musculus OX=10090 GN=Rpl35 PE=1 SV=1;tr|G3UWD7|G3UWD7_MOUSE MCG123152 OS=Mus musculus OX=10090 GN=Gm10269 PE=1 SV=1	2	7	7	7	5	5	4	4	4	5	5	5	6	5	5	4	4	4	5	5	5	6	5	5	4	4	4	5	5	5	6	36.6	36.6	36.6	14.552	123	123;123	0	65.896	By MS/MS	By MS/MS	By MS/MS
Q61656	Q61656	23	23	19	Probable ATP-dependent RNA helicase DDX5	Ddx5	sp|Q61656|DDX5_MOUSE Probable ATP-dependent RNA helicase DDX5 OS=Mus musculus OX=10090 GN=Ddx5 PE=1 SV=2	1	23	23	19	18	14	16	16	16	18	16	16	13	18	14	16	16	16	18	16	16	13	14	10	12	13	13	14	14	12	10	38.1	38.1	31.3	69.289	614	614	0	103.44	By MS/MS	By MS/MS	By MS/MS
Q920E5;A0A0G2JEA5	Q920E5;A0A0G2JEA5	14;12	14;12	14;12	Farnesyl pyrophosphate synthase	Fdps	sp|Q920E5|FPPS_MOUSE Farnesyl pyrophosphate synthase OS=Mus musculus OX=10090 GN=Fdps PE=1 SV=1;tr|A0A0G2JEA5|A0A0G2JEA5_MOUSE Predicted gene 43738 OS=Mus musculus OX=10090 GN=Gm43738 PE=4 SV=1	2	14	14	14	8	8	8	9	10	12	11	12	11	8	8	8	9	10	12	11	12	11	8	8	8	9	10	12	11	12	11	35.7	35.7	35.7	40.581	353	353;862	0	67.175	By MS/MS	By MS/MS	By MS/MS
P46638;P62492;Q9WTL2	P46638;P62492	13;11;1	13;11;1	13;11;1	Ras-related protein Rab-11B;Ras-related protein Rab-11A	Rab11b;Rab11a	sp|P46638|RB11B_MOUSE Ras-related protein Rab-11B OS=Mus musculus OX=10090 GN=Rab11b PE=1 SV=3;sp|P62492|RB11A_MOUSE Ras-related protein Rab-11A OS=Mus musculus OX=10090 GN=Rab11a PE=1 SV=3	3	13	13	13	9	6	9	8	8	10	9	10	9	9	6	9	8	8	10	9	10	9	9	6	9	8	8	10	9	10	9	64.7	64.7	64.7	24.489	218	218;216;213	0	221.48	By MS/MS	By MS/MS	By MS/MS
P49817;P51637	P49817	8;1	8;1	8;1	Caveolin-1	Cav1	sp|P49817|CAV1_MOUSE Caveolin-1 OS=Mus musculus OX=10090 GN=Cav1 PE=1 SV=1	2	8	8	8	4	3	5	8	8	8	8	6	8	4	3	5	8	8	8	8	6	8	4	3	5	8	8	8	8	6	8	45.5	45.5	45.5	20.538	178	178;151	0	53.377	By MS/MS	By MS/MS	By MS/MS
P97461	P97461	12	12	12	40S ribosomal protein S5;40S ribosomal protein S5, N-terminally processed	Rps5	sp|P97461|RS5_MOUSE 40S ribosomal protein S5 OS=Mus musculus OX=10090 GN=Rps5 PE=1 SV=3	1	12	12	12	9	9	8	8	9	9	11	10	6	9	9	8	8	9	9	11	10	6	9	9	8	8	9	9	11	10	6	47.5	47.5	47.5	22.889	204	204	0	58.805	By MS/MS	By MS/MS	By MS/MS
P51150	P51150	16	16	16	Ras-related protein Rab-7a	Rab7a	sp|P51150|RAB7A_MOUSE Ras-related protein Rab-7a OS=Mus musculus OX=10090 GN=Rab7a PE=1 SV=2	1	16	16	16	13	10	12	8	10	11	13	12	11	13	10	12	8	10	11	13	12	11	13	10	12	8	10	11	13	12	11	79.2	79.2	79.2	23.489	207	207	0	144.12	By MS/MS	By MS/MS	By MS/MS
P62821;Q9DD03;Q8K386	P62821	12;1;1	12;1;1	6;0;0	Ras-related protein Rab-1A	Rab1A	sp|P62821|RAB1A_MOUSE Ras-related protein Rab-1A OS=Mus musculus OX=10090 GN=Rab1A PE=1 SV=3	3	12	12	6	10	7	9	6	8	8	10	9	8	10	7	9	6	8	8	10	9	8	4	3	5	3	4	4	4	5	4	55.1	55.1	34.6	22.677	205	205;202;212	0	58.202	By MS/MS	By MS/MS	By MS/MS
P62830	P62830	8	8	8	60S ribosomal protein L23	Rpl23	sp|P62830|RL23_MOUSE 60S ribosomal protein L23 OS=Mus musculus OX=10090 GN=Rpl23 PE=1 SV=1	1	8	8	8	7	4	6	5	6	8	7	8	6	7	4	6	5	6	8	7	8	6	7	4	6	5	6	8	7	8	6	47.9	47.9	47.9	14.865	140	140	0	37.023	By MS/MS	By MS/MS	By MS/MS
P62900	P62900	7	7	7	60S ribosomal protein L31	Rpl31	sp|P62900|RL31_MOUSE 60S ribosomal protein L31 OS=Mus musculus OX=10090 GN=Rpl31 PE=1 SV=1	1	7	7	7	4	4	2	5	6	5	5	6	4	4	4	2	5	6	5	5	6	4	4	4	2	5	6	5	5	6	4	47.2	47.2	47.2	14.463	125	125	0	24.083	By MS/MS	By MS/MS	By MS/MS
P63276	P63276	7	7	7	40S ribosomal protein S17	Rps17	sp|P63276|RS17_MOUSE 40S ribosomal protein S17 OS=Mus musculus OX=10090 GN=Rps17 PE=1 SV=2	1	7	7	7	5	6	6	6	5	5	6	6	5	5	6	6	6	5	5	6	6	5	5	6	6	6	5	5	6	6	5	65.2	65.2	65.2	15.524	135	135	0	67.434	By MS/MS	By MS/MS	By MS/MS
P58871	P58871	47	47	47	182 kDa tankyrase-1-binding protein	Tnks1bp1	sp|P58871|TB182_MOUSE 182 kDa tankyrase-1-binding protein OS=Mus musculus OX=10090 GN=Tnks1bp1 PE=1 SV=2	1	47	47	47	30	39	36	19	30	26	31	33	17	30	39	36	19	30	26	31	33	17	30	39	36	19	30	26	31	33	17	33.9	33.9	33.9	181.82	1720	1720	0	323.31	By MS/MS	By MS/MS	By MS/MS
P60843	P60843	19	19	10	Eukaryotic initiation factor 4A-I	Eif4a1	sp|P60843|IF4A1_MOUSE Eukaryotic initiation factor 4A-I OS=Mus musculus OX=10090 GN=Eif4a1 PE=1 SV=1	1	19	19	10	15	13	12	14	14	12	13	13	7	15	13	12	14	14	12	13	13	7	8	6	7	7	8	8	8	8	3	48.3	48.3	24.6	46.153	406	406	0	196.84	By MS/MS	By MS/MS	By MS/MS
P60335;P57724	P60335	10;1	10;1	6;0	Poly(rC)-binding protein 1	Pcbp1	sp|P60335|PCBP1_MOUSE Poly(rC)-binding protein 1 OS=Mus musculus OX=10090 GN=Pcbp1 PE=1 SV=1	2	10	10	6	7	6	7	6	4	7	6	5	7	7	6	7	6	4	7	6	5	7	5	4	5	5	3	5	4	3	5	39.6	39.6	26.4	37.497	356	356;403	0	132.89	By MS/MS	By MS/MS	By MS/MS
Q8VEK3	Q8VEK3	21	21	21	Heterogeneous nuclear ribonucleoprotein U	Hnrnpu	sp|Q8VEK3|HNRPU_MOUSE Heterogeneous nuclear ribonucleoprotein U OS=Mus musculus OX=10090 GN=Hnrnpu PE=1 SV=1	1	21	21	21	13	12	14	9	12	9	15	12	10	13	12	14	9	12	9	15	12	10	13	12	14	9	12	9	15	12	10	33.1	33.1	33.1	87.917	800	800	0	110.28	By MS/MS	By MS/MS	By MS/MS
P42932	P42932	33	33	33	T-complex protein 1 subunit theta	Cct8	sp|P42932|TCPQ_MOUSE T-complex protein 1 subunit theta OS=Mus musculus OX=10090 GN=Cct8 PE=1 SV=3	1	33	33	33	21	24	14	19	25	10	25	15	7	21	24	14	19	25	10	25	15	7	21	24	14	19	25	10	25	15	7	58.9	58.9	58.9	59.555	548	548	0	94.38	By MS/MS	By MS/MS	By MS/MS
O09167	O09167	5	5	5	60S ribosomal protein L21	Rpl21	sp|O09167|RL21_MOUSE 60S ribosomal protein L21 OS=Mus musculus OX=10090 GN=Rpl21 PE=1 SV=3	1	5	5	5	3	3	3	3	3	3	3	4	4	3	3	3	3	3	3	3	4	4	3	3	3	3	3	3	3	4	4	38.1	38.1	38.1	18.562	160	160	0	12.99	By MS/MS	By MS/MS	By MS/MS
P15379	P15379	6	6	6	CD44 antigen	Cd44	sp|P15379|CD44_MOUSE CD44 antigen OS=Mus musculus OX=10090 GN=Cd44 PE=1 SV=3	1	6	6	6	2	1	4	5	5	6	6	5	5	2	1	4	5	5	6	6	5	5	2	1	4	5	5	6	6	5	5	10.2	10.2	10.2	85.616	778	778	0	25.051	By MS/MS	By MS/MS	By MS/MS
Q62261	Q62261	72	72	65	Spectrin beta chain, non-erythrocytic 1	Sptbn1	sp|Q62261|SPTB2_MOUSE Spectrin beta chain, non-erythrocytic 1 OS=Mus musculus OX=10090 GN=Sptbn1 PE=1 SV=2	1	72	72	65	10	12	12	27	38	40	47	43	29	10	12	12	27	38	40	47	43	29	9	12	11	26	35	36	42	40	26	37.7	37.7	34.5	274.22	2363	2363	0	323.31	By MS/MS	By MS/MS	By MS/MS
Q01279	Q01279	30	30	30	Epidermal growth factor receptor	Egfr	sp|Q01279|EGFR_MOUSE Epidermal growth factor receptor OS=Mus musculus OX=10090 GN=Egfr PE=1 SV=1	1	30	30	30	4	1	2	20	14	14	23	16	12	4	1	2	20	14	14	23	16	12	4	1	2	20	14	14	23	16	12	29.3	29.3	29.3	134.85	1210	1210	0	109.14	By MS/MS	By MS/MS	By MS/MS
P62911;P17932	P62911	9;2	9;2	9;2	60S ribosomal protein L32	Rpl32	sp|P62911|RL32_MOUSE 60S ribosomal protein L32 OS=Mus musculus OX=10090 GN=Rpl32 PE=1 SV=2	2	9	9	9	6	5	5	5	6	5	8	7	5	6	5	5	5	6	5	8	7	5	6	5	5	5	6	5	8	7	5	59.3	59.3	59.3	15.86	135	135;135	0	28.281	By MS/MS	By MS/MS	By MS/MS
Q9JJI8	Q9JJI8	6	6	6	60S ribosomal protein L38	Rpl38	sp|Q9JJI8|RL38_MOUSE 60S ribosomal protein L38 OS=Mus musculus OX=10090 GN=Rpl38 PE=1 SV=3	1	6	6	6	5	3	3	4	3	3	4	4	4	5	3	3	4	3	3	4	4	4	5	3	3	4	3	3	4	4	4	50	50	50	8.2038	70	70	0	20.032	By MS/MS	By MS/MS	By MS/MS
P48962;Q3V132	P48962	18;4	9;0	9;0	ADP/ATP translocase 1	Slc25a4	sp|P48962|ADT1_MOUSE ADP/ATP translocase 1 OS=Mus musculus OX=10090 GN=Slc25a4 PE=1 SV=4	2	18	9	9	15	13	14	14	14	12	15	13	13	7	6	6	7	6	7	8	7	7	7	6	6	7	6	7	8	7	7	54	29.9	29.9	32.904	298	298;320	0	22.882	By MS/MS	By MS/MS	By MS/MS
P60867	P60867	5	5	5	40S ribosomal protein S20	Rps20	sp|P60867|RS20_MOUSE 40S ribosomal protein S20 OS=Mus musculus OX=10090 GN=Rps20 PE=1 SV=1	1	5	5	5	5	5	3	5	4	4	4	3	4	5	5	3	5	4	4	4	3	4	5	5	3	5	4	4	4	3	4	31.1	31.1	31.1	13.373	119	119	0	41.444	By MS/MS	By MS/MS	By MS/MS
[truncated: 2,375 more rows]
[truncated: 56 more columns]

## Sheet: Isoform specific hits
Kras4A specific		Kras4B specific		Common
[truncated: 82 more rows]

[truncated: 2 more sheets: Cell compartment analysis, KEGG pathways analysis]
