# Supplementary material for: RNA splicing is a key mediator of tumour cell plasticity and a therapeutic vulnerability in colorectal cancer
Source: Nat Commun. 2022 May 19;13:2791. doi: 10.1038/s41467-022-30489-z (PMC9120198; doi:10.1038/s41467-022-30489-z)
Supplement: Supplementary file 17 — Supplementary Data 14 [file 41467_2022_30489_MOESM17_ESM.xlsx]

## Sheet: Sheet1
qPCR primers (mouse)
Gene name	Forward primer	Reverse primer
18S rRNA	GTAACCCGTTGAACCCCATT	CCATCCAATCGGTAGTAGCG
Ace2	TCCAGACTCCGATCATCAAGC	GCTCATGGTGTTCAGAATTGTGT
Apoc2	ATGGGGTCTCGGTTCTTCCT	GTCTTCTGGTACAGGTCTTTGG
Axin2	TGACTCTCCTTCCAGATCCCA	TGCCCACACTAGGCTGACA
β-Actin	GTGACGTTGACATCCGTAAAGA	GCCGGACTCATCGTACTCC
Bcas2	ATGCGCTACCATATTTTGACCA	GTTGTCGAGCAGCGAGTCTTT
Creb3l3	CCTGTTTGATCGGCAGGAC	CGGGGGACCATAATGGAGA
Ddx10	CAGTACCGCTTGGTAACAGAG	CGGAACAAGAAAAGCCAAAGTCT
Ddx10 (for CRISPR deletion validation)	GGGTTGGCTTTGCAAGGTAAAG	CAGTTCTCGAGTAGGTGATATT
Ddx39b	ATGGCAGAGAACGATGTGGAC	TTGAGTAGAAAATCTCGGAAGCC
Eftud2	GGAGACCATAGTCCAGGAGGA	CGGGTAATGTCTGCTCCATC
Gapdh	AGGTCGGTGTGAACGGATTTG	TGTAGACCATGTAGTTGAGGTCA
Hnrnpa1	GAAACAACCGACGAGAGTCTG	TGTGTGGTCTTGCATTCATGG
Hnrnpa3	GAGGAGGGCCATGATCCAAAG	GTCTGTAAGTGTGCCCCATTT
Hnrnpc	CCGTGTATTCATTGGGAATCTCA	GGTACTGACCCGTACATCTCC
Hnrnph1	AAATGGGGCTCAAGGTATTCG	GGACCAGTATGCTTCAACACC
Hnrnpm	GCGACAGAACCCAAAATGGAG	TGGAATATGGCTCAAAGCGATTG
K-ras 4A	CCTGGTAGGGAATAAGTGTGATTTG	GTACTGTCGGATCTCTCTCACCAAT
K-ras 4B	GAGTAAAGGACTCTGAAGATGTGCC	CATCGTCAACACCCTGTCTTGTCTT
Krt20	AGTTTTCACCGAAGTTC	GTAGCTCATTACGGCTTTGGAG
Leap2	CAGCTAAAACTCTTTGCAGTGC	TCTCCGGGATCTCTTTGCTGA
Lgr5	GAGTCAACCCAAGCCTTAGTATCC	CATGGGACAAATGCAACTGAAG
Muc2	CTACGCTCAAGAGTGCACCA	CATTGAGGGTCTGCAGGT
Myc	TGAAGAAGAGCAAGAAGATGAG	CTGGATAGTCCTTCCTTGTG
Nat8	ATGGCTTCTTTTCGCATCCG	GGAAGGCAGTGGGTATGTGC
Olfm4	GCCACTTTCCAATTTCAC	GAGCCTCTTCTCATACAC
Prox1	AGAAGGGTTGACATTGGAGTGA	TGCGTGTTGCACCACAGAATA
Prpf19	CCTCACAGTGGCCTACCCT	CAGTTGCTGGCGAAGAGTGAA
Prpf38a	ATGGCGAACCGTACAGTGAAG	CCACCAACGAACTTTAACTCCA
Prpf4	TCCTCCACGACAACCAAAACC	TCTTTTCCCAAAATCCCAGACTC
Rbm17	TGAAGGCTGGTCCAAAAACTT	CCGGAGCAAGCACTGTACT
Rbm22	ATGGCGACTTCTCTGGGTTC	CACCAGCGAAACACTGTGAAT
Rbm38	TGCTCCCCGAGTGTGTTTC	GTACTTTCTGAGCGATGCGTC
Rsrc1	GAACCCGTAGCAGGTCCAG	CCAGAATCCCCGCGTTTGAT
Sf3a1	GGACCAGGTTTGTTACCGAGT	CATGCCAGTCAATCTGAGCATAA
Sf3a2	CAACCGGGATCGGAGAGAG	GTTATGCAGAGTCAGGCAGAG
Sf3a3	ACATACCTGTCCATCTTTGACCA	GGGGCTTCACTCTATCTGTGTA
Sf3b4	CCGATCTCCGAACGGAATCAG	GCATGTGGGTGTTGACCACT
Sf3b4 (for CRISPR deletion validation)	AATCAGGATGCCACGGTGTACG	CAAAGCCATAGCCCTGGTGCTG
Sf3b5	GGAGCATCTGCAGTCCAAGT	TGCAGCATTTTCTCCATCAG
Sfpq	TGTCGGTTGTTTGTGGGGAAT	AACCCGAACCCTTTGCCTTT
Slc13a2	CAGGCACTATGGGCCTATCG	AGGATGATGGAGTAAGCACAGT
Slc26a3	AACATCCCTCCAGCCTACG	TGGACCCACAGATATGTGTCT
Slc6a19	CAGGTGCTCAGGTCTTCTACT	CGATCACAGAATCCATCTCACAA
Snrnp40	ATCGAGCAGCAGAAGCGTAAG	CAGCAGTACACTTCCCCCT
Snrpb	TTCATCGGGACCTTCAAAGCC	AAGGACTCGCTTCTCTTCCCT
Snrpb2	AAGAGATCCCTGTATGCCCTT	GTGGATGAACCCAGTTCCTTAAA
Snrpc	CTTACCCACGATTCTCCATCTGT	CCGTTGTCTTGTCAATCAGGC
Snrpd1	CAGCATGAACACACACCTTAAAG	GCCTCGAATACTCAATGTTTCCA
Snrpe	CAGGGCCAAAAGGTGCAGAA	ATTCACTTGTTCATACAGCCACA
Snrpf	CCTTTCTCAATGGGCTGACAG	TTGTACTCCATGCCCCACTTA
Srek1	GAGAGCGTTCTACCTCCACAA	TTACCTTCGTCCTCAGTCCTC
Srsf1	GGACATCGAGGACGTGTTTT	TAGCCGTCGTAGTCGTAGCC
Srsf1 (for CRISPR deletion validation)	CTTCGTTGAGTTCGAGGACCCG	GCCGCCGCCTCGGCCGGTCCCG
Srsf3	TCGTCGTCCTCGAGATGATT	CTCCTTCTTGGGGATCTGC
Srsf6	ACCGCGATGGCTACAGCTAC	TCTGTACGAACAGGTGGTCCAT
Srsf7	ATTCGCCTTTGTGGAATTTG	GGCATGCCTGTTGATAGTTC
U2af1	TCGGAGCATGTCGTCATGG	GGAAGAGTTTTGAGGGTTACGG
RT-PCR primers (mouse)
Gene name	Forward primer	Reverse primer	Second reverse primer (if applicable)
Cd44	GCTTCAAACATTATAGATGACG	AGTCACAGTGCGGGAACTCCCC
Cdc25b	CGCCAATAGTCCTGGGGAGGAC	CAGGGGTGTCACACTTTTCCTG
Dnase1	TACCCTCTCTGTATACTTTGTG	AGCGGCTCACTGACTACATAGC
Eif4a2	GCCCGTGGGATTGACGTGCAAC	CATTTCCTCCACTGTAGTATTG
Fgfr2	CCTGCAAATGCCTCCACGGTGG	TTACATTCCGAATATAGAGAAC	CTTGCTGTTTGGGCAGGACAGTG
Gapdh	AGGTCGGTGTGAACGGATTTG	TGGTGGTGAAGACACCAGTAG
Hnrnpa2b1	GTTAGAAAGGCATTGTCTAGAC	CTTCCACCATAGCCACCACTTC
K-ras	GTGTGATTTGCCTTCTAGAACAG	CTTCTTCCCATCTTTGCTCATC
qPCR primers (human)
Gene name	Forward primer	Reverse primer
β-Actin	CATGTACGTTGCTATCCAGGC	CTCCTTAATGTCACGCACGAT
K-ras 4A	AGACACAAAACAGGCTCAGGA	TTCACACAGCCAGGAGTCTTT
K-ras 4B	GACTGGGGAGGGCTTTCTTT	GCATCATCAACACCCTGTCT
Lgr5	CTCCCAGGTCTGGTGTGTTG	GAGGTCTAGGTAGGAGGTGAAG
Rac1b	CAGTAAGGGAGCTGCAGTGG	GCGAAGAGTTTGTCCTCAACC
Srsf1	CCGCAGGGAACAACGATTG	GCCGTATTTGTAGAACACGTCCT
