# Supplementary material for: RNA splicing is a key mediator of tumour cell plasticity and a therapeutic vulnerability in colorectal cancer
Source: Nat Commun. 2022 May 19;13:2791. doi: 10.1038/s41467-022-30489-z (PMC9120198; doi:10.1038/s41467-022-30489-z)
Supplement: Supplementary file 19 — Source Data [file 41467_2022_30489_MOESM19_ESM.xlsx]

## Sheet: Fig. 1A
	Cysteine and methionine metabolism	Base excision repair	Cell cycle	RNA polymerase	Aminoacyl-tRNA biosynthesis	DNA replication	Ribosome biogenesis in eukaryotes	Ribosome	Spliceosome	RNA transport
	2.52916	2.87037	3.35647	3.84108	4.85534	6.11177	10.6398	12.0328	12.6335	13.2099

## Sheet: Fig. 1B
	Alternative 3' splice-site (7.8%)	7.8
	Alternative 5' splice-site (11.1%)	11.1
	Alternative first exon (46.4%)	46.4
	Alternative Last exon (7.1%)	7.1
	Mutually exclusive exons (1.7%)	1.7
	Retained intron (4.0%)	4
	Skipping exon (21.8%)	21.8

## Sheet: Fig. 1E
	Wt	Apcfl/fl
	9.058	2.177
	9.831	3.992
	12.73	3.584

## Sheet: Fig. 1G
	DMSO			1nM
MD11824 (Normal)	100	100	100	72.19	98.14	75.4
P18	100	100	100	68.25	60	46.23
MD19648	100	100	100	52.62	44.85	52.75

## Sheet: Fig. 1I
	log2FC	-log10(p value)
	0.026577	0.133784
	0.062078	0.137415
	-0.0014291	0.170085
	-0.094774	0.178572
	-0.07229	0.182858
	0.083654	0.204238
	0.0093934	0.21689
	-0.054923	0.255433
	0.078207	0.257856
	0.10058	0.266827
	0.085632	0.276462
	-0.083927	0.285838
	-0.015442	0.318849
	-0.015754	0.331735
	0.10748	0.338244
	-0.028729	0.341216
	-0.031657	0.351338
	-0.13179	0.363733
	-0.12887	0.372286
	-0.12827	0.390587
	0.088858	0.416529
	0.067407	0.426131
	-0.15068	0.427733
	-0.14702	0.438124
	-0.11483	0.453137
	0.18962	0.456354
	-0.21338	0.4681
	0.16337	0.476839
	0.14463	0.487129
	-0.21242	0.522141
	-0.25081	0.532762
	0.18198	0.538351
	-0.26568	0.560904
	0.23025	0.564458
	0.23709	0.575903
	-0.26841	0.580788
	0.17166	0.584209
	-0.099504	0.589307
	0.2324	0.59998
	0.27855	0.626665
	-0.30266	0.633036
	-0.32084	0.645872
	0.055704	0.64803
	-0.063984	0.655077
	-0.34959	0.704279
	-0.43222	0.735844
	-0.38138	0.751169
	-0.0069661	0.788906
	0.36195	0.800739
	0.38661	0.813807
	-0.26366	0.843269
	0.38791	0.863501
	0.18606	0.893605
	0.38298	0.907595
	-0.47097	0.910095
	0.16753	0.924855
	0.43316	1.02438
	0.19719	1.03118
	0.19641	1.10893
	0.54867	1.14078
	-0.30704	1.21145
	-0.58476	1.22464
	-0.077984	1.22719
	0.50431	1.23406
Rbm8a	0.71244	1.31851
Srsf1	-0.43153	1.3496
Sfpq	0.71542	1.42669
Ddx31	0.050633	1.6691
Ddx10	-0.67719	1.70169
Snrpc	1.006	2.91945

## Sheet: Fig2 2B
		WT			APC
	NT	Ddx10	Srsf1	NT	Ddx10	Srsf1
	1	0.251725	0.52795	1	0.284068	0.208169
	1	0.927731	0.398671	1	0.047619	0.083333
	1	0.413636	0.330909	1	0.405983	0.115741

## Sheet: Fig. 2D
Wild-type
Day	shRenilla			shSrsf1
0	0	0	0	0	0	0
1	1	1	1	1	1	1
5	3.72	3.33	2.11	2.84	3.2	3.75

## Sheet: Fig. 2F
Apc-/-
	no dox shRenilla			dox shRenilla			no dox shSrsf1			dox shSrsf1
0	0	0	0	0	0	0	0	0	0	0	0	0
1	1	1	1	1	1	1	1	1	1	1	1	1
3	4.73	12.38	29.28	7.48	11.78	34.7	10.1	16.02	38.3	5.35	5.02	9.5
5	21.76	45.54	155.48	20.96	59.5	115.2	52.8	48.4	50.4	14.3	15.59	10.2

## Sheet: Fig. 2H
AKP
Day	shRenilla			shSrsf1-4
0	0	0	0	0	0	0
1	1	1	1	1	1	1
2	2.76204	3.84676	4.07	1.70104	2.35212	2.02
3	4.63947	7.60791	8.9	1.76339	2.80058	2.75

## Sheet: Fig. 3B
		BrdU+ cells/crypt					BrdU+ cells/villus
	WT	20.6	20.8	20.1	27.4		1.2	0.5	0.2	0.6
	Srsf1fl/+	30.5	21.7	23.4			0.3	0	0.2
	Apcfl/fl	47.8	32.8	39	53.6	29.2	155.5	144	170.7	190.3	149.2
	Apcfl/fl; Srsf1fl/+	79.9	34.5	25.6	31.3		84.6	86.5	104	99.1

[truncated: 88 more sheets: Fig. 3D, Fig. 3E, Fig. 3F, Fig. 3G, Fig. 3H, Fig. 3J, Fig. 3K, Fig. 4A, Fig. 4C, Fig. 4D, Fig. 4F, Fig. 4I, Fig. 4L, Fig. 5A, Fig. 5C, Fig. 5D, Fig. 5F, Fig. 5H, Fig. 6B, Fig. 6C …]
